# Supplementary material for: Integrated Proteomic and Metabolomic Analyses Show Differential Effects of Glucose Availability in Marine Synechococcus and Prochlorococcus
Source: Microbiol Spectr. 2023 Feb 1;11(2):e03275-22. doi: 10.1128/spectrum.03275-22 (PMC10100731; doi:10.1128/spectrum.03275-22)
Supplement: Supplemental file 1 — Table S1. Download spectrum.03275-22-s0001.xlsx, XLSX file, 0.5 MB [file spectrum.03275-22-s0001.xlsx]

## Sheet: Hoja3
Accession	Description	Gene	TTEST.L.LGnM	FC.L.LGnM	TTEST.L.LGmM	FC.L.LGmM	TTEST.D.DGnM	FC.D.DGnM	TTEST.D.DGmM	FC.D.DGmM	TTEST.L.D	FC.D/L	Observations
Q7VC70	1-(5-phosphoribosyl)-5-[(5-phosphoribosylamino)methylideneamino] imidazole-4-carboxamide isomerase OS=Prochlorococcus marinus (strain SARG / CCMP1375 / SS120) OX=167539 GN=hisA PE=3 SV=1		0.301184	0.942515	0.376841	0.913974	0.389748	0.97982	0.232831	1.16329	0.487842	0.99673
Q7U851	1-(5-phosphoribosyl)-5-[(5-phosphoribosylamino)methylideneamino] imidazole-4-carboxamide isomerase OS=Synechococcus sp. (strain WH8102) OX=84588 GN=hisA PE=3 SV=1		0.142824	0.536923	0.268445	0.704373	0.238505	0.80424	0.365309	1.19777	0.305581	0.754453
Q7VB62	1-deoxy-D-xylulose 5-phosphate reductoisomerase OS=Prochlorococcus marinus (strain SARG / CCMP1375 / SS120) OX=167539 GN=dxr PE=3 SV=1		0.439466	0.991043	5.38068e-06	2.67031	0.469716	1.00231	0.0242117	1.69752	0.0129496	1.19645
Q7V0W0	1-deoxy-D-xylulose 5-phosphate reductoisomerase OS=Prochlorococcus marinus subsp. pastoris (strain CCMP1986 / NIES-2087 / MED4) OX=59919 GN=dxr PE=3 SV=1		0.27557	0.759109	0.426336	1.07015	0.404934	1.02271	0.492194	1.01024	0.425893	1.06389
Q7U8C3	1-deoxy-D-xylulose 5-phosphate reductoisomerase OS=Synechococcus sp. (strain WH8102) OX=84588 GN=dxr PE=3 SV=1		0.368589	1.02835	0.0571444	2.01713	0.159625	1.53766	0.00758394	2.64065	0.046927	0.525964
Q7VC14	1-deoxy-D-xylulose-5-phosphate synthase OS=Prochlorococcus marinus (strain SARG / CCMP1375 / SS120) OX=167539 GN=dxs PE=3 SV=1		0.382608	0.944557	0.111279	1.59632	0.453147	1.02092	0.0751495	0.805742	0.294784	0.93088
Q7V1G6	1-deoxy-D-xylulose-5-phosphate synthase OS=Prochlorococcus marinus subsp. pastoris (strain CCMP1986 / NIES-2087 / MED4) OX=59919 GN=dxs PE=3 SV=1		0.461626	0.952656	0.0649801	0.210968	0.18791	0.846617	0.165133	0.321399	0.457118	0.923899
Q7VB19	1-deoxy-xylulose 5-phosphate synthase OS=Prochlorococcus marinus (strain SARG / CCMP1375 / SS120) OX=167539 GN=Pro_1281 PE=4 SV=1		0.289247	0.95886	0.0620422	0.606192	0.327117	1.01664	0.377595	1.19356	0.488322	0.997637
Q7VBL4	1,4-alpha-glucan branching enzyme GlgB OS=Prochlorococcus marinus (strain SARG / CCMP1375 / SS120) OX=167539 GN=glgB PE=3 SV=1	glgB	0.42309	1.0195	0.132985	1.4669	0.109391	1.13894	0.000599773	2.03121	0.143572	0.887053	glycogen synthesis
Q7V299	1,4-alpha-glucan branching enzyme GlgB OS=Prochlorococcus marinus subsp. pastoris (strain CCMP1986 / NIES-2087 / MED4) OX=59919 GN=glgB PE=3 SV=1	glgB	0.485988	0.984293	0.195084	0.706379	0.240655	1.17285	0.264631	1.54206	0.402217	0.905609	glycogen synthesis
A5GJR7	1,4-alpha-glucan branching enzyme GlgB OS=Synechococcus sp. (strain WH7803) OX=32051 GN=glgB PE=3 SV=1	glgB	0.255656	0.920809	0.0312794	1.46506	0.378578	1.08878	0.0243507	1.66407	0.49267	1.00611	glycogen synthesis
Q7U646	1,4-alpha-glucan branching enzyme GlgB OS=Synechococcus sp. (strain WH8102) OX=84588 GN=glgB PE=3 SV=1	glgB	0.222311	3.96036	0.0634755	3.23093	0.0988	0.258651	0.171164	0.386436	0.115618	3.74873	glycogen synthesis
Q065X5	1,4-alpha-glucan branching enzyme GlgB OS=Synechococcus sp. BL107 OX=313625 GN=glgB PE=3 SV=1	glgB	0.167408	0.594882	0.102058	0.62152	0.460234	0.926962	0.288734	1.28089	0.0659387	0.430684	glycogen synthesis
Q7VE16	1,4-dihydroxy-2-naphthoyl-CoA hydrolase OS=Prochlorococcus marinus (strain SARG / CCMP1375 / SS120) OX=167539 GN=Pro_0198 PE=3 SV=1		0.429366	0.924072	0.239574	1.77263	0.019704	1.6366	0.0556487	7.61398	0.140224	0.626728
Q7VBN9	1,4-dihydroxy-2-naphthoyl-CoA synthase OS=Prochlorococcus marinus (strain SARG / CCMP1375 / SS120) OX=167539 GN=menB PE=3 SV=1		0.221127	0.937263	0.142623	1.73969	0.130854	0.938336	0.0432267	2.93563	0.172124	1.07937
Q7V276	1,4-dihydroxy-2-naphthoyl-CoA synthase OS=Prochlorococcus marinus subsp. pastoris (strain CCMP1986 / NIES-2087 / MED4) OX=59919 GN=menB PE=3 SV=1		0.258914	0.888282	0.442782	0.961273	0.277948	1.0672	0.131297	1.41608	0.410752	0.959874
A5GKI3	1,4-dihydroxy-2-naphthoyl-CoA synthase OS=Synechococcus sp. (strain WH7803) OX=32051 GN=menB PE=3 SV=1		0.0562907	0.9193	0.0410085	0.431583	0.171355	1.55543	0.423203	0.890156	0.000767441	0.399446
Q7U7I4	1,4-dihydroxy-2-naphthoyl-CoA synthase OS=Synechococcus sp. (strain WH8102) OX=84588 GN=menB PE=3 SV=1		0.358481	1.31386	0.492994	0.991864	0.116161	0.420888	0.421332	0.941567	0.439539	0.887345
Q7TV92	10 kDa chaperonin OS=Prochlorococcus marinus (strain SARG / CCMP1375 / SS120) OX=167539 GN=groS PE=3 SV=1		0.225073	1.14638	0.00332964	0.413544	0.392252	0.981235	0.00216536	0.286244	0.106186	1.08644
Q7TU43	10 kDa chaperonin OS=Prochlorococcus marinus subsp. pastoris (strain CCMP1986 / NIES-2087 / MED4) OX=59919 GN=groS PE=3 SV=1		0.499227	0.998455	0.0937665	0.0233893	0.372594	1.05646	0.120736	0.0364099	0.360406	0.698404
A5GNB0	10 kDa chaperonin OS=Synechococcus sp. (strain WH7803) OX=32051 GN=groS PE=3 SV=1		0.146916	1.25628	0.269094	1.0785	0.256788	0.729788	0.197335	0.596223	0.417632	1.10099
Q7TTX2	10 kDa chaperonin OS=Synechococcus sp. (strain WH8102) OX=84588 GN=groS PE=3 SV=1		0.190033	0.599285	0.254162	0.60591	0.0698228	0.698011	0.479724	0.976284	0.165811	0.553185
Q064T3	10 kDa chaperonin OS=Synechococcus sp. BL107 OX=313625 GN=groS PE=3 SV=1		0.10725	0.829535	0.181186	1.36013	0.364131	1.05453	0.222468	1.1382	0.397974	0.960887
Q9K4U6	15,16-dihydrobiliverdin:ferredoxin oxidoreductase OS=Prochlorococcus marinus (strain SARG / CCMP1375 / SS120) OX=167539 GN=pebA PE=3 SV=1		0.284512	0.864467	0.194633	1.92774	0.243732	1.18777	0.00969115	3.11563	0.13338	0.749626
A5GIZ3	15,16-dihydrobiliverdin:ferredoxin oxidoreductase OS=Synechococcus sp. (strain WH7803) OX=32051 GN=pebA PE=3 SV=1		0.00373328	1.48121	0.139505	1.74786	0.022328	1.57229	0.0577007	3.01749	0.306501	0.855199
Q7U4P7	15,16-dihydrobiliverdin:ferredoxin oxidoreductase OS=Synechococcus sp. (strain WH8102) OX=84588 GN=pebA PE=3 SV=1		0.208141	1.06569	0.391454	1.08427	0.193644	0.885009	0.436802	1.04017	0.424591	1.03693
Q05ZA8	15,16-dihydrobiliverdin:ferredoxin oxidoreductase OS=Synechococcus sp. BL107 OX=313625 GN=pebA PE=3 SV=1		0.272521	0.642034	0.199077	0.589673	0.389593	1.28421	0.342082	1.36179	0.0788299	0.252388
Q7VDC7	2-C-methyl-D-erythritol 4-phosphate cytidylyltransferase OS=Prochlorococcus marinus (strain SARG / CCMP1375 / SS120) OX=167539 GN=ispD PE=3 SV=1		0.3405	0.940948	0.253452	0.881226	0.338611	1.02191	0.413606	1.12455	0.155721	0.930967
A5GMW9	2-C-methyl-D-erythritol 4-phosphate cytidylyltransferase OS=Synechococcus sp. (strain WH7803) OX=32051 GN=ispD PE=3 SV=1		0.33898	0.898157	0.135262	4.94152	0.175505	0.908703	0.0391999	2.8736	0.217183	1.89322
Q7U559	2-C-methyl-D-erythritol 4-phosphate cytidylyltransferase OS=Synechococcus sp. (strain WH8102) OX=84588 GN=ispD PE=3 SV=1		0.285299	1.07067	0.0109973	1.49864	0.328986	1.1739	0.101108	1.51365	0.0995648	1.18889
Q05YR2	2-C-methyl-D-erythritol 4-phosphate cytidylyltransferase OS=Synechococcus sp. BL107 OX=313625 GN=ispD PE=3 SV=1		0.142033	0.725901	0.112234	4.03321	0.447406	0.936351	0.118762	4.95213	0.0493404	0.628499
Q7U9S3	2-dehydro-3-deoxyphosphooctonate aldolase OS=Synechococcus sp. (strain WH8102) OX=84588 GN=kdsA PE=3 SV=1		0.265851	1.04336	0.314275	1.12311	4.63118e-05	0.652786	0.143517	1.12469	0.193713	0.855031
Q7VBG1	2-isopropylmalate synthase OS=Prochlorococcus marinus (strain SARG / CCMP1375 / SS120) OX=167539 GN=leuA PE=3 SV=1		0.442313	0.969583	0.232244	1.5917	0.486908	1.00594	0.0784818	1.467	0.116077	0.730771
Q7V121	2-isopropylmalate synthase OS=Prochlorococcus marinus subsp. pastoris (strain CCMP1986 / NIES-2087 / MED4) OX=59919 GN=leuA PE=3 SV=1		0.492611	1.0056	0.188753	1.48271	0.00353981	1.17632	0.445226	1.09695	0.31776	1.32908
A5GM47	2-isopropylmalate synthase OS=Synechococcus sp. (strain WH7803) OX=32051 GN=leuA PE=3 SV=1		0.440398	0.97466	0.118823	2.82106	0.289311	1.1398	0.145628	3.96265	0.378945	0.646726
Q065B6	2-isopropylmalate synthase OS=Synechococcus sp. BL107 OX=313625 GN=leuA PE=3 SV=1		0.146063	0.305294	0.0823111	2.14985	0.0793591	0.375604	0.155656	1.889	0.270511	0.595648
Q7VDW4	2-keto-3-deoxy-6-phosphogluconate aldolase OS=Prochlorococcus marinus (strain SARG / CCMP1375 / SS120) OX=167539 GN=eda PE=4 SV=1	eda	0.180232	0.850588	0.262626	0.597114	0.323716	1.07869	0.000801319	0.0251548	0.128409	0.776849	ED
Q7VBN8	2-succinyl-5-enolpyruvyl-6-hydroxy-3-cyclohexene-1-carboxylate synthase OS=Prochlorococcus marinus (strain SARG / CCMP1375 / SS120) OX=167539 GN=menD PE=3 SV=1		0.307039	0.912469	0.0067383	7.92557	0.425997	1.04438	0.0397853	4.13736	0.34916	1.09537	photosynthesis
Q7VA78	2,3-bisphosphoglycerate-independent phosphoglycerate mutase OS=Prochlorococcus marinus (strain SARG / CCMP1375 / SS120) OX=167539 GN=gpmI PE=3 SV=1	gpm	0.177854	1.22658	0.138615	1.49949	0.147945	1.07583	0.206771	0.951639	0.0235928	1.17066
Q7U8U2	2,3-bisphosphoglycerate-independent phosphoglycerate mutase OS=Synechococcus sp. (strain WH8102) OX=84588 GN=gpmI PE=3 SV=1	gpm	0.49855	1.00044	0.416	0.925281	0.495381	0.996339	0.302095	1.28163	0.116182	1.80859
Q7VB17	2OG-Fe(II) dioxygenase superfamily protein OS=Prochlorococcus marinus (strain SARG / CCMP1375 / SS120) OX=167539 GN=Pro_1283 PE=4 SV=1		0.0687657	1.2064	0.0524567	2.70215	0.488892	0.996023	0.244931	0.848	0.300998	1.08318
Q7VDJ2	3-dehydroquinate dehydratase OS=Prochlorococcus marinus (strain SARG / CCMP1375 / SS120) OX=167539 GN=aroQ PE=3 SV=1	aroQ	0.10046	0.75685	0.08467	0.772435	0.370968	0.956321	0.0954425	0.705193	0.348557	0.954363	chorismate_aromatic aas
Q7V2S9	3-dehydroquinate dehydratase OS=Prochlorococcus marinus subsp. pastoris (strain CCMP1986 / NIES-2087 / MED4) OX=59919 GN=aroQ PE=3 SV=1	aroQ	0.432121	0.868712	0.458475	0.93432	0.0730458	1.2283	0.0823471	2.22645	0.277655	0.601817	chorismate_aromatic aas
Q7U4X5	3-dehydroquinate dehydratase OS=Synechococcus sp. (strain WH8102) OX=84588 GN=aroQ PE=3 SV=1	aroQ	0.0631326	1.19688	0.0136172	1.41396	0.482178	1.01874	0.145711	1.41716	0.406743	0.951927	chorismate_aromatic aas
Q7VBT3	3-dehydroquinate synthase OS=Prochlorococcus marinus (strain SARG / CCMP1375 / SS120) OX=167539 GN=aroB PE=3 SV=1	aroB	0.486295	0.994442	0.00329373	1.93793	0.0516603	1.13056	0.0181277	1.28514	0.399028	0.964965	chorismate_aromatic aas
A5GL15	3-dehydroquinate synthase OS=Synechococcus sp. (strain WH7803) OX=32051 GN=aroB PE=3 SV=1	aroB	0.214245	0.527469	0.10598	0.606578	0.365462	1.28155	0.375138	0.742081	0.415734	1.13565	chorismate_aromatic aas
Q7U6M8	3-dehydroquinate synthase OS=Synechococcus sp. (strain WH8102) OX=84588 GN=aroB PE=3 SV=1	aroB	0.193952	0.643165	0.272885	0.651493	0.0233522	0.785224	0.302699	1.43532	0.334125	0.791866	chorismate_aromatic aas
Q7TV98	3-hydroxyacyl-[acyl-carrier-protein] dehydratase FabZ OS=Prochlorococcus marinus (strain SARG / CCMP1375 / SS120) OX=167539 GN=fabZ PE=3 SV=1	fabZ	0.451927	1.05006	0.128801	1.5389	0.38692	0.869663	0.265939	0.742517	0.357958	1.2197	fatty acid synthesis
A5GN68	3-hydroxyacyl-[acyl-carrier-protein] dehydratase FabZ OS=Synechococcus sp. (strain WH7803) OX=32051 GN=fabZ PE=3 SV=1	fabZ	0.300306	1.07186	0.0855446	3.06201	0.329087	0.948406	0.114177	3.45508	0.226274	0.820282	fatty acid synthesis
Q7VB69	3-hydroxyisobutyrate dehydrogenase OS=Prochlorococcus marinus (strain SARG / CCMP1375 / SS120) OX=167539 GN=mmsB PE=4 SV=1		0.212584	5.23563	0.163635	3.66478	0.479425	0.963514	0.0666831	25.7293	0.132966	0.558224
Q7VDT0	3-isopropylmalate dehydratase large subunit OS=Prochlorococcus marinus (strain SARG / CCMP1375 / SS120) OX=167539 GN=leuC PE=3 SV=1		0.160074	0.665462	0.0371302	1.88442	0.359414	0.90635	0.100912	20.3998	0.0998846	0.602959
Q7U9J4	3-isopropylmalate dehydratase large subunit OS=Synechococcus sp. (strain WH8102) OX=84588 GN=leuC PE=3 SV=1		0.107625	3.14124	0.163902	23.6306	0.136688	28.7347	0.117585	34.2122	0.13737	0.405188
Q7VDT1	3-isopropylmalate dehydratase small subunit OS=Prochlorococcus marinus (strain SARG / CCMP1375 / SS120) OX=167539 GN=leuD PE=3 SV=1		0.176348	0.864317	0.0896313	0.607994	0.420429	1.1028	0.0740004	7.5289	0.00329256	0.250173
Q7U9J3	3-isopropylmalate dehydratase small subunit OS=Synechococcus sp. (strain WH8102) OX=84588 GN=leuD PE=3 SV=1		0.265392	0.856129	0.169622	0.665324	0.480029	0.995094	0.253968	1.2246	0.339442	0.868662
Q7VC80	3-isopropylmalate dehydrogenase OS=Prochlorococcus marinus (strain SARG / CCMP1375 / SS120) OX=167539 GN=leuB PE=3 SV=1		0.13757	0.948767	0.0302855	1.29232	0.227272	1.05736	0.195316	1.24861	0.300154	0.977013
Q7V1R9	3-isopropylmalate dehydrogenase OS=Prochlorococcus marinus subsp. pastoris (strain CCMP1986 / NIES-2087 / MED4) OX=59919 GN=leuB PE=3 SV=1		0.165628	0.783248	0.08386	0.711611	0.403152	1.10992	0.29735	1.1123	0.0622141	0.723741
A5GKW3	3-isopropylmalate dehydrogenase OS=Synechococcus sp. (strain WH7803) OX=32051 GN=leuB PE=3 SV=1		0.133359	0.920814	0.13598	1.25599	0.449217	1.02022	0.173629	1.24594	0.458485	0.977165
Q7U840	3-isopropylmalate dehydrogenase OS=Synechococcus sp. (strain WH8102) OX=84588 GN=leuB PE=3 SV=1		0.406945	0.969068	0.0039122	1.32114	0.232907	1.21951	0.0346867	1.5648	0.0323208	0.800134
Q065I1	3-isopropylmalate dehydrogenase OS=Synechococcus sp. BL107 OX=313625 GN=leuB PE=3 SV=1		0.289969	0.82215	0.386741	0.90264	0.459354	0.949234	0.136122	1.50833	0.371551	0.875846
Q93JX5	3-methyl-2-oxobutanoate hydroxymethyltransferase OS=Prochlorococcus marinus (strain SARG / CCMP1375 / SS120) OX=167539 GN=panB PE=3 SV=1		0.184531	1.08814	0.0308574	1.88714	0.234091	1.05479	0.133052	2.85807	0.165392	0.900154
A5GMM1	3-methyl-2-oxobutanoate hydroxymethyltransferase OS=Synechococcus sp. (strain WH7803) OX=32051 GN=panB PE=3 SV=1		0.275414	0.780567	0.402814	0.914882	0.299499	1.40286	0.289721	1.19203	0.196082	0.519128
Q7TTU0	3-methyl-2-oxobutanoate hydroxymethyltransferase OS=Synechococcus sp. (strain WH8102) OX=84588 GN=panB PE=3 SV=1		0.224776	1.2777	0.0499676	2.55209	0.00772042	0.493209	0.271196	1.68772	0.396064	1.08341
Q7U556	3-oxoacyl-[acyl-carrier protein] reductase OS=Synechococcus sp. (strain WH8102) OX=84588 GN=fabG PE=4 SV=1	fabG	0.169321	0.773067	0.0149034	1.89695	0.102604	1.60268	0.131098	1.64343	0.417153	0.944257	fatty acid synthesis
Q7V2M2	3-oxoacyl-[acyl-carrier-protein] reductase OS=Prochlorococcus marinus subsp. pastoris (strain CCMP1986 / NIES-2087 / MED4) OX=59919 GN=fabG PE=3 SV=1	fabG	0.376262	1.21308	0.460748	0.91578	0.0950451	0.795484	0.487151	1.02666	0.350914	1.311	fatty acid synthesis
Q7TV90	3-oxoacyl-[acyl-carrier-protein] synthase 2 OS=Prochlorococcus marinus (strain SARG / CCMP1375 / SS120) OX=167539 GN=fabB PE=3 SV=1	fabB	0.382837	0.966371	0.484003	0.98696	0.394607	0.967457	0.10517	0.727217	0.107257	1.14069	fatty acid synthesis
Q7UZP9	3-oxoacyl-[acyl-carrier-protein] synthase 2 OS=Prochlorococcus marinus subsp. pastoris (strain CCMP1986 / NIES-2087 / MED4) OX=59919 GN=fabF PE=3 SV=1	fabF	0.446152	0.89071	0.113649	0.175132	0.174179	1.22164	0.15946	0.173264	0.401439	0.785401	fatty acid synthesis
Q7U9W0	3-oxoacyl-[acyl-carrier-protein] synthase 2 OS=Synechococcus sp. (strain WH8102) OX=84588 GN=fabF PE=3 SV=1	fabF	0.181317	0.369183	0.140742	0.463133	0.367262	0.699894	0.228179	0.535317	0.300356	0.674025	fatty acid synthesis
Q7VE55	3-oxoacyl-[acyl-carrier-protein] synthase 3 OS=Prochlorococcus marinus (strain SARG / CCMP1375 / SS120) OX=167539 GN=fabH PE=3 SV=1	fabH	0.253875	0.854275	0.163806	1.38492	0.285992	0.920216	0.367598	1.09022	0.228095	1.11618	fatty acid synthesis
Q7U427	3-oxoacyl-[acyl-carrier-protein] synthase 3 OS=Synechococcus sp. (strain WH8102) OX=84588 GN=fabH PE=3 SV=1	fabH	0.137532	0.770673	0.111418	2.0054	0.339806	1.0481	0.067154	1.71961	0.31229	0.83185	fatty acid synthesis
Q7VBP4	3-phosphoshikimate 1-carboxyvinyltransferase OS=Prochlorococcus marinus (strain SARG / CCMP1375 / SS120) OX=167539 GN=aroA PE=3 SV=1	aroA	0.436086	1.02772	0.0182578	1.54215	0.473621	0.995869	0.0247984	1.62292	0.194112	1.14225	chorismate_aromatic aas
A5GKJ3	3-phosphoshikimate 1-carboxyvinyltransferase OS=Synechococcus sp. (strain WH7803) OX=32051 GN=aroA PE=3 SV=1	aroA	0.0656198	0.765689	0.206872	3.5507	0.186563	1.65648	0.0490759	3.03067	0.493327	0.987543	chorismate_aromatic aas
Q7U7H8	3-phosphoshikimate 1-carboxyvinyltransferase OS=Synechococcus sp. (strain WH8102) OX=84588 GN=aroA PE=3 SV=1	aroA	0.0708669	1.37669	0.0215943	2.75277	0.377097	1.09129	0.100155	2.22911	0.0334391	1.41718	chorismate_aromatic aas
Q067Q9	3-phosphoshikimate 1-carboxyvinyltransferase OS=Synechococcus sp. BL107 OX=313625 GN=aroA PE=3 SV=1	aroA	0.304104	0.750999	0.0642602	2.03724	0.164962	1.56685	0.0483768	3.80441	0.0822391	0.363986	chorismate_aromatic aas
Q7VBP5	3-polyprenyl-4-hydroxybenzoate decarboxylase elated enzyme OS=Prochlorococcus marinus (strain SARG / CCMP1375 / SS120) OX=167539 GN=ubiD PE=3 SV=1		0.183101	1.13935	0.339998	0.943593	0.0525713	1.12772	0.385255	1.07029	0.27386	1.05267
A5GN20	3'-Phosphoadenosine 5'-phosphosulfate (PAPS) 3'-phosphatase OS=Synechococcus sp. (strain WH7803) OX=32051 GN=cysQ PE=4 SV=1		0.160077	0.802555	0.0849853	2.47468	0.0261866	1.62074	0.104794	3.49375	0.180625	0.68214
Q7TVA0	3'-Phosphoadenosine 5'-phosphosulfate 3'-phosphatase OS=Prochlorococcus marinus (strain SARG / CCMP1375 / SS120) OX=167539 GN=cysQ PE=4 SV=1		0.452626	1.02056	0.00024855	2.10096	0.321131	1.03025	0.0581982	2.29777	0.0246403	1.23489
Q7V2F0	30S ribosomal protein S1 homolog B, putative Nbp1 OS=Prochlorococcus marinus subsp. pastoris (strain CCMP1986 / NIES-2087 / MED4) OX=59919 GN=nbp1 PE=4 SV=1		0.0765404	1.44312	0.153374	1.46683	0.460307	1.02392	0.382364	1.20786	0.409238	1.06025
Q7U5G7	30S ribosomal protein S1 homolog B, putative Nbp1 OS=Synechococcus sp. (strain WH8102) OX=84588 GN=nbp1 PE=4 SV=1		0.258057	0.757446	0.288346	0.829987	0.064669	0.728327	0.425575	1.01665	0.310739	0.816538
A5GJ26	30S ribosomal protein S1 OS=Synechococcus sp. (strain WH7803) OX=32051 GN=rpsA PE=4 SV=1		0.0327157	1.48453	0.0364764	2.06723	0.49584	1.00256	0.0714892	2.31172	0.327051	1.10439
Q05Z68	30S ribosomal protein S1 OS=Synechococcus sp. BL107 OX=313625 GN=BL107_09091 PE=4 SV=1		0.106553	0.570166	0.0266727	2.45686	0.451801	1.05968	0.00243208	2.15431	0.100103	0.581484
Q7V2Y7	30S ribosomal protein S1, homolog A OS=Prochlorococcus marinus subsp. pastoris (strain CCMP1986 / NIES-2087 / MED4) OX=59919 GN=rps1a PE=4 SV=1		0.45059	1.11524	0.223161	1.5075	0.364283	0.995498	0.256695	1.55504	0.472427	1.05442
Q7U4S8	30S ribosomal protein S1, homolog A OS=Synechococcus sp. (strain WH8102) OX=84588 GN=rps1a PE=4 SV=1		0.114737	1.52841	0.0784815	2.16593	0.218072	0.760964	0.173104	1.33716	0.09994	1.55477
Q7VA06	30S ribosomal protein S10 OS=Prochlorococcus marinus (strain SARG / CCMP1375 / SS120) OX=167539 GN=rpsJ PE=3 SV=1		0.304411	1.12732	0.0109661	0.395451	0.358156	1.06457	0.00226315	0.483152	0.14131	0.799111
Q7UZY8	30S ribosomal protein S10 OS=Prochlorococcus marinus subsp. pastoris (strain CCMP1986 / NIES-2087 / MED4) OX=59919 GN=rpsJ PE=3 SV=1		0.440766	1.14715	0.217264	0.468291	0.261413	0.96439	0.251767	0.487643	0.404978	0.794645
Q7U4D0	30S ribosomal protein S10 OS=Synechococcus sp. (strain WH8102) OX=84588 GN=rpsJ PE=3 SV=1		0.318104	0.726011	0.330337	0.642848	0.171573	0.806946	0.417018	0.9102	0.241082	0.641654
Q7V9Y4	30S ribosomal protein S11 OS=Prochlorococcus marinus (strain SARG / CCMP1375 / SS120) OX=167539 GN=rpsK PE=3 SV=1		0.25306	0.863315	0.0462394	2.75578	0.177157	0.908067	0.0126491	3.38315	0.484183	0.994641
Q7U4H8	30S ribosomal protein S11 OS=Synechococcus sp. (strain WH8102) OX=84588 GN=rpsK PE=3 SV=1		0.217341	0.892599	0.0610004	1.80953	0.212769	1.64053	0.460905	0.985342	0.46669	1.03545
Q7VA02	30S ribosomal protein S12 OS=Prochlorococcus marinus (strain SARG / CCMP1375 / SS120) OX=167539 GN=rpsL PE=3 SV=1		0.0863436	1.10289	0.0114642	0.563331	0.157529	1.37475	0.0151549	2.21089	0.0149125	0.684293
Q7U4D4	30S ribosomal protein S12 OS=Synechococcus sp. (strain WH8102) OX=84588 GN=rpsL PE=3 SV=1		0.228247	2.12694	0.123662	18.7975	0.153796	13.2937	0.028633	15.1844	0.470597	0.958488
Q7V9Y3	30S ribosomal protein S13 OS=Prochlorococcus marinus (strain SARG / CCMP1375 / SS120) OX=167539 GN=rpsM PE=3 SV=1		0.33272	0.929075	0.389483	0.912844	0.183976	1.11284	0.351724	1.18036	0.21341	1.07352
Q7UZW4	30S ribosomal protein S13 OS=Prochlorococcus marinus subsp. pastoris (strain CCMP1986 / NIES-2087 / MED4) OX=59919 GN=rpsM PE=3 SV=1		0.275385	0.685708	0.458911	0.924487	0.317298	1.12782	0.380346	0.784709	0.223142	0.565601
A5GIS4	30S ribosomal protein S13 OS=Synechococcus sp. (strain WH7803) OX=32051 GN=rpsM PE=3 SV=1		0.38632	1.14006	0.00318036	1.84265	0.0155924	1.38865	0.468452	1.03765	0.379192	0.865275
Q7U4H9	30S ribosomal protein S13 OS=Synechococcus sp. (strain WH8102) OX=84588 GN=rpsM PE=3 SV=1		0.16991	0.853198	0.372572	0.915063	0.473166	1.01031	0.0808638	1.57051	0.334605	0.712182
Q7VAZ6	30S ribosomal protein S14 OS=Prochlorococcus marinus (strain SARG / CCMP1375 / SS120) OX=167539 GN=rpsN PE=3 SV=1		0.0881891	0.655184	0.000131426	2.21681	0.209919	0.842323	0.0568836	3.98525	0.190559	1.1654
Q7U516	30S ribosomal protein S14 OS=Synechococcus sp. (strain WH8102) OX=84588 GN=rpsN PE=3 SV=1		0.158138	0.624106	0.205655	0.631683	0.285363	1.53756	0.0597581	2.33485	0.12986	0.359945
Q7VCI7	30S ribosomal protein S15 OS=Prochlorococcus marinus (strain SARG / CCMP1375 / SS120) OX=167539 GN=rpsO PE=3 SV=1		0.429889	1.02927	0.0103033	0.460935	0.185368	1.1877	0.474799	0.969909	0.424714	1.04317
Q7VAU5	30S ribosomal protein S16 OS=Prochlorococcus marinus (strain SARG / CCMP1375 / SS120) OX=167539 GN=rpsP PE=3 SV=1		0.249563	0.800905	0.0103784	0.505138	0.0563529	0.883277	0.0949626	0.769136	0.491017	0.997185
Q7TTU5	30S ribosomal protein S16 OS=Synechococcus sp. (strain WH8102) OX=84588 GN=rpsP PE=3 SV=1		0.307711	1.1666	0.248348	1.3983	0.0159717	1.44372	0.116866	1.46697	0.458903	1.07664
Q7V9X1	30S ribosomal protein S17 OS=Prochlorococcus marinus (strain SARG / CCMP1375 / SS120) OX=167539 GN=rpsQ PE=3 SV=1		0.311189	1.05305	0.000700633	0.230105	0.0397228	0.901458	0.0028483	0.44703	0.436389	0.987861
Q7TU28	30S ribosomal protein S17 OS=Prochlorococcus marinus subsp. pastoris (strain CCMP1986 / NIES-2087 / MED4) OX=59919 GN=rpsQ PE=3 SV=1		0.336012	0.801551	0.31694	1.25179	0.123212	0.640906	0.255096	2.79516	0.324661	1.40948
Q05ZG8	30S ribosomal protein S17 OS=Synechococcus sp. BL107 OX=313625 GN=rpsQ PE=3 SV=1		0.114359	0.292409	0.41386	1.11389	0.42412	1.14236	0.312608	0.79154	0.263267	0.633098
Q7VBX4	30S ribosomal protein S18 OS=Prochlorococcus marinus (strain SARG / CCMP1375 / SS120) OX=167539 GN=rpsR PE=3 SV=1		0.20136	0.827026	0.057922	0.488752	0.185056	1.08785	0.0694364	0.605021	0.307681	0.922392
Q7TUA0	30S ribosomal protein S18 OS=Prochlorococcus marinus subsp. pastoris (strain CCMP1986 / NIES-2087 / MED4) OX=59919 GN=rpsR PE=3 SV=1		0.461833	0.909639	0.388187	0.751866	0.157933	0.306531	0.12862	0.343864	0.241351	1.78483
Q7U6W1	30S ribosomal protein S18 OS=Synechococcus sp. (strain WH8102) OX=84588 GN=rpsR PE=3 SV=1		0.141916	4.93956	0.0989778	14.1009	0.142168	10.0959	0.0539291	10.3875	0.440669	1.05082
Q7V9W6	30S ribosomal protein S19 OS=Prochlorococcus marinus (strain SARG / CCMP1375 / SS120) OX=167539 GN=rpsS PE=3 SV=1		0.263508	1.10429	0.376991	1.24991	0.15615	1.07279	0.402045	1.0871	0.473205	1.00703
Q7TU27	30S ribosomal protein S19 OS=Prochlorococcus marinus subsp. pastoris (strain CCMP1986 / NIES-2087 / MED4) OX=59919 GN=rpsS PE=3 SV=1		0.376873	1.10317	0.483228	1.04684	0.203768	0.768864	0.349312	1.54823	0.340655	0.797141
Q7VCB6	30S ribosomal protein S2 OS=Prochlorococcus marinus (strain SARG / CCMP1375 / SS120) OX=167539 GN=rpsB PE=3 SV=1		0.275016	1.05648	0.00876231	0.532826	0.115596	1.16156	0.1609	1.36004	0.0139115	0.742154
Q7V1V0	30S ribosomal protein S2 OS=Prochlorococcus marinus subsp. pastoris (strain CCMP1986 / NIES-2087 / MED4) OX=59919 GN=rpsB PE=3 SV=1		0.335711	0.911881	0.228643	0.854735	0.229538	1.13906	0.281298	1.35035	0.120641	0.66121
Q7U795	30S ribosomal protein S2 OS=Synechococcus sp. (strain WH8102) OX=84588 GN=rpsB PE=3 SV=1		0.0522351	2.55776	0.206614	3.21506	0.427619	0.885169	0.342753	1.34515	0.231907	0.570952
Q7VA27	30S ribosomal protein S20 OS=Prochlorococcus marinus (strain SARG / CCMP1375 / SS120) OX=167539 GN=rpsT PE=3 SV=1		0.382062	0.86532	0.0743514	0.44652	0.419109	0.958106	0.24385	2.79742	0.302916	1.19286
Q7VCZ9	30S ribosomal protein S21 OS=Prochlorococcus marinus (strain SARG / CCMP1375 / SS120) OX=167539 GN=rpsU PE=3 SV=1		0.238841	1.62584	0.464322	1.10072	0.159332	0.746547	0.0459656	0.38853	0.227432	1.51019
Q7U697	30S ribosomal protein S21 OS=Synechococcus sp. (strain WH8102) OX=84588 GN=rpsU PE=3 SV=1		0.30201	0.839209	0.131539	3.4018	0.209771	3.19793	0.158048	1.91188	0.449454	1.11371
Q7V9W8	30S ribosomal protein S3 OS=Prochlorococcus marinus (strain SARG / CCMP1375 / SS120) OX=167539 GN=rpsC PE=3 SV=1		0.437776	0.970004	0.43583	1.05227	0.131394	1.22919	0.115697	1.57298	0.160834	0.86613
Q7UZV2	30S ribosomal protein S3 OS=Prochlorococcus marinus subsp. pastoris (strain CCMP1986 / NIES-2087 / MED4) OX=59919 GN=rpsC PE=3 SV=1		0.387731	0.87353	0.152029	0.518031	0.234298	1.1535	0.488739	1.01409	0.253691	0.670359
Q7VDG7	30S ribosomal protein S4 OS=Prochlorococcus marinus (strain SARG / CCMP1375 / SS120) OX=167539 GN=rpsD PE=3 SV=1		0.366491	1.07025	0.0786251	1.71076	0.224294	1.1342	0.110884	1.6672	0.390663	1.03819
Q7V2R1	30S ribosomal protein S4 OS=Prochlorococcus marinus subsp. pastoris (strain CCMP1986 / NIES-2087 / MED4) OX=59919 GN=rpsD PE=3 SV=1		0.401724	1.07713	0.494837	0.996433	0.301228	1.103	0.451111	0.962075	0.272458	0.823174
Q7U5K9	30S ribosomal protein S4 OS=Synechococcus sp. (strain WH8102) OX=84588 GN=rpsD PE=3 SV=1		0.181161	3.03681	0.0885104	2.34323	0.317058	1.60698	0.402786	1.24894	0.34859	1.23747
Q7V9X8	30S ribosomal protein S5 OS=Prochlorococcus marinus (strain SARG / CCMP1375 / SS120) OX=167539 GN=rpsE PE=3 SV=1		0.255067	0.832125	0.243834	0.903484	0.287055	0.906072	0.00518559	1.29356	0.165529	0.878956
Q7UZW0	30S ribosomal protein S5 OS=Prochlorococcus marinus subsp. pastoris (strain CCMP1986 / NIES-2087 / MED4) OX=59919 GN=rpsE PE=3 SV=1		0.0403069	0.689897	0.205497	1.26563	0.49954	0.999524	0.334937	1.19143	0.271646	0.874142
Q7U4I4	30S ribosomal protein S5 OS=Synechococcus sp. (strain WH8102) OX=84588 GN=rpsE PE=3 SV=1		0.0745635	1.35879	0.107607	3.60491	0.110723	3.20884	0.0428935	3.23183	0.487715	1.02368
Q7V9F9	30S ribosomal protein S6 OS=Prochlorococcus marinus (strain SARG / CCMP1375 / SS120) OX=167539 GN=rpsF PE=3 SV=1		0.469114	0.98706	0.273056	0.893709	0.215894	1.11775	0.0998891	1.25847	0.254087	1.09728
Q7UZG1	30S ribosomal protein S6 OS=Prochlorococcus marinus subsp. pastoris (strain CCMP1986 / NIES-2087 / MED4) OX=59919 GN=rpsF PE=3 SV=1		0.437226	0.902118	0.0789252	0.210712	0.155888	1.07138	0.171258	0.295267	0.295361	0.640653
A5GPS8	30S ribosomal protein S6 OS=Synechococcus sp. (strain WH7803) OX=32051 GN=rpsF PE=3 SV=1		0.18596	1.44417	0.328203	1.36221	0.128906	0.425966	0.272633	0.766365	0.155937	1.55596
Q7U3C1	30S ribosomal protein S6 OS=Synechococcus sp. (strain WH8102) OX=84588 GN=rpsF PE=3 SV=1		0.0687768	0.601524	0.40167	0.948671	0.059257	0.627117	0.087102	0.658721	0.134808	1.19163
Q7VA03	30S ribosomal protein S7 OS=Prochlorococcus marinus (strain SARG / CCMP1375 / SS120) OX=167539 GN=rpsG PE=3 SV=1		0.108301	1.10441	0.0798324	1.62344	0.356055	1.04422	0.0228083	1.40049	0.233646	1.10972
Q7UZY5	30S ribosomal protein S7 OS=Prochlorococcus marinus subsp. pastoris (strain CCMP1986 / NIES-2087 / MED4) OX=59919 GN=rpsG PE=3 SV=1		0.321114	1.10446	0.226469	0.666664	0.00994977	1.15791	0.366728	0.78234	0.185303	0.659715
A5GIP2	30S ribosomal protein S7 OS=Synechococcus sp. (strain WH7803) OX=32051 GN=rpsG PE=3 SV=1		0.318407	1.08173	0.017846	5.17548	0.0666127	0.909883	0.0212699	2.94382	0.158713	1.7534
Q7U4D3	30S ribosomal protein S7 OS=Synechococcus sp. (strain WH8102) OX=84588 GN=rpsG PE=3 SV=1		0.130212	3.92015	0.0240603	20.5308	0.0599523	3.25859	0.114057	12.6671	0.243713	1.17387
Q060Y9	30S ribosomal protein S7 OS=Synechococcus sp. BL107 OX=313625 GN=rpsG PE=3 SV=1		0.485963	0.992944	0.00784895	2.57956	0.217406	1.3077	0.00764228	2.82643	0.053392	0.505463
Q7V9X5	30S ribosomal protein S8 OS=Prochlorococcus marinus (strain SARG / CCMP1375 / SS120) OX=167539 GN=rpsH PE=3 SV=1		0.383917	0.965176	0.00137235	0.259789	0.497755	1.00076	0.00248643	0.359178	0.349607	0.946685
O07828	30S ribosomal protein S9 OS=Prochlorococcus marinus (strain SARG / CCMP1375 / SS120) OX=167539 GN=rpsI PE=3 SV=2		0.456398	0.965444	0.366867	1.14409	0.132396	0.80652	0.184656	0.807372	0.096132	1.39125
Q7U4H4	30S ribosomal protein S9 OS=Synechococcus sp. (strain WH8102) OX=84588 GN=rpsI PE=3 SV=1		0.16772	1.12399	0.0322558	2.55909	0.0726193	1.7727	0.0220297	1.96995	0.442989	1.07332
Q7VBR5	33 kDa chaperonin OS=Prochlorococcus marinus (strain SARG / CCMP1375 / SS120) OX=167539 GN=hslO PE=3 SV=1		0.179027	1.1427	0.128982	3.00378	0.482433	1.00944	0.180903	4.25996	0.00692294	0.619053
Q7V226	33 kDa chaperonin OS=Prochlorococcus marinus subsp. pastoris (strain CCMP1986 / NIES-2087 / MED4) OX=59919 GN=hslO PE=3 SV=1		0.482897	1.01628	0.16392	0.633951	0.318365	0.967117	0.481042	1.02549	0.252288	0.724837
Q7VBH6	4-alpha-glucanotransferase OS=Prochlorococcus marinus (strain SARG / CCMP1375 / SS120) OX=167539 GN=malQ PE=3 SV=1		0.346407	1.09002	0.0852975	2.68347	0.312597	0.900939	0.0371774	4.65546	0.0198623	0.412676
Q7VCH6	4-diphosphocytidyl-2-C-methyl-D-erythritol kinase OS=Prochlorococcus marinus (strain SARG / CCMP1375 / SS120) OX=167539 GN=ispE PE=3 SV=1		0.33257	0.942812	0.131995	5.58227	0.251032	0.95083	0.120439	4.68889	0.354779	0.957821
Q7U7D2	4-diphosphocytidyl-2-C-methyl-D-erythritol kinase OS=Synechococcus sp. (strain WH8102) OX=84588 GN=ispE PE=3 SV=2		0.0308036	0.795242	0.173843	0.776449	0.0609829	0.72902	0.450775	0.960865	0.492308	1.00848
Q7VBS7	4-hydroxy-3-methylbut-2-en-1-yl diphosphate synthase (ferredoxin) OS=Prochlorococcus marinus (strain SARG / CCMP1375 / SS120) OX=167539 GN=ispG PE=3 SV=1		0.441036	1.02222	0.111102	1.72521	0.180851	1.09054	0.111249	1.59394	0.0762595	0.771118
Q7V215	4-hydroxy-3-methylbut-2-en-1-yl diphosphate synthase (ferredoxin) OS=Prochlorococcus marinus subsp. pastoris (strain CCMP1986 / NIES-2087 / MED4) OX=59919 GN=ispG PE=3 SV=1		0.334689	0.895371	0.294253	0.816288	0.423296	0.971146	0.469346	0.954573	0.245733	0.738422
A5GLT6	4-hydroxy-3-methylbut-2-en-1-yl diphosphate synthase (ferredoxin) OS=Synechococcus sp. (strain WH7803) OX=32051 GN=ispG PE=3 SV=1		0.135214	0.976231	0.159093	0.704068	0.458489	0.981711	0.201578	0.717581	0.456162	0.975034
Q7U712	4-hydroxy-3-methylbut-2-en-1-yl diphosphate synthase (ferredoxin) OS=Synechococcus sp. (strain WH8102) OX=84588 GN=ispG PE=3 SV=1		0.398843	0.966954	0.269634	1.15665	0.245466	0.824078	0.0773798	1.31044	0.116442	0.80827
Q7VDS2	4-hydroxy-3-methylbut-2-enyl diphosphate reductase OS=Prochlorococcus marinus (strain SARG / CCMP1375 / SS120) OX=167539 GN=ispH PE=3 SV=1		0.401875	0.938933	0.0986593	2.59674	0.3634	0.931249	0.129396	1.29417	0.230652	0.853765
Q7U9K4	4-hydroxy-3-methylbut-2-enyl diphosphate reductase OS=Synechococcus sp. (strain WH8102) OX=84588 GN=ispH PE=3 SV=1		0.149514	1.11131	0.304751	1.14771	0.1801	1.52417	0.088395	1.34824	0.474668	0.980023
Q7VC38	4-hydroxy-tetrahydrodipicolinate reductase OS=Prochlorococcus marinus (strain SARG / CCMP1375 / SS120) OX=167539 GN=dapB PE=3 SV=1		0.490751	0.996345	0.167435	1.69487	0.261592	1.11504	0.0839352	2.2368	0.220373	0.839647
Q7V1N1	4-hydroxy-tetrahydrodipicolinate reductase OS=Prochlorococcus marinus subsp. pastoris (strain CCMP1986 / NIES-2087 / MED4) OX=59919 GN=dapB PE=3 SV=1		0.313184	1.21802	0.0227324	1.47821	0.0170198	1.1247	0.184316	0.89888	0.159097	1.22552
A5GLQ0	4-hydroxy-tetrahydrodipicolinate reductase OS=Synechococcus sp. (strain WH7803) OX=32051 GN=dapB PE=3 SV=1		0.496264	0.99889	0.232974	1.54855	0.484808	0.986667	0.246541	1.07602	0.230514	1.44058
Q7U807	4-hydroxy-tetrahydrodipicolinate reductase OS=Synechococcus sp. (strain WH8102) OX=84588 GN=dapB PE=3 SV=1		0.181883	1.80951	0.0301089	8.74978	0.121403	4.07886	0.0403637	7.11528	0.382496	0.909134
P49423	4-hydroxy-tetrahydrodipicolinate synthase OS=Prochlorococcus marinus (strain SARG / CCMP1375 / SS120) OX=167539 GN=dapA PE=3 SV=2		0.34155	1.04579	0.175059	1.44564	0.474432	1.00461	0.177921	0.665973	0.0203763	1.16244
A5GHT4	4-hydroxy-tetrahydrodipicolinate synthase OS=Synechococcus sp. (strain WH7803) OX=32051 GN=dapA PE=3 SV=1		0.494977	1.00163	0.183355	1.25786	0.0904645	1.0755	0.130468	1.19209	0.264798	1.15783
Q7UA33	4-hydroxy-tetrahydrodipicolinate synthase OS=Synechococcus sp. (strain WH8102) OX=84588 GN=dapA PE=3 SV=1		0.293525	1.11785	0.0238644	1.35768	0.0221747	0.729577	0.155178	0.9643	0.492524	1.00292
Q062N4	4-hydroxy-tetrahydrodipicolinate synthase OS=Synechococcus sp. BL107 OX=313625 GN=dapA PE=3 SV=1		0.257516	1.08809	0.089886	5.40876	0.18924	1.49309	0.0917732	4.2497	0.139723	0.650085
Q062J5	4-hydroxythreonine-4-phosphate dehydrogenase OS=Synechococcus sp. BL107 OX=313625 GN=BL107_06489 PE=3 SV=1		0.0838946	0.496718	0.122039	0.44759	0.344849	1.39873	0.0716301	2.47995	0.0516715	0.357165
Q7VEC1	4'-phosphopantetheinyl transferase related protein OS=Prochlorococcus marinus (strain SARG / CCMP1375 / SS120) OX=167539 GN=Pro_0092 PE=3 SV=1		0.158546	1.59136	0.0956935	0.298668	0.370336	1.11285	0.0173068	2.45426	0.295167	1.31433
Q7VD26	4a-hydroxytetrahydrobiopterin dehydratase OS=Prochlorococcus marinus (strain SARG / CCMP1375 / SS120) OX=167539 GN=Pro_0558 PE=3 SV=1		0.212236	1.07352	0.0130859	3.54842	0.154253	0.917921	0.140447	3.85279	0.0867871	0.927683
Q7U5J6	4a-hydroxytetrahydrobiopterin dehydratase OS=Synechococcus sp. (strain WH8102) OX=84588 GN=SYNW1708 PE=3 SV=1		0.215715	1.15403	0.43948	1.03041	0.276675	1.2662	0.314324	0.945255	0.0136716	1.45797
Q7VBE7	5-formyltetrahydrofolate cyclo-ligase OS=Prochlorococcus marinus (strain SARG / CCMP1375 / SS120) OX=167539 GN=Pro_1148 PE=3 SV=1		0.225693	1.33083	0.00725865	0.18906	0.18655	1.19183	0.00354155	0.167027	0.393512	1.07232
Q7U8A7	5-formyltetrahydrofolate cyclo-ligase OS=Synechococcus sp. (strain WH8102) OX=84588 GN=SYNW0714 PE=3 SV=1		0.341627	1.1066	0.0815134	0.595162	0.316391	1.35835	0.260146	0.941717	0.42816	1.08892
Q7U9T4	5'-methylthioadenosine/S-adenosylhomocysteine nucleosidase OS=Synechococcus sp. (strain WH8102) OX=84588 GN=pfs PE=3 SV=1		0.101797	1.33324	0.193825	1.62481	0.235043	1.56198	0.120796	1.65758	0.158237	1.29222
Q7VAV8	5'-nucleotidase SurE OS=Prochlorococcus marinus (strain SARG / CCMP1375 / SS120) OX=167539 GN=surE PE=3 SV=1		0.41824	1.02024	0.340862	1.06759	0.235176	0.953058	0.00720968	1.51232	0.0560701	1.11903
Q7V0I6	5'-nucleotidase SurE OS=Prochlorococcus marinus subsp. pastoris (strain CCMP1986 / NIES-2087 / MED4) OX=59919 GN=surE PE=3 SV=1		0.149947	1.50631	0.440913	0.938495	0.230066	1.26927	0.0706354	2.95901	0.135086	0.548945
A5GMH4	5'-nucleotidase SurE OS=Synechococcus sp. (strain WH7803) OX=32051 GN=surE PE=3 SV=1		0.0848464	1.1485	0.365168	0.942051	0.270524	1.07847	0.449272	1.03453	0.470645	1.01962
Q7U5U4	5'-nucleotidase SurE OS=Synechococcus sp. (strain WH8102) OX=84588 GN=surE PE=3 SV=1		0.271775	1.1352	0.095316	2.93354	0.198388	1.38678	0.0505272	2.06373	0.209655	1.16239
Q060B0	5'-nucleotidase SurE OS=Synechococcus sp. BL107 OX=313625 GN=surE PE=3 SV=1		0.270908	0.833746	0.0605673	3.19262	0.198708	1.41542	0.0417428	7.47811	0.0148317	0.421344
Q7VDY6	50S ribosomal protein L1 OS=Prochlorococcus marinus (strain SARG / CCMP1375 / SS120) OX=167539 GN=rplA PE=3 SV=1		0.341628	0.904376	0.00385436	1.34064	0.459583	1.00983	0.0613491	1.59175	0.206501	1.07059
Q7U3T7	50S ribosomal protein L1 OS=Synechococcus sp. (strain WH8102) OX=84588 GN=rplA PE=3 SV=1		0.446665	1.00965	0.0847273	2.64337	0.0572073	2.31446	0.117733	4.19266	0.054983	0.680204
Q7VDY7	50S ribosomal protein L10 OS=Prochlorococcus marinus (strain SARG / CCMP1375 / SS120) OX=167539 GN=rplJ PE=3 SV=1		0.236922	0.840877	0.0660446	0.569755	0.436499	1.01851	0.0151499	0.610017	0.378007	0.936948
Q7V383	50S ribosomal protein L10 OS=Prochlorococcus marinus subsp. pastoris (strain CCMP1986 / NIES-2087 / MED4) OX=59919 GN=rplJ PE=3 SV=1		0.124345	0.598943	0.038377	2.70287	0.115868	0.746699	0.127184	2.25748	0.322072	1.25414
A5GPD3	50S ribosomal protein L10 OS=Synechococcus sp. (strain WH7803) OX=32051 GN=rplJ PE=3 SV=1		0.164128	0.932477	0.118936	0.910771	0.278294	1.12584	0.422838	1.0444	0.407743	1.07895
Q7U3T8	50S ribosomal protein L10 OS=Synechococcus sp. (strain WH8102) OX=84588 GN=rplJ PE=3 SV=1		0.286206	1.36319	0.186168	5.06554	0.0519995	4.05844	0.152119	2.97266	0.427402	0.797418
Q061P9	50S ribosomal protein L10 OS=Synechococcus sp. BL107 OX=313625 GN=rplJ PE=3 SV=1		0.200082	1.26924	0.0381649	1.76961	0.492261	1.00755	0.415185	1.07394	0.279226	1.26299
Q7VDY5	50S ribosomal protein L11 OS=Prochlorococcus marinus (strain SARG / CCMP1375 / SS120) OX=167539 GN=rplK PE=3 SV=1		0.472319	0.988555	0.156091	1.64902	0.472812	0.994527	0.0654891	2.37349	0.0874887	1.07931
Q7V381	50S ribosomal protein L11 OS=Prochlorococcus marinus subsp. pastoris (strain CCMP1986 / NIES-2087 / MED4) OX=59919 GN=rplK PE=3 SV=1		0.476121	0.964881	0.409271	0.844889	0.498682	1.00078	0.402794	1.24332	0.469755	0.937589
Q7U3T6	50S ribosomal protein L11 OS=Synechococcus sp. (strain WH8102) OX=84588 GN=rplK PE=3 SV=1		0.331563	1.21579	0.142327	4.7787	0.104294	4.2977	0.0702493	4.26336	0.115927	0.625213
Q7V9Y8	50S ribosomal protein L13 OS=Prochlorococcus marinus (strain SARG / CCMP1375 / SS120) OX=167539 GN=rplM PE=3 SV=1		0.241494	1.13603	0.429315	1.03018	0.00558867	1.17712	0.25674	1.30496	0.173253	0.879198
Q7UZW8	50S ribosomal protein L13 OS=Prochlorococcus marinus subsp. pastoris (strain CCMP1986 / NIES-2087 / MED4) OX=59919 GN=rplM PE=3 SV=1		0.342896	1.11377	0.135985	0.539614	0.0254954	0.93272	0.259281	0.732011	0.175172	0.827958
A5GIR9	50S ribosomal protein L13 OS=Synechococcus sp. (strain WH7803) OX=32051 GN=rplM PE=3 SV=1		0.206077	1.16983	0.14999	1.3853	0.221867	1.11704	0.36378	1.11193	0.477978	1.03124
Q060U7	50S ribosomal protein L13 OS=Synechococcus sp. BL107 OX=313625 GN=rplM PE=3 SV=1		0.171715	0.802232	0.435419	0.929379	0.0172217	0.493935	0.374861	0.84348	0.437316	0.961384
Q7V9X2	50S ribosomal protein L14 OS=Prochlorococcus marinus (strain SARG / CCMP1375 / SS120) OX=167539 GN=rplN PE=3 SV=1		0.435079	1.01597	0.412373	0.964352	0.020569	1.0611	0.0312028	0.856357	0.313824	1.0483
Q7TU29	50S ribosomal protein L14 OS=Prochlorococcus marinus subsp. pastoris (strain CCMP1986 / NIES-2087 / MED4) OX=59919 GN=rplN PE=3 SV=1		0.293729	1.31374	0.0776959	2.38665	0.073729	0.911018	0.118264	1.87757	0.386344	1.14522
A5GIT5	50S ribosomal protein L14 OS=Synechococcus sp. (strain WH7803) OX=32051 GN=rplN PE=3 SV=1		0.0955437	1.11633	0.110459	1.36733	0.252048	1.10333	0.107162	1.58545	0.448255	0.881943
Q7U4J0	50S ribosomal protein L14 OS=Synechococcus sp. (strain WH8102) OX=84588 GN=rplN PE=3 SV=1		0.0374296	0.74739	0.390211	1.35248	0.125383	1.5318	0.35832	0.730234	0.339603	0.753376
Q05ZG9	50S ribosomal protein L14 OS=Synechococcus sp. BL107 OX=313625 GN=rplN PE=3 SV=1		0.00721724	0.224911	0.00464847	0.135144	0.155324	0.456984	0.451562	0.920912	0.0215358	0.355175
Q7V9X9	50S ribosomal protein L15 OS=Prochlorococcus marinus (strain SARG / CCMP1375 / SS120) OX=167539 GN=rplO PE=3 SV=1		0.490736	1.00203	0.0746225	0.819483	0.0328946	1.20471	0.417041	0.955754	0.169461	0.919615
Q7UZW1	50S ribosomal protein L15 OS=Prochlorococcus marinus subsp. pastoris (strain CCMP1986 / NIES-2087 / MED4) OX=59919 GN=rplO PE=3 SV=1		0.494043	1.01346	0.229127	2.66386	0.154756	1.68196	0.0482454	2.88211	0.284466	0.625039
A5GIS8	50S ribosomal protein L15 OS=Synechococcus sp. (strain WH7803) OX=32051 GN=rplO PE=3 SV=1		0.453391	0.978987	0.0697221	1.09171	0.100014	3.86745	0.114411	3.60628	0.0808859	0.352454
Q7V9W9	50S ribosomal protein L16 OS=Prochlorococcus marinus (strain SARG / CCMP1375 / SS120) OX=167539 GN=rplP PE=3 SV=1		0.417603	1.05521	0.0179695	0.586747	0.283927	1.10873	0.316411	0.781662	0.345427	1.05646
Q7V9Y6	50S ribosomal protein L17 OS=Prochlorococcus marinus (strain SARG / CCMP1375 / SS120) OX=167539 GN=rplQ PE=3 SV=1		0.317449	1.05483	0.142676	1.50532	0.460575	1.01646	0.289703	1.2561	0.329843	1.07532
Q7UZW7	50S ribosomal protein L17 OS=Prochlorococcus marinus subsp. pastoris (strain CCMP1986 / NIES-2087 / MED4) OX=59919 GN=rplQ PE=3 SV=1		0.284564	0.834387	0.426114	0.867164	0.458484	1.02565	0.48071	0.972955	0.0480808	0.6377
Q7V9X7	50S ribosomal protein L18 OS=Prochlorococcus marinus (strain SARG / CCMP1375 / SS120) OX=167539 GN=rplR PE=3 SV=1		0.400401	0.961697	0.442499	0.947316	0.428795	0.965542	0.327076	1.21231	0.300275	0.895438
Q7U4I5	50S ribosomal protein L18 OS=Synechococcus sp. (strain WH8102) OX=84588 GN=rplR PE=3 SV=1		0.145965	2.39995	0.0648454	4.54192	0.0828372	2.91965	0.219591	2.22753	0.398274	1.12625
Q7VDB0	50S ribosomal protein L19 OS=Prochlorococcus marinus (strain SARG / CCMP1375 / SS120) OX=167539 GN=rplS PE=3 SV=1		0.239721	1.07831	0.0125555	0.641489	0.319547	1.04667	0.0204112	0.603566	0.107971	1.15222
Q7V2K1	50S ribosomal protein L19 OS=Prochlorococcus marinus subsp. pastoris (strain CCMP1986 / NIES-2087 / MED4) OX=59919 GN=rplS PE=3 SV=1		0.104403	1.42476	0.495965	1.00661	0.481992	0.993588	0.387675	1.16281	0.453352	0.954055
A5GMU5	50S ribosomal protein L19 OS=Synechococcus sp. (strain WH7803) OX=32051 GN=rplS PE=3 SV=1		0.308259	0.760155	0.123995	0.624815	0.0852284	0.352969	0.413535	1.09186	0.342158	1.31689
Q7U583	50S ribosomal protein L19 OS=Synechococcus sp. (strain WH8102) OX=84588 GN=rplS PE=3 SV=1		0.140251	0.567844	0.109778	0.681923	0.378882	1.50507	0.0430236	0.33192	0.441375	0.946866
Q7V9W5	50S ribosomal protein L2 OS=Prochlorococcus marinus (strain SARG / CCMP1375 / SS120) OX=167539 GN=rplB PE=3 SV=1		0.360157	0.970163	0.0948158	0.708991	0.443271	0.977981	0.129824	0.741614	0.383606	1.04125
Q7UZV0	50S ribosomal protein L2 OS=Prochlorococcus marinus subsp. pastoris (strain CCMP1986 / NIES-2087 / MED4) OX=59919 GN=rplB PE=3 SV=1		0.301216	1.1276	0.165977	0.594798	0.347705	0.960256	0.272729	0.811256	0.00724987	0.66379
A5GIU2	50S ribosomal protein L2 OS=Synechococcus sp. (strain WH7803) OX=32051 GN=rplB PE=3 SV=1		0.254663	1.08545	0.424655	1.00936	0.0206767	1.21784	0.093276	1.39426	0.354486	0.873537
Q05ZG2	50S ribosomal protein L2 OS=Synechococcus sp. BL107 OX=313625 GN=rplB PE=3 SV=1		0.352457	0.85516	0.432822	0.927523	0.414931	0.938357	0.14632	1.56091	0.199999	0.654384
Q7V9L1	50S ribosomal protein L20 OS=Prochlorococcus marinus (strain SARG / CCMP1375 / SS120) OX=167539 GN=rplT PE=3 SV=1		0.221779	0.904165	0.0108701	0.614337	0.450051	1.0118	0.134185	0.729894	0.298788	0.949783
Q7VAN3	50S ribosomal protein L21 OS=Prochlorococcus marinus (strain SARG / CCMP1375 / SS120) OX=167539 GN=rplU PE=3 SV=1		0.254627	0.826701	0.0539527	0.558157	0.282433	0.940587	0.0336592	0.688612	0.360118	0.918606
Q7V0C2	50S ribosomal protein L21 OS=Prochlorococcus marinus subsp. pastoris (strain CCMP1986 / NIES-2087 / MED4) OX=59919 GN=rplU PE=3 SV=1		0.378634	0.829711	0.140773	0.474361	0.470211	0.981688	0.210762	0.585967	0.364863	0.859407
A5GN78	50S ribosomal protein L21 OS=Synechococcus sp. (strain WH7803) OX=32051 GN=rplU PE=3 SV=1		0.413215	0.959158	0.0292443	0.519224	0.245706	1.30305	0.346552	0.819124	0.318537	0.837303
Q7V9W7	50S ribosomal protein L22 OS=Prochlorococcus marinus (strain SARG / CCMP1375 / SS120) OX=167539 GN=rplV PE=3 SV=1		0.161227	0.927022	0.366513	1.12675	0.473082	1.00955	0.046431	0.657351	0.218496	1.09718
Q7V9W4	50S ribosomal protein L23 OS=Prochlorococcus marinus (strain SARG / CCMP1375 / SS120) OX=167539 GN=rplW PE=3 SV=1		0.177651	0.946516	0.0496527	0.63805	0.320105	1.03931	0.427036	1.03961	0.353707	1.03082
A5GIU3	50S ribosomal protein L23 OS=Synechococcus sp. (strain WH7803) OX=32051 GN=rplW PE=3 SV=1		0.274836	1.1286	0.253973	1.30252	0.13641	0.929209	0.0320936	1.31883	0.279	1.16848
Q05ZG1	50S ribosomal protein L23 OS=Synechococcus sp. BL107 OX=313625 GN=rplW PE=3 SV=1		0.200555	0.755456	0.141027	1.39372	0.212686	0.663792	0.395555	1.12322	0.255874	0.741184
Q7V9X3	50S ribosomal protein L24 OS=Prochlorococcus marinus (strain SARG / CCMP1375 / SS120) OX=167539 GN=rplX PE=3 SV=1		0.0144416	0.812509	0.00676292	0.461499	0.47718	1.00493	0.000131612	0.491388	0.29625	1.03459
A5GIT4	50S ribosomal protein L24 OS=Synechococcus sp. (strain WH7803) OX=32051 GN=rplX PE=3 SV=1		0.35802	0.935242	0.033981	2.24437	0.301593	1.11986	0.0471007	2.4578	0.199249	1.31466
Q7U4I9	50S ribosomal protein L24 OS=Synechococcus sp. (strain WH8102) OX=84588 GN=rplX PE=3 SV=1		0.183362	11.1196	0.0895184	23.4406	0.112522	15.3593	0.0404002	21.2097	0.0524872	1.28976
Q05ZH0	50S ribosomal protein L24 OS=Synechococcus sp. BL107 OX=313625 GN=rplX PE=3 SV=1		0.217621	1.37739	0.27877	1.46825	0.190326	1.45119	0.0606999	2.08561	0.265401	0.738748
Q7VAN2	50S ribosomal protein L27 OS=Prochlorococcus marinus (strain SARG / CCMP1375 / SS120) OX=167539 GN=rpmA PE=3 SV=1		0.366244	0.967675	0.412676	0.90514	0.0673029	1.0948	0.178439	1.49266	0.289605	1.03524
A5GN79	50S ribosomal protein L27 OS=Synechococcus sp. (strain WH7803) OX=32051 GN=rpmA PE=3 SV=1		0.449959	0.958896	0.372061	0.843644	0.000646443	0.767439	0.17259	1.11544	0.271204	0.677574
Q7VC09	50S ribosomal protein L28 OS=Prochlorococcus marinus (strain SARG / CCMP1375 / SS120) OX=167539 GN=rpmB PE=3 SV=2		0.110091	0.707283	0.468963	0.973756	0.216481	1.17275	0.0331967	2.66991	0.334603	0.925748
Q067E4	50S ribosomal protein L28 OS=Synechococcus sp. BL107 OX=313625 GN=rpmB PE=3 SV=1		0.180183	0.0825895	0.28616	0.444415	0.300556	0.723952	0.0823261	2.38322	0.184842	0.101411
Q7V9X0	50S ribosomal protein L29 OS=Prochlorococcus marinus (strain SARG / CCMP1375 / SS120) OX=167539 GN=rpmC PE=3 SV=1		0.0703884	0.883568	0.368683	1.14814	0.214634	1.06893	0.170559	1.64478	0.172779	0.916859
Q7UZV4	50S ribosomal protein L29 OS=Prochlorococcus marinus subsp. pastoris (strain CCMP1986 / NIES-2087 / MED4) OX=59919 GN=rpmC PE=3 SV=1		0.0550472	2.115	0.0797798	0.517641	0.341437	0.849975	0.161935	0.433673	0.446095	1.05271
Q05ZG7	50S ribosomal protein L29 OS=Synechococcus sp. BL107 OX=313625 GN=rpmC PE=3 SV=1		0.225457	0.306152	0.203267	0.221874	0.409137	1.2859	0.442905	0.836783	0.280851	0.425197
Q7V9W2	50S ribosomal protein L3 OS=Prochlorococcus marinus (strain SARG / CCMP1375 / SS120) OX=167539 GN=rplC PE=3 SV=1		0.400967	0.981123	0.00196712	1.46	0.270787	1.09181	0.0054633	1.80598	0.396086	0.964933
Q7UZU7	50S ribosomal protein L3 OS=Prochlorococcus marinus subsp. pastoris (strain CCMP1986 / NIES-2087 / MED4) OX=59919 GN=rplC PE=3 SV=1		0.160227	1.37965	0.147991	0.616739	0.460302	0.984701	0.409794	0.915941	0.10587	0.710341
A5GIU5	50S ribosomal protein L3 OS=Synechococcus sp. (strain WH7803) OX=32051 GN=rplC PE=3 SV=1		0.0620643	1.29466	0.0969747	1.65059	0.483234	0.986134	0.0166922	1.2504	0.267375	1.24298
Q05ZF9	50S ribosomal protein L3 OS=Synechococcus sp. BL107 OX=313625 GN=rplC PE=3 SV=1		0.0560731	0.661811	0.166621	0.71585	0.334928	0.814451	0.231252	1.37503	0.252314	0.787689
Q7V9Y9	50S ribosomal protein L31 OS=Prochlorococcus marinus (strain SARG / CCMP1375 / SS120) OX=167539 GN=rpmE PE=3 SV=1		0.461524	1.01654	0.23836	1.61355	0.0316501	1.21931	0.0699924	4.421	0.193347	0.855056
Q7U4H3	50S ribosomal protein L31 OS=Synechococcus sp. (strain WH8102) OX=84588 GN=rpmE PE=3 SV=1		0.49117	0.99606	0.304667	0.714921	0.356358	0.845564	0.271024	0.743152	0.328309	1.46353
Q7VBX5	50S ribosomal protein L33 OS=Prochlorococcus marinus (strain SARG / CCMP1375 / SS120) OX=167539 GN=rpmG PE=3 SV=1		0.342785	0.955137	0.392095	0.891812	0.301911	0.915322	0.19697	1.22294	0.334539	1.07844
Q7U6W0	50S ribosomal protein L33 OS=Synechococcus sp. (strain WH8102) OX=84588 GN=rpmG PE=3 SV=1		0.0956043	14.9662	0.0324996	75.5898	0.160195	13.573	0.143751	41.3125	0.184902	1.41258
Q7V9L2	50S ribosomal protein L35 OS=Prochlorococcus marinus (strain SARG / CCMP1375 / SS120) OX=167539 GN=rpmI PE=3 SV=1		0.128836	1.49201	0.252089	1.81177	0.335583	0.887412	0.0897912	2.25401	0.126945	1.65012
Q7UA42	50S ribosomal protein L35 OS=Synechococcus sp. (strain WH8102) OX=84588 GN=rpmI PE=3 SV=1		0.447449	1.15104	0.206101	0.78122	0.148495	0.642035	0.302968	1.76658	0.397023	0.851385
Q7V9W3	50S ribosomal protein L4 OS=Prochlorococcus marinus (strain SARG / CCMP1375 / SS120) OX=167539 GN=rplD PE=3 SV=1		0.205258	0.898844	0.435687	0.975502	0.405199	1.02141	0.0456834	0.779453	0.323326	0.959605
Q7UZU8	50S ribosomal protein L4 OS=Prochlorococcus marinus subsp. pastoris (strain CCMP1986 / NIES-2087 / MED4) OX=59919 GN=rplD PE=3 SV=1		0.420045	1.08213	0.143703	0.516165	0.332111	1.20505	0.130188	0.526245	0.123887	0.623792
A5GIU4	50S ribosomal protein L4 OS=Synechococcus sp. (strain WH7803) OX=32051 GN=rplD PE=3 SV=1		0.373622	0.962706	0.0876291	1.2444	0.26244	0.855045	0.384882	1.12133	0.31345	1.23865
Q05ZG0	50S ribosomal protein L4 OS=Synechococcus sp. BL107 OX=313625 GN=rplD PE=3 SV=1		0.2841	0.798401	0.235035	1.77801	0.372014	0.814456	0.32491	1.2691	0.299494	0.764394
Q7V9X4	50S ribosomal protein L5 OS=Prochlorococcus marinus (strain SARG / CCMP1375 / SS120) OX=167539 GN=rplE PE=3 SV=1		0.482401	1.00481	0.0892845	1.91716	0.442004	1.01682	0.00327493	1.88915	0.488478	1.0038
Q7UZV6	50S ribosomal protein L5 OS=Prochlorococcus marinus subsp. pastoris (strain CCMP1986 / NIES-2087 / MED4) OX=59919 GN=rplE PE=3 SV=1		0.382218	0.893081	0.20032	0.721878	0.344882	0.950521	0.41318	0.881885	0.195378	0.665212
A5GIT3	50S ribosomal protein L5 OS=Synechococcus sp. (strain WH7803) OX=32051 GN=rplE PE=3 SV=1		0.267025	1.35594	0.0485565	2.36068	0.437266	1.03024	0.12772	1.81541	0.463282	1.05541
Q7U4I8	50S ribosomal protein L5 OS=Synechococcus sp. (strain WH8102) OX=84588 GN=rplE PE=3 SV=1		0.159209	2.17978	0.12274	2.34873	0.203464	0.643562	0.124097	0.818347	0.398568	1.21885
Q7V9X6	50S ribosomal protein L6 OS=Prochlorococcus marinus (strain SARG / CCMP1375 / SS120) OX=167539 GN=rplF PE=3 SV=1		0.262885	1.08284	0.265154	0.825694	0.461468	1.00764	0.0147045	0.667771	0.404593	0.969502
Q7UZV8	50S ribosomal protein L6 OS=Prochlorococcus marinus subsp. pastoris (strain CCMP1986 / NIES-2087 / MED4) OX=59919 GN=rplF PE=3 SV=1		0.459128	0.943797	0.284224	1.74119	0.129037	2.16284	0.422712	1.19796	0.251932	0.580544
Q7U4I6	50S ribosomal protein L6 OS=Synechococcus sp. (strain WH8102) OX=84588 GN=rplF PE=3 SV=1		0.192679	0.875171	0.421261	1.10442	0.384039	1.16697	0.0644842	1.51568	0.419866	0.830781
Q7VDY8	50S ribosomal protein L7/L12 OS=Prochlorococcus marinus (strain SARG / CCMP1375 / SS120) OX=167539 GN=rplL PE=3 SV=1		0.166728	1.1548	0.214641	0.878526	0.179668	1.04874	0.407976	1.01558	0.485357	0.994878
Q7V384	50S ribosomal protein L7/L12 OS=Prochlorococcus marinus subsp. pastoris (strain CCMP1986 / NIES-2087 / MED4) OX=59919 GN=rplL PE=3 SV=1		0.186042	0.71679	0.0721736	0.456047	0.336325	1.22378	0.248366	0.720074	0.0978935	0.491243
A5GPD2	50S ribosomal protein L7/L12 OS=Synechococcus sp. (strain WH7803) OX=32051 GN=rplL PE=3 SV=1		0.468706	0.993861	0.260031	0.900794	0.00105349	0.838022	0.182313	0.774137	0.437175	1.04601
Q7U3T9	50S ribosomal protein L7/L12 OS=Synechococcus sp. (strain WH8102) OX=84588 GN=rplL PE=3 SV=1		0.210304	1.47978	0.0893119	3.52028	0.0138487	2.72598	0.109192	2.63045	0.499378	0.998831
Q061P8	50S ribosomal protein L7/L12 OS=Synechococcus sp. BL107 OX=313625 GN=rplL PE=3 SV=1		0.380017	1.07881	0.053369	2.73351	0.480511	1.0138	0.11281	1.43823	0.093418	1.39681
Q7V9J9	50S ribosomal protein L9 OS=Prochlorococcus marinus (strain SARG / CCMP1375 / SS120) OX=167539 GN=rplI PE=3 SV=1		0.0141256	0.783528	0.278833	1.32638	0.337761	0.951048	0.141009	0.793181	0.107595	0.92569
Q7UZJ1	50S ribosomal protein L9 OS=Prochlorococcus marinus (strain SARG / CCMP1375 / SS120) OX=167539 GN=rplI PE=3 SV=1		0.150384	1.32037	0.0583818	0.657317	0.193987	1.18356	0.26571	1.57611	0.0102519	0.556695
A5GPH9	50S ribosomal protein L9 OS=Synechococcus sp. (strain WH7803) OX=32051 GN=rplI PE=3 SV=1		0.181445	0.826044	0.277078	1.23339	0.236794	1.13023	0.274536	1.59255	0.2351	0.725352
Q7U3Q2	50S ribosomal protein L9 OS=Synechococcus sp. (strain WH8102) OX=84588 GN=rplI PE=3 SV=1		0.0119532	1.40542	0.0702939	2.91857	0.161794	1.79424	0.153538	2.10851	0.242746	1.28709
Q7VC99	6-phosphogluconate dehydrogenase, decarboxylating OS=Prochlorococcus marinus (strain SARG / CCMP1375 / SS120) OX=167539 GN=gnd PE=3 SV=1	gnd	0.284355	0.895357	0.22808	1.18356	0.371427	0.978388	0.000592806	1.41538	0.0816422	0.781424	pentoses phosphate
Q7V1T5	6-phosphogluconate dehydrogenase, decarboxylating OS=Prochlorococcus marinus subsp. pastoris (strain CCMP1986 / NIES-2087 / MED4) OX=59919 GN=gnd PE=3 SV=1	gnd	0.257172	1.21528	0.0513427	0.622148	0.147514	0.929448	0.491425	0.989025	0.432147	0.940515	pentoses phosphate
Q7U767	6-phosphogluconate dehydrogenase, decarboxylating OS=Synechococcus sp. (strain WH8102) OX=84588 GN=gnd PE=3 SV=1	gnd	0.453842	1.02061	0.150247	1.49056	0.44555	0.990412	0.417878	1.04458	0.182239	0.54865	pentoses phosphate
Q7VC98	6-phosphogluconolactonase OS=Prochlorococcus marinus (strain SARG / CCMP1375 / SS120) OX=167539 GN=nagB PE=3 SV=1	pgl	0.351578	0.910285	0.196348	7.41656	0.408552	0.969371	0.0204042	2.64309	0.012429	0.26804	pentoses phosphate
A5GLA7	6-phosphogluconolactonase OS=Synechococcus sp. (strain WH7803) OX=32051 GN=pgl PE=3 SV=1	pgl	0.209853	0.48252	0.203418	2.48569	0.262575	0.275487	0.180419	5.55643	0.310852	0.431131	pentoses phosphate
Q7U766	6-phosphogluconolactonase OS=Synechococcus sp. (strain WH8102) OX=84588 GN=pgl PE=3 SV=1	pgl	0.190054	0.403412	0.201352	0.542479	0.19379	0.580162	0.38032	0.75781	0.316262	0.668509	pentoses phosphate
A5GJQ8	6-pyruvoyl tetrahydropterin synthase OS=Synechococcus sp. (strain WH7803) OX=32051 GN=SynWH7803_0747 PE=4 SV=1		0.426595	1.04347	0.254779	0.927263	0.0656892	0.859237	0.124008	0.421683	0.174688	1.42022
Q7U470	6-pyruvoyl-tetrahydropterin synthase homolog OS=Synechococcus sp. (strain WH8102) OX=84588 GN=SYNW2201 PE=4 SV=1		0.184396	1.09604	0.451558	1.06109	0.098024	0.69756	0.290622	1.40075	0.157105	0.711582
Q7VE86	6-pyruvoyl-tetrahydropterin synthase OS=Prochlorococcus marinus (strain SARG / CCMP1375 / SS120) OX=167539 GN=Pro_0127 PE=4 SV=1		0.29872	0.926927	0.169364	1.35156	0.0816261	1.22783	0.31544	1.08545	0.248894	0.902783
Q7VD06	6-pyruvoyl-tetrahydropterin synthase OS=Prochlorococcus marinus (strain SARG / CCMP1375 / SS120) OX=167539 GN=Pro_0583 PE=4 SV=1		0.301305	1.04353	0.0919673	10.8541	0.351624	1.07083	0.040941	5.75404	0.0524006	1.28868
Q7V9M7	6,7-dimethyl-8-ribityllumazine synthase OS=Prochlorococcus marinus (strain SARG / CCMP1375 / SS120) OX=167539 GN=ribH PE=3 SV=1		0.274936	1.08965	0.0441159	1.60997	0.411272	0.966088	0.199509	0.863947	0.0312537	1.45582
A5GHU9	6,7-dimethyl-8-ribityllumazine synthase OS=Synechococcus sp. (strain WH7803) OX=32051 GN=ribH PE=3 SV=1		0.0258874	0.887899	0.36964	1.05997	0.291649	1.14115	0.221593	1.26292	0.244369	0.892452
Q7UA19	6,7-dimethyl-8-ribityllumazine synthase OS=Synechococcus sp. (strain WH8102) OX=84588 GN=ribH PE=3 SV=1		0.0356292	1.40004	0.0772747	3.08606	0.0132577	1.25415	0.0335155	2.30526	0.210969	1.23652
Q062Q0	6,7-dimethyl-8-ribityllumazine synthase OS=Synechococcus sp. BL107 OX=313625 GN=ribH PE=3 SV=1		0.203208	0.695695	0.179944	1.46514	0.241242	0.692966	0.278435	1.23907	0.348172	1.1927
Q7TVA6	60 kDa chaperonin 1 OS=Prochlorococcus marinus (strain SARG / CCMP1375 / SS120) OX=167539 GN=groL1 PE=3 SV=1		0.388887	0.974677	0.000729815	0.444475	0.443291	0.986813	0.00179047	0.509647	0.242172	0.93811
Q7V2M3	60 kDa chaperonin 1 OS=Prochlorococcus marinus subsp. pastoris (strain CCMP1986 / NIES-2087 / MED4) OX=59919 GN=groL1 PE=3 SV=1		0.484205	0.965459	0.186849	0.351211	0.211434	0.709382	0.211178	0.29935	0.440836	1.17869
A5GMX4	60 kDa chaperonin 1 OS=Synechococcus sp. (strain WH7803) OX=32051 GN=groL1 PE=3 SV=1		0.0726095	1.3889	0.100843	2.32327	0.446709	1.02857	0.00171341	5.18225	0.123728	0.58245
Q7TTX1	60 kDa chaperonin 1 OS=Synechococcus sp. (strain WH8102) OX=84588 GN=groL1 PE=3 SV=1		0.230464	0.629036	0.172786	0.625	0.261783	0.799736	0.261047	0.796885	0.284904	0.765788
Q7TV93	60 kDa chaperonin 2 OS=Prochlorococcus marinus (strain SARG / CCMP1375 / SS120) OX=167539 GN=groL2 PE=3 SV=1		0.211309	0.91939	0.000205888	0.258651	0.379442	1.0192	8.01082e-05	0.318342	0.129976	0.909916
Q7TU44	60 kDa chaperonin 2 OS=Prochlorococcus marinus subsp. pastoris (strain CCMP1986 / NIES-2087 / MED4) OX=59919 GN=groL2 PE=3 SV=1		0.44073	0.871512	0.185905	0.38989	0.209627	0.660625	0.251889	0.383862	0.441927	1.18024
A5GNA9	60 kDa chaperonin 2 OS=Synechococcus sp. (strain WH7803) OX=32051 GN=groL2 PE=3 SV=1		0.472019	1.01456	0.293613	0.79477	0.159238	2.04931	0.0601974	3.11284	0.0285292	0.427442
Q7TTT6	60 kDa chaperonin 2 OS=Synechococcus sp. (strain WH8102) OX=84588 GN=groL2 PE=3 SV=1		0.252093	0.590217	0.201341	0.550774	0.125881	0.680543	0.450488	0.953031	0.315651	0.744942
Q05YR7	60 kDa chaperonin OS=Synechococcus sp. BL107 OX=313625 GN=groL PE=3 SV=1		0.317386	1.57346	0.0821771	3.73864	0.395812	0.852796	0.233083	2.1488	0.341316	0.763688
Q064T4	60 kDa chaperonin OS=Synechococcus sp. BL107 OX=313625 GN=groL PE=3 SV=1		0.0988489	0.112232	0.143786	0.29483	0.0839989	0.432367	0.043315	0.489377	0.224451	0.50957
Q7V9H8	7-cyano-7-deazaguanine synthase OS=Prochlorococcus marinus (strain SARG / CCMP1375 / SS120) OX=167539 GN=queC PE=3 SV=1		0.399417	0.922657	0.425158	1.25362	0.191843	1.93128	0.236035	1.86901	0.000891745	0.0393896
Q7U3K1	7-cyano-7-deazaguanine synthase OS=Synechococcus sp. (strain WH8102) OX=84588 GN=queC PE=3 SV=1		0.0421128	0.617967	0.317467	0.857211	0.435791	0.958949	0.158206	1.94769	0.00321371	0.611294
Q7VDQ0	7, 8-dihydro-6-hydroxymethylpterin-pyrophosphokinase OS=Prochlorococcus marinus (strain SARG / CCMP1375 / SS120) OX=167539 GN=folK PE=4 SV=1		0.198416	1.09574	0.042882	3.62219	0.133572	1.10803	0.086203	3.07238	0.459496	0.98906
Q7U496	ABC transporter, ATP binding component OS=Synechococcus sp. (strain WH8102) OX=84588 GN=SYNW2175 PE=4 SV=1		0.312997	0.793943	0.304752	0.859695	0.00646406	0.486539	0.31652	1.116	0.327946	1.16237
Q7U9D8	ABC transporter, ATP-binding component OS=Synechococcus sp. (strain WH8102) OX=84588 GN=SYNW0320 PE=4 SV=1		0.102446	0.405718	0.436781	0.934397	0.0256536	0.754357	0.270592	0.844894	0.281637	0.723394
Q7V3K2	ABC transporter, membrane component OS=Prochlorococcus marinus subsp. pastoris (strain CCMP1986 / NIES-2087 / MED4) OX=59919 GN=PMM0073 PE=4 SV=1		0.178835	1.20672	0.013142	2.29701	0.126194	1.12156	0.282998	1.12838	0.429895	1.03809
Q7U9D7	ABC transporter, membrane component OS=Synechococcus sp. (strain WH8102) OX=84588 GN=SYNW0321 PE=4 SV=1		0.0266846	0.296524	0.0375185	0.229805	0.107193	0.101434	0.257143	0.33818	0.00269453	0.212125
Q7U6Q2	ABC transporter, substrate binding protein component, possibly phosphate OS=Synechococcus sp. (strain WH8102) OX=84588 GN=SYNW1286 PE=4 SV=1		0.113526	0.334809	0.383547	0.918068	0.456705	1.07115	0.0153246	1.73534	0.24271	0.593868
Q7VBR6	ABC-type cobalt transport system ATPase component OS=Prochlorococcus marinus (strain SARG / CCMP1375 / SS120) OX=167539 GN=cbiO PE=4 SV=1		0.22954	0.863418	0.388171	1.27952	0.357597	0.928242	0.186131	6.46048	0.0463767	0.646593
Q7VE68	ABC-type cobalt transport system ATPase component OS=Prochlorococcus marinus (strain SARG / CCMP1375 / SS120) OX=167539 GN=cbiO PE=4 SV=1		0.33814	0.858303	0.0530587	0.287439	0.0446613	1.40753	0.133037	0.581847	0.0663939	0.41716
Q7VB28	ABC-type Fe3+ transport system periplasmic component OS=Prochlorococcus marinus (strain SARG / CCMP1375 / SS120) OX=167539 GN=afuA PE=4 SV=1		0.238873	0.406353	0.395793	1.25093	0.17701	0.435645	0.160491	0.398615	0.417084	1.21614
A5GMR9	ABC-type Fe3+ transport system, periplasmic component OS=Synechococcus sp. (strain WH7803) OX=32051 GN=futA PE=4 SV=1		0.056262	0.90064	0.179462	1.81328	0.453516	1.00752	0.14102	1.61388	0.247706	1.30383
Q7VAG0	ABC-type Mn/Zn transport system ATPase component OS=Prochlorococcus marinus (strain SARG / CCMP1375 / SS120) OX=167539 GN=znuC PE=4 SV=1		0.242057	1.72667	0.130345	0.292728	0.412643	1.14685	0.10239	175.876	0.149842	0.341132
A5GKD9	ABC-type Mn2+ transport system, periplasmic component OS=Synechococcus sp. (strain WH7803) OX=32051 GN=SynWH7803_0978 PE=3 SV=1		0.497925	1.00301	0.322308	1.33103	0.370886	0.869036	0.194402	0.745635	0.163641	2.37258
Q7VDD4	ABC-type multidrug transport system ATPase component OS=Prochlorococcus marinus (strain SARG / CCMP1375 / SS120) OX=167539 GN=ccmA PE=4 SV=1		0.407206	1.15656	0.285409	1.21363	0.0593075	0.659255	0.0838262	5.38183	0.417314	0.929559
Q7VBS3	ABC-type phosphate/phosphonate transport system periplasmic component OS=Prochlorococcus marinus (strain SARG / CCMP1375 / SS120) OX=167539 GN=phnD PE=4 SV=1		0.394937	1.08732	0.323006	1.4228	0.0738993	1.13032	0.256953	1.36495	0.064454	1.53546
Q7VC61	ABC-type spermidine/putrescine transport system ATPase component OS=Prochlorococcus marinus (strain SARG / CCMP1375 / SS120) OX=167539 GN=potA PE=4 SV=1		0.283999	0.881249	0.186232	1.38388	0.498264	0.999075	0.12707	5.56499	0.00435146	0.444765
Q7VEC8	ABC-type transport system involved in Fe-S cluster assembly ATPase component OS=Prochlorococcus marinus (strain SARG / CCMP1375 / SS120) OX=167539 GN=sufC PE=4 SV=1		0.331002	0.908552	0.309014	0.770627	0.368564	0.960393	0.00113661	0.536716	0.0572151	0.710338
Q7VEC7	ABC-type transport system involved in Fe-S cluster assembly permease component OS=Prochlorococcus marinus (strain SARG / CCMP1375 / SS120) OX=167539 GN=sufB PE=4 SV=1		0.452097	0.989456	0.236341	1.40745	0.452008	0.984985	0.0188824	2.08913	0.025478	0.743316
Q7VEC9	ABC-type transport system involved in Fe-S cluster assembly permease component OS=Prochlorococcus marinus (strain SARG / CCMP1375 / SS120) OX=167539 GN=sufB PE=4 SV=1		0.188297	0.872296	0.346525	0.871899	0.137576	1.13476	0.012226	1.8708	0.0315598	0.708787
Q7VDE8	ABC-type transporter related to antimicrobial peptide transport system ATPase component OS=Prochlorococcus marinus (strain SARG / CCMP1375 / SS120) OX=167539 GN=salX PE=4 SV=1		0.287207	1.60195	0.00499846	8.23943	0.355823	1.35215	0.0301918	2.15737	0.0784258	2.60988
Q7VCX4	AbrB family trancriptional regulator fused to LRR containing domain OS=Prochlorococcus marinus (strain SARG / CCMP1375 / SS120) OX=167539 GN=Pro_0616 PE=4 SV=1		0.437571	0.926513	0.218693	0.618113	0.427193	0.936655	0.0701406	0.449157	0.350293	1.21031
Q7VDE0	AbrB family transciptional regulator OS=Prochlorococcus marinus (strain SARG / CCMP1375 / SS120) OX=167539 GN=Pro_0439 PE=4 SV=1		0.493835	0.9976	0.204866	1.30846	0.192642	1.16689	0.00465857	2.84797	0.0187851	0.682996
Q7VD14	AbrB family transciptional regulator OS=Prochlorococcus marinus (strain SARG / CCMP1375 / SS120) OX=167539 GN=Pro_0575 PE=4 SV=1		0.116846	0.750585	0.18826	1.45098	0.398994	0.942866	0.0456603	2.73573	0.148763	0.775028
Q7VAK3	AbrB family transciptional regulator OS=Prochlorococcus marinus (strain SARG / CCMP1375 / SS120) OX=167539 GN=Pro_1459 PE=4 SV=1		0.473238	1.04313	0.113303	0.238469	0.309573	0.832314	0.0178434	0.184218	0.491736	1.01309
Q7VD57	Acetolactate synthase OS=Prochlorococcus marinus (strain SARG / CCMP1375 / SS120) OX=167539 GN=ilvB PE=3 SV=1		0.401281	0.962828	0.278031	1.20904	0.496337	0.998944	0.184168	1.26715	0.294285	1.07942
Q7V2F4	Acetolactate synthase OS=Prochlorococcus marinus subsp. pastoris (strain CCMP1986 / NIES-2087 / MED4) OX=59919 GN=ilvH PE=3 SV=1		0.284179	1.2394	0.0601717	0.432503	0.095013	0.866978	0.25268	0.678908	0.447653	0.948113
Q7V0U8	Acetolactate synthase small subunit OS=Prochlorococcus marinus subsp. pastoris (strain CCMP1986 / NIES-2087 / MED4) OX=59919 GN=ilvH PE=4 SV=1		0.394437	0.849339	0.291166	0.733563	0.159694	0.725967	0.38398	0.83108	0.424302	1.12262
Q7VB47	Acetolactate synthase, small (Regulatory) subunit OS=Prochlorococcus marinus (strain SARG / CCMP1375 / SS120) OX=167539 GN=ilvH PE=4 SV=1		0.426825	1.01688	0.0160301	0.490561	0.329929	0.931261	0.00541991	0.391263	0.474307	1.00634
Q7VD49	Acetyl-coenzyme A carboxylase carboxyl transferase subunit alpha OS=Prochlorococcus marinus (strain SARG / CCMP1375 / SS120) OX=167539 GN=accA PE=3 SV=1	accA	0.10393	0.655999	0.019743	0.405427	0.278419	1.17045	0.0795568	1.58559	0.020272	0.554166	fatty acid synthesis
Q7U5H1	Acetyl-coenzyme A carboxylase carboxyl transferase subunit alpha OS=Synechococcus sp. (strain WH8102) OX=84588 GN=accA PE=3 SV=1	accA	0.0694378	0.613078	0.314249	0.846455	0.350394	1.20743	0.21061	2.2171	0.296229	0.746887	fatty acid synthesis
Q7VC83	Acetyl-coenzyme A carboxylase carboxyl transferase subunit beta OS=Prochlorococcus marinus (strain SARG / CCMP1375 / SS120) OX=167539 GN=accD PE=3 SV=1	accD	0.442606	0.978754	0.21356	0.769436	0.355255	0.960934	0.068998	2.04769	0.0272315	0.69255	fatty acid synthesis
Q7U836	Acetyl-coenzyme A carboxylase carboxyl transferase subunit beta OS=Synechococcus sp. (strain WH8102) OX=84588 GN=accD PE=3 SV=1	accD	0.1294	3.16783	0.0761388	16.0865	0.153391	4.86331	0.127226	23.2557	0.368033	0.832566	fatty acid synthesis
Q7VBQ1	Acetyl-coenzyme A synthetase OS=Prochlorococcus marinus (strain SARG / CCMP1375 / SS120) OX=167539 GN=acs PE=3 SV=1	acs	0.292652	0.951665	0.187064	1.16978	0.26338	0.978773	0.0898105	1.35349	0.0101111	1.18882
Q7V267	Acetyl-coenzyme A synthetase OS=Prochlorococcus marinus subsp. pastoris (strain CCMP1986 / NIES-2087 / MED4) OX=59919 GN=acs PE=3 SV=1	acs	0.415134	0.870234	0.2293	0.625093	0.335736	1.09481	0.413275	0.863632	0.341014	0.756106
A5GKK1	Acetyl-coenzyme A synthetase OS=Synechococcus sp. (strain WH7803) OX=32051 GN=acsA PE=3 SV=1	acs	0.182194	0.825625	0.195565	1.45695	0.11974	0.685367	0.14545	1.85871	0.482553	0.990744
Q7U7H1	Acetyl-coenzyme A synthetase OS=Synechococcus sp. (strain WH8102) OX=84588 GN=acs PE=3 SV=1	acs	0.369574	1.13053	0.0426253	2.62984	0.198997	2.3141	0.0640057	4.61125	0.0987615	0.532683
Q7VD84	Acetylglutamate kinase OS=Prochlorococcus marinus (strain SARG / CCMP1375 / SS120) OX=167539 GN=argB PE=3 SV=1		0.174272	0.934595	0.155057	0.730739	0.333235	1.0589	0.0510181	0.63222	0.421855	0.979609
Q7TUD1	Acetylglutamate kinase OS=Prochlorococcus marinus subsp. pastoris (strain CCMP1986 / NIES-2087 / MED4) OX=59919 GN=argB PE=3 SV=1		0.496133	0.995967	0.381809	1.13357	0.142667	0.862448	0.0578661	2.20715	0.294718	0.76514
Q7U5C7	Acetylglutamate kinase OS=Synechococcus sp. (strain WH8102) OX=84588 GN=argB PE=3 SV=1		0.316761	0.858292	0.186908	0.439812	0.0353366	0.0816354	0.0407842	0.039316	0.308618	1.24478
Q7VAS9	Acetylornithine aminotransferase OS=Prochlorococcus marinus (strain SARG / CCMP1375 / SS120) OX=167539 GN=argD PE=3 SV=2		0.373395	1.19206	0.368205	0.828544	0.491565	0.98787	0.359774	0.814113	0.469294	1.05191
Q7VC65	Acetyltransferase OS=Prochlorococcus marinus (strain SARG / CCMP1375 / SS120) OX=167539 GN=wecD PE=4 SV=1		0.499592	0.999922	0.071876	0.559181	0.227386	0.842844	0.127541	4.45888	0.0021744	0.46606
Q05ZK1	Acid phosphatase OS=Synechococcus sp. BL107 OX=313625 GN=BL107_12056 PE=3 SV=1		0.335309	0.688493	0.195731	2.24064	0.360205	1.38954	0.0839311	3.24716	0.286772	0.515786
Q7U8G6	Acireductone dioxygenase OS=Synechococcus sp. (strain WH8102) OX=84588 GN=mtnD PE=3 SV=1		0.216698	0.881166	0.410753	1.04263	0.205997	1.42507	0.0403089	1.42383	0.494261	0.996957
Q7V9G7	Aconitate hydratase B OS=Prochlorococcus marinus (strain SARG / CCMP1375 / SS120) OX=167539 GN=acnB PE=3 SV=1	acnB	0.0724047	1.25074	0.0935546	2.87609	0.0604472	1.28359	0.0512658	2.69539	0.00212509	0.40262	TCA
Q7UZG7	Aconitate hydratase B OS=Prochlorococcus marinus subsp. pastoris (strain CCMP1986 / NIES-2087 / MED4) OX=59919 GN=acnB PE=3 SV=1	acnB	0.207697	0.475601	0.0741387	4.17677	0.423565	1.02444	0.0818388	8.32436	0.167061	0.388957	TCA
Q7U3D2	Aconitate hydratase B OS=Synechococcus sp. (strain WH8102) OX=84588 GN=acnB PE=3 SV=1	acnB	0.177663	3.27857	0.08017	15.8743	0.174645	16.4298	0.112514	51.573	0.0960896	0.519199	TCA
Q7V9P6	Actin-like ATPase OS=Prochlorococcus marinus (strain SARG / CCMP1375 / SS120) OX=167539 GN=mreB PE=4 SV=1		0.398424	0.930077	0.192578	1.64933	0.298697	1.13759	0.0417915	5.30849	0.070566	0.579224
Q7VAP1	Acyl-[acyl-carrier-protein]--UDP-N-acetylglucosamine O-acyltransferase OS=Prochlorococcus marinus (strain SARG / CCMP1375 / SS120) OX=167539 GN=lpxA PE=3 SV=1	lpx	0.231295	1.09795	0.0762262	1.45795	0.0654231	1.13667	0.15031	1.26107	0.183866	1.10261	lipopolysaccharide synthesis
A5GN67	Acyl-[acyl-carrier-protein]--UDP-N-acetylglucosamine O-acyltransferase OS=Synechococcus sp. (strain WH7803) OX=32051 GN=lpxA PE=3 SV=1	lpx	0.115961	1.1557	0.0875321	0.792372	0.429968	0.834294	0.462135	1.05843	0.141587	0.572634	lipopolysaccharide synthesis
Q7U8Q5	Acyl-[acyl-carrier-protein]--UDP-N-acetylglucosamine O-acyltransferase OS=Synechococcus sp. (strain WH8102) OX=84588 GN=lpxA PE=3 SV=1	lpx	0.436479	1.05026	0.0514817	2.05688	0.0456719	1.83064	0.0463018	2.94009	0.0671206	0.475894	lipopolysaccharide synthesis
Q7BWI3	Adaptive-response sensory-kinase SasA OS=Prochlorococcus marinus (strain SARG / CCMP1375 / SS120) OX=167539 GN=sasA PE=3 SV=1		0.438627	0.964327	0.0755763	2.37178	0.205543	1.09853	0.119586	2.12539	0.277218	0.898929
Q7V113	Adaptive-response sensory-kinase SasA OS=Prochlorococcus marinus subsp. pastoris (strain CCMP1986 / NIES-2087 / MED4) OX=59919 GN=sasA PE=3 SV=1		0.219883	1.16098	0.0298353	0.369159	0.289162	1.10159	0.108667	0.343591	0.341951	0.841132
Q7VAL5	Adenine phosphoribosyltransferase OS=Prochlorococcus marinus (strain SARG / CCMP1375 / SS120) OX=167539 GN=apt PE=3 SV=1		0.1892	1.18548	0.00711346	0.533333	0.465432	0.982116	0.00691701	0.22292	0.496136	1.00171
Q7TTW1	Adenine phosphoribosyltransferase OS=Synechococcus sp. (strain WH8102) OX=84588 GN=apt PE=3 SV=1		0.169711	0.535805	0.2869	0.777747	0.0586056	0.381069	0.168361	0.668675	0.37996	0.857501
Q7VBW8	Adenosyl cobinamide kinase/adenosyl cobinamide phosphate guanylyltransferase OS=Prochlorococcus marinus (strain SARG / CCMP1375 / SS120) OX=167539 GN=cobU PE=4 SV=1		0.183439	1.64399	0.216895	1.95134	0.240641	0.628181	0.23622	1.85422	0.390994	1.20766
Q7V9P3	Adenosylhomocysteinase OS=Prochlorococcus marinus (strain SARG / CCMP1375 / SS120) OX=167539 GN=ahcY PE=3 SV=1		0.253211	1.10902	0.362197	1.0998	0.177447	1.10282	0.391845	1.0427	0.288536	0.905059
Q7UZN3	Adenosylhomocysteinase OS=Prochlorococcus marinus subsp. pastoris (strain CCMP1986 / NIES-2087 / MED4) OX=59919 GN=ahcY PE=3 SV=1		0.301764	0.889151	0.420101	0.941074	0.323434	1.07665	0.392334	1.11681	0.125299	0.607723
Q7U9Y3	Adenosylhomocysteinase OS=Synechococcus sp. (strain WH8102) OX=84588 GN=ahcY PE=3 SV=1		0.23084	0.69761	0.247889	1.21641	0.231548	1.31342	0.0184634	2.15868	0.108378	0.397358
Q7VA41	Adenosylmethionine-8-amino-7-oxononanoate aminotransferase OS=Prochlorococcus marinus (strain SARG / CCMP1375 / SS120) OX=167539 GN=cioA PE=3 SV=1		0.32691	1.06041	0.349442	1.1851	0.123287	1.15855	0.0924196	1.95511	0.43526	1.01532
Q7V9Y1	Adenylate kinase OS=Prochlorococcus marinus (strain SARG / CCMP1375 / SS120) OX=167539 GN=adk PE=3 SV=1		0.309576	1.04891	0.00173746	0.621848	0.493227	0.998314	0.392307	1.05564	0.00203837	0.63338
A5GIS6	Adenylate kinase OS=Synechococcus sp. (strain WH7803) OX=32051 GN=adk PE=3 SV=1		0.333069	0.873899	0.0500954	3.08059	0.10046	1.59509	0.00639082	3.19834	0.226656	0.679041
Q7U4I1	Adenylate kinase OS=Synechococcus sp. (strain WH8102) OX=84588 GN=adk PE=3 SV=1		0.221717	0.854431	0.249801	1.18202	0.224074	1.17763	0.126765	1.18082	0.312288	1.07295
Q060U0	Adenylate kinase OS=Synechococcus sp. BL107 OX=313625 GN=adk PE=3 SV=1		0.474643	1.04143	0.118134	2.20542	0.0411071	3.62698	0.0122146	5.1789	0.14835	0.28211
Q7VA48	Adenylosuccinate lyase OS=Prochlorococcus marinus (strain SARG / CCMP1375 / SS120) OX=167539 GN=purB PE=3 SV=1		0.253595	0.928222	0.108924	1.54348	0.324472	1.0743	0.00859569	1.78961	0.350707	0.937672
Q7TU40	Adenylosuccinate lyase OS=Prochlorococcus marinus subsp. pastoris (strain CCMP1986 / NIES-2087 / MED4) OX=59919 GN=purB PE=3 SV=1	pur	0.195355	0.89944	0.190803	0.686592	0.170242	1.20295	0.325731	0.798563	0.224578	0.76269	nucleotides synthesis
A5GNE9	Adenylosuccinate lyase OS=Synechococcus sp. (strain WH7803) OX=32051 GN=purB PE=3 SV=1	pur	0.0326834	0.513432	0.0959179	2.78376	0.121619	1.47154	1.0847e-05	3.52502	0.318369	0.768377	nucleotides synthesis
Q7TTX3	Adenylosuccinate lyase OS=Synechococcus sp. (strain WH8102) OX=84588 GN=purB PE=3 SV=1	pur	0.494763	1.00936	0.120414	1.92913	0.177618	1.98384	0.0318859	5.37789	0.10491	0.359327	nucleotides synthesis
Q7VD77	Adenylosuccinate synthetase OS=Prochlorococcus marinus (strain SARG / CCMP1375 / SS120) OX=167539 GN=purA PE=3 SV=1	pur	0.143112	0.884114	0.447195	1.05275	0.317835	1.03593	0.459484	0.976945	0.367618	1.01855	nucleotides synthesis
Q7V2H1	Adenylosuccinate synthetase OS=Prochlorococcus marinus subsp. pastoris (strain CCMP1986 / NIES-2087 / MED4) OX=59919 GN=purA PE=3 SV=1	pur	0.421053	1.09509	0.246012	0.712087	0.36242	0.959926	0.278323	0.703081	0.342485	0.812381	nucleotides synthesis
Q7U5D4	Adenylosuccinate synthetase OS=Synechococcus sp. (strain WH8102) OX=84588 GN=purA PE=3 SV=1	pur	0.2808	0.838553	0.165229	1.63757	0.385464	0.763709	0.191479	1.43946	0.297737	0.792351	nucleotides synthesis
Q05YI6	Adenylosuccinate synthetase OS=Synechococcus sp. BL107 OX=313625 GN=purA PE=3 SV=1	pur	0.0590489	0.0483911	0.188998	0.392505	0.289967	1.79056	0.447979	0.860163	0.143782	0.32075	nucleotides synthesis
Q7VE24	Adenylyl-sulfate kinase OS=Prochlorococcus marinus (strain SARG / CCMP1375 / SS120) OX=167539 GN=cysC PE=3 SV=1		0.311801	1.06666	0.174526	1.58814	0.054577	1.06855	0.154045	2.79661	0.0638882	0.786976
Q7U4H0	Adenylyl-sulfate kinase OS=Synechococcus sp. (strain WH8102) OX=84588 GN=cysC PE=3 SV=1+'[Supplementary Table 4_SS120.xlsx]Sheet1'!$AI$346:$AN$346		0.210842	0.907094	0.00450763	2.33004	0.0584416	1.4291	0.0625105	1.87349	0.440153	1.04913
Q7U3Z4	Adenylyl-sulfate kinase OS=Synechococcus sp. (strain WH8102) OX=84588 GN=cysC PE=3 SV=1+'[Supplementary Table 4_SS120.xlsx]Sheet1'!$AI$346:$AN$346		0.322668	0.855423	0.386958	1.09753	0.214379	1.16408	0.0710735	1.49712	0.226952	0.75699
Q7VAA1	Adhesin-like protein OS=Prochlorococcus marinus (strain SARG / CCMP1375 / SS120) OX=167539 GN=Pro_1563 PE=4 SV=1		0.268067	0.792191	0.181489	2.25979	0.233031	0.593533	0.0856649	0.284613	0.0919921	3.24154
Q7VAY1	ADP-heptose synthase OS=Prochlorococcus marinus (strain SARG / CCMP1375 / SS120) OX=167539 GN=rfaE PE=4 SV=1		0.182057	0.901483	0.0923929	1.9173	0.208087	1.07297	0.0101135	1.63321	0.0881436	0.882399
Q7VA67	Alanine dehydrogenase OS=Prochlorococcus marinus (strain SARG / CCMP1375 / SS120) OX=167539 GN=ald PE=3 SV=1		0.187833	0.822982	0.270805	1.11344	0.452404	0.982695	0.0753319	1.64978	0.37651	0.9623
Q7U8V8	Alanine dehydrogenase OS=Synechococcus sp. (strain WH8102) OX=84588 GN=ald PE=3 SV=1		0.169635	2.423	0.152423	2.54046	0.462735	0.919987	0.365425	1.19531	0.443783	1.12993
Q7V9Z2	Alanine racemase OS=Prochlorococcus marinus (strain SARG / CCMP1375 / SS120) OX=167539 GN=alr PE=3 SV=1		0.395647	0.932887	0.173771	22.1957	0.370573	0.939661	0.00440915	3.39775	0.0271387	0.652067
Q7VEG5	Alanine--tRNA ligase OS=Prochlorococcus marinus (strain SARG / CCMP1375 / SS120) OX=167539 GN=alaS PE=3 SV=1		0.303372	0.913025	0.14663	2.6839	0.404915	1.05584	0.000984738	2.78265	0.0140374	0.48076
Q7V3N0	Alanine--tRNA ligase OS=Prochlorococcus marinus subsp. pastoris (strain CCMP1986 / NIES-2087 / MED4) OX=59919 GN=alaS PE=3 SV=1		0.0859526	1.58546	0.285464	1.31934	0.204517	0.839924	0.219472	1.58913	0.235185	1.36819
Q7VD51	Aldehyde decarbonylase OS=Prochlorococcus marinus (strain SARG / CCMP1375 / SS120) OX=167539 GN=Pro_0532 PE=3 SV=1		0.0605334	1.20495	0.00461218	2.19733	0.269805	1.07807	0.00809474	7.46759	0.000711138	0.388836
Q7U5G9	Aldehyde decarbonylase OS=Synechococcus sp. (strain WH8102) OX=84588 GN=SYNW1738 PE=3 SV=1		0.0199222	1.09933	0.143577	1.54663	0.149747	2.13097	0.0144665	2.24951	0.06759	0.569193
Q7VDK2	Aldehyde dehydrogenase OS=Prochlorococcus marinus (strain SARG / CCMP1375 / SS120) OX=167539 GN=Pro_0374 PE=3 SV=1		0.433113	1.05878	0.0723851	3.16461	0.272037	1.22812	0.0589919	6.15334	0.355879	0.874144
Q7TU95	Alkyl hydroperoxide reductase/ Thiol specific antioxidant/ Mal allergens family protein OS=Prochlorococcus marinus subsp. pastoris (strain CCMP1986 / NIES-2087 / MED4) OX=59919 GN=PMM0903 PE=4 SV=1		0.398153	1.10918	0.0738456	0.565138	0.358811	0.91802	0.169918	0.513982	0.301837	0.78041
Q7TTV1	Alkyl hydroperoxide reductase/ Thiol specific antioxidant/ Mal allergens family protein OS=Synechococcus sp. (strain WH8102) OX=84588 GN=SYNW1280 PE=4 SV=1		0.277956	1.18209	0.0372866	1.71512	0.0952079	2.19845	0.0117082	2.05579	0.324951	0.849735
A5GND7	Allophycocyanin alpha chain OS=Synechococcus sp. (strain WH7803) OX=32051 GN=apcA PE=3 SV=1		0.0403665	1.20363	0.0471436	3.37144	0.200785	1.7858	0.0244287	2.81501	0.29298	0.58742
Q7U8X4	Allophycocyanin alpha chain OS=Synechococcus sp. (strain WH8102) OX=84588 GN=apcA PE=3 SV=1		0.155425	1.14137	0.302874	1.12356	0.14029	0.834651	0.0410238	0.85695	0.253983	1.17174
Q064Q3	Allophycocyanin alpha chain OS=Synechococcus sp. BL107 OX=313625 GN=BL107_16745 PE=3 SV=1		0.224899	0.579306	0.34235	1.20658	0.31471	1.41136	0.19799	2.52807	0.0687109	0.290535
A5GL99	Allophycocyanin alpha-B chain OS=Synechococcus sp. (strain WH7803) OX=32051 GN=apcD PE=3 SV=1		0.373942	0.947135	0.39382	1.18679	0.358388	0.954718	0.170814	1.37046	0.319464	1.14554
Q7U6V7	Allophycocyanin alpha-B chain OS=Synechococcus sp. (strain WH8102) OX=84588 GN=apcD PE=3 SV=1		0.0394997	1.19715	0.0724523	2.25174	0.223245	1.15919	0.046308	1.44108	0.101483	1.20741
A5GND8	Allophycocyanin beta chain OS=Synechococcus sp. (strain WH7803) OX=32051 GN=apcB PE=3 SV=1		0.311176	0.913626	0.0209437	1.54209	0.488634	0.993559	0.0366713	1.97926	0.182836	0.746703
Q7U8X5	Allophycocyanin beta chain OS=Synechococcus sp. (strain WH8102) OX=84588 GN=apcB PE=3 SV=1		0.159001	1.25104	0.109836	1.59045	0.0880615	0.929327	0.0593743	1.26338	0.488875	0.99211
A5GLF7	Allophycocyanin beta-18 subunit OS=Synechococcus sp. (strain WH7803) OX=32051 GN=apcE PE=3 SV=1		0.206046	1.07555	0.0682198	1.11541	0.146371	0.730757	0.164112	1.10592	0.210551	1.09593
Q064Q2	Allophycocyanin, beta subunit OS=Synechococcus sp. BL107 OX=313625 GN=BL107_16750 PE=3 SV=1		0.213258	0.781022	0.000716874	2.06608	0.0317846	0.540503	0.0399687	1.63089	0.299666	1.08131
Q7V9R8	Alpha-1,4 glucan phosphorylase OS=Prochlorococcus marinus (strain SARG / CCMP1375 / SS120) OX=167539 GN=glgP PE=3 SV=1	glgP	0.317569	1.17857	0.035617	2.37134	0.0356125	1.12493	0.0957022	2.8945	0.1794	0.656794	glycogen degradation
Q7UZQ7	Alpha-1,4 glucan phosphorylase OS=Prochlorococcus marinus subsp. pastoris (strain CCMP1986 / NIES-2087 / MED4) OX=59919 GN=PMM1601 PE=3 SV=1	glgP	0.166436	2.36429	0.287126	0.471845	0.298332	1.33986	0.311863	2.06305	0.455598	0.875718	glycogen degradation
Q7U9U7	Alpha-1,4 glucan phosphorylase OS=Synechococcus sp. (strain WH8102) OX=84588 GN=SYNW0156 PE=3 SV=1	glgP	0.0793006	5.1579	0.0306579	4.82993	0.209473	1.31609	0.0718449	1.57543	0.0912921	2.30541	glycogen degradation
Q7V9S0	Alpha/beta superfamily hydrolase OS=Prochlorococcus marinus (strain SARG / CCMP1375 / SS120) OX=167539 GN=mhpC PE=4 SV=1		0.387488	1.16047	0.0329465	0.178925	0.21469	1.426	0.0924214	5.0162	0.18255	0.668323
Q7VBL5	Alpha/beta superfamily hydrolase OS=Prochlorococcus marinus (strain SARG / CCMP1375 / SS120) OX=167539 GN=Pro_1077 PE=4 SV=1		0.363583	1.13188	0.0840494	3.02561	0.358586	0.890493	0.219776	1.46859	0.0928243	1.5914
A5GII4	Alternative thymidylate synthase OS=Synechococcus sp. (strain WH7803) OX=32051 GN=thyX PE=4 SV=1		0.386838	1.18511	0.0555604	1.95391	0.00122756	0.324437	0.145596	1.21964	0.0382116	1.5244
Q7U9H9	Alternative thymidylate synthase OS=Synechococcus sp. (strain WH8102) OX=84588 GN=thyX PE=4 SV=1		0.162072	1.221	0.0544823	1.56317	0.110852	0.862764	0.0874898	1.5795	0.158635	1.1522
Q7VEK8	Amidophosphoribosyltransferase OS=Prochlorococcus marinus (strain SARG / CCMP1375 / SS120) OX=167539 GN=purF PE=3 SV=1		0.400785	0.928783	0.204947	1.90844	0.372683	1.06421	0.229113	1.37625	0.489873	1.00621
Q7TUI2	Amidophosphoribosyltransferase OS=Prochlorococcus marinus subsp. pastoris (strain CCMP1986 / NIES-2087 / MED4) OX=59919 GN=purF PE=3 SV=1		0.251202	1.56715	0.166813	2.48938	0.198114	1.50159	0.10773	4.15508	0.449581	0.897962
Q7TTY2	Amidophosphoribosyltransferase OS=Synechococcus sp. (strain WH8102) OX=84588 GN=purF PE=3 SV=1		0.183012	2.07114	0.0759861	11.6509	0.122288	3.78459	0.0885599	15.8469	0.459739	0.931751
Q7V9I2	Aminomethyltransferase OS=Prochlorococcus marinus (strain SARG / CCMP1375 / SS120) OX=167539 GN=gcvT PE=3 SV=1		0.45909	0.985708	0.41993	1.03429	0.0177033	1.16227	0.000254287	2.36408	0.0324691	0.704675
Q7TTS1	Aminomethyltransferase OS=Synechococcus sp. (strain WH8102) OX=84588 GN=gcvT PE=3 SV=1		0.381724	0.871987	0.155895	1.43441	0.148353	1.92978	0.00991943	2.19313	0.316731	0.736117
A5GM16	Aminopeptidase N OS=Synechococcus sp. (strain WH7803) OX=32051 GN=pepN PE=4 SV=1		0.148377	0.749625	0.298935	1.10371	0.136808	1.44979	0.13395	1.51594	0.368092	1.33242
Q7U3J9	Aminotransferase class IV OS=Synechococcus sp. (strain WH8102) OX=84588 GN=SYNW2433 PE=4 SV=1		0.281264	1.15316	0.400262	1.02237	0.19562	1.56936	0.00988004	1.95617	0.351069	0.89257
Q7VE04	Aminotransferase OS=Prochlorococcus marinus (strain SARG / CCMP1375 / SS120) OX=167539 GN=AJ505hisC PE=3 SV=1		0.263604	1.12728	0.255423	1.46997	0.194848	1.0906	0.0489389	1.67967	0.405243	0.962169
Q7VBS4	Aminotransferase OS=Prochlorococcus marinus (strain SARG / CCMP1375 / SS120) OX=167539 GN=Pro_1018 PE=3 SV=1		0.345208	1.09148	0.365603	0.945941	0.144181	0.940267	0.111381	1.40286	0.0656528	1.09549
Q7U715	Aminotransferase OS=Synechococcus sp. (strain WH8102) OX=84588 GN=aspC PE=3 SV=1		0.244068	0.835116	0.00383057	1.33444	0.0395988	1.55561	0.0998185	1.56925	0.233884	0.802723
Q7U3V9	Aminotransferase OS=Synechococcus sp. (strain WH8102) OX=84588 GN=hisC PE=3 SV=1		0.151929	1.16551	0.0564586	2.10381	0.207274	1.99539	0.0430276	2.78554	0.0329537	0.658489
Q7U535	Aminotransferase OS=Synechococcus sp. (strain WH8102) OX=84588 GN=SYNW1877 PE=4 SV=1		0.203312	0.8886	0.0568933	1.67235	0.205038	1.68425	0.0623168	2.62003	0.171548	0.65362
Q7VBQ5	Aminotransferase, class V OS=Prochlorococcus marinus (strain SARG / CCMP1375 / SS120) OX=167539 GN=Pro_1037 PE=3 SV=1		0.375292	0.907502	0.000703014	3.13797	0.428884	1.04397	0.0253041	5.96831	0.264744	0.833982
A5GND6	Anchor polypeptide LCM OS=Synechococcus sp. (strain WH7803) OX=32051 GN=apcE PE=3 SV=1		0.239887	1.04652	0.112176	0.820685	0.197925	1.05808	0.0539714	0.781187	0.159734	1.15168
Q7U8X3	Anchor polypeptide LCM OS=Synechococcus sp. (strain WH8102) OX=84588 GN=apcE PE=3 SV=1		0.334369	1.21841	0.348091	1.47122	0.35237	0.833182	0.163126	1.38376	0.474012	0.927642
Q064Q4	Anchor polypeptide LCM OS=Synechococcus sp. BL107 OX=313625 GN=BL107_16740 PE=3 SV=1		0.473133	1.02999	0.0725702	2.03791	0.0648753	2.01205	0.225565	1.36497	0.398171	0.875902
Q7VCJ6	Anthranilate phosphoribosyltransferase OS=Prochlorococcus marinus (strain SARG / CCMP1375 / SS120) OX=167539 GN=trpD PE=3 SV=1		0.133505	1.03029	0.00164336	0.727105	0.401594	1.02592	0.000675205	0.668934	0.125324	0.962569
Q7TTV4	Anthranilate phosphoribosyltransferase OS=Synechococcus sp. (strain WH8102) OX=84588 GN=trpD PE=3 SV=1		0.104331	0.508707	0.0503227	2.26778	0.158165	2.24887	0.0361162	3.82661	0.0682881	0.338866
Q7U4M2	Anthranilate synthase component I and chorismate binding enzyme OS=Synechococcus sp. (strain WH8102) OX=84588 GN=trpE PE=4 SV=1		0.233434	0.791988	0.153332	2.27703	0.347939	1.22514	0.0835864	1.67683	0.0739924	0.58659
Q05ZD3	Anthranilate synthase OS=Synechococcus sp. BL107 OX=313625 GN=BL107_08766 PE=4 SV=1		0.481258	0.995385	0.0581339	2.80658	0.403773	0.896322	0.145545	1.43061	0.46453	0.969593
Q7V9H7	Anthranilate/para-aminobenzoate synthase component I OS=Prochlorococcus marinus (strain SARG / CCMP1375 / SS120) OX=167539 GN=trpE PE=4 SV=1		0.326076	1.09094	0.139918	11.9051	0.113762	1.32978	0.136003	51.7553	0.0245539	0.569753
Q7V9U2	Anthranilate/para-aminobenzoate synthase component I OS=Prochlorococcus marinus (strain SARG / CCMP1375 / SS120) OX=167539 GN=trpE PE=4 SV=1		0.414744	1.0234	0.00232655	2.15518	0.358349	1.01936	0.156061	1.54268	0.340279	0.971339
Q7VE06	Anthranilate/para-aminobenzoate synthase component II OS=Prochlorococcus marinus (strain SARG / CCMP1375 / SS120) OX=167539 GN=pabA PE=4 SV=1		0.486057	1.006	0.0360018	0.555697	0.0638395	1.18222	0.33549	1.25379	0.143751	0.819232
Q7VCJ4	Anti-sigma factor antagonist OS=Prochlorococcus marinus (strain SARG / CCMP1375 / SS120) OX=167539 GN=spoIIAA PE=3 SV=1		0.155464	0.819771	0.0439137	3.28667	0.463502	1.01393	0.120753	1.4478	0.242739	1.09597
A5GKM3	Anti-sigma factor antagonist OS=Synechococcus sp. (strain WH7803) OX=32051 GN=spoIIAA PE=3 SV=1		0.333239	0.945913	0.0590731	1.30048	0.376171	1.00574	0.061601	1.55699	0.393923	0.924119
Q7U7F8	Anti-sigma factor antagonist OS=Synechococcus sp. (strain WH8102) OX=84588 GN=SYNW1027 PE=3 SV=1		0.190279	0.788924	0.414925	0.934757	0.488315	1.01243	0.23181	1.09944	0.38291	0.965089
Q7U8P4	Antitoxin OS=Synechococcus sp. (strain WH8102) OX=84588 GN=SYNW0570 PE=3 SV=1		0.286281	1.31031	0.1549	0.423104	0.270168	0.690334	0.152075	0.354454	0.345843	1.25702
Q7V9I4	Arginase family enzyme OS=Prochlorococcus marinus (strain SARG / CCMP1375 / SS120) OX=167539 GN=speB PE=3 SV=1		0.377078	1.10165	0.0537067	2.57869	0.384121	0.896752	0.203726	1.76495	0.140011	1.58151
Q7U3K9	Arginase family protein OS=Synechococcus sp. (strain WH8102) OX=84588 GN=SYNW2422 PE=3 SV=1		0.358736	1.22131	0.0106495	2.4828	0.383371	0.819249	0.334212	1.41524	0.237719	1.55602
Q7VEF9	Arginine biosynthesis bifunctional protein ArgJ OS=Prochlorococcus marinus (strain SARG / CCMP1375 / SS120) OX=167539 GN=argJ PE=3 SV=1		0.313386	0.956705	0.267573	1.29002	0.413456	1.02343	0.169627	3.77944	0.0167944	0.733955
A5GPE4	Arginine biosynthesis bifunctional protein ArgJ OS=Synechococcus sp. (strain WH7803) OX=32051 GN=argJ PE=3 SV=1		0.270015	0.697213	0.0395434	1.21817	0.259181	1.48567	0.129107	3.16704	0.179209	0.51489
Q7U3S6	Arginine biosynthesis bifunctional protein ArgJ OS=Synechococcus sp. (strain WH8102) OX=84588 GN=argJ PE=3 SV=1		0.190407	1.15167	0.0440449	2.79138	0.140827	3.20755	0.121891	3.86333	0.235907	0.731102
Q7VE03	Arginine--tRNA ligase OS=Prochlorococcus marinus (strain SARG / CCMP1375 / SS120) OX=167539 GN=argS PE=3 SV=1		0.162305	0.877023	0.128083	2.47372	0.236702	0.89607	0.0571758	2.84416	0.256794	0.90863
Q7V396	Arginine--tRNA ligase OS=Prochlorococcus marinus subsp. pastoris (strain CCMP1986 / NIES-2087 / MED4) OX=59919 GN=argS PE=3 SV=1		0.0738612	1.73043	0.00958831	2.50527	0.468482	0.969224	0.153741	1.37181	0.177813	1.22374
Q7U3V8	Arginine--tRNA ligase OS=Synechococcus sp. (strain WH8102) OX=84588 GN=argS PE=3 SV=1		0.13211	0.813293	0.140413	1.94815	0.116712	1.92301	0.000853686	2.72976	0.134304	0.697894
Q7VEK0	Argininosuccinate lyase OS=Prochlorococcus marinus (strain SARG / CCMP1375 / SS120) OX=167539 GN=argH PE=3 SV=1		0.389288	1.03594	0.00199961	1.67558	0.0288551	1.27212	0.152392	1.55478	0.107792	0.842854
Q7TTY1	Argininosuccinate lyase OS=Synechococcus sp. (strain WH8102) OX=84588 GN=argH PE=3 SV=1		0.287577	0.626123	0.166994	1.63978	0.254732	1.38698	0.117568	2.8987	0.209263	0.434551
Q7V9F8	Argininosuccinate synthase OS=Prochlorococcus marinus (strain SARG / CCMP1375 / SS120) OX=167539 GN=argG PE=3 SV=1		0.179388	0.822451	0.182238	1.59714	0.42035	1.03919	0.237813	1.21777	0.332961	0.919138
Q7UZG0	Argininosuccinate synthase OS=Prochlorococcus marinus subsp. pastoris (strain CCMP1986 / NIES-2087 / MED4) OX=59919 GN=argG PE=3 SV=1		0.368343	0.918926	0.06655	0.476087	0.109276	1.23554	0.22458	0.600084	0.312729	0.787683
A5GPT0	Argininosuccinate synthase OS=Synechococcus sp. (strain WH7803) OX=32051 GN=argG PE=3 SV=1		0.0577761	0.70414	0.0833794	1.71084	0.0846283	1.80952	0.0292693	2.41048	0.400484	1.15363
Q7U3B9	Argininosuccinate synthase OS=Synechococcus sp. (strain WH8102) OX=84588 GN=argG PE=3 SV=1		0.157837	0.672499	0.409788	1.18507	0.401894	0.827829	0.146033	5.27368	0.226285	0.63892
Q7V1U5	Aromatic-ring hydroxylase (Flavoprotein monooxygenase) OS=Prochlorococcus marinus subsp. pastoris (strain CCMP1986 / NIES-2087 / MED4) OX=59919 GN=chlP PE=4 SV=1		0.48629	1.0148	0.210316	0.78	0.26292	0.88584	0.496689	1.00362	0.368214	0.874207
Q7VD72	Arsenate reductase related protein OS=Prochlorococcus marinus (strain SARG / CCMP1375 / SS120) OX=167539 GN=arsC PE=3 SV=1		0.431255	0.959093	0.301241	1.73238	0.10982	1.26428	0.171241	2.59416	0.039662	0.49549
Q7VBS0	Arylesterase OS=Prochlorococcus marinus (strain SARG / CCMP1375 / SS120) OX=167539 GN=tesA PE=4 SV=1		0.37449	1.06857	0.0412777	1.99245	0.0581749	1.13893	0.00563509	2.30564	0.441955	0.979748
Q7VDV6	Aspartate carbamoyltransferase OS=Prochlorococcus marinus (strain SARG / CCMP1375 / SS120) OX=167539 GN=pyrB PE=3 SV=1	pyrB	0.346434	0.943013	0.0360916	11.2675	0.364255	0.964277	0.00788887	13.0106	0.379645	0.954111	nucleotides synthesis
Q061C4	Aspartate carbamoyltransferase OS=Synechococcus sp. BL107 OX=313625 GN=pyrB PE=3 SV=1	pyrB	0.106822	0.593665	0.153474	1.9216	0.439041	1.16057	0.0705392	3.1834	0.274055	0.726965	nucleotides synthesis
Q7V9I1	Aspartate--tRNA(Asp/Asn) ligase OS=Prochlorococcus marinus (strain SARG / CCMP1375 / SS120) OX=167539 GN=aspS PE=3 SV=1		0.224466	0.912463	0.00121486	2.52966	0.0521499	0.963915	0.302459	1.13704	0.0395432	1.12123
Q7UZH8	Aspartate--tRNA(Asp/Asn) ligase OS=Prochlorococcus marinus subsp. pastoris (strain CCMP1986 / NIES-2087 / MED4) OX=59919 GN=aspS PE=3 SV=1		0.316023	1.05814	0.470552	0.975029	0.131515	1.05784	0.46867	1.03151	0.198317	0.814788
Q7U3K6	Aspartate--tRNA(Asp/Asn) ligase OS=Synechococcus sp. (strain WH8102) OX=84588 GN=aspS PE=3 SV=1		0.315458	1.26601	0.126161	2.77524	0.287149	1.18814	0.0524145	2.03564	0.367722	0.813982
P49420	Aspartate-semialdehyde dehydrogenase OS=Prochlorococcus marinus (strain SARG / CCMP1375 / SS120) OX=167539 GN=asd PE=3 SV=2		0.403533	0.974054	0.265187	1.14777	0.192444	0.890113	0.107499	1.22729	0.426116	0.978172
A5GHT3	Aspartate-semialdehyde dehydrogenase OS=Synechococcus sp. (strain WH7803) OX=32051 GN=asd PE=3 SV=1		0.395579	1.04167	0.141874	0.696626	0.210583	0.773042	0.14241	0.514042	0.26458	1.59277
Q7UA34	Aspartate-semialdehyde dehydrogenase OS=Synechococcus sp. (strain WH8102) OX=84588 GN=asd PE=3 SV=1		0.180324	0.388681	0.247884	1.26808	0.272991	0.782705	0.15478	1.40305	0.302824	0.610982
Q7V9M2	Aspartokinase OS=Prochlorococcus marinus (strain SARG / CCMP1375 / SS120) OX=167539 GN=lysC PE=4 SV=1		0.479509	0.990609	0.0573496	1.543	0.266525	1.14115	0.00141153	2.36586	0.0190371	0.656334
Q7VEG1	Aspartyl/glutamyl-tRNA(Asn/Gln) amidotransferase subunit B OS=Prochlorococcus marinus (strain SARG / CCMP1375 / SS120) OX=167539 GN=gatB PE=3 SV=1		0.438915	0.980951	0.294421	1.08379	0.177882	1.06176	0.0520919	1.98652	0.093687	0.866301
Q7V3M7	Aspartyl/glutamyl-tRNA(Asn/Gln) amidotransferase subunit B OS=Prochlorococcus marinus subsp. pastoris (strain CCMP1986 / NIES-2087 / MED4) OX=59919 GN=gatB PE=3 SV=1		0.354276	1.16555	0.0821606	3.03671	0.191548	1.45996	0.379617	0.909631	0.329163	0.852132
Q7U3S3	Aspartyl/glutamyl-tRNA(Asn/Gln) amidotransferase subunit B OS=Synechococcus sp. (strain WH8102) OX=84588 GN=gatB PE=3 SV=1		0.11077	1.27187	0.153219	1.83757	0.0311792	0.675704	0.318552	1.18496	0.111173	1.34823
Q7VDV3	Aspartyl/glutamyl-tRNA(Asn/Gln) amidotransferase subunit C OS=Prochlorococcus marinus (strain SARG / CCMP1375 / SS120) OX=167539 GN=gatC PE=3 SV=1		0.0804346	2.23199	0.0811624	4.05983	0.449646	0.977713	0.0121591	4.42884	0.336568	1.04214
Q7U9G6	Aspartyl/glutamyl-tRNA(Asn/Gln) amidotransferase subunit C OS=Synechococcus sp. (strain WH8102) OX=84588 GN=gatC PE=3 SV=1		0.254987	1.1271	0.0772408	1.72435	0.131495	1.46011	0.00994427	1.72744	0.497549	0.998901
Q7VBY1	ATP adenylyltransferase OS=Prochlorococcus marinus (strain SARG / CCMP1375 / SS120) OX=167539 GN=APA2 PE=4 SV=1		0.366827	0.897644	0.313105	0.6999	0.287996	1.14317	0.439509	1.11025	0.0281767	0.360957
Q7VD22	ATP phosphoribosyltransferase OS=Prochlorococcus marinus (strain SARG / CCMP1375 / SS120) OX=167539 GN=hisG PE=3 SV=1		0.133775	0.76105	0.0331089	3.73446	0.218496	0.913479	0.00101258	3.94393	0.122849	0.79251
Q7VC06	ATP phosphoribosyltransferase regulatory subunit OS=Prochlorococcus marinus (strain SARG / CCMP1375 / SS120) OX=167539 GN=hisZ PE=3 SV=1		0.290151	0.89378	0.241876	0.82301	0.465273	0.99395	0.0275221	0.66085	0.417342	0.973496
Q7U6R1	ATP phosphoribosyltransferase regulatory subunit OS=Synechococcus sp. (strain WH8102) OX=84588 GN=hisZ PE=3 SV=2		0.466471	0.985997	0.0256316	1.89656	0.472358	0.979696	0.0841571	1.51668	0.237592	0.922832
Q7VA75	ATP synthase epsilon chain OS=Prochlorococcus marinus (strain SARG / CCMP1375 / SS120) OX=167539 GN=atpC PE=3 SV=1		0.357831	0.90392	0.103046	0.474204	0.440194	0.914141	0.239356	1.45882	0.319072	0.771694	ATP synthase
Q7U8U8	ATP synthase epsilon chain OS=Synechococcus sp. (strain WH8102) OX=84588 GN=atpC PE=3 SV=1		0.316224	0.850754	0.183752	0.657077	0.351745	1.1718	0.412324	0.921762	0.0829608	0.437934	ATP synthase
Q7VA64	ATP synthase gamma chain OS=Prochlorococcus marinus (strain SARG / CCMP1375 / SS120) OX=167539 GN=atpG PE=3 SV=1		0.0924307	0.681891	0.202571	1.11337	0.109544	0.850309	0.0337631	0.748519	0.169947	1.13902	ATP synthase
Q7V038	ATP synthase gamma chain OS=Prochlorococcus marinus subsp. pastoris (strain CCMP1986 / NIES-2087 / MED4) OX=59919 GN=atpG PE=3 SV=1		0.416923	1.12243	0.158009	0.528555	0.450607	1.03672	0.137612	0.559888	0.488125	0.984749	ATP synthase
Q7U8W4	ATP synthase gamma chain OS=Synechococcus sp. (strain WH8102) OX=84588 GN=atpG PE=3 SV=1		0.0228321	1.56488	0.057197	1.7369	0.455402	0.949339	0.0373031	1.50232	0.122604	0.628854	ATP synthase
Q7VA63	ATP synthase subunit alpha OS=Prochlorococcus marinus (strain SARG / CCMP1375 / SS120) OX=167539 GN=atpA PE=3 SV=1		0.447823	0.984775	0.00100881	0.329006	0.468589	1.00718	0.000288535	0.228591	0.15477	1.14096	ATP synthase
Q7V037	ATP synthase subunit alpha OS=Prochlorococcus marinus subsp. pastoris (strain CCMP1986 / NIES-2087 / MED4) OX=59919 GN=atpA PE=3 SV=1		0.450035	0.903508	0.12993	0.342632	0.204362	0.732473	0.299938	0.579996	0.461081	0.917059	ATP synthase
A5GNC8	ATP synthase subunit alpha OS=Synechococcus sp. (strain WH7803) OX=32051 GN=atpA PE=3 SV=1		0.0957543	1.65261	0.0683091	1.94019	0.0579921	0.581107	0.163715	0.831893	0.261288	1.50194	ATP synthase
Q7U8W5	ATP synthase subunit alpha OS=Synechococcus sp. (strain WH8102) OX=84588 GN=atpA PE=3 SV=1		0.166029	1.40895	0.147739	1.34712	0.0656765	0.648894	0.302576	1.09005	0.10821	0.676755	ATP synthase
Q064R2	ATP synthase subunit alpha OS=Synechococcus sp. BL107 OX=313625 GN=atpA PE=3 SV=1		0.136618	0.536623	0.416154	1.07873	0.270687	0.599177	0.483391	0.966504	0.335887	0.786348	ATP synthase
Q7VA76	ATP synthase subunit beta OS=Prochlorococcus marinus (strain SARG / CCMP1375 / SS120) OX=167539 GN=atpD PE=3 SV=1		0.146496	0.912512	4.14066e-05	0.259729	0.090209	0.943132	1.45911e-06	0.286855	0.0529298	1.08969	ATP synthase
Q7V049	ATP synthase subunit beta OS=Prochlorococcus marinus subsp. pastoris (strain CCMP1986 / NIES-2087 / MED4) OX=59919 GN=atpD PE=3 SV=1		0.477334	1.06215	0.188622	0.28629	0.137283	0.898824	0.224549	0.319599	0.488223	1.03444	ATP synthase
Q7U8U7	ATP synthase subunit beta OS=Synechococcus sp. (strain WH8102) OX=84588 GN=atpD PE=3 SV=1		0.257329	1.11309	0.0711409	1.76907	0.251669	0.80772	0.0411335	1.40642	0.0492656	0.681375	ATP synthase
Q7VA62	ATP synthase subunit delta OS=Prochlorococcus marinus (strain SARG / CCMP1375 / SS120) OX=167539 GN=atpH PE=3 SV=1		0.0608639	0.860493	0.00130241	0.260096	0.45922	0.989828	0.000135664	0.27893	0.0412997	1.13324	ATP synthase
Q7V036	ATP synthase subunit delta OS=Prochlorococcus marinus subsp. pastoris (strain CCMP1986 / NIES-2087 / MED4) OX=59919 GN=atpH PE=3 SV=1		0.373142	0.7334	0.411844	0.843919	0.235617	0.719808	0.225738	0.33153	0.463722	1.10227	ATP synthase
A5GNC9	ATP synthase subunit delta OS=Synechococcus sp. (strain WH7803) OX=32051 GN=atpH PE=3 SV=1		0.13497	1.39972	0.128652	1.64529	0.227522	1.59468	0.213526	1.63303	0.123631	0.536912	ATP synthase
Q7U8W6	ATP synthase subunit delta OS=Synechococcus sp. (strain WH8102) OX=84588 GN=atpH PE=3 SV=1		0.126251	1.14838	0.349695	0.927895	0.199587	0.820228	0.064812	1.38564	0.0250877	0.597622	ATP synthase
Q7VA15	ATP-dependent Clp protease adapter protein ClpS OS=Prochlorococcus marinus (strain SARG / CCMP1375 / SS120) OX=167539 GN=clpS PE=3 SV=1		0.31962	1.03279	0.16172	1.84735	0.204276	1.11311	0.485354	0.976975	0.382402	1.03442
Q7U4C2	ATP-dependent Clp protease adapter protein ClpS OS=Synechococcus sp. (strain WH8102) OX=84588 GN=clpS PE=3 SV=1		0.16474	1.06176	0.236115	1.09896	0.214105	1.70458	0.0655297	1.42617	0.341191	1.13015
A5GLZ6	ATP-dependent Clp protease ATP-binding subunit clpA homolog OS=Synechococcus sp. (strain WH7803) OX=32051 GN=clpA PE=3 SV=1		0.38968	1.03785	0.0811328	1.50743	0.117891	1.21734	0.0623535	1.88199	0.249718	0.890903
Q7V9L5	ATP-dependent Clp protease ATP-binding subunit ClpX OS=Prochlorococcus marinus (strain SARG / CCMP1375 / SS120) OX=167539 GN=clpX PE=3 SV=1		0.131	1.18051	0.039388	5.80382	0.118598	1.15396	0.00241351	14.6005	0.00188552	0.309911
Q7UZK6	ATP-dependent Clp protease ATP-binding subunit ClpX OS=Prochlorococcus marinus subsp. pastoris (strain CCMP1986 / NIES-2087 / MED4) OX=59919 GN=clpX PE=3 SV=1		0.348657	1.26969	0.337463	0.801856	0.229613	0.804925	0.438837	1.10049	0.471728	0.958745
Q7UA37	ATP-dependent Clp protease ATP-binding subunit ClpX OS=Synechococcus sp. (strain WH8102) OX=84588 GN=clpX PE=3 SV=1		0.131678	7.83738	0.0788843	137.744	0.124605	23.7912	0.058155	55.9044	0.150302	1.27431
Q7VC22	ATP-dependent Clp protease proteolytic subunit 1 OS=Prochlorococcus marinus (strain SARG / CCMP1375 / SS120) OX=167539 GN=clpP1 PE=3 SV=1		0.163904	0.825044	0.418839	1.05198	0.492105	0.99783	0.445958	1.03416	0.400923	1.04455
Q7V1W0	ATP-dependent Clp protease proteolytic subunit 1 OS=Prochlorococcus marinus subsp. pastoris (strain CCMP1986 / NIES-2087 / MED4) OX=59919 GN=clpP1 PE=3 SV=1		0.429348	1.16221	0.306748	1.46214	0.465283	1.04252	0.384114	1.36458	0.421783	1.13624
Q7UA36	ATP-dependent Clp protease proteolytic subunit 1 OS=Synechococcus sp. (strain WH8102) OX=84588 GN=clpP1 PE=3 SV=1		0.167797	0.481554	0.407396	0.914931	0.216995	0.803304	0.23297	1.31889	0.262062	0.651951
Q7VAR9	ATP-dependent Clp protease proteolytic subunit 2 OS=Prochlorococcus marinus (strain SARG / CCMP1375 / SS120) OX=167539 GN=clpP2 PE=3 SV=1		0.310329	1.06771	0.241353	0.90692	0.0740223	1.13247	0.262677	1.24707	0.434255	0.985439
Q7V0F1	ATP-dependent Clp protease proteolytic subunit 2 OS=Prochlorococcus marinus subsp. pastoris (strain CCMP1986 / NIES-2087 / MED4) OX=59919 GN=clpP2 PE=3 SV=1		0.285972	0.655986	0.134912	0.400412	0.0655151	0.496568	0.0114216	0.270027	0.17094	1.60002
Q7U6N7	ATP-dependent Clp protease proteolytic subunit 2 OS=Synechococcus sp. (strain WH8102) OX=84588 GN=clpP2 PE=3 SV=1		0.375986	0.922615	0.225911	0.796969	0.232124	1.07657	0.392376	0.922299	0.484346	1.01125
Q7V9L6	ATP-dependent Clp protease proteolytic subunit 3 OS=Prochlorococcus marinus (strain SARG / CCMP1375 / SS120) OX=167539 GN=clpP3 PE=3 SV=1		0.161179	1.09639	0.297899	0.932305	0.204477	1.0685	0.0110296	0.554148	0.314591	1.04404
Q7UZK7	ATP-dependent Clp protease proteolytic subunit 3 OS=Prochlorococcus marinus subsp. pastoris (strain CCMP1986 / NIES-2087 / MED4) OX=59919 GN=clpP3 PE=3 SV=1		0.450037	1.08295	0.209806	0.566017	0.212122	1.61229	0.134045	0.25601	0.415298	0.863039
Q7U5Q2	ATP-dependent Clp protease proteolytic subunit 3 OS=Synechococcus sp. (strain WH8102) OX=84588 GN=clpP3 PE=3 SV=1		0.180514	0.550362	0.0772967	0.560005	0.0686709	0.434768	0.164909	0.653393	0.331876	0.783647
Q7VAS0	ATP-dependent Clp protease proteolytic subunit OS=Prochlorococcus marinus (strain SARG / CCMP1375 / SS120) OX=167539 GN=clpP PE=3 SV=1		0.1606	1.1296	0.0573174	0.864803	0.263317	0.955857	0.00334274	0.536438	0.15733	1.07263
Q7V0F2	ATP-dependent Clp protease proteolytic subunit OS=Prochlorococcus marinus subsp. pastoris (strain CCMP1986 / NIES-2087 / MED4) OX=59919 GN=clpP4 PE=3 SV=1		0.400386	1.17126	0.116323	0.375136	0.118822	1.29882	0.347331	0.640292	0.432813	0.860651
A5GL25	ATP-dependent Clp protease proteolytic subunit OS=Synechococcus sp. (strain WH7803) OX=32051 GN=clpP PE=3 SV=1		0.125091	1.31329	0.117062	2.85348	0.442444	1.10473	0.463827	1.04194	0.339757	1.31076
Q7U5Q3	ATP-dependent Clp protease proteolytic subunit OS=Synechococcus sp. (strain WH8102) OX=84588 GN=clpP4 PE=3 SV=1		0.241994	0.732629	0.260618	0.724834	0.0452791	0.510824	0.296368	0.763638	0.393782	0.86259
Q067G7	ATP-dependent Clp protease proteolytic subunit OS=Synechococcus sp. BL107 OX=313625 GN=clpP PE=3 SV=1		0.481136	1.01183	0.167146	1.88754	0.0369937	3.31764	0.0303505	5.64163	0.0214112	0.320284
Q7VA42	ATP-dependent dethiobiotin synthetase BioD OS=Prochlorococcus marinus (strain SARG / CCMP1375 / SS120) OX=167539 GN=cioD PE=3 SV=1		0.461846	1.02867	0.0921089	0.440958	0.479104	1.02117	0.106367	2.30717	0.103	0.624893
Q7VBJ8	ATP-dependent RNA helicase DeaD OS=Prochlorococcus marinus (strain SARG / CCMP1375 / SS120) OX=167539 GN=srmB PE=3 SV=1		0.399678	1.07709	0.135547	3.73256	0.178563	0.866471	0.022591	2.69949	0.199725	0.760195
Q7VDW3	ATP-dependent zinc metalloprotease FtsH OS=Prochlorococcus marinus (strain SARG / CCMP1375 / SS120) OX=167539 GN=ftsH PE=3 SV=1		0.265229	1.07609	0.0538329	4.8952	0.444326	1.02676	0.043528	3.06474	0.0202283	1.26134
Q7VAW5	ATP-dependent zinc metalloprotease FtsH OS=Prochlorococcus marinus (strain SARG / CCMP1375 / SS120) OX=167539 GN=ftsH PE=3 SV=1		0.366108	1.09062	0.0406564	4.41981	0.192716	1.19032	0.0340145	3.53689	0.165293	1.15056
Q7VC21	ATP-dependent zinc metalloprotease FtsH OS=Prochlorococcus marinus (strain SARG / CCMP1375 / SS120) OX=167539 GN=ftsH PE=3 SV=1		0.238976	0.636802	0.0689975	0.261593	0.289776	1.29034	0.0206787	0	0.191173	0.597583
Q7V1V9	ATP-dependent zinc metalloprotease FtsH OS=Prochlorococcus marinus subsp. pastoris (strain CCMP1986 / NIES-2087 / MED4) OX=59919 GN=ftsH1 PE=3 SV=1		0.274777	1.14245	0.485236	1.01584	0.0953395	1.20891	0.0744698	2.28585	0.0526834	0.664989
Q7V362	ATP-dependent zinc metalloprotease FtsH OS=Prochlorococcus marinus subsp. pastoris (strain CCMP1986 / NIES-2087 / MED4) OX=59919 GN=ftsH2 PE=3 SV=1		0.340161	0.808585	0.0507184	0.195463	0.140144	0.668666	0.245455	0.505828	0.460915	0.936952
Q7V0J2	ATP-dependent zinc metalloprotease FtsH OS=Prochlorococcus marinus subsp. pastoris (strain CCMP1986 / NIES-2087 / MED4) OX=59919 GN=ftsH3 PE=3 SV=1		0.409772	0.893051	0.0311266	2.14436	0.312054	0.989075	0.127008	1.7679	0.324733	0.754854
A5GMF0	ATP-dependent zinc metalloprotease FtsH OS=Synechococcus sp. (strain WH7803) OX=32051 GN=ftsH PE=3 SV=1		0.268559	1.17672	0.0715373	1.59664	0.15086	0.795442	0.157201	1.64661	0.263334	1.29542
Q7U9F3	ATP-dependent zinc metalloprotease FtsH OS=Synechococcus sp. (strain WH8102) OX=84588 GN=ftsH2 PE=3 SV=1		0.387879	0.929468	0.221718	2.10307	0.442487	0.898085	0.225322	2.21265	0.477887	1.04883
Q7U5V4	ATP-dependent zinc metalloprotease FtsH OS=Synechococcus sp. (strain WH8102) OX=84588 GN=ftsH3 PE=3 SV=1		0.289286	1.37239	0.111912	5.58359	0.300922	0.401272	0.29529	0.651899	0.179214	5.69614
Q7V361	ATP-sulfurylase OS=Prochlorococcus marinus subsp. pastoris (strain CCMP1986 / NIES-2087 / MED4) OX=59919 GN=cysD PE=4 SV=1		0.410016	0.824803	0.264732	0.571313	0.255652	0.885314	0.402985	0.849256	0.474839	0.9526
Q7U9F4	ATP-sulfurylase OS=Synechococcus sp. (strain WH8102) OX=84588 GN=cysD PE=4 SV=1		0.278422	1.09016	0.0900605	1.24245	0.485454	1.01074	0.0126386	1.48992	0.0420326	0.700859
Q7V9U8	ATP-utilizing enzyme, PP-loop superfamily OS=Prochlorococcus marinus (strain SARG / CCMP1375 / SS120) OX=167539 GN=Pro_1726 PE=4 SV=1		0.244294	2.36414	0.166884	14.5599	0.299466	1.15124	0.0653846	6.0781	0.0128988	0.47031
Q7UZT5	ATP:corrinoid adenosyltransferase BtuR/CobO/CobP OS=Prochlorococcus marinus subsp. pastoris (strain CCMP1986 / NIES-2087 / MED4) OX=59919 GN=PMM1570 PE=4 SV=1		0.440348	0.874179	0.271709	2.56223	0.464467	1.023	0.133355	10.8628	0.492813	0.982587
Q7VDU3	ATP:corrinoid adenosyltransferase OS=Prochlorococcus marinus (strain SARG / CCMP1375 / SS120) OX=167539 GN=ctuR PE=4 SV=1		0.182195	2.17237	0.187608	34.0096	0.189385	0.297116	0.243814	2.5571	0.464823	0.922222
Q7V9U9	ATP:corrinoid adenosyltransferase OS=Prochlorococcus marinus (strain SARG / CCMP1375 / SS120) OX=167539 GN=ctuR PE=4 SV=1		0.243628	2.44484	0.00183418	3.48153	0.340665	1.81799	0.149332	21.8537	0.000184086	0.0169834
Q7VD60	ATP:corrinoid adenosyltransferase OS=Prochlorococcus marinus (strain SARG / CCMP1375 / SS120) OX=167539 GN=ctuR PE=4 SV=1		0.369847	1.03276	0.397032	1.0944	0.308027	0.921276	0.081588	2.12976	0.133415	0.855818
Q7VEA8	ATPase components of ABC transporters OS=Prochlorococcus marinus (strain SARG / CCMP1375 / SS120) OX=167539 GN=uup PE=4 SV=1		0.161609	0.633665	0.0806057	7.08713	0.469334	0.960154	0.142488	11.4669	0.0518139	0.452951
Q7VDZ7	ATPase components of various ABC-type transport systems OS=Prochlorococcus marinus (strain SARG / CCMP1375 / SS120) OX=167539 GN=Pro_0218 PE=4 SV=1		0.299091	1.23054	0.0660498	30.286	0.357144	1.28311	0.0119344	1009.37	0.000227112	0.194861
Q7VAZ9	ATPase of the AAA+ family OS=Prochlorococcus marinus (strain SARG / CCMP1375 / SS120) OX=167539 GN=spoVK PE=4 SV=1		0.437546	0.960605	0.468595	0.978595	0.359763	1.10386	0.0157101	3.03608	0.0390704	0.570755
Q7VEC2	ATPase OS=Prochlorococcus marinus (strain SARG / CCMP1375 / SS120) OX=167539 GN=mGS1 PE=4 SV=1		0.402589	1.2377	0.158995	0.302285	0.298227	0.717022	0.150282	17.9378	0.146005	0.258491
Q05ZQ3	ATPase OS=Synechococcus sp. BL107 OX=313625 GN=BL107_11796 PE=3 SV=1		0.481839	1.01809	0.139594	7.08536	0.177097	0.774273	0.0724271	2.27195	0.293555	1.13368
Q7VBI5	ATPase with chaperone activity ATP-binding subunit OS=Prochlorococcus marinus (strain SARG / CCMP1375 / SS120) OX=167539 GN=clpA PE=3 SV=1		0.467963	1.00938	0.266438	1.22275	0.16624	1.03999	0.0148431	1.30761	0.200974	0.89733
Q7VDY2	ATPases with chaperone activity, ATP-binding subunit OS=Prochlorococcus marinus (strain SARG / CCMP1375 / SS120) OX=167539 GN=clpA PE=3 SV=1		0.312276	0.820568	0.0951635	1.49295	0.209414	1.18858	0.0392904	11.0474	0.0241799	0.211281
Q7TVA5	B-12 Dependent Ribonucleotide Reductase OS=Prochlorococcus marinus (strain SARG / CCMP1375 / SS120) OX=167539 GN=Pro_0815 PE=4 SV=1		0.213352	1.23182	0.206275	1.38168	0.49983	0.999959	0.0189315	3.23616	0.0171094	0.331068
Q7V0E5	Bacterial histone-like DNA-binding protein OS=Prochlorococcus marinus subsp. pastoris (strain CCMP1986 / NIES-2087 / MED4) OX=59919 GN=PMM1321 PE=3 SV=1		0.328158	0.569597	0.141472	0.0383041	0.217087	0.474071	0.185998	0.0340188	0.354707	1.73736
Q7U999	Bacterial metallothionein OS=Synechococcus sp. (strain WH8102) OX=84588 GN=smtA PE=4 SV=1		0.352728	0.954921	0.151175	1.16645	0.36216	1.32259	0.0217639	1.76367	0.398721	1.1713
Q7VAQ6	Bacterial nucleoid DNA-binding protein OS=Prochlorococcus marinus (strain SARG / CCMP1375 / SS120) OX=167539 GN=himA PE=3 SV=1		0.102919	1.52546	0.00275214	0.0367578	0.238894	1.17504	0.00268151	0.0361307	0.494684	0.996477
Q7V3C4	Bacterial regulatory protein, LuxR family OS=Prochlorococcus marinus subsp. pastoris (strain CCMP1986 / NIES-2087 / MED4) OX=59919 GN=PMM0154 PE=4 SV=1		0.495135	0.992551	0.0432144	0.206246	0.328928	1.30352	0.21676	0.544335	0.282173	0.691294
Q7VEL1	Beta sliding clamp OS=Prochlorococcus marinus (strain SARG / CCMP1375 / SS120) OX=167539 GN=dnaN PE=3 SV=1		0.472042	0.99147	0.318122	0.939011	0.255312	0.944354	0.133212	1.30328	0.0355755	1.32019
Q7V3R7	Beta sliding clamp OS=Prochlorococcus marinus subsp. pastoris (strain CCMP1986 / NIES-2087 / MED4) OX=59919 GN=dnaN PE=3 SV=1		0.430924	1.0875	0.101685	0.443626	0.283197	0.851817	0.186263	0.703655	0.325671	0.796468
Q7UA94	Beta sliding clamp OS=Synechococcus sp. (strain WH8102) OX=84588 GN=dnaN PE=3 SV=1		0.160635	0.502861	0.283658	0.773176	0.114125	0.63005	0.354045	1.15369	0.158601	0.522697
Q7VE80	Beta-glucosidase-related glycosidase OS=Prochlorococcus marinus (strain SARG / CCMP1375 / SS120) OX=167539 GN=cglX PE=4 SV=1		0.275736	1.06019	0.0461473	1.48764	0.44263	0.987271	0.0935793	1.61621	0.387647	0.969326
Q7V9Z7	Beta-lactamase superfamily protein OS=Prochlorococcus marinus (strain SARG / CCMP1375 / SS120) OX=167539 GN=Pro_1674 PE=4 SV=1		0.29915	0.838679	0.180308	0.706828	0.270677	1.15117	0.0818777	2.86943	0.306344	0.828011
Q7V9S8	Bifunctional pantoate ligase/cytidylate kinase OS=Prochlorococcus marinus (strain SARG / CCMP1375 / SS120) OX=167539 GN=panC/cmk PE=3 SV=1		0.483749	1.01643	0.449959	0.918867	0.21221	0.668511	0.0752449	5.3698	0.074624	0.321117
Q7U4P0	Bifunctional pantoate ligase/cytidylate kinase OS=Synechococcus sp. (strain WH8102) OX=84588 GN=panC/cmk PE=3 SV=1		0.327181	0.632428	0.223886	0.867374	0.0968594	2.04432	0.0681582	3.46193	0.309122	0.716308
Q7TVA3	Bifunctional protein FolD OS=Prochlorococcus marinus (strain SARG / CCMP1375 / SS120) OX=167539 GN=folD PE=3 SV=1		0.249175	1.09371	0.157199	1.9519	0.146372	1.13959	0.230887	1.2746	0.0404213	0.747371
Q7TU81	Bifunctional protein FolD OS=Prochlorococcus marinus subsp. pastoris (strain CCMP1986 / NIES-2087 / MED4) OX=59919 GN=folD PE=3 SV=1		0.35573	0.716225	0.409886	1.31341	0.0103928	1.19242	0.194102	0.216919	0.378399	0.727258
Q7TTW4	Bifunctional protein FolD OS=Synechococcus sp. (strain WH8102) OX=84588 GN=folD PE=3 SV=1		0.302744	0.808998	0.12997	1.45381	0.1991	1.44629	0.0178433	1.95272	0.274689	0.774234
Q7VBP2	Bifunctional protein GlmU OS=Prochlorococcus marinus (strain SARG / CCMP1375 / SS120) OX=167539 GN=glmU PE=3 SV=1	glmU	0.351016	1.0344	0.0251088	2.61011	0.304855	1.06728	0.0835563	3.54432	0.0225235	0.706026	peptidoglycan/lipid
Q7VA79	Bifunctional protein PyrR OS=Prochlorococcus marinus (strain SARG / CCMP1375 / SS120) OX=167539 GN=pyrR PE=3 SV=1		0.264404	1.11116	0.104279	1.85312	0.331435	0.946812	0.12075	1.53949	0.317715	1.09304
A5GNA5	Bifunctional protein PyrR OS=Synechococcus sp. (strain WH7803) OX=32051 GN=pyR PE=3 SV=1		0.13715	0.827543	0.0728038	1.47031	0.160908	1.33839	0.0164223	1.92954	0.317071	0.76818
Q7U8U1	Bifunctional protein PyrR OS=Synechococcus sp. (strain WH8102) OX=84588 GN=pyrR PE=3 SV=1		0.161997	0.635994	0.215481	0.762777	0.0397081	0.755202	0.240723	0.898768	0.424079	0.930096
Q7VDS0	Bifunctional purine biosynthesis protein PurH OS=Prochlorococcus marinus (strain SARG / CCMP1375 / SS120) OX=167539 GN=purH PE=3 SV=1		0.268944	1.08068	0.0511895	1.18228	0.489836	1.00205	0.0315699	1.42427	0.00693485	0.797039
Q7TUG1	Bifunctional purine biosynthesis protein PurH OS=Prochlorococcus marinus subsp. pastoris (strain CCMP1986 / NIES-2087 / MED4) OX=59919 GN=purH PE=3 SV=1		0.340881	1.32938	0.494126	1.00884	0.218221	1.08744	0.485047	1.03624	0.484421	0.961075
Q7TTX6	Bifunctional purine biosynthesis protein PurH OS=Synechococcus sp. (strain WH8102) OX=84588 GN=purH PE=3 SV=1		0.351109	0.840317	0.498675	0.998915	0.118571	0.618078	0.399258	1.16557	0.444749	0.939127
Q7TTT2	Bilin biosynthesis protein MpeU (PBS lyase HEAT-like repeat) OS=Synechococcus sp. (strain WH8102) OX=84588 GN=mpeU PE=4 SV=1		0.22234	0.263151	0.16915	0.129931	0.141269	0.333446	0.0985248	0.436542	0.252083	0.4526
Q7VDA6	BioD-like N-terminal domain of phosphotransacetylase OS=Prochlorococcus marinus (strain SARG / CCMP1375 / SS120) OX=167539 GN=pta PE=4 SV=1		0.130997	0.844685	0.469917	1.02828	0.0756332	1.19193	0.0278108	0.713467	0.0118953	0.739215
Q7VEG4	Biosynthetic arginine decarboxylase OS=Prochlorococcus marinus (strain SARG / CCMP1375 / SS120) OX=167539 GN=speA PE=3 SV=1		0.252131	0.956389	0.179465	1.53749	0.0646094	1.11277	0.0672549	1.91161	0.495309	0.999133
Q7V3M9	Biosynthetic arginine decarboxylase OS=Prochlorococcus marinus subsp. pastoris (strain CCMP1986 / NIES-2087 / MED4) OX=59919 GN=speA PE=3 SV=1		0.0314006	1.92581	0.219417	2.53579	0.496444	0.996838	0.308657	1.4037	0.460507	0.960672
Q7VEI6	Biotin carboxyl carrier protein of acetyl-CoA carboxylase OS=Prochlorococcus marinus (strain SARG / CCMP1375 / SS120) OX=167539 GN=accB PE=4 SV=1	accB	0.0027969	1.13633	0.0177062	1.81985	0.452646	1.02958	0.305886	1.26719	0.481292	1.01153	fatty acid synthesis
A5GHP4	Biotin carboxyl carrier protein of acetyl-CoA carboxylase OS=Synechococcus sp. (strain WH7803) OX=32051 GN=accB PE=4 SV=1	accB	0.280577	0.980975	0.0156613	0.579577	0.0862239	1.13123	0.129873	0.730853	0.22417	0.851197	fatty acid synthesis
Q7UA66	Biotin carboxyl carrier protein of acetyl-CoA carboxylase OS=Synechococcus sp. (strain WH8102) OX=84588 GN=accB PE=4 SV=1	accB	0.116333	1.71418	0.175816	1.8965	0.0190563	2.37358	0.0686219	2.95387	0.479728	0.966059	fatty acid synthesis
Q062J4	Biotin carboxyl carrier protein of acetyl-CoA carboxylase OS=Synechococcus sp. BL107 OX=313625 GN=BL107_06494 PE=4 SV=1	accB	0.362267	1.13971	0.0628944	2.60168	0.415703	0.914973	0.12225	0.627861	0.268924	1.28429	fatty acid synthesis
Q7VED9	Biotin carboxylase OS=Prochlorococcus marinus (strain SARG / CCMP1375 / SS120) OX=167539 GN=accC PE=4 SV=1		0.281387	0.808711	0.160395	0.719197	0.369758	1.08937	0.369997	1.12185	0.267252	0.830142
Q7V3L5	Biotin carboxylase OS=Prochlorococcus marinus subsp. pastoris (strain CCMP1986 / NIES-2087 / MED4) OX=59919 GN=accC PE=4 SV=1		0.351248	1.23197	0.342044	1.40222	0.223033	0.952476	0.35057	1.3028	0.333394	1.30429
Q7VBJ0	Biotin synthase OS=Prochlorococcus marinus (strain SARG / CCMP1375 / SS120) OX=167539 GN=bioB PE=3 SV=1		0.0915033	1.27844	0.0171268	0.480625	0.0335951	1.26807	0.0182789	1.80915	0.0272956	0.584021
Q7V2D3	BMC domain-containing protein OS=Prochlorococcus marinus subsp. pastoris (strain CCMP1986 / NIES-2087 / MED4) OX=59919 GN=PMM0547 PE=1 SV=1		0.488633	0.986225	0.0937259	1.56438	0.0703388	1.22542	0.0410486	1.83729	0.376337	0.869854
Q7VBK6	BolA-like protein OS=Prochlorococcus marinus (strain SARG / CCMP1375 / SS120) OX=167539 GN=colA PE=3 SV=1		0.153243	1.2256	0.414452	1.12807	0.214922	0.857436	0.437751	0.942122	0.241885	0.894903
Q7V0Y4	BolA-like protein OS=Prochlorococcus marinus subsp. pastoris (strain CCMP1986 / NIES-2087 / MED4) OX=59919 GN=PMM1110 PE=3 SV=1		0.333218	0.761891	0.100512	0.363357	0.290758	0.816818	0.101179	0.347969	0.256998	1.54363
Q7VBY4	Branched-chain-amino-acid aminotransferase OS=Prochlorococcus marinus (strain SARG / CCMP1375 / SS120) OX=167539 GN=ilvE PE=3 SV=1		0.122012	0.905449	0.101099	1.75891	0.33696	0.983006	0.35233	1.21783	0.0831526	1.11683
Q7TU97	Branched-chain-amino-acid aminotransferase OS=Prochlorococcus marinus subsp. pastoris (strain CCMP1986 / NIES-2087 / MED4) OX=59919 GN=ilvE PE=3 SV=1		0.388832	1.12186	0.187634	1.46921	0.414936	0.950867	0.3738	1.19652	0.488493	0.983141
Q7U6U7	Branched-chain-amino-acid aminotransferase OS=Synechococcus sp. (strain WH8102) OX=84588 GN=ilvE PE=3 SV=1		0.312216	1.40747	0.00484243	2.70137	0.192561	1.81015	0.146136	3.12181	0.482788	0.973093
Q08086	C-phycoerythrin class 1 subunit alpha OS=Synechococcus sp. (strain WH7803) OX=32051 GN=cpeA PE=3 SV=2		0.494335	0.997426	0.0619763	0.743453	0.337413	0.934103	0.17701	0.842987	0.313922	0.936342
Q08087	C-phycoerythrin class 1 subunit beta OS=Synechococcus sp. (strain WH7803) OX=32051 GN=cpeB PE=3 SV=1		0.289449	1.08253	0.36158	1.05053	0.135919	1.05645	0.366293	0.932914	0.455168	0.972682
P0A316	C-phycoerythrin class 2 subunit alpha OS=Synechococcus sp. (strain WH8102) OX=84588 GN=mpeA PE=3 SV=1		0.399257	1.1473	0.457209	1.08031	0.401572	1.08746	0.175726	0.705157	0.457205	1.07737
P0A318	C-phycoerythrin class 2 subunit beta OS=Synechococcus sp. (strain WH8102) OX=84588 GN=mpeB PE=3 SV=1		0.305893	1.33431	0.24847	1.50507	0.211958	1.3865	0.445485	1.02379	0.498884	1.00173
Q7U4Q1	C-phycoerythrin class I alpha chain OS=Synechococcus sp. (strain WH8102) OX=84588 GN=cpeA PE=3 SV=1		0.280444	0.896758	0.0824657	0.595994	0.0295702	0.522017	0.00140889	0.48846	0.053394	1.21852
Q05ZA4	C-phycoerythrin class I alpha chain OS=Synechococcus sp. BL107 OX=313625 GN=BL107_08911 PE=3 SV=1		0.307524	0.924529	0.12715	0.728542	0.406288	0.972388	0.340692	0.935199	0.471499	0.986833
Q7U4Q0	C-phycoerythrin class I beta chain OS=Synechococcus sp. (strain WH8102) OX=84588 GN=cpeB PE=3 SV=1		0.110806	1.0894	0.346949	0.95588	0.305738	0.870291	0.425783	0.970388	0.191301	0.827471
Q05ZA5	C-phycoerythrin class I beta chain OS=Synechococcus sp. BL107 OX=313625 GN=BL107_08906 PE=3 SV=1		0.221026	0.862688	0.0211025	0.591571	0.16232	1.3954	0.0281794	0.634214	0.0923196	0.806016
A5GJ03	C-phycoerythrin class II alpha chain OS=Synechococcus sp. (strain WH7803) OX=32051 GN=mpeA PE=3 SV=1		0.299856	1.08063	0.0344608	0.792841	0.298023	0.975908	0.0109664	0.736237	0.300223	1.08339
Q05Z96	C-phycoerythrin class II alpha chain OS=Synechococcus sp. BL107 OX=313625 GN=BL107_08951 PE=3 SV=1		0.410587	1.02911	0.0208987	0.647416	0.00561876	0.799171	0.00756457	0.698277	0.0731623	1.15453
A5GJ04	C-phycoerythrin class II beta chain OS=Synechococcus sp. (strain WH7803) OX=32051 GN=mpeB PE=3 SV=1		0.31891	0.968223	0.295883	1.04175	0.230136	1.02394	0.137388	1.11372	0.154623	0.854644
Q05Z95	C-phycoerythrin class II beta chain OS=Synechococcus sp. BL107 OX=313625 GN=BL107_08956 PE=4 SV=1		0.246038	1.06596	0.379296	0.925761	0.0883764	1.18545	0.445114	0.988187	0.302846	1.06558
Q7U4Q6	C-phycoerythrin class II gamma chain, linker polypeptide OS=Synechococcus sp. (strain WH8102) OX=84588 GN=mpeC PE=3 SV=1		0.199832	1.75574	0.205467	1.74717	0.284749	0.965673	0.0346874	1.16533	0.458128	0.934904
Q05Z97	C-phycoerythrin class II gamma chain, linker polypeptide OS=Synechococcus sp. BL107 OX=313625 GN=BL107_08946 PE=3 SV=1		0.235216	0.708332	0.127761	1.43349	0.494626	1.00715	0.104242	1.6916	0.249107	0.709639
Q7VC45	Carbamoyl-phosphate synthase large chain OS=Prochlorococcus marinus (strain SARG / CCMP1375 / SS120) OX=167539 GN=carB PE=3 SV=1		0.198706	0.828364	0.0121078	1.7713	0.247492	1.10799	0.0417562	2.933	0.147212	0.78619
Q7V1N8	Carbamoyl-phosphate synthase large chain OS=Prochlorococcus marinus subsp. pastoris (strain CCMP1986 / NIES-2087 / MED4) OX=59919 GN=carB PE=3 SV=1		0.288372	1.39318	0.415864	1.08163	0.192395	2.03102	0.185425	1.53273	0.146092	0.610078
Q7VCJ5	Carbamoyl-phosphate synthase small chain OS=Prochlorococcus marinus (strain SARG / CCMP1375 / SS120) OX=167539 GN=carA PE=3 SV=1		0.464975	0.966604	0.100997	2.87457	0.317159	0.855172	0.142487	4.33073	0.193078	0.744474
Q7U7F9	Carbamoyl-phosphate synthase small chain OS=Synechococcus sp. (strain WH8102) OX=84588 GN=carA PE=3 SV=1		0.17377	1.48271	0.0478756	3.67263	0.233897	2.25165	0.0581561	4.92352	0.144499	0.717187
P0A328	Carbon dioxide-concentrating mechanism protein CcmK OS=Prochlorococcus marinus (strain SARG / CCMP1375 / SS120) OX=167539 GN=ccmK PE=3 SV=1		0.386985	1.05784	0.193392	2.53608	0.266637	1.16417	0.0271578	4.41163	0.257536	0.876475
Q7V2D1	Carbon dioxide-concentrating mechanism protein CcmK OS=Prochlorococcus marinus subsp. pastoris (strain CCMP1986 / NIES-2087 / MED4) OX=59919 GN=ccmK PE=3 SV=2		0.426355	0.948028	0.161529	0.78436	0.102879	0.910983	0.201638	0.689739	0.218546	1.38732
P0A330	Carbon dioxide-concentrating mechanism protein CcmK OS=Synechococcus sp. (strain WH7803) OX=32051 GN=ccmK PE=3 SV=1		0.207846	0.849685	0.210229	0.840623	0.311088	1.11651	0.453317	0.964526	0.135688	0.809706
P0A329	Carbon dioxide-concentrating mechanism protein CcmK OS=Synechococcus sp. (strain WH8102) OX=84588 GN=ccmK PE=3 SV=1		0.492428	0.992841	0.467235	0.961281	0.295937	1.23237	0.156405	1.71619	0.238097	0.751932
Q7U3G5	Carbonic anhydrase OS=Synechococcus sp. (strain WH8102) OX=84588 GN=SYNW2467 PE=4 SV=1		0.207039	0.733537	0.24737	1.63133	0.259916	0.773431	0.39974	0.945936	0.431347	0.939064
A5GLT7	Carboxyl-terminal processing protease OS=Synechococcus sp. (strain WH7803) OX=32051 GN=ctpA PE=3 SV=1		0.142657	0.973349	0.0733815	1.46189	0.0267914	1.10354	0.0114448	1.47321	0.299229	0.829573
Q7U711	Carboxyl-terminal processing protease OS=Synechococcus sp. (strain WH8102) OX=84588 GN=SYNW1175 PE=3 SV=1		0.0622791	1.13407	0.0534847	1.57546	0.0146998	1.5376	0.0573979	1.75501	0.240462	0.834537
Q7VD29	Carboxysome peptide A OS=Prochlorococcus marinus (strain SARG / CCMP1375 / SS120) OX=167539 GN=Pro_0555 PE=4 SV=1		0.494333	1.00462	0.453696	1.03756	0.278914	0.902746	0.250891	1.29511	0.465826	0.973996	carboxysome
Q7VD28	Carboxysome peptide B OS=Prochlorococcus marinus (strain SARG / CCMP1375 / SS120) OX=167539 GN=Pro_0556 PE=4 SV=1		0.177782	1.35165	0.00526351	0.324587	0.107789	0.778453	0.141063	0.572306	0.0089756	1.61758	carboxysome
Q7VD27	Carboxysome shell peptide, CsoS1 OS=Prochlorococcus marinus (strain SARG / CCMP1375 / SS120) OX=167539 GN=ccmK PE=4 SV=1		0.310577	0.953322	0.115182	0.757323	0.429373	1.03864	0.222646	1.13265	0.296376	0.932022	carboxysome
Q060Q1	Carboxysome shell peptide, CsoS1 OS=Synechococcus sp. BL107 OX=313625 GN=BL107_10556 PE=4 SV=1	CsoS1	0.0484278	3.63643	0.0345801	4.6526	0.247954	1.64433	0.220595	1.61054	0.171108	1.70906	carboxysome
Q7VD31	Carboxysome shell polypeptide, CsoS2 OS=Prochlorococcus marinus (strain SARG / CCMP1375 / SS120) OX=167539 GN=csoS2 PE=4 SV=1		0.357286	0.896433	0.377843	1.21642	0.366471	1.11243	0.417389	0.957411	0.359674	1.09871	carboxysome
Q7VD30	Carboxysome shell polypeptide, CsoS3 OS=Prochlorococcus marinus (strain SARG / CCMP1375 / SS120) OX=167539 GN=csoS3 PE=4 SV=1		0.369353	1.04281	0.00106456	2.76129	0.294385	1.06452	0.0272979	2.80416	0.447911	0.983077	carboxysome
A5GJJ2	Carboxysome shell polypeptide, CsoS3 OS=Synechococcus sp. (strain WH7803) OX=32051 GN=csoS3 PE=4 SV=1		0.269903	1.02999	0.329648	0.79506	0.457541	0.955117	0.0658419	0.527325	0.164205	1.43548	carboxysome
Q7V2C8	Carboxysome shell protein CsoS2 OS=Prochlorococcus marinus subsp. pastoris (strain CCMP1986 / NIES-2087 / MED4) OX=59919 GN=csoS2 PE=4 SV=1		0.160421	0.71826	0.126793	0.617911	0.0520501	0.785892	0.0372533	0.511661	0.342593	0.926673	carboxysome
Q7V2C7	Carboxysome shell protein CsoS3 OS=Prochlorococcus marinus subsp. pastoris (strain CCMP1986 / NIES-2087 / MED4) OX=59919 GN=csoS3 PE=4 SV=1		0.284665	1.3835	0.194097	0.640501	0.0373695	1.86604	0.286677	0.797417	0.400992	0.903001	carboxysome
Q7U6H1	Carotenoid binding protein OS=Synechococcus sp. (strain WH8102) OX=84588 GN=SYNW1367 PE=3 SV=1		0.0266103	1.17516	0.185511	2.16767	0.227869	1.44291	0.0365196	1.9246	0.386072	0.926492
Q066D0	Carotenoid binding protein OS=Synechococcus sp. BL107 OX=313625 GN=BL107_14105 PE=3 SV=1		0.231372	0.829497	0.351145	1.10981	0.476954	0.987386	0.0145142	1.78585	0.0753031	0.664669
A5GJV3	Catalase-peroxidase OS=Synechococcus sp. (strain WH7803) OX=32051 GN=katG PE=3 SV=1		0.206715	0.941784	0.0100991	0.847037	0.377865	0.976315	0.0211064	0.921431	0.475144	1.00761
Q7V3M4	CbiA domain-containing protein OS=Prochlorococcus marinus subsp. pastoris (strain CCMP1986 / NIES-2087 / MED4) OX=59919 GN=PMM0051 PE=4 SV=1		0.104066	0.417293	0.177635	0.518089	0.120098	5.35719	0.16959	25.6186	0.0302273	0.0192888
Q7VAU3	Cell division protein Ftn2 OS=Prochlorococcus marinus (strain SARG / CCMP1375 / SS120) OX=167539 GN=Pro_1361 PE=4 SV=1		0.163719	0.81296	0.0293404	3.92112	0.1613	1.29341	0.0360404	5.63835	0.476662	0.992439
G3XCS7	Cell division protein FtsZ OS=Prochlorococcus marinus (strain SARG / CCMP1375 / SS120) OX=167539 GN=ftsZ PE=3 SV=1		0.208464	0.856934	0.0111292	0.489488	0.392627	0.975358	5.61316e-05	0.572962	0.206748	0.903643
Q7TU61	Cell division protein FtsZ OS=Prochlorococcus marinus subsp. pastoris (strain CCMP1986 / NIES-2087 / MED4) OX=59919 GN=ftsZ PE=3 SV=1		0.446214	0.895643	0.168261	0.382032	0.174066	0.756468	0.216454	0.451025	0.483107	1.03758
Q7U5Q6	Cell division protein FtsZ OS=Synechococcus sp. (strain WH8102) OX=84588 GN=ftsZ PE=3 SV=1		0.207296	0.38192	0.131234	0.370771	0.15428	0.385506	0.297271	0.659733	0.264884	0.62136
Q7VDI4	Cell division protein SepF OS=Prochlorococcus marinus (strain SARG / CCMP1375 / SS120) OX=167539 GN=sepF PE=3 SV=1		0.39916	0.861762	0.238775	0.540799	0.335519	1.26839	0.258237	0.584446	0.167059	0.494491
Q7VDL4	Cell division topological specificity factor OS=Prochlorococcus marinus (strain SARG / CCMP1375 / SS120) OX=167539 GN=minE PE=3 SV=1		0.121075	1.25688	0.0998425	3.11847	0.349232	0.948444	0.152396	3.14017	0.192198	0.814639
Q7V2Y0	Cell division topological specificity factor OS=Prochlorococcus marinus subsp. pastoris (strain CCMP1986 / NIES-2087 / MED4) OX=59919 GN=minE PE=3 SV=1		0.291138	0.835583	0.0867939	0.616468	0.211566	1.04036	0.376352	1.24675	0.403645	0.878352
Q7U4U1	Cell division topological specificity factor OS=Synechococcus sp. (strain WH8102) OX=84588 GN=minE PE=3 SV=1		0.131514	0.631331	0.0759506	0.622327	0.0216161	0.704971	0.0637876	0.720182	0.465602	0.978337
Q7U637	Chaperone protein ClpB 1 OS=Synechococcus sp. (strain WH8102) OX=84588 GN=clpB1 PE=3 SV=2		0.0982802	1.51673	0.0874615	5.75806	0.332902	1.25712	0.0858898	3.12388	0.123215	1.65063
Q7U3T3	Chaperone protein ClpB 2 OS=Synechococcus sp. (strain WH8102) OX=84588 GN=clpB2 PE=3 SV=1		0.0147975	1.32427	0.162262	2.97835	0.245254	1.02059	0.167516	3.56376	0.358509	0.846427
Q7VBL0	Chaperone protein ClpB OS=Prochlorococcus marinus (strain SARG / CCMP1375 / SS120) OX=167539 GN=clpB PE=3 SV=1		0.249789	1.12147	0.288389	1.14356	0.287484	1.04636	0.12774	1.53309	0.182115	0.90784
Q7V2A3	Chaperone protein ClpB OS=Prochlorococcus marinus subsp. pastoris (strain CCMP1986 / NIES-2087 / MED4) OX=59919 GN=clpB PE=3 SV=1		0.399739	0.925522	0.0156347	0.311596	0.356514	0.93634	0.0299515	0.308566	0.345916	1.13797
Q7VEJ6	Chaperone protein DnaJ OS=Prochlorococcus marinus (strain SARG / CCMP1375 / SS120) OX=167539 GN=dnaJ PE=3 SV=1		0.0278213	1.29145	0.119194	4.96814	0.101997	1.32494	0.069405	8.87993	0.00124158	0.436514
A5GPS5	Chaperone protein DnaK OS=Synechococcus sp. (strain WH7803) OX=32051 GN=dnaK PE=2 SV=1		0.346837	0.96822	0.21462	0.902597	0.318598	0.926002	0.234599	1.15315	0.372864	1.07549
Q062E4	Chaperone protein DnaK OS=Synechococcus sp. BL107 OX=313625 GN=dnaK PE=2 SV=1		0.0918226	1.68722	0.0460024	6.41397	0.347059	1.14549	0.126794	3.72026	0.00754105	1.3685
Q7VC04	Chaperone protein dnaK1 OS=Prochlorococcus marinus (strain SARG / CCMP1375 / SS120) OX=167539 GN=dnaK1 PE=3 SV=1		0.243629	0.828646	0.223938	1.42721	0.347174	0.878822	0.00983405	7.03312	0.00969388	0.434571
Q7V1H4	Chaperone protein dnaK1 OS=Prochlorococcus marinus subsp. pastoris (strain CCMP1986 / NIES-2087 / MED4) OX=59919 GN=dnaK1 PE=3 SV=1		0.10236	3.61572	0.09401	0.212936	0.472206	0.950336	0.0517084	0.305833	0.153306	1.92958
Q7V9G2	Chaperone protein dnaK2 OS=Prochlorococcus marinus (strain SARG / CCMP1375 / SS120) OX=167539 GN=dnaK2 PE=3 SV=1		0.263312	0.876156	0.0549228	0.667846	0.248517	1.11372	0.416932	1.02738	0.0237888	0.527732
Q7UZG3	Chaperone protein dnaK2 OS=Prochlorococcus marinus subsp. pastoris (strain CCMP1986 / NIES-2087 / MED4) OX=59919 GN=dnaK2 PE=3 SV=1		0.363062	1.10385	0.217318	0.816449	0.339968	0.946633	0.490819	0.990129	0.21671	0.770542
Q7U3C4	Chaperone protein dnaK2 OS=Synechococcus sp. (strain WH8102) OX=84588 GN=dnaK2 PE=3 SV=1		0.346801	1.14356	0.055895	2.22457	0.15669	1.94739	0.0523929	2.88761	0.343851	0.841801
Q7VC08	Chaperone protein HtpG OS=Prochlorococcus marinus (strain SARG / CCMP1375 / SS120) OX=167539 GN=htpG PE=4 SV=1		0.276008	0.951801	0.044091	0.690321	0.407434	1.0359	0.0719365	1.40819	0.00495874	0.598191
Q7V1H1	Chaperone protein HtpG OS=Prochlorococcus marinus subsp. pastoris (strain CCMP1986 / NIES-2087 / MED4) OX=59919 GN=htpG PE=4 SV=1		0.398076	1.13573	0.452459	0.952913	0.303754	0.912786	0.377191	1.23001	0.42249	0.885762
Q7VB04	Chorismate mutase AroH OS=Prochlorococcus marinus (strain SARG / CCMP1375 / SS120) OX=167539 GN=aroH PE=4 SV=1	aroH	0.244286	0.884454	0.279755	0.806316	0.396793	0.935033	0.34611	0.822071	0.360082	1.10799	chorismate_aromatic aas
Q7U527	Chorismate mutase AroH OS=Synechococcus sp. (strain WH8102) OX=84588 GN=tyrA PE=4 SV=1	aroH	0.02837	1.13869	0.198074	1.40226	0.461187	1.05961	0.273246	1.17904	0.167741	1.36814	chorismate_aromatic aas
P46894	Chorismate synthase OS=Prochlorococcus marinus (strain SARG / CCMP1375 / SS120) OX=167539 GN=aroC PE=3 SV=2	aroC	0.269477	0.948644	0.321886	0.923774	0.106978	1.08618	0.112218	2.93458	0.356278	0.967447	chorismate_aromatic aas
Q7V364	Chorismate synthase OS=Prochlorococcus marinus subsp. pastoris (strain CCMP1986 / NIES-2087 / MED4) OX=59919 GN=aroC PE=3 SV=1	aroC	0.369782	0.921354	0.391346	1.06779	0.0470983	1.19925	0.475246	0.980864	0.49861	1.00079	chorismate_aromatic aas
A5GIL9	Chorismate synthase OS=Synechococcus sp. (strain WH7803) OX=32051 GN=aroC PE=3 SV=1	aroC	0.222579	3.7516	0.185168	4.3769	0.310202	1.92758	0.230356	0.839561	0.1622	3.36462	chorismate_aromatic aas
Q7U9F0	Chorismate synthase OS=Synechococcus sp. (strain WH8102) OX=84588 GN=aroC PE=3 SV=1	aroC	0.35736	0.790229	0.0628477	2.05557	0.0570126	1.70665	0.00755091	2.74026	0.191949	0.540907	chorismate_aromatic aas
G3XCS1	Chromophore lyase CpcS/CpeS OS=Prochlorococcus marinus (strain SARG / CCMP1375 / SS120) OX=167539 GN=cpeS PE=3 SV=1		0.252493	1.20215	0.077573	4.15136	0.0248568	1.14163	0.192286	1.94152	0.138349	1.09271
A5GJ10	Chromophore lyase CpcS/CpeS OS=Synechococcus sp. (strain WH7803) OX=32051 GN=cpeS PE=3 SV=1		0.321355	1.02438	0.336536	0.938133	0.100867	0.802144	0.194354	1.25682	0.250767	0.863799
Q7U9E3	Chromophore lyase CpcS/CpeS OS=Synechococcus sp. (strain WH8102) OX=84588 GN=cpcS PE=3 SV=1		0.225467	0.759163	0.182871	1.71623	0.154819	0.742979	0.477941	0.978813	0.463544	1.03562
Q7U5T4	Chromophore lyase CpcS/CpeS OS=Synechococcus sp. (strain WH8102) OX=84588 GN=cpcS PE=3 SV=1		0.383982	0.941397	0.314726	1.13757	0.402811	1.05165	0.140449	1.25259	0.433184	1.0674
Q7U4R2	Chromophore lyase CpcS/CpeS OS=Synechococcus sp. (strain WH8102) OX=84588 GN=cpeS PE=3 SV=1		0.202272	0.930822	0.417438	1.03518	0.347411	1.13444	0.0646929	1.4377	0.148443	0.862248
Q7U4R1	Chromophore lyase CpcT/CpeT OS=Synechococcus sp. (strain WH8102) OX=84588 GN=cpeT PE=3 SV=1		0.0251621	1.47693	0.279548	0.891322	0.117514	0.434557	0.0738571	0.473777	0.317862	1.17429
Q51896	Chromosomal replication initiator protein DnaA OS=Prochlorococcus marinus (strain SARG / CCMP1375 / SS120) OX=167539 GN=dnaA PE=3 SV=2	dnaA	0.392652	0.964332	0.12217	4.06445	0.0657792	0.782533	0.0438004	16.5141	5.49712e-05	0.148324	cell division
Q7VEE2	Chromosome partition protein Smc OS=Prochlorococcus marinus (strain SARG / CCMP1375 / SS120) OX=167539 GN=smc PE=3 SV=1	smc	0.41847	0.943778	0.115969	3.6542	0.263164	1.29599	1.56539e-06	14.0699	0.011882	0.107106	cell division
Q7VDS9	CinA-like protein OS=Prochlorococcus marinus (strain SARG / CCMP1375 / SS120) OX=167539 GN=cinA PE=3 SV=1		0.0996143	1.18109	0.00990149	0.68989	0.0801938	1.11762	0.213585	0.78151	0.0205159	0.753924
Q7U9J5	CinA-like protein OS=Synechococcus sp. (strain WH8102) OX=84588 GN=SYNW0261 PE=3 SV=1		0.459106	0.965235	0.173048	1.44759	0.307719	1.32164	0.0774464	2.28259	0.181684	0.655987
A5GN77	Circadian clock protein KaiA OS=Synechococcus sp. (strain WH7803) OX=32051 GN=kaiA PE=4 SV=1	kaiA	0.368711	0.985097	0.334828	0.928778	0.219523	0.847352	0.0688728	0.791198	0.434139	1.0786	circadian clock
Q7VAN4	Circadian clock protein KaiB OS=Prochlorococcus marinus (strain SARG / CCMP1375 / SS120) OX=167539 GN=kaiB PE=3 SV=1	kaiB	0.057996	0.673753	0.365992	1.33918	0.162462	0.927574	0.280413	1.42894	0.0650134	1.09203	circadian clock
Q7U8R4	Circadian clock protein KaiB OS=Synechococcus sp. (strain WH8102) OX=84588 GN=kaiB PE=3 SV=1	kaiB	0.42878	1.04656	0.113941	3.19206	0.002344	1.56077	0.0462298	1.877	0.0828878	1.66456	circadian clock
Q7VAN5	Circadian clock protein kinase KaiC OS=Prochlorococcus marinus (strain SARG / CCMP1375 / SS120) OX=167539 GN=kaiC PE=3 SV=1	kaiC	0.331934	0.899988	0.286721	1.1531	0.447662	1.01249	0.170602	1.25202	0.437759	0.972092	circadian clock
Q7V0C4	Circadian clock protein kinase KaiC OS=Prochlorococcus marinus subsp. pastoris (strain CCMP1986 / NIES-2087 / MED4) OX=59919 GN=kaiC PE=3 SV=1	kaiC	0.106957	1.35899	0.270878	0.877957	0.165054	1.19575	0.236088	1.20348	0.0334338	0.754388	circadian clock
A5GN75	Circadian clock protein kinase KaiC OS=Synechococcus sp. (strain WH7803) OX=32051 GN=kaiC PE=3 SV=1	kaiC	0.450068	0.976857	0.395445	1.08338	0.303536	0.868854	0.406347	0.840756	0.401369	1.14044	circadian clock
Q7U8R3	Circadian clock protein kinase KaiC OS=Synechococcus sp. (strain WH8102) OX=84588 GN=kaiC PE=3 SV=1	kaiC	0.0136585	1.59455	0.0193432	3.08352	0.0129942	2.75955	0.0550867	3.24852	0.266613	0.799143	circadian clock
Q7VAV1	Circadian phase modifier CpmA homolog OS=Prochlorococcus marinus (strain SARG / CCMP1375 / SS120) OX=167539 GN=Pro_1352 PE=4 SV=1	CpmA	0.0888124	1.42377	0.0808378	2.69323	0.390873	1.06377	0.11075	2.45179	0.365429	1.08689	circadian clock
Q7VE29	Citrate synthase OS=Prochlorococcus marinus (strain SARG / CCMP1375 / SS120) OX=167539 GN=gltA PE=3 SV=1	gltA	0.299433	0.905649	0.0171015	2.61861	0.247849	1.11351	0.100837	2.77838	0.340479	1.05113	TCA
Q7V3C0	Citrate synthase OS=Prochlorococcus marinus subsp. pastoris (strain CCMP1986 / NIES-2087 / MED4) OX=59919 GN=gltA PE=3 SV=1	gltA	0.384652	1.09594	0.097584	0.633129	0.117045	0.815947	0.339756	0.868475	0.330277	1.13217	TCA
Q7U401	Citrate synthase OS=Synechococcus sp. (strain WH8102) OX=84588 GN=gltA PE=3 SV=1	gltA	0.164925	1.35762	0.0461519	1.49444	0.307458	1.57467	0.059282	2.08313	0.0939898	0.719039	TCA
Q7V106	ClpC OS=Prochlorococcus marinus subsp. pastoris (strain CCMP1986 / NIES-2087 / MED4) OX=59919 GN=clpC PE=3 SV=1		0.49397	0.994555	0.427294	0.960377	0.0862805	1.06449	0.426986	1.05648	0.369706	0.894796
A5GJF2	Cob(I)alamin adenosyltransferase OS=Synechococcus sp. (strain WH7803) OX=32051 GN=cobO PE=4 SV=1		0.235892	1.13088	0.304723	1.1368	0.252425	0.927479	0.128688	0.786033	0.431606	0.949979
Q7V153	Cobalamin synthesis protein/P47K OS=Prochlorococcus marinus subsp. pastoris (strain CCMP1986 / NIES-2087 / MED4) OX=59919 GN=PMM1033 PE=4 SV=1		0.482645	1.02109	0.247032	0.745061	0.130658	0.843886	0.145465	0.587832	0.353915	1.19349
Q7VEH6	Cobalt-precorrin-5B C(1)-methyltransferase OS=Prochlorococcus marinus (strain SARG / CCMP1375 / SS120) OX=167539 GN=cbiD PE=3 SV=1		0.112731	1.22457	0.335985	1.07171	0.434396	1.04238	0.000307845	2.52759	0.0136206	0.477466
Q7VB41	Cobyric acid synthase OS=Prochlorococcus marinus (strain SARG / CCMP1375 / SS120) OX=167539 GN=cobQ PE=3 SV=1		0.316222	0.891328	0.0809684	0.409454	0.309085	1.14404	0.208751	0.624447	0.0568994	0.71328
Q7VBG8	Cobyrinic acid a,c-diamide synthase OS=Prochlorococcus marinus (strain SARG / CCMP1375 / SS120) OX=167539 GN=cobB PE=4 SV=1		0.188311	0.890524	0.0239758	9.98414	0.155895	1.13849	0.0235107	13.8502	0.0939019	0.789109
Q7VDW0	Coenzyme A biosynthesis bifunctional protein CoaBC OS=Prochlorococcus marinus (strain SARG / CCMP1375 / SS120) OX=167539 GN=dfp PE=3 SV=1		0.107316	1.25064	0.195948	12.3872	0.204716	1.13827	0.136221	1.89028	0.495256	1.00231
Q7VEJ8	Conserved domain OS=Prochlorococcus marinus (strain SARG / CCMP1375 / SS120) OX=167539 GN=Pro_0015 PE=4 SV=1		0.237063	0.923003	0.460305	1.0447	0.251996	1.01632	0.187409	0.74261	0.0511764	1.11913
Q7V144	Conserved hpothetical protein OS=Prochlorococcus marinus subsp. pastoris (strain CCMP1986 / NIES-2087 / MED4) OX=59919 GN=PMM1042 PE=4 SV=1		0.398541	0.752347	0.368962	0.706567	0.206462	0.504726	0.315456	0.544033	0.367219	1.5787
A5GIK8	Conserved hpothetical protein OS=Synechococcus sp. (strain WH7803) OX=32051 GN=SynWH7803_0347 PE=4 SV=1		0.148666	1.11205	0.16267	1.56159	0.205164	1.74177	0.165125	1.59834	0.390872	0.923078
A5GJN4	Conserved hpothetical protein OS=Synechococcus sp. (strain WH7803) OX=32051 GN=SynWH7803_0723 PE=4 SV=1		0.252783	0.935846	0.312457	0.903506	0.237819	1.08178	0.10316	1.29835	0.171752	0.80559
Q7V1W4	Conserved hypothetical OS=Prochlorococcus marinus subsp. pastoris (strain CCMP1986 / NIES-2087 / MED4) OX=59919 GN=PMM0738 PE=4 SV=1		0.189085	0.785095	0.336944	0.919235	0.481388	0.979616	0.259102	1.42896	0.0856201	0.639139
Q7V1J4	Conserved hypothetical OS=Prochlorococcus marinus subsp. pastoris (strain CCMP1986 / NIES-2087 / MED4) OX=59919 GN=PMM0876 PE=4 SV=1		0.471081	0.984304	0.337906	1.07063	0.334256	1.13733	0.24346	1.20118	0.341891	0.919585
Q7U394	Conserved hypothetical OS=Prochlorococcus marinus subsp. pastoris (strain CCMP1986 / NIES-2087 / MED4) OX=59919 GN=PMM1187 PE=4 SV=1		0.398087	0.909012	0.124425	0.591222	0.0197928	0.849851	0.101819	0.596864	0.297011	1.22551
Q7U9W9	Conserved hypothetical OS=Synechococcus sp. (strain WH8102) OX=84588 GN=SYNW0133 PE=4 SV=1		0.490543	1.0091	0.495496	1.01458	0.0845272	1.61588	0.144626	3.0976	0.368671	0.685408
Q7U980	Conserved hypothetical OS=Synechococcus sp. (strain WH8102) OX=84588 GN=SYNW0378 PE=4 SV=1		0.366514	1.12057	0.113948	1.56633	0.423465	1.13742	0.0715748	2.15515	0.404964	1.1536
Q7U8R8	Conserved hypothetical OS=Synechococcus sp. (strain WH8102) OX=84588 GN=SYNW0545 PE=4 SV=1		0.0472442	1.38882	0.0741826	2.37637	0.114636	0.675023	0.264467	1.3811	0.381402	1.07749
Q7U8R0	Conserved hypothetical OS=Synechococcus sp. (strain WH8102) OX=84588 GN=SYNW0553 PE=4 SV=1		0.300307	1.11648	0.323997	1.21315	0.461886	1.01825	0.456878	0.963444	0.322697	0.867101
Q7U870	Conserved hypothetical OS=Synechococcus sp. (strain WH8102) OX=84588 GN=SYNW0754 PE=4 SV=1		0.389035	0.946037	0.0665067	0.592259	0.00249273	0.522472	0.00467006	0.551666	0.123838	1.37841
Q7U7W4	Conserved hypothetical OS=Synechococcus sp. (strain WH8102) OX=84588 GN=SYNW0866 PE=4 SV=1		0.382	0.90188	0.0399281	0.43686	0.499912	1.00011	0.148481	0.61659	0.0918776	1.33353
Q7U7W0	Conserved hypothetical OS=Synechococcus sp. (strain WH8102) OX=84588 GN=SYNW0870 PE=4 SV=1		0.466781	0.978247	0.211149	1.81922	0.0512231	0.714899	0.27894	1.15706	0.390606	0.909221
Q7U7T4	Conserved hypothetical OS=Synechococcus sp. (strain WH8102) OX=84588 GN=SYNW0896 PE=4 SV=1		0.246375	0.631694	0.191605	0.499865	0.00460871	0.613018	0.38138	0.850475	0.388626	1.1369
Q7U7P0	Conserved hypothetical OS=Synechococcus sp. (strain WH8102) OX=84588 GN=SYNW0941 PE=4 SV=1		0.371913	0.917443	0.0463435	0.426027	0.288132	0.75331	0.172683	0.787953	0.185822	0.870801
Q7U6Z6	Conserved hypothetical OS=Synechococcus sp. (strain WH8102) OX=84588 GN=SYNW1190 PE=4 SV=1		0.00162831	1.78173	0.113063	2.0467	0.101429	1.2696	0.216273	1.57822	0.202198	1.55976
Q7U6W7	Conserved hypothetical OS=Synechococcus sp. (strain WH8102) OX=84588 GN=SYNW1219 PE=4 SV=1		0.224667	1.08893	0.16801	2.18166	0.105054	0.763458	0.491879	1.00445	0.023561	1.41863
Q7U679	Conserved hypothetical OS=Synechococcus sp. (strain WH8102) OX=84588 GN=SYNW1460 PE=4 SV=1		0.0992706	1.13925	0.0475357	2.01305	0.079424	2.31173	0.0511912	1.94545	0.469274	1.03412
Q7U649	Conserved hypothetical OS=Synechococcus sp. (strain WH8102) OX=84588 GN=SYNW1491 PE=4 SV=1		0.358724	0.834215	0.467344	0.9507	0.189847	0.620857	0.468782	0.983454	0.231062	1.62285
Q7U629	Conserved hypothetical OS=Synechococcus sp. (strain WH8102) OX=84588 GN=SYNW1511 PE=4 SV=1		0.393366	0.901777	0.0696737	1.31979	0.183353	0.0300744	0.333278	0.584531	0.240794	2.91176
Q7U4N2	Conserved hypothetical OS=Synechococcus sp. (strain WH8102) OX=84588 GN=SYNW2035 PE=4 SV=1		0.026017	0.207732	0.0458801	0.40109	0.152025	0.32338	0.30112	0.665849	0.377972	0.827385
Q7U4B9	Conserved hypothetical OS=Synechococcus sp. (strain WH8102) OX=84588 GN=SYNW2152 PE=4 SV=1		0.0593205	1.44042	0.0162029	3.94577	0.0604504	2.27379	0.0938607	2.28253	0.160968	1.74684
Q7U3Y7	Conserved hypothetical OS=Synechococcus sp. (strain WH8102) OX=84588 GN=SYNW2290 PE=4 SV=1		0.41746	1.07405	0.452879	0.96326	0.449752	0.928071	0.323349	1.16098	0.499655	1.00032
Q7U3P5	Conserved hypothetical OS=Synechococcus sp. (strain WH8102) OX=84588 GN=SYNW2385 PE=4 SV=1		0.218313	0.452685	0.40409	0.770594	0.102627	0.271378	0.198979	0.492377	0.334413	0.680508
Q7U3B5	Conserved hypothetical OS=Synechococcus sp. (strain WH8102) OX=84588 GN=SYNW2517 PE=4 SV=1		0.390005	1.0786	0.436148	1.03451	0.144677	1.34383	0.148708	1.29433	0.487332	1.01009
A5GJG4	Creatininase OS=Synechococcus sp. (strain WH7803) OX=32051 GN=SynWH7803_0653 PE=4 SV=1		0.130927	0.637008	0.29142	0.892683	0.323924	1.22488	0.254474	1.33245	0.146535	0.653132
Q7VD52	Creatinine amidohydrolase related enzyme OS=Prochlorococcus marinus (strain SARG / CCMP1375 / SS120) OX=167539 GN=Pro_0531 PE=4 SV=1		0.383512	0.951721	0.0363683	2.41909	0.45565	1.01682	0.154221	1.90346	0.337819	1.06692
Q7V9I0	CTP synthase OS=Prochlorococcus marinus (strain SARG / CCMP1375 / SS120) OX=167539 GN=pyrG PE=3 SV=1	pyrG	0.258408	0.887568	0.188605	1.56378	0.447095	1.01488	0.102574	2.23078	0.174356	0.831305	nucleotides synthesis
Q7UZH7	CTP synthase OS=Prochlorococcus marinus subsp. pastoris (strain CCMP1986 / NIES-2087 / MED4) OX=59919 GN=pyrG PE=3 SV=1	pyrG	0.399165	1.15916	0.149463	0.604455	0.192391	0.723345	0.346345	0.801645	0.421757	0.92394	nucleotides synthesis
A5GN54	Cupin, RmlC-type superfamily protein OS=Synechococcus sp. (strain WH7803) OX=32051 GN=SynWH7803_1943 PE=4 SV=1		0.0951656	1.0852	0.146331	1.45088	0.22349	1.14647	0.195964	1.28402	0.392877	0.942284
Q7VBX9	Cyanobacteria-specific chaperone containing DNAJ domain OS=Prochlorococcus marinus (strain SARG / CCMP1375 / SS120) OX=167539 GN=Pro_0963 PE=4 SV=1		0.282106	0.825548	0.0778714	0.575662	0.411691	0.984968	0.161964	2.61996	0.0552251	0.727147
Q7V9N1	Cyanobacteria-specific GntR-like HTH domain containing transcriptional regulator OS=Prochlorococcus marinus (strain SARG / CCMP1375 / SS120) OX=167539 GN=Pro_1799 PE=4 SV=1		0.229642	1.09706	0.0594954	1.67842	0.311474	1.12244	0.0292981	3.059	0.214665	0.867457
Q7VDA5	Cyanobacteria-specific protein OS=Prochlorococcus marinus (strain SARG / CCMP1375 / SS120) OX=167539 GN=Pro_0478 PE=4 SV=1		0.219691	0.891867	0.2362	1.39575	0.422472	1.02328	0.333553	0.928289	0.490741	0.9974
Q7U514	CysQ protein homolog OS=Synechococcus sp. (strain WH8102) OX=84588 GN=SYNW1898 PE=4 SV=1		0.0432329	1.11892	0.0440203	1.44492	0.171535	1.4561	0.00180833	1.38277	0.148399	1.1848
Q7VDH2	Cystathionine beta-lyase/cystathionine gamma-synthase OS=Prochlorococcus marinus (strain SARG / CCMP1375 / SS120) OX=167539 GN=metB PE=3 SV=1		0.420124	0.978816	0.0110325	4.49965	0.344356	1.10011	0.000844718	2.49166	0.319904	0.91378
Q7VDH1	Cystathionine beta-lyase/cystathionine gamma-synthase OS=Prochlorococcus marinus (strain SARG / CCMP1375 / SS120) OX=167539 GN=metB PE=3 SV=1		0.244183	1.02583	0.000130311	3.1898	0.390473	1.03319	0.0911662	1.90732	0.410498	1.0236
Q7VED0	Cysteine desulfurase OS=Prochlorococcus marinus (strain SARG / CCMP1375 / SS120) OX=167539 GN=csdB PE=3 SV=1		0.274689	0.882891	0.0920347	1.78025	0.400027	0.934149	0.0123487	1.7787	0.361731	0.914439
Q7VE19	Cysteine desulfurase OS=Prochlorococcus marinus (strain SARG / CCMP1375 / SS120) OX=167539 GN=nifS PE=3 SV=1		0.395526	0.945665	0.134511	1.36541	0.431612	1.01302	0.321439	1.33057	0.446955	0.977904
Q7V3K5	Cysteine desulfurase OS=Prochlorococcus marinus subsp. pastoris (strain CCMP1986 / NIES-2087 / MED4) OX=59919 GN=PMM0070 PE=3 SV=1		0.285751	1.79675	0.0567976	0.18539	0.445124	1.04029	0.182043	0.304003	0.312985	1.59004
Q7VBZ3	Cysteine sulfinate desulfinase/cysteine desulfurase OS=Prochlorococcus marinus (strain SARG / CCMP1375 / SS120) OX=167539 GN=nifS PE=3 SV=1		0.357755	0.889227	0.31996	0.869723	0.253996	1.29279	0.317208	0.764304	0.417866	0.93844
Q7VE70	Cysteine synthase OS=Prochlorococcus marinus (strain SARG / CCMP1375 / SS120) OX=167539 GN=cysK PE=3 SV=1		0.182081	1.04375	0.442066	1.03689	0.327603	0.973124	0.232107	0.86828	0.0442039	1.13133
Q7VDH3	Cysteine synthase OS=Prochlorococcus marinus (strain SARG / CCMP1375 / SS120) OX=167539 GN=cysK PE=3 SV=1		0.301752	0.918141	0.0684184	0.642322	0.481662	1.00563	0.0147489	0.551155	0.294739	1.08704
Q7V2R2	Cysteine synthase OS=Prochlorococcus marinus subsp. pastoris (strain CCMP1986 / NIES-2087 / MED4) OX=59919 GN=cysK1 PE=3 SV=1		0.366992	1.16854	0.250242	0.794357	0.0608308	1.02282	0.320767	0.734057	0.483146	0.975394
Q7V3F2	Cysteine synthase OS=Prochlorococcus marinus subsp. pastoris (strain CCMP1986 / NIES-2087 / MED4) OX=59919 GN=cysK2 PE=3 SV=1		0.265239	1.06133	0.196232	0.820817	0.0716733	1.06163	0.182654	0.907037	0.274724	0.933369
A5GJ96	Cysteine synthase OS=Synechococcus sp. (strain WH7803) OX=32051 GN=cysK PE=3 SV=1		0.00805132	0.822835	0.0994344	0.904727	0.199281	0.902358	0.354356	0.928686	0.430245	1.03936
A5GNZ5	Cysteine synthase OS=Synechococcus sp. (strain WH7803) OX=32051 GN=cysK PE=3 SV=1		0.0415624	0.632723	0.0109212	0.707728	0.242665	1.20371	0.448348	0.929868	0.208928	0.757652
Q7U8E7	Cysteine synthase OS=Synechococcus sp. (strain WH8102) OX=84588 GN=cysK1 PE=3 SV=1		0.0305125	1.17077	0.488576	1.00579	0.427142	0.938742	0.0696731	1.20343	0.459878	0.969634
Q063T6	Cysteine synthase OS=Synechococcus sp. BL107 OX=313625 GN=BL107_15750 PE=3 SV=1		0.0539545	1.23598	0.0060124	1.48395	0.306469	1.15929	0.00212029	1.72683	0.16214	0.884229
Q7VB63	Cysteine--tRNA ligase OS=Prochlorococcus marinus (strain SARG / CCMP1375 / SS120) OX=167539 GN=cysS PE=3 SV=1		0.348945	1.13735	0.0115663	2.62701	0.45717	1.04356	0.0264693	3.11771	0.316605	0.849903
Q7U8C0	Cysteine--tRNA ligase OS=Synechococcus sp. (strain WH8102) OX=84588 GN=cysS PE=3 SV=1		0.300397	0.87948	0.0349226	1.63429	0.122716	2.13114	0.031396	2.8747	0.146838	0.534693
Q7U596	Cytidine deaminase OS=Synechococcus sp. (strain WH8102) OX=84588 GN=SYNW1811 PE=3 SV=1		0.192533	1.08317	0.12865	0.750614	0.478786	0.979139	0.0357309	1.1522	0.285486	1.12679
Q7U566	Cytochrome b6-f complex iron-sulfur subunit OS=Synechococcus sp. (strain WH8102) OX=84588 GN=petC PE=3 SV=1		0.0351259	1.16862	0.494138	1.00362	0.141628	1.76808	0.0233926	2.08432	0.453458	0.957716
Q7U8S5	Cytochrome c-550 OS=Synechococcus sp. (strain WH8102) OX=84588 GN=psbV PE=3 SV=2		0.100084	0.857554	0.243592	0.754997	0.0778978	1.84348	0.0623612	1.53501	0.161926	0.66889
Q7U6D0	Cytochrome P450 family protein OS=Synechococcus sp. (strain WH8102) OX=84588 GN=SYNW1408 PE=3 SV=1		0.106715	2.1225	0.161994	15.2333	0.113146	4.4386	0.171576	17.7058	0.344244	1.07489
Q7U755	Cytokinin riboside 5'-monophosphate phosphoribohydrolase OS=Synechococcus sp. (strain WH8102) OX=84588 GN=SYNW1131 PE=3 SV=1		0.265463	0.797734	0.17052	0.386318	0.289381	1.2439	0.354533	1.19073	0.358293	0.822722
Q7VAS6	Cytosine deaminase OS=Prochlorococcus marinus (strain SARG / CCMP1375 / SS120) OX=167539 GN=ssnA PE=4 SV=1		0.3816	0.912881	0.471475	1.06306	0.402711	1.0867	0.270186	0.63967	0.27978	0.801618
Q7VBQ6	Cytosine/adenosine deaminase OS=Prochlorococcus marinus (strain SARG / CCMP1375 / SS120) OX=167539 GN=cumB PE=4 SV=1		0.127996	0.782393	0.0704989	0.649646	0.177053	0.336559	0.364233	1.31825	0.209767	2.33524
Q7VAM4	D-3-phosphoglycerate dehydrogenase OS=Prochlorococcus marinus (strain SARG / CCMP1375 / SS120) OX=167539 GN=serA PE=3 SV=1	serA	0.468982	0.989171	0.184268	0.771969	0.266377	1.09276	0.0705294	0.692666	0.0745723	0.765297
Q7V0B5	D-3-phosphoglycerate dehydrogenase OS=Prochlorococcus marinus subsp. pastoris (strain CCMP1986 / NIES-2087 / MED4) OX=59919 GN=serA PE=3 SV=1	serA	0.249821	1.27924	0.0506444	0.376965	0.327476	1.18133	0.161609	0.613998	0.307426	0.836854
A5GN92	D-3-phosphoglycerate dehydrogenase OS=Synechococcus sp. (strain WH7803) OX=32051 GN=serA PE=3 SV=1	serA	0.277176	0.938761	0.0712859	0.7586	0.148067	1.14574	0.158335	1.73508	0.34614	0.836985
Q7U8S8	D-3-phosphoglycerate dehydrogenase OS=Synechococcus sp. (strain WH8102) OX=84588 GN=serA PE=3 SV=1	serA	0.373674	1.12966	0.26143	0.833355	0.046914	0.441046	0.489508	0.984629	0.205402	0.746573
Q7VAS4	D-alanine--D-alanine ligase OS=Prochlorococcus marinus (strain SARG / CCMP1375 / SS120) OX=167539 GN=ddl PE=3 SV=1	ddl	0.285205	1.05977	0.139251	4.58905	0.425703	1.01909	0.01581	2.88518	0.390894	0.973076	peptidoglycan synthesis
Q7U5Q9	D-alanine--D-alanine ligase OS=Synechococcus sp. (strain WH8102) OX=84588 GN=ddl PE=3 SV=1	ddl	0.196042	0.0951257	0.263471	0.434513	0.300228	0.705602	0.303631	2.0215	0.216337	0.245856	peptidoglycan synthesis
Q7VCB2	D-alanyl-D-alanine dipeptidase OS=Prochlorococcus marinus (strain SARG / CCMP1375 / SS120) OX=167539 GN=ddpX PE=3 SV=1		0.351867	1.02358	0.00321203	0.25302	0.397749	1.03073	0.00214983	0.150541	0.238685	1.05539
Q7VA28	D-aminoacyl-tRNA deacylase OS=Prochlorococcus marinus (strain SARG / CCMP1375 / SS120) OX=167539 GN=tatD PE=3 SV=1		0.378849	0.903785	0.0192047	2.81317	0.24369	1.07743	0.0148041	2.04906	0.387026	0.910649
A5GNH4	D-aminoacyl-tRNA deacylase OS=Synechococcus sp. (strain WH7803) OX=32051 GN=tatD PE=3 SV=1		0.262947	0.886248	0.117858	2.82358	0.287519	1.22672	0.0373396	2.32249	0.476292	0.972484
Q7U8K5	D-aminoacyl-tRNA deacylase OS=Synechococcus sp. (strain WH8102) OX=84588 GN=dtd3 PE=3 SV=1		0.0471032	1.06696	0.163575	2.36726	0.10416	2.13028	0.0956972	2.79671	0.446491	1.03809
Q7TVA4	D-fructose 1,6-bisphosphatase class 2/sedoheptulose 1,7-bisphosphatase OS=Prochlorococcus marinus (strain SARG / CCMP1375 / SS120) OX=167539 GN=Pro_0840 PE=3 SV=1	fbp	0.368583	0.977697	0.491711	1.00469	0.150758	0.950156	0.0417976	0.677529	0.017308	1.17346	glycolitic/pentose P
Q7V1T8	D-fructose 1,6-bisphosphatase class 2/sedoheptulose 1,7-bisphosphatase OS=Prochlorococcus marinus subsp. pastoris (strain CCMP1986 / NIES-2087 / MED4) OX=59919 GN=PMM0767 PE=3 SV=1	fbp	0.411086	1.23817	0.153574	0.334252	0.249428	0.934781	0.27374	2.06604	0.457847	1.11256	glycolitic/pentose P
A5GLB1	D-fructose 1,6-bisphosphatase class 2/sedoheptulose 1,7-bisphosphatase OS=Synechococcus sp. (strain WH7803) OX=32051 GN=cbbF PE=3 SV=1	fbp	0.166814	1.37856	0.454278	1.06037	0.20808	0.557432	0.0808039	0.682984	0.179815	1.58378	glycolitic/pentose P
Q7U770	D-fructose 1,6-bisphosphatase class 2/sedoheptulose 1,7-bisphosphatase OS=Synechococcus sp. (strain WH8102) OX=84588 GN=SYNW1116 PE=3 SV=1	fbp	0.328591	1.08529	0.0482766	1.82282	0.255662	0.85027	0.0273454	1.42158	0.0501346	0.737164	glycolitic/pentose P
Q066P0	D-fructose 1,6-bisphosphatase class 2/sedoheptulose 1,7-bisphosphatase OS=Synechococcus sp. BL107 OX=313625 GN=BL107_13555 PE=3 SV=1	fbp	0.0972879	0.206078	0.436991	1.089	0.271317	1.37147	0.257279	1.62124	0.14677	0.375408	glycolitic/pentose P
Q7VAY5	D,D-heptose 1,7-bisphosphate phosphatase OS=Prochlorococcus marinus (strain SARG / CCMP1375 / SS120) OX=167539 GN=hisB PE=3 SV=1		0.325395	0.891814	0.0464062	1.62439	0.318074	1.04464	0.123434	2.75582	0.364331	0.935742
Q7VDU4	dCTP deaminase OS=Prochlorococcus marinus (strain SARG / CCMP1375 / SS120) OX=167539 GN=dcd PE=3 SV=1	dcd	0.46571	1.00892	0.0568759	2.84794	0.439207	0.971479	0.00343728	3.26203	0.0947966	1.21258	nucleotides synthesis
Q7TUG4	dCTP deaminase OS=Prochlorococcus marinus subsp. pastoris (strain CCMP1986 / NIES-2087 / MED4) OX=59919 GN=dcd PE=3 SV=1	dcd	0.248076	1.28115	0.0895082	1.49991	0.263935	0.849211	0.373636	0.914823	0.377345	1.1083	nucleotides synthesis
Q7TTX4	dCTP deaminase OS=Synechococcus sp. (strain WH8102) OX=84588 GN=dcd PE=3 SV=1	dcd	0.262482	0.727397	0.0362083	1.6829	0.187213	1.85248	0.0700298	2.04206	0.173275	0.487165	nucleotides synthesis
Q7VDQ2	DegT/DnrJ/EryC1/StrS aminotransferase family enzyme OS=Prochlorococcus marinus (strain SARG / CCMP1375 / SS120) OX=167539 GN=wecE PE=3 SV=1		0.467187	0.988192	0.00846364	2.19571	0.150015	0.825551	0.0145992	1.80087	0.105188	1.28636
Q7VAK6	DegT/DnrJ/EryC1/StrS aminotransferase family enzyme OS=Prochlorococcus marinus (strain SARG / CCMP1375 / SS120) OX=167539 GN=wecE PE=3 SV=1		0.157399	1.10561	0.0147859	2.07949	0.0674352	1.11407	0.000872396	1.75252	0.157698	1.09972
Q7VDX2	Delta-aminolevulinic acid dehydratase OS=Prochlorococcus marinus (strain SARG / CCMP1375 / SS120) OX=167539 GN=hemB PE=3 SV=1		0.492872	0.998275	0.278863	1.24285	0.278454	1.05971	0.467058	0.984196	0.190019	1.12464
Q7V370	Delta-aminolevulinic acid dehydratase OS=Prochlorococcus marinus subsp. pastoris (strain CCMP1986 / NIES-2087 / MED4) OX=59919 GN=PMM0215 PE=3 SV=1		0.344036	0.888982	0.0894892	0.587137	0.163469	0.889573	0.1666	0.563897	0.437075	0.9341
A5GNL0	Delta-aminolevulinic acid dehydratase OS=Synechococcus sp. (strain WH7803) OX=32051 GN=hemB PE=3 SV=1		0.0709866	1.10338	0.0716221	1.05077	0.229118	1.05139	0.321593	0.934094	0.140855	1.11437
Q7U4Y0	Delta-aminolevulinic acid dehydratase OS=Synechococcus sp. (strain WH8102) OX=84588 GN=hemB PE=3 SV=1		0.18419	1.9544	0.0891797	3.05751	0.467308	1.05196	0.0427173	1.83612	0.419228	1.11761
Q05Z30	Delta-aminolevulinic acid dehydratase OS=Synechococcus sp. BL107 OX=313625 GN=BL107_09281 PE=3 SV=1		0.267052	0.861478	0.206658	1.96113	0.425219	0.906823	0.366525	1.14303	0.430298	1.04879
A5GIC3	Deoxyribodipyrimidine photolyase OS=Synechococcus sp. (strain WH7803) OX=32051 GN=phr PE=3 SV=1		0.22885	0.711544	0.038422	2.84947	0.453569	1.02637	0.0259631	2.95963	0.472677	0.959484
Q7U8F4	Deoxyribose-phosphate aldolase OS=Synechococcus sp. (strain WH8102) OX=84588 GN=SYNW0666 PE=3 SV=1		0.257798	0.579084	0.435075	0.853029	0.123694	0.252735	0.278112	0.538829	0.405746	0.779254
Q7VEG0	Dephospho-CoA kinase OS=Prochlorococcus marinus (strain SARG / CCMP1375 / SS120) OX=167539 GN=coaE PE=3 SV=1		0.307901	1.21431	0.191056	29.6305	0.340974	0.843094	0.300586	1.65992	0.00184572	0.20744
A5GHQ7	DHSS soluble hydrogenase, small subunit OS=Synechococcus sp. (strain WH7803) OX=32051 GN=SynWH7803_0046 PE=3 SV=1		0.0569484	1.15476	0.0979928	1.9472	0.176581	1.30491	0.203579	1.23692	0.160376	1.41132
Q7VBI7	Diaminopimelate decarboxylase OS=Prochlorococcus marinus (strain SARG / CCMP1375 / SS120) OX=167539 GN=lysA PE=3 SV=1		0.39859	0.979306	0.0910575	1.5656	0.0717335	0.938611	0.44263	1.02692	0.108848	1.10781
Q7V104	Diaminopimelate decarboxylase OS=Prochlorococcus marinus subsp. pastoris (strain CCMP1986 / NIES-2087 / MED4) OX=59919 GN=lysA PE=3 SV=1		0.298124	0.87418	0.0329017	0.362327	0.0721279	0.732384	0.000376787	0.336118	0.155293	1.21146
Q7U7P5	Diaminopimelate decarboxylase OS=Synechococcus sp. (strain WH8102) OX=84588 GN=lysA PE=3 SV=1		0.237749	0.694151	0.0385427	1.49139	0.142911	2.21006	0.00937173	3.30778	0.0590525	0.355569
Q7VBZ4	Diaminopimelate epimerase OS=Prochlorococcus marinus (strain SARG / CCMP1375 / SS120) OX=167539 GN=dapF PE=3 SV=1		0.356773	0.94319	0.173436	1.79298	0.218366	1.15043	0.108941	2.38694	0.00398245	0.558283
Q7U6T2	Diaminopimelate epimerase OS=Synechococcus sp. (strain WH8102) OX=84588 GN=dapF PE=3 SV=1		0.367545	1.04668	0.112841	0.572102	0.317265	0.84206	0.120018	1.53063	0.11272	0.654957
A5GPG7	Diflavin flavoprotein A OS=Synechococcus sp. (strain WH7803) OX=32051 GN=dfa PE=3 SV=1		0.278637	0.867761	0.041773	2.33881	0.353249	1.07441	0.00496268	2.23912	0.371777	1.14623
A5GPG6	Diflavin flavoprotein A OS=Synechococcus sp. (strain WH7803) OX=32051 GN=dfa PE=3 SV=1		0.340747	1.09206	0.202369	0.77942	0.204417	1.53444	0.197795	0.720285	0.495805	0.996273
Q7VEG8	Diflavin flavoprotein OS=Prochlorococcus marinus (strain SARG / CCMP1375 / SS120) OX=167539 GN=dfa1 PE=4 SV=1		0.27365	0.901721	0.0269666	1.65202	0.112792	1.07552	0.418004	0.953966	0.162043	1.11071
Q7VEG9	Diflavin flavoprotein OS=Prochlorococcus marinus (strain SARG / CCMP1375 / SS120) OX=167539 GN=dfa3 PE=3 SV=1		0.333329	1.03293	0.128053	4.19642	0.00276497	1.17918	0.00369939	1.59647	0.0995558	1.05275
Q7VDH5	Dihydrolipoamide acetyltransferase component of pyruvate dehydrogenase complex OS=Prochlorococcus marinus (strain SARG / CCMP1375 / SS120) OX=167539 GN=aceF PE=3 SV=1	pdhC	0.379801	1.02655	0.366978	0.955014	0.339213	1.03458	0.217394	0.928209	0.193069	1.08116	pyruvate dehydrogenase complex
Q7V2R4	Dihydrolipoamide acetyltransferase component of pyruvate dehydrogenase complex OS=Prochlorococcus marinus subsp. pastoris (strain CCMP1986 / NIES-2087 / MED4) OX=59919 GN=pdhC PE=3 SV=1	pdhC	0.465318	0.967349	0.14937	0.723389	0.139968	0.815766	0.208206	0.53287	0.487344	1.01913	pyruvate dehydrogenase complex
A5GJ93	Dihydrolipoamide acetyltransferase component of pyruvate dehydrogenase complex OS=Synechococcus sp. (strain WH7803) OX=32051 GN=pdhC PE=3 SV=1	pdhC	0.43754	0.917488	0.103546	1.42776	0.138785	1.11499	0.397152	0.931707	0.231066	1.75165	pyruvate dehydrogenase complex
Q7U8E9	Dihydrolipoamide acetyltransferase component of pyruvate dehydrogenase complex OS=Synechococcus sp. (strain WH8102) OX=84588 GN=SYNW0671 PE=3 SV=1	pdhC	0.0229374	1.82239	0.171304	1.71415	0.358458	1.13413	0.191818	1.41773	0.363993	0.805855	pyruvate dehydrogenase complex
Q063T4	Dihydrolipoamide acetyltransferase component of pyruvate dehydrogenase complex OS=Synechococcus sp. BL107 OX=313625 GN=BL107_15760 PE=3 SV=1	pdhC	0.0107425	5.73645	0.228972	1.66337	0.059184	6.90091	0.241484	1.65523	0.227386	0.557498	pyruvate dehydrogenase complex
Q7VAT2	Dihydrolipoyl dehydrogenase OS=Prochlorococcus marinus (strain SARG / CCMP1375 / SS120) OX=167539 GN=lpd PE=3 SV=1		0.0373337	1.15679	0.241333	0.806242	0.081935	1.05694	0.106063	0.831873	0.00190658	1.21507
Q7V0G2	Dihydrolipoyl dehydrogenase OS=Prochlorococcus marinus subsp. pastoris (strain CCMP1986 / NIES-2087 / MED4) OX=59919 GN=lpdA PE=3 SV=1		0.419082	0.889222	0.387784	0.896602	0.218	0.687564	0.251312	0.700481	0.42491	1.10603
A5GMK5	Dihydrolipoyl dehydrogenase OS=Synechococcus sp. (strain WH7803) OX=32051 GN=lpdA PE=3 SV=1		0.035507	0.880326	0.180731	0.790958	0.177779	1.02806	0.0194983	0.825941	0.103819	1.2577
Q7U5R8	Dihydrolipoyl dehydrogenase OS=Synechococcus sp. (strain WH8102) OX=84588 GN=lpdA PE=3 SV=1		0.145196	1.16849	0.0498308	1.92072	0.227231	1.18273	0.0824641	1.45115	0.474064	0.984618
Q060E3	Dihydrolipoyl dehydrogenase OS=Synechococcus sp. BL107 OX=313625 GN=BL107_11096 PE=3 SV=1		0.00431602	2.14718	0.0171813	4.46227	0.0678718	1.6403	0.0367861	2.54433	0.144734	1.44688
Q7VD18	Dihydroorotase OS=Prochlorococcus marinus (strain SARG / CCMP1375 / SS120) OX=167539 GN=pyrC PE=3 SV=1	pyrC	0.250044	1.09351	0.0476881	1.44304	0.459269	1.00585	0.273805	0.811984	0.0785818	1.17686	nucleotides synthesis
Q7VD69	Dihydroorotase OS=Prochlorococcus marinus (strain SARG / CCMP1375 / SS120) OX=167539 GN=pyrC PE=4 SV=1	pyrC	0.162554	0.883019	0.162801	0.772826	0.442804	0.992238	0.454869	1.01634	0.460978	1.01032	nucleotides synthesis
A5GJN1	Dihydroorotase OS=Synechococcus sp. (strain WH7803) OX=32051 GN=pyrC PE=3 SV=1	pyrC	0.318814	0.980855	0.0617117	0.805934	0.200108	1.08705	0.0832096	0.825907	0.415791	1.03502	nucleotides synthesis
Q7U618	Dihydroorotase OS=Synechococcus sp. (strain WH8102) OX=84588 GN=pyrC PE=3 SV=1	pyrC	0.176583	1.27524	0.0496184	2.49105	0.142572	1.9098	0.0596433	2.90377	0.387914	0.95724	nucleotides synthesis
Q065U6	Dihydroorotase OS=Synechococcus sp. BL107 OX=313625 GN=pyrC PE=3 SV=1	pyrC	0.441521	0.948275	0.410813	1.10788	0.463357	0.945703	0.123511	1.49075	0.315542	0.784884	nucleotides synthesis
Q7VDZ0	Dihydroorotate dehydrogenase (quinone) OS=Prochlorococcus marinus (strain SARG / CCMP1375 / SS120) OX=167539 GN=pyrD PE=3 SV=1	pyrD	0.430212	0.902684	0.168235	3.3201	0.302847	1.27874	0.159985	11.8974	0.157658	0.464566	nucleotides synthesis
Q7U3U2	Dihydroorotate dehydrogenase (quinone) OS=Synechococcus sp. (strain WH8102) OX=84588 GN=pyrD PE=3 SV=1	pyrD	0.22031	1.35985	0.105286	4.04862	0.217313	1.72285	0.0633675	4.62719	0.309027	1.26404	nucleotides synthesis
Q7VC40	Dihydropteroate synthase and related enzymes OS=Prochlorococcus marinus (strain SARG / CCMP1375 / SS120) OX=167539 GN=folP PE=4 SV=1		0.47306	1.02691	0.357926	0.814835	0.362732	1.13343	0.176373	7.59892	0.0142675	0.280998
Q7VE90	Dihydropteroate synthase OS=Prochlorococcus marinus (strain SARG / CCMP1375 / SS120) OX=167539 GN=folP PE=4 SV=1		0.371641	1.10631	0.331662	0.789158	0.236235	1.18139	0.0856528	0.48525	0.374279	0.896079
Q7U805	Dihydropteroate synthase OS=Synechococcus sp. (strain WH8102) OX=84588 GN=folP PE=3 SV=1		0.0187072	0.912357	0.278444	1.2422	0.250556	0.827576	0.236176	0.94583	0.0636563	0.812431
Q7VC95	Dihydroxy-acid dehydratase OS=Prochlorococcus marinus (strain SARG / CCMP1375 / SS120) OX=167539 GN=ilvD PE=3 SV=1		0.444958	1.00814	0.0282866	1.12619	0.116679	0.943056	0.387751	1.06915	0.0428396	1.05748
Q7V1T1	Dihydroxy-acid dehydratase OS=Prochlorococcus marinus subsp. pastoris (strain CCMP1986 / NIES-2087 / MED4) OX=59919 GN=ilvD PE=3 SV=1		0.24523	0.71145	0.429585	0.942879	0.384384	0.978978	0.359339	0.892134	0.254987	0.79792
A5GKU2	Dihydroxy-acid dehydratase OS=Synechococcus sp. (strain WH7803) OX=32051 GN=ilvD PE=3 SV=1		0.319886	0.959404	0.0631485	0.951298	0.489509	1.00451	0.285013	0.9267	0.353606	1.11206
Q7U763	Dihydroxy-acid dehydratase OS=Synechococcus sp. (strain WH8102) OX=84588 GN=ilvD PE=3 SV=1		0.324265	1.16098	0.0765492	2.19186	0.169889	1.11752	0.0249307	1.45458	0.410788	1.05956
Q066P7	Dihydroxy-acid dehydratase OS=Synechococcus sp. BL107 OX=313625 GN=ilvD PE=3 SV=1		0.289596	1.18419	0.0448909	2.36619	0.365969	0.911124	0.0958604	1.48632	0.33566	0.940038
Q7VBY9	DIM6/NTAB family protein OS=Prochlorococcus marinus (strain SARG / CCMP1375 / SS120) OX=167539 GN=Pro_0953 PE=4 SV=1		0.414611	0.955317	0.234263	1.4151	0.152758	1.10417	0.389023	0.845212	0.469339	0.983096
Q7U4Z9	Dimethylglycine N-methyltransferase OS=Synechococcus sp. (strain WH8102) OX=84588 GN=bsmB PE=1 SV=1		0.227785	1.32934	0.0762161	5.18021	0.230891	3.27602	0.0635245	5.67587	0.257191	0.749828
Q7V9V0	Dinucleotide-utilizing enzyme OS=Prochlorococcus marinus (strain SARG / CCMP1375 / SS120) OX=167539 GN=thiF PE=4 SV=1		0.461446	0.964999	0.104738	2.06631	0.274471	1.20236	0.0607421	10.2896	0.0650667	0.379392
Q7VDQ6	Dioxygenase OS=Prochlorococcus marinus (strain SARG / CCMP1375 / SS120) OX=167539 GN=Pro_0312 PE=3 SV=1		0.31501	0.947689	0.0603268	1.68189	0.473923	1.00654	0.0374815	2.37856	0.0466862	0.858514
Q7V315	Dioxygenase OS=Prochlorococcus marinus subsp. pastoris (strain CCMP1986 / NIES-2087 / MED4) OX=59919 GN=PMM0280 PE=3 SV=1		0.256733	0.877039	0.210168	1.43632	0.0222441	0.858716	0.445794	1.03566	0.0348719	1.40875
A5GP81	Dipeptidyl aminopeptidase/acylaminoacyl-peptidase OS=Synechococcus sp. (strain WH7803) OX=32051 GN=SynWH7803_2320 PE=4 SV=1		0.134167	0.864334	0.129916	1.38378	0.175042	0.87768	0.049915	1.34895	0.252032	1.31619
A5GHZ1	Distantly related to Glycosyltransferase of family GT4 OS=Synechococcus sp. (strain WH7803) OX=32051 GN=SynWH7803_0130 PE=4 SV=1		0.420098	1.01919	0.202981	1.14395	0.422476	0.963561	0.021317	1.23053	0.311814	0.894691
Q7VDQ7	dITP/XTP pyrophosphatase OS=Prochlorococcus marinus (strain SARG / CCMP1375 / SS120) OX=167539 GN=Pro_0311 PE=3 SV=1		0.327334	1.09775	0.173315	2.16718	0.0594236	0.731803	0.147892	2.07863	9.77309e-06	0.646916
A5GID8	dITP/XTP pyrophosphatase OS=Synechococcus sp. (strain WH7803) OX=32051 GN=SynWH7803_0277 PE=3 SV=1		0.00320175	0.692096	0.190103	0.935898	0.0645663	1.11204	0.124807	1.60312	0.355498	0.895459
Q7U9M0	dITP/XTP pyrophosphatase OS=Synechococcus sp. (strain WH8102) OX=84588 GN=SYNW0234 PE=3 SV=1		0.345418	1.2074	0.112566	1.96926	0.124872	0.606929	0.0919393	0.700543	0.277195	1.17675
O07295	Divinyl chlorophyll a/b light-harvesting protein PcbA OS=Prochlorococcus marinus subsp. pastoris (strain CCMP1986 / NIES-2087 / MED4) OX=59919 GN=pcbA PE=1 SV=1		0.450198	1.09332	0.464147	1.06896	0.175524	1.47134	0.158748	0.442152	0.396612	1.19044
Q7VC50	Divinyl chlorophyll a/b light-harvesting protein PcbG OS=Prochlorococcus marinus (strain SARG / CCMP1375 / SS120) OX=167539 GN=pcbG PE=1 SV=1		0.131301	0.42472	0.166634	3.77755	0.246208	0.754523	0.1244	6.65862	0.463434	1.04764
Q7U8M9	DNA binding protein HU OS=Synechococcus sp. (strain WH8102) OX=84588 GN=SYNW0587 PE=3 SV=1		0.0928998	0.286348	0.1955	0.466644	0.339154	1.24817	0.258958	0.795396	0.237904	0.580852
Q7VBF8	DNA gyrase subunit A OS=Prochlorococcus marinus (strain SARG / CCMP1375 / SS120) OX=167539 GN=gyrA PE=3 SV=1		0.416111	0.952878	0.052384	2.59302	0.0604709	1.14918	0.0150815	2.8357	0.075902	0.639656
Q7V124	DNA gyrase subunit A OS=Prochlorococcus marinus subsp. pastoris (strain CCMP1986 / NIES-2087 / MED4) OX=59919 GN=gyrA PE=3 SV=1		0.47339	1.02621	0.0757601	0.46704	0.164298	1.23872	0.331816	0.746654	0.223274	0.679013
A5GM50	DNA gyrase subunit A OS=Synechococcus sp. (strain WH7803) OX=32051 GN=gyrA PE=3 SV=1		0.197329	2.40879	0.0851755	19.3164	0.278166	0.598696	0.1508	13.0451	0.161021	2.73851
Q7V9N3	DNA gyrase subunit B OS=Prochlorococcus marinus (strain SARG / CCMP1375 / SS120) OX=167539 GN=gyrB PE=3 SV=1		0.306611	0.916062	0.0292189	3.58929	0.26078	0.955262	0.0175583	5.49926	0.0627545	0.707647
Q7UZM4	DNA gyrase subunit B OS=Prochlorococcus marinus subsp. pastoris (strain CCMP1986 / NIES-2087 / MED4) OX=59919 GN=gyrB PE=3 SV=1		0.0745642	1.16875	0.182507	0.664575	0.113026	0.815165	0.406502	0.84048	0.470716	0.965063
Q7UA07	DNA gyrase subunit B OS=Synechococcus sp. (strain WH8102) OX=84588 GN=gyrB PE=3 SV=1		0.419888	0.940114	0.000759609	1.69747	0.30038	1.32903	0.0138162	3.78238	0.0626306	0.432615
Q7VCW1	DNA helicase OS=Prochlorococcus marinus (strain SARG / CCMP1375 / SS120) OX=167539 GN=Pro_0629 PE=4 SV=1		0.259803	0.905581	0.01667	3.86284	0.204412	0.841378	0.017278	2.90414	0.399093	0.962913
Q7VDN4	DNA helicase OS=Prochlorococcus marinus (strain SARG / CCMP1375 / SS120) OX=167539 GN=uvrD PE=3 SV=1		0.423231	0.968619	0.178497	4.31023	0.475495	1.03296	1.46925e-06	20.2317	0.0031127	0.14561
Q7V9J2	DNA ligase OS=Prochlorococcus marinus (strain SARG / CCMP1375 / SS120) OX=167539 GN=ligA PE=3 SV=1		0.272678	0.958031	0.00978836	6.0278	0.147624	1.13027	0.0162692	12.1361	0.000109773	0.45408
Q7U3P1	DNA ligase OS=Synechococcus sp. (strain WH8102) OX=84588 GN=ligA PE=3 SV=1		0.285092	0.884531	0.0391617	2.20278	0.192847	1.71683	0.0602944	3.40051	0.015245	0.623715
Q7VB64	DNA polymerase I OS=Prochlorococcus marinus (strain SARG / CCMP1375 / SS120) OX=167539 GN=polA PE=3 SV=1		0.480189	0.996777	0.0802343	2.1224	0.430562	1.02364	0.00122127	6.06051	0.000230552	0.403038
Q7V9M3	DNA polymerase III delta subunit OS=Prochlorococcus marinus (strain SARG / CCMP1375 / SS120) OX=167539 GN=holA PE=4 SV=1		0.0799727	2.44604	0.0680893	0	0.460514	1.11906	0.211879	9.41813	0.106304	0.17313
Q7VCG3	DNA polymerase III epsilon subunit OS=Prochlorococcus marinus (strain SARG / CCMP1375 / SS120) OX=167539 GN=dnaQ PE=4 SV=1		0.153793	0.864355	0.0180424	2.06206	0.462156	1.00913	0.0297852	3.93881	0.00236224	0.640685
Q7V9L4	DNA polymerase III subunit gamma/tau OS=Prochlorococcus marinus (strain SARG / CCMP1375 / SS120) OX=167539 GN=dnaX PE=3 SV=1		0.0487228	0.760295	0.401702	1.06972	0.0252667	1.61831	0.106846	10.8203	0.000626631	0.2552
Q7UZK5	DNA polymerase III subunit gamma/tau OS=Prochlorococcus marinus subsp. pastoris (strain CCMP1986 / NIES-2087 / MED4) OX=59919 GN=dnaX PE=3 SV=1		0.14474	1.65861	0.0442493	0.235634	0.268361	1.17429	0.178985	0.4624	0.493988	1.00815
Q7VCI3	DNA primase OS=Prochlorococcus marinus (strain SARG / CCMP1375 / SS120) OX=167539 GN=dnaG PE=3 SV=1		0.310203	1.16354	0.0232411	7.20524	0.179812	3.86637	0.0348711	23.6253	0.0233604	0.208448
Q7VE58	DNA repair protein RadA OS=Prochlorococcus marinus (strain SARG / CCMP1375 / SS120) OX=167539 GN=sms PE=3 SV=1		0.248862	0.832096	0.494317	0.990484	0.312409	1.11883	0.0234874	2.13186	0.0175256	0.490788
Q7VDE6	DNA topoisomerase 1 OS=Prochlorococcus marinus (strain SARG / CCMP1375 / SS120) OX=167539 GN=topA PE=3 SV=1		0.472592	1.00862	0.00877312	6.60365	0.235932	1.17686	0.00913095	12.8878	0.0469845	0.714695
Q7V2N7	DNA topoisomerase 1 OS=Prochlorococcus marinus subsp. pastoris (strain CCMP1986 / NIES-2087 / MED4) OX=59919 GN=topA PE=3 SV=1		0.0908598	2.29699	0.0450008	1.55316	0.270971	1.26593	0.423105	0.893736	0.349631	1.25936
A5GMZ4	DNA topoisomerase 1 OS=Synechococcus sp. (strain WH7803) OX=32051 GN=topA PE=3 SV=1		0.176037	0.858024	0.383471	0.856053	0.236415	1.61165	0.317987	1.28485	0.0904339	0.659847
Q7U539	DNA topoisomerase 1 OS=Synechococcus sp. (strain WH8102) OX=84588 GN=topA PE=3 SV=1		0.0877949	1.39329	0.349128	1.40737	0.0190219	1.63995	0.127995	1.36842	0.365407	1.46758
Q05YT5	DNA topoisomerase 1 OS=Synechococcus sp. BL107 OX=313625 GN=topA PE=3 SV=1		0.00104722	19.2099	0.0150794	103.521	0.104776	10.3891	0.0104311	60.003	0.39397	1.26942
A5GN39	DNA-binding protein HU OS=Synechococcus sp. (strain WH7803) OX=32051 GN=hup PE=3 SV=1		0.15232	1.58793	0.0962345	2.74872	0.286119	1.14136	0.0716561	2.05072	0.467828	0.923281
Q7VCI9	DNA-directed DNA polymerase OS=Prochlorococcus marinus (strain SARG / CCMP1375 / SS120) OX=167539 GN=dnaE PE=4 SV=1		0.350983	1.0844	0.0898602	1.3203	0.413681	0.911061	0.146104	5.69301	0.190763	0.68372
Q7V9Y5	DNA-directed RNA polymerase subunit alpha OS=Prochlorococcus marinus (strain SARG / CCMP1375 / SS120) OX=167539 GN=rpoA PE=3 SV=1		0.379646	1.0222	0.0661885	0.701162	0.190931	1.047	0.149295	1.51901	0.0120939	0.876897
Q7UZW6	DNA-directed RNA polymerase subunit alpha OS=Prochlorococcus marinus subsp. pastoris (strain CCMP1986 / NIES-2087 / MED4) OX=59919 GN=rpoA PE=3 SV=1		0.170454	1.18616	0.0243819	0.573841	0.253671	0.951037	0.217761	0.738223	0.396081	0.931628
A5GIS2	DNA-directed RNA polymerase subunit alpha OS=Synechococcus sp. (strain WH7803) OX=32051 GN=rpoA PE=3 SV=1		0.0755366	1.31164	0.00201043	1.53746	0.27071	0.882076	0.383083	1.10025	0.454304	0.961214
Q7U4H7	DNA-directed RNA polymerase subunit alpha OS=Synechococcus sp. (strain WH8102) OX=84588 GN=rpoA PE=3 SV=1		0.387117	0.85654	0.177217	1.71395	0.0198941	1.71293	0.0015123	1.93993	0.224721	0.618747
Q060U4	DNA-directed RNA polymerase subunit alpha OS=Synechococcus sp. BL107 OX=313625 GN=rpoA PE=3 SV=1		0.194396	1.34668	0.0277536	6.45664	0.0953268	1.166	0.00495896	3.90534	0.299705	0.879414
Q7VA29	DNA-directed RNA polymerase subunit beta OS=Prochlorococcus marinus (strain SARG / CCMP1375 / SS120) OX=167539 GN=rpoB PE=3 SV=1		0.397453	1.02657	0.357926	1.03839	0.192429	1.04102	0.0212601	1.18632	0.191979	0.913201
Q7V006	DNA-directed RNA polymerase subunit beta OS=Prochlorococcus marinus subsp. pastoris (strain CCMP1986 / NIES-2087 / MED4) OX=59919 GN=rpoB PE=3 SV=1		0.394671	1.17248	0.251451	0.695451	0.264119	1.20929	0.374876	1.29242	0.424637	0.885579
A5GNH3	DNA-directed RNA polymerase subunit beta OS=Synechococcus sp. (strain WH7803) OX=32051 GN=rpoB PE=3 SV=1		0.360488	0.959606	0.125754	1.65698	0.452801	1.05164	0.00727911	2.37351	0.311786	0.830186
Q7U8K4	DNA-directed RNA polymerase subunit beta OS=Synechococcus sp. (strain WH8102) OX=84588 GN=rpoB PE=3 SV=1		0.166529	3.28423	0.0737122	7.78864	0.154436	7.50412	0.143857	11.0809	0.184309	0.430098
Q064C0	DNA-directed RNA polymerase subunit beta OS=Synechococcus sp. BL107 OX=313625 GN=rpoB PE=3 SV=1		0.0454035	3.00348	0.00364883	15.7548	0.0149667	3.32031	0.00917286	8.95534	0.446285	1.07155
Q7VA30	DNA-directed RNA polymerase subunit beta' OS=Prochlorococcus marinus (strain SARG / CCMP1375 / SS120) OX=167539 GN=rpoC2 PE=3 SV=1		0.141771	1.06551	0.155396	0.893217	0.28267	1.02761	0.358984	1.06536	0.155502	0.938272
Q7V008	DNA-directed RNA polymerase subunit beta' OS=Prochlorococcus marinus subsp. pastoris (strain CCMP1986 / NIES-2087 / MED4) OX=59919 GN=rpoC2 PE=3 SV=1		0.459214	1.02798	0.390108	1.07799	0.207298	1.17514	0.181864	1.42231	0.14558	0.681841
A5GNH1	DNA-directed RNA polymerase subunit beta' OS=Synechococcus sp. (strain WH7803) OX=32051 GN=rpoC2 PE=3 SV=1		0.323641	1.02868	0.0663585	1.88156	0.400719	0.925511	0.0605958	1.54117	0.0311458	1.32333
Q7U8K2	DNA-directed RNA polymerase subunit beta' OS=Synechococcus sp. (strain WH8102) OX=84588 GN=rpoC2 PE=3 SV=1		0.194361	3.65625	0.106284	21.6329	0.155421	11.4408	0.0715096	26.7555	0.32166	0.703233
Q067T9	DNA-directed RNA polymerase subunit beta' OS=Synechococcus sp. BL107 OX=313625 GN=rpoC2 PE=3 SV=1		0.233945	0.792713	0.0886032	1.77571	0.213599	0.824715	0.362651	1.13646	0.207142	0.814476
P42076	DNA-directed RNA polymerase subunit gamma OS=Prochlorococcus marinus (strain SARG / CCMP1375 / SS120) OX=167539 GN=rpoC1 PE=3 SV=2		0.329993	1.03199	0.212045	1.36974	0.0686449	1.14914	0.0612189	1.72654	0.0935818	0.878795
Q7V007	DNA-directed RNA polymerase subunit gamma OS=Prochlorococcus marinus subsp. pastoris (strain CCMP1986 / NIES-2087 / MED4) OX=59919 GN=rpoC1 PE=3 SV=1		0.230066	1.36331	0.0664249	0.501925	0.387139	1.10067	0.388874	0.845845	0.25856	0.740005
Q55346	DNA-directed RNA polymerase subunit gamma OS=Synechococcus sp. (strain WH7803) OX=32051 GN=rpoC1 PE=3 SV=2		0.220692	0.902908	0.0927286	2.57711	0.245542	0.870568	0.169969	2.32532	0.497067	0.994069
Q7U8K3	DNA-directed RNA polymerase subunit gamma OS=Synechococcus sp. (strain WH8102) OX=84588 GN=rpoC1 PE=3 SV=1		0.168499	4.88509	0.108963	17.6837	0.164205	5.93783	0.11616	10.0687	0.170123	1.2268
Q064C1	DNA-directed RNA polymerase subunit gamma OS=Synechococcus sp. BL107 OX=313625 GN=rpoC1 PE=3 SV=1		0.0433125	1.94001	0.067366	4.0973	0.340172	1.26516	0.05129	1.85545	0.188668	1.5808
Q7VA81	DNA-directed RNA polymerase subunit omega OS=Prochlorococcus marinus (strain SARG / CCMP1375 / SS120) OX=167539 GN=rpoZ PE=3 SV=1		0.486675	0.98844	0.14982	0.751488	0.320876	0.852963	0.297665	1.15355	0.16256	0.76564
Q7U8T6	DNA-directed RNA polymerase subunit omega OS=Synechococcus sp. (strain WH8102) OX=84588 GN=rpoZ PE=3 SV=1		0.394158	0.884775	0.298745	1.39925	0.100864	0.707234	0.420035	0.965061	0.486818	0.974646
A5GMJ4	DnaJ domain containing protein OS=Synechococcus sp. (strain WH7803) OX=32051 GN=SynWH7803_1733 PE=4 SV=1		0.0207412	2.00817	0.153279	6.77491	0.146294	0.593632	0.289177	1.999	0.0191118	2.1116
Q7VE71	DnaJ-class molecular chaperone OS=Prochlorococcus marinus (strain SARG / CCMP1375 / SS120) OX=167539 GN=cbpA PE=4 SV=1		0.492055	0.992583	0.456615	0.933434	0.209418	0.63584	0.235037	0.673226	0.416418	0.916238
Q7U4X9	DnaJ3 protein OS=Synechococcus sp. (strain WH8102) OX=84588 GN=dnaJ3 PE=4 SV=1		0.0703492	1.63287	0.144984	2.67591	0.410773	1.13092	0.0902688	2.44645	0.346363	1.17473
A5GHW4	dTDP-4-dehydrorhamnose 3,5-epimerase OS=Synechococcus sp. (strain WH7803) OX=32051 GN=rfbC PE=3 SV=1		0.178704	0.771762	0.140911	1.36405	0.191335	0.76	0.212098	0.720793	0.267633	1.59847
Q7U8H0	dTDP-4-dehydrorhamnose 3,5-epimerase OS=Synechococcus sp. (strain WH8102) OX=84588 GN=rfbC PE=3 SV=1		0.0383781	1.24094	0.100105	1.41346	0.198916	1.58927	0.0297595	1.94596	0.273095	1.05535
A5GHW5	dTDP-4-dehydrorhamnose reductase OS=Synechococcus sp. (strain WH7803) OX=32051 GN=rfbD PE=3 SV=1		0.449031	1.01163	0.0421607	1.1701	0.0463124	1.2727	0.0903949	2.12431	0.174858	0.628104
Q7U8H1	dTDP-4-dehydrorhamnose reductase OS=Synechococcus sp. (strain WH8102) OX=84588 GN=rfbD PE=3 SV=1		0.398001	1.03887	0.0411689	1.70819	0.062578	0.529686	0.0296158	0.598329	0.278823	1.15155
Q7U8H2	dTDP-glucose 4,6-dehydratase OS=Synechococcus sp. (strain WH8102) OX=84588 GN=rfbB PE=3 SV=1		0.447793	0.98087	0.0699436	1.56707	0.188496	1.66434	0.000939036	2.53905	0.152573	0.836063
Q7V0H1	DUF4101 domain-containing protein OS=Prochlorococcus marinus subsp. pastoris (strain CCMP1986 / NIES-2087 / MED4) OX=59919 GN=PMM1287 PE=4 SV=1		0.237448	0.689251	0.0460051	0.239829	0.0668502	1.08669	0.108487	0.221307	0.296667	0.718256
A5GPM9	Ecotin OS=Synechococcus sp. (strain WH7803) OX=32051 GN=eco PE=4 SV=1		0.0982681	0.69593	0.137798	3.31641	0.156643	1.88885	0.0997449	4.16032	0.40692	1.21232
Q7VDF7	Elongation factor 4 OS=Prochlorococcus marinus (strain SARG / CCMP1375 / SS120) OX=167539 GN=lepA PE=3 SV=1		0.332976	0.88344	0.142376	1.32336	0.40967	1.03601	0.0305067	2.83346	0.04428	0.696784
Q7VA04	Elongation factor G OS=Prochlorococcus marinus (strain SARG / CCMP1375 / SS120) OX=167539 GN=fusA PE=3 SV=1		0.353981	0.965374	0.0884623	0.884342	0.169432	1.08262	0.0866541	0.842723	0.279938	1.06506
Q7UZY6	Elongation factor G OS=Prochlorococcus marinus subsp. pastoris (strain CCMP1986 / NIES-2087 / MED4) OX=59919 GN=fusA PE=3 SV=1		0.326005	1.05006	0.0349327	0.794736	0.165024	1.06954	0.447134	1.02935	0.116434	0.785695
A5GIP1	Elongation factor G OS=Synechococcus sp. (strain WH7803) OX=32051 GN=fusA PE=3 SV=1		0.210766	1.04149	0.037663	1.58683	0.424885	0.98862	0.00652525	1.51052	0.255723	1.13535
Q7U4D2	Elongation factor G OS=Synechococcus sp. (strain WH8102) OX=84588 GN=fusA PE=3 SV=1		0.327951	1.09547	0.0396998	2.53123	0.18044	2.92302	0.0578716	4.56714	0.06819	0.517211
Q060Z0	Elongation factor G OS=Synechococcus sp. BL107 OX=313625 GN=fusA PE=3 SV=1		0.102304	1.36801	0.0236878	4.32703	0.0295244	2.18647	0.00468824	5.1889	0.175909	0.722288
Q7VEI7	Elongation factor P OS=Prochlorococcus marinus (strain SARG / CCMP1375 / SS120) OX=167539 GN=efp PE=3 SV=1		0.498509	0.999744	0.284439	1.18612	0.423721	1.01896	0.0780648	1.53334	0.103176	1.17865
Q7V3P5	Elongation factor P OS=Prochlorococcus marinus subsp. pastoris (strain CCMP1986 / NIES-2087 / MED4) OX=59919 GN=efp PE=3 SV=1		0.187704	0.403948	0.0890159	0.209337	0.203878	1.19858	0.449628	0.894902	0.183266	0.440994
A5GHP3	Elongation factor P OS=Synechococcus sp. (strain WH7803) OX=32051 GN=efp PE=3 SV=1		0.380245	1.10527	0.0210153	1.47042	0.149588	0.908531	0.375311	1.12477	0.110715	1.26666
Q7UA67	Elongation factor P OS=Synechococcus sp. (strain WH8102) OX=84588 GN=efp PE=3 SV=1		0.319217	0.895877	0.341468	1.13598	0.299571	1.2244	0.0439421	1.15755	0.11561	1.24078
Q7VCB5	Elongation factor Ts OS=Prochlorococcus marinus (strain SARG / CCMP1375 / SS120) OX=167539 GN=tsf PE=3 SV=1		0.403887	0.969455	0.00485462	0.480612	0.201833	1.06466	0.00225155	0.596721	0.262924	0.930552
Q7TUA9	Elongation factor Ts OS=Prochlorococcus marinus subsp. pastoris (strain CCMP1986 / NIES-2087 / MED4) OX=59919 GN=tsf PE=3 SV=1		0.483384	1.0105	0.0981666	0.624714	0.150271	1.03542	0.14068	0.563087	0.303176	0.817858
A5GLD9	Elongation factor Ts OS=Synechococcus sp. (strain WH7803) OX=32051 GN=tsf PE=3 SV=1		0.43554	0.991058	0.0772737	1.09684	0.471773	0.99409	0.466832	0.988573	0.367676	1.08999
Q7U794	Elongation factor Ts OS=Synechococcus sp. (strain WH8102) OX=84588 GN=tsf PE=3 SV=1		0.342496	0.879248	0.40531	1.10271	0.0688126	0.843251	0.281159	1.47466	0.0900546	0.577272
Q066M1	Elongation factor Ts OS=Synechococcus sp. BL107 OX=313625 GN=tsf PE=3 SV=1		0.284732	0.849551	0.0173898	1.46929	0.309441	0.923854	0.00898408	1.94146	0.0342749	0.694205
Q7VA05	Elongation factor Tu OS=Prochlorococcus marinus (strain SARG / CCMP1375 / SS120) OX=167539 GN=tuf PE=3 SV=1		0.157291	0.926218	0.000582219	0.434327	0.284882	1.07614	0.0180829	0.582641	0.0335935	0.750837
Q7UZY7	Elongation factor Tu OS=Prochlorococcus marinus subsp. pastoris (strain CCMP1986 / NIES-2087 / MED4) OX=59919 GN=tuf PE=3 SV=1		0.415907	1.16023	0.185817	0.500694	0.172602	0.949806	0.248963	0.485701	0.493938	0.986787
A5GIP0	Elongation factor Tu OS=Synechococcus sp. (strain WH7803) OX=32051 GN=tuf PE=3 SV=1		0.490314	0.994802	0.29184	1.06898	0.255831	0.832758	0.437854	1.04021	0.209855	1.42254
Q7U4D1	Elongation factor Tu OS=Synechococcus sp. (strain WH8102) OX=84588 GN=tuf PE=3 SV=1		0.223414	0.619055	0.0946783	1.4195	0.285214	1.3168	0.125352	2.03176	0.192119	0.583681
Q060Z1	Elongation factor Tu OS=Synechococcus sp. BL107 OX=313625 GN=tuf PE=3 SV=1		0.370748	1.13207	0.0560789	2.66648	0.337255	1.20669	0.0398178	2.61334	0.278567	0.780069
Q7U7P3	Endopeptidase Clp ATP-binding chain C OS=Synechococcus sp. (strain WH8102) OX=84588 GN=clpC PE=3 SV=1		0.0528009	1.52987	0.101053	1.76333	0.189658	0.908425	0.174887	1.15538	0.390923	1.09582
Q7U3W4	Endoribonuclease YbeY OS=Synechococcus sp. (strain WH8102) OX=84588 GN=ybeY PE=3 SV=1		0.233374	0.57479	0.428533	0.944884	0.481657	1.01975	0.183511	0.612474	0.270098	0.769261
Q7VDY0	Enolase OS=Prochlorococcus marinus (strain SARG / CCMP1375 / SS120) OX=167539 GN=eno PE=3 SV=1	eno	0.172373	0.870536	0.0853271	3.03321	0.0137767	0.861582	0.0592845	1.36421	0.145565	1.10696	glycolitic pathway
Q7V377	Enolase OS=Prochlorococcus marinus subsp. pastoris (strain CCMP1986 / NIES-2087 / MED4) OX=59919 GN=eno PE=3 SV=1	eno	0.49287	0.985723	0.484243	1.03473	0.250114	0.923305	0.383618	0.761378	0.462658	1.09763	glycolitic pathway
Q7U3T1	Enolase OS=Synechococcus sp. (strain WH8102) OX=84588 GN=eno PE=3 SV=1	eno	0.148789	0.781018	0.103246	3.1222	0.179326	1.98826	0.00977273	2.15245	0.241035	0.790582	glycolitic pathway
Q7U4U9	Enolase-phosphatase E1 OS=Synechococcus sp. (strain WH8102) OX=84588 GN=mtnC PE=3 SV=1		0.319791	0.804757	0.272051	0.763321	0.389964	0.95052	0.44027	1.04794	0.439267	1.06657
Q7VDQ4	Enoyl-[acyl-carrier-protein] reductase [NADH] OS=Prochlorococcus marinus (strain SARG / CCMP1375 / SS120) OX=167539 GN=fabI PE=3 SV=1	fabl	0.173401	0.867964	0.220492	1.64592	0.248795	0.909695	0.192084	1.5581	0.448387	1.01764	fatty acid synthesis
Q7V313	Enoyl-[acyl-carrier-protein] reductase [NADH] OS=Prochlorococcus marinus subsp. pastoris (strain CCMP1986 / NIES-2087 / MED4) OX=59919 GN=fabI PE=3 SV=1	fabl	0.466412	0.946459	0.0876394	0.303833	0.32014	0.9629	0.232149	0.572789	0.301081	0.698389	fatty acid synthesis
A5GIC9	Enoyl-[acyl-carrier-protein] reductase [NADH] OS=Synechococcus sp. (strain WH7803) OX=32051 GN=fabI PE=3 SV=1	fabl	0.277115	1.05786	0.0291883	1.88561	0.416286	0.949023	0.161634	1.87358	0.405223	0.896545	fatty acid synthesis
Q7U9M9	Enoyl-[acyl-carrier-protein] reductase [NADH] OS=Synechococcus sp. (strain WH8102) OX=84588 GN=fabI PE=3 SV=1	fabl	0.128893	0.565625	0.0962872	1.90867	0.291114	0.932352	0.0292777	1.31444	0.19375	0.589222	fatty acid synthesis
Q063G0	Enoyl-[acyl-carrier-protein] reductase [NADH] OS=Synechococcus sp. BL107 OX=313625 GN=BL107_05414 PE=3 SV=1	fabl	0.357198	0.79211	0.102507	3.64834	0.0982408	2.13794	0.0541225	9.8478	0.0530461	0.277147	fatty acid synthesis
Q7V2J8	Epimerase domain-containing protein OS=Prochlorococcus marinus subsp. pastoris (strain CCMP1986 / NIES-2087 / MED4) OX=59919 GN=PMM0478 PE=4 SV=1		0.0915465	1.46701	0.240893	1.46051	0.227764	1.27468	0.381408	1.24847	0.189302	0.710217
Q7VEA2	Exodeoxyribonuclease 7 large subunit OS=Prochlorococcus marinus (strain SARG / CCMP1375 / SS120) OX=167539 GN=xseA PE=3 SV=1		0.331898	1.23263	0.23092	4.03228	0.489072	1.00961	0.327715	1.57021	0.0944927	0.306799
Q7VEA1	Exodeoxyribonuclease 7 small subunit OS=Prochlorococcus marinus (strain SARG / CCMP1375 / SS120) OX=167539 GN=xseB PE=3 SV=1		0.124463	1.18447	0.28949	0.770117	0.116489	1.26528	0.140568	1.49331	0.168165	0.893291
A5GMT0	Exodeoxyribonuclease III OS=Synechococcus sp. (strain WH7803) OX=32051 GN=xthA PE=4 SV=1		0.271999	0.932447	0.0195715	1.47742	0.173233	1.17334	0.117046	1.38974	0.358254	1.12194
Q7U5A0	Exodeoxyribonuclease III OS=Synechococcus sp. (strain WH8102) OX=84588 GN=SYNW1807 PE=4 SV=1		0.173423	1.11047	0.0023468	1.57108	0.0452841	1.58494	0.0659583	2.08251	0.113949	1.21668
Q7VDA0	Exonuclease III OS=Prochlorococcus marinus (strain SARG / CCMP1375 / SS120) OX=167539 GN=xthA PE=4 SV=1		0.128259	1.26415	5.80185e-05	4.59699	0.478695	0.992527	0.139489	4.97551	0.350823	0.925678
Q7VDC4	Exopolyphosphatase OS=Prochlorococcus marinus (strain SARG / CCMP1375 / SS120) OX=167539 GN=gppA PE=4 SV=1		0.290279	0.759804	0.191345	8.50953	0.415934	1.07557	0.354715	0.885939	0.487011	1.01407
Q7VBV4	Exoribonuclease R OS=Prochlorococcus marinus (strain SARG / CCMP1375 / SS120) OX=167539 GN=vacB PE=3 SV=1		0.42231	0.948466	0.0302699	3.40927	0.29178	0.888666	0.0147324	3.73478	0.400925	0.929686
Q7VAY4	FAD dependent oxidoreductase OS=Prochlorococcus marinus (strain SARG / CCMP1375 / SS120) OX=167539 GN=Pro_1319 PE=4 SV=1		0.293488	1.08371	0.0687901	2.13235	0.383709	0.945121	0.246757	1.56514	0.328417	1.07905
Q7V9G3	FAD dependent oxidoreductase OS=Prochlorococcus marinus (strain SARG / CCMP1375 / SS120) OX=167539 GN=Pro_1870 PE=4 SV=1		0.484296	0.979634	0.372549	1.35392	0.0841895	0.714266	0.00892012	0.343866	0.0845791	0.448565
Q7V374	FAD-dependent pyridine nucleotide-disulphide oxidoreductase OS=Prochlorococcus marinus subsp. pastoris (strain CCMP1986 / NIES-2087 / MED4) OX=59919 GN=trxB PE=4 SV=1		0.437139	1.04482	0.192618	0.761672	0.308958	0.973804	0.368058	0.905079	0.417312	1.071
Q7VAS7	FAD/FMN-containing dehydrogenase OS=Prochlorococcus marinus (strain SARG / CCMP1375 / SS120) OX=167539 GN=glcD PE=4 SV=1	glcD	0.0753267	1.26039	0.281137	1.32308	0.1274	1.1036	0.00740688	1.76406	0.0661586	0.802572	aa synthesis
Q7VCD5	FAD/FMN-containing dehydrogenase OS=Prochlorococcus marinus (strain SARG / CCMP1375 / SS120) OX=167539 GN=glcD PE=4 SV=1	glcD	0.321388	1.1776	0.456827	1.0622	0.115323	0.755726	0.0742201	2.50224	0.171186	1.32052	aa synthesis
A5GML1	FAD/FMN-containing dehydrogenase OS=Synechococcus sp. (strain WH7803) OX=32051 GN=SynWH7803_1750 PE=4 SV=1	glcD	0.0442798	0.646617	0.0633001	0.63535	0.0863301	0.860956	0.22671	0.589423	0.486906	0.989327	aa synthesis
Q7VE96	Fe-S oxidoreductase OS=Prochlorococcus marinus (strain SARG / CCMP1375 / SS120) OX=167539 GN=Pro_0117 PE=4 SV=1		0.0638665	0.69471	0.0443838	3.9457	0.207021	0.63264	0.00180349	3.48219	0.0366996	0.512824
Q7VCE6	Fe2+/Zn2+ uptake regulation protein OS=Prochlorococcus marinus (strain SARG / CCMP1375 / SS120) OX=167539 GN=fur PE=3 SV=1		0.486165	1.00501	0.0519381	23.7209	0.234513	1.16302	0.0264535	26.1431	0.0311191	0.713181
Q7VAG1	Fe2+/Zn2+ uptake regulation protein OS=Prochlorococcus marinus (strain SARG / CCMP1375 / SS120) OX=167539 GN=fur PE=3 SV=1		0.13229	0.896441	0.139807	1.38115	0.326118	1.04484	0.254607	1.20534	0.0939433	0.845324
Q064V4	Ferredoxin (2Fe-2S) OS=Synechococcus sp. BL107 OX=313625 GN=BL107_16490 PE=4 SV=1		0.0615939	0.607459	0.18675	0.670987	0.224842	1.53747	0.498739	0.998056	0.0327636	0.478201
Q7VAM6	Ferredoxin OS=Prochlorococcus marinus (strain SARG / CCMP1375 / SS120) OX=167539 GN=fdx PE=4 SV=1		0.430026	0.950545	0.113082	1.58248	0.152686	0.778002	0.400339	0.892121	0.225966	1.24299
Q7VDM0	Ferredoxin OS=Prochlorococcus marinus (strain SARG / CCMP1375 / SS120) OX=167539 GN=fdx PE=4 SV=1		0.130341	1.17819	0.0161268	0.499216	0.480647	0.990945	0.255049	1.08958	0.0140548	0.527484
A5GM41	Ferredoxin OS=Synechococcus sp. (strain WH7803) OX=32051 GN=petF PE=4 SV=1		0.164708	2.35119	0.0985874	3.94132	0.471686	1.05109	0.0597908	1.76552	0.3555	1.33597
A5GN90	Ferredoxin OS=Synechococcus sp. (strain WH7803) OX=32051 GN=petF PE=4 SV=1		0.0417616	0.863225	0.118191	1.23271	0.00656886	0.824277	0.207572	1.1899	0.322191	1.12823
Q7U8W2	Ferredoxin OS=Synechococcus sp. (strain WH8102) OX=84588 GN=petF1 PE=4 SV=1		0.425784	0.963049	0.339766	0.882048	0.177259	1.70168	0.0356071	1.48883	0.3959	0.928495
Q7U6R3	Ferredoxin OS=Synechococcus sp. (strain WH8102) OX=84588 GN=petF2 PE=4 SV=1		0.280248	0.8072	0.0454751	1.42729	0.164404	1.31051	0.0230029	1.89047	0.271194	0.802337
Q7U6J5	Ferredoxin OS=Synechococcus sp. (strain WH8102) OX=84588 GN=petF3 PE=4 SV=1		0.00983929	1.49135	0.0437256	1.99241	0.0576012	2.13632	0.0261044	1.46313	0.187974	1.72461
Q7U8S7	Ferredoxin OS=Synechococcus sp. (strain WH8102) OX=84588 GN=petF4 PE=4 SV=1		0.00533376	1.29699	0.315183	1.07559	0.120348	1.84121	0.124692	1.32374	0.332334	1.08111
Q7VBH1	Ferredoxin--NADP reductase OS=Prochlorococcus marinus (strain SARG / CCMP1375 / SS120) OX=167539 GN=petH PE=3 SV=1		0.424173	1.078	0.000547184	4.30358	0.282984	1.18085	0.000150717	1.80049	0.0403182	1.58245
Q7V115	Ferredoxin--NADP reductase OS=Prochlorococcus marinus subsp. pastoris (strain CCMP1986 / NIES-2087 / MED4) OX=59919 GN=petH PE=3 SV=1		0.386431	1.10721	0.279097	0.820087	0.341938	1.04597	0.1367	0.709291	0.435249	1.05292
A5GM21	Ferredoxin--NADP reductase OS=Synechococcus sp. (strain WH7803) OX=32051 GN=petH PE=3 SV=1		0.0877721	0.907991	0.447727	0.993817	0.0429615	1.13755	0.0512448	1.18019	0.255104	0.839922
Q7U873	Ferredoxin--NADP reductase OS=Synechococcus sp. (strain WH8102) OX=84588 GN=petH PE=3 SV=1		0.116726	1.21476	0.0128619	1.42782	0.345205	0.908515	0.0289479	1.2	0.486786	1.00522
Q065D8	Ferredoxin--NADP reductase OS=Synechococcus sp. BL107 OX=313625 GN=BL107_15315 PE=3 SV=1		0.225753	1.17534	0.0187064	2.65031	0.43947	0.967421	0.00631036	1.90004	0.243432	1.11239
Q7U3F5	Ferredoxin--nitrite reductase OS=Synechococcus sp. (strain WH8102) OX=84588 GN=nirA PE=3 SV=1		0.134589	1.29531	0.226804	1.37319	0.317999	0.883144	0.136225	1.47465	0.349283	1.16081
Q7VA01	Ferredoxin-dependent glutamate synthase OS=Prochlorococcus marinus (strain SARG / CCMP1375 / SS120) OX=167539 GN=glsF PE=4 SV=1	glsF	0.303064	0.9476	0.0660957	1.38094	0.0100281	1.10883	0.049587	2.15225	0.194106	0.950697	GOGAT
A5GIP6	Ferredoxin-dependent glutamate synthase OS=Synechococcus sp. (strain WH7803) OX=32051 GN=gltS PE=4 SV=1	glsF	0.212229	1.53831	0.11067	2.24449	0.279377	1.7732	0.105747	2.01167	0.498242	0.996954	GOGAT
Q7UZY3	Ferredoxin-dependent glutamate synthase, Fd-GOGAT OS=Prochlorococcus marinus subsp. pastoris (strain CCMP1986 / NIES-2087 / MED4) OX=59919 GN=glsF PE=4 SV=1	glsF	0.215783	1.25976	0.128366	2.19352	0.29281	1.1496	0.130997	2.25453	0.280645	0.836774	GOGAT
Q7U4D7	Ferredoxin-dependent glutamate synthase, Fd-GOGAT OS=Synechococcus sp. (strain WH8102) OX=84588 GN=glsF PE=4 SV=1	glsF	0.221673	2.85457	0.127002	8.52341	0.188956	6.25593	0.10137	11.7138	0.273667	0.645032	GOGAT
Q7VCB1	Ferredoxin-sulfite reductase OS=Prochlorococcus marinus (strain SARG / CCMP1375 / SS120) OX=167539 GN=sir PE=3 SV=1		0.467838	1.0134	0.000521874	2.40489	0.454547	0.977446	0.0592697	3.17948	0.437603	0.967366
Q7V1U7	Ferredoxin-sulfite reductase OS=Prochlorococcus marinus subsp. pastoris (strain CCMP1986 / NIES-2087 / MED4) OX=59919 GN=sir PE=3 SV=1		0.228655	1.59932	0.00405061	0.422307	0.297207	1.5812	0.46671	1.07099	0.187073	1.6441
Q7U790	Ferredoxin-sulfite reductase OS=Synechococcus sp. (strain WH8102) OX=84588 GN=sir PE=3 SV=1		0.234074	1.37372	0.099057	8.11852	0.068216	5.26235	0.120279	14.7156	0.0955811	0.500049
A5GNR2	Ferredoxin-thioredoxin reductase, catalytic chain OS=Synechococcus sp. (strain WH7803) OX=32051 GN=ftrC PE=3 SV=1		0.383447	0.984094	0.130053	0.859027	0.227191	1.1204	0.00542257	0.865882	0.456954	0.96225
Q7U9E0	Ferredoxin-thioredoxin reductase, catalytic chain OS=Synechococcus sp. (strain WH8102) OX=84588 GN=ftrC PE=3 SV=1		0.263865	0.91844	0.313629	1.14785	0.250538	1.2938	0.121015	1.27359	0.220421	1.18574
A5GNA4	Ferredoxin-thioredoxin reductase, variable chain OS=Synechococcus sp. (strain WH7803) OX=32051 GN=ftrV PE=4 SV=1		0.172662	0.747979	0.322085	0.853626	0.333553	0.947285	0.424222	1.03804	0.292392	0.729729
Q7VBU9	Ferredoxin, PetF OS=Prochlorococcus marinus (strain SARG / CCMP1375 / SS120) OX=167539 GN=petF PE=4 SV=1		0.461738	0.990665	0.289099	2.20793	0.175743	1.24962	0.025652	0.405265	0.000699675	0.400037
Q7V156	Ferric uptake regulator family OS=Prochlorococcus marinus subsp. pastoris (strain CCMP1986 / NIES-2087 / MED4) OX=59919 GN=PMM1030 PE=3 SV=1		0.346197	1.16265	0.208202	0.552157	0.111306	1.16507	0.476902	0.946694	0.226662	0.659977
Q7U3N0	Ferric uptake regulator family OS=Synechococcus sp. (strain WH8102) OX=84588 GN=SYNW2401 PE=3 SV=1		0.32083	1.11419	0.0322008	1.24954	0.271366	1.32819	0.110269	1.50336	0.186876	0.836262
Q7VC60	Ferritin OS=Prochlorococcus marinus (strain SARG / CCMP1375 / SS120) OX=167539 GN=ftn PE=3 SV=1		0.351261	0.946295	0.496759	1.00321	0.203284	1.21909	0.0946448	0.597689	0.460903	1.02053
Q7VBV3	Flavin prenyltransferase UbiX OS=Prochlorococcus marinus (strain SARG / CCMP1375 / SS120) OX=167539 GN=ubiX PE=3 SV=1		0.0271507	0.442552	0.138896	1.84198	0.402797	0.868033	0.208881	1.79733	0.420709	1.10995
A5GKR6	Flavin prenyltransferase UbiX OS=Synechococcus sp. (strain WH7803) OX=32051 GN=ubiX PE=3 SV=1		0.324997	1.11551	0.0558121	4.27226	0.0882894	1.35141	0.105507	6.15626	0.331553	0.696595
Q7U6Y5	Flavin prenyltransferase UbiX OS=Synechococcus sp. (strain WH8102) OX=84588 GN=ubiX PE=3 SV=1		0.105263	1.54345	0.103702	2.63934	0.127232	3.42738	0.0651221	2.90087	0.41387	0.90282
Q066V6	Flavin prenyltransferase UbiX OS=Synechococcus sp. BL107 OX=313625 GN=ubiX PE=3 SV=1		0.248402	0.718783	0.313577	0.800091	0.327081	1.46868	0.227531	1.70143	0.189764	0.576617
A5GLG9	Flavin reductase like domain protein OS=Synechococcus sp. (strain WH7803) OX=32051 GN=SynWH7803_1358 PE=4 SV=1		0.383976	0.978314	0.284034	0.871051	0.382567	1.05625	0.154188	0.811455	0.212543	1.32538
Q7V1I8	Flavin_Reduct domain-containing protein OS=Prochlorococcus marinus subsp. pastoris (strain CCMP1986 / NIES-2087 / MED4) OX=59919 GN=PMM0883 PE=4 SV=1		0.408322	0.932705	0.494392	0.996949	0.423541	1.00596	0.445471	1.05057	0.345507	1.16359
Q7V0T2	Flavodoxin OS=Prochlorococcus marinus subsp. pastoris (strain CCMP1986 / NIES-2087 / MED4) OX=59919 GN=isiB PE=3 SV=1		0.273954	1.08021	0.384593	1.06556	0.129008	0.875413	0.358341	0.94036	0.438025	1.0233
Q060X5	Flavodoxin OS=Synechococcus sp. BL107 OX=313625 GN=BL107_08339 PE=3 SV=1		0.148748	6.70982	0.0744435	1.63876	0.497732	1.00774	0.417768	0.756645	0.206333	6.53269
Q7V3N2	Flavoprotein OS=Prochlorococcus marinus subsp. pastoris (strain CCMP1986 / NIES-2087 / MED4) OX=59919 GN=PMM0042 PE=3 SV=1		0.267749	1.29423	0.0121426	2.52533	0.439664	1.01734	0.0263624	3.18619	0.143732	0.694846
Q7V3N1	Flavoprotein OS=Prochlorococcus marinus subsp. pastoris (strain CCMP1986 / NIES-2087 / MED4) OX=59919 GN=PMM0043 PE=3 SV=1		0.491142	0.993885	0.0220233	0.43033	0.12062	1.24124	0.0459513	0.422319	0.287549	0.843975
Q7U3R2	Flavoprotein OS=Synechococcus sp. (strain WH8102) OX=84588 GN=SYNW2367 PE=3 SV=1		0.299971	1.15691	0.0130418	5.50239	0.1316	1.21463	0.0969894	5.66817	0.423987	0.923735
A5GPT7	Formate-dependent phosphoribosylglycinamide formyltransferase OS=Synechococcus sp. (strain WH7803) OX=32051 GN=purT PE=3 SV=1	purT	0.128391	1.28163	0.0451291	1.84947	0.235905	0.878613	0.00804042	2.13993	0.132125	0.750815	nucleotides synthesis
Q7U3B3	Formate-dependent phosphoribosylglycinamide formyltransferase OS=Synechococcus sp. (strain WH8102) OX=84588 GN=purT PE=3 SV=1	purT	0.0634215	0.439023	0.246464	0.691072	0.112535	0.541964	0.264884	1.67632	0.0102348	0.425394	nucleotides synthesis
Q7UZG5	Formyltetrahydrofolate deformylase OS=Prochlorococcus marinus subsp. pastoris (strain CCMP1986 / NIES-2087 / MED4) OX=59919 GN=purU PE=3 SV=1	purU	0.429834	0.940655	0.113612	1.59178	0.307252	0.818977	0.47635	0.965363	0.426125	1.10865	nucleotides synthesis
A5GPS0	Formyltetrahydrofolate deformylase OS=Synechococcus sp. (strain WH7803) OX=32051 GN=purU PE=3 SV=1	purU	0.328509	0.904122	0.435806	0.90742	0.0223105	1.26241	0.104424	1.20728	0.142275	0.837626	nucleotides synthesis
Q7VC87	Fructose-1,6-bisphosphate aldolase OS=Prochlorococcus marinus (strain SARG / CCMP1375 / SS120) OX=167539 GN=cbbA PE=3 SV=1	fba	0.292301	0.894811	0.00374042	0.37775	0.294378	0.931124	0.001539	0.396275	0.315456	1.08033	glycolitic/pentose P
Q7V1S4	Fructose-1,6-bisphosphate aldolase OS=Prochlorococcus marinus subsp. pastoris (strain CCMP1986 / NIES-2087 / MED4) OX=59919 GN=cbbA,cfxA,fbaA,fda PE=3 SV=1	fba	0.484509	1.03625	0.141747	0.20463	0.148765	0.949234	0.209854	0.312184	0.498174	1.00483	glycolitic/pentose P
A5GKV6	Fructose-1,6-bisphosphate aldolase OS=Synechococcus sp. (strain WH7803) OX=32051 GN=cbbA PE=3 SV=1	fba	0.145354	1.39926	0.087745	1.27285	0.371254	0.804621	0.280886	1.41312	0.453382	1.04003	glycolitic/pentose P
Q7U833	Fructose-1,6-bisphosphate aldolase OS=Synechococcus sp. (strain WH8102) OX=84588 GN=cbbA,cfxA,fbaA,fda PE=3 SV=1	fba	0.221958	1.36127	0.0104006	2.0478	0.296509	1.30691	0.091013	1.98293	0.135016	0.762284	glycolitic/pentose P
Q065I8	Fructose-bisphosphate aldolase OS=Synechococcus sp. BL107 OX=313625 GN=BL107_15065 PE=3 SV=1	fba	0.116477	1.93162	0.210057	1.60898	0.392433	0.800495	0.381585	1.31317	0.320653	1.47648	glycolitic/pentose P
Q7VA47	Fumarate hydratase class II OS=Prochlorococcus marinus (strain SARG / CCMP1375 / SS120) OX=167539 GN=fumC PE=3 SV=1	fumC	0.370448	1.02958	0.133256	2.52532	0.188774	0.921788	0.07259	2.08695	0.351279	1.03627	TCA
Q7U8I1	Fumarate hydratase class II OS=Synechococcus sp. (strain WH8102) OX=84588 GN=fumC PE=3 SV=2	fumC	0.458	0.952111	0.449017	0.8786	0.0167719	0.0863071	0.255512	0.743794	0.426704	0.901203	TCA
Q7V152	G-protein beta WD-40 repeats OS=Prochlorococcus marinus subsp. pastoris (strain CCMP1986 / NIES-2087 / MED4) OX=59919 GN=PMM1034 PE=4 SV=1		0.444514	0.944813	0.0860637	0.497365	0.0466099	1.24447	0.076343	0.437415	0.405131	0.902631
Q7V0A0	GAF domain OS=Prochlorococcus marinus subsp. pastoris (strain CCMP1986 / NIES-2087 / MED4) OX=59919 GN=PMM1369 PE=4 SV=1		0.0611477	1.27605	0.208601	0.800104	0.480884	1.00773	0.184366	0.834944	0.303389	1.0742
Q7V9S1	Galactose mutarotase related enzyme OS=Prochlorococcus marinus (strain SARG / CCMP1375 / SS120) OX=167539 GN=galM PE=4 SV=1		0.337058	0.957054	0.00981841	2.69866	0.202717	1.06708	0.00557301	2.05599	0.301013	0.939056
A5GI74	Galactose mutarotase related enzyme OS=Synechococcus sp. (strain WH7803) OX=32051 GN=SynWH7803_0213 PE=4 SV=1		0.300195	1.1467	0.135984	1.44235	0.197864	0.599311	0.268382	0.761382	0.159761	2.0898
Q7VBM1	Gamma-glutamyl phosphate reductase OS=Prochlorococcus marinus (strain SARG / CCMP1375 / SS120) OX=167539 GN=proA PE=3 SV=1		0.429844	0.988174	0.111075	2.4674	0.172726	0.965975	0.0899589	1.41539	0.00605922	1.15867
Q7V293	Gamma-glutamyl phosphate reductase OS=Prochlorococcus marinus subsp. pastoris (strain CCMP1986 / NIES-2087 / MED4) OX=59919 GN=proA PE=3 SV=1		0.442207	1.03536	0.240507	1.1978	0.263419	0.913321	0.0403582	2.20743	0.149381	0.692494
A5GJS5	Gamma-glutamyl phosphate reductase OS=Synechococcus sp. (strain WH7803) OX=32051 GN=proA PE=3 SV=1		0.14412	0.814537	0.228422	1.75409	0.493949	1.00328	0.187981	2.04567	0.373163	0.84284
Q7U654	Gamma-glutamyl phosphate reductase OS=Synechococcus sp. (strain WH8102) OX=84588 GN=proA PE=3 SV=1		0.154597	1.23107	0.104312	1.91609	0.251018	1.10028	0.0445417	1.62242	0.18755	1.13691
A5GK27	Gamma-glutamyltranspeptidase OS=Synechococcus sp. (strain WH7803) OX=32051 GN=ggt PE=4 SV=1		0.332859	1.1812	0.00530205	3.44193	0.0996988	1.67213	0.0207926	7.98365	0.147497	0.290125
Q7VEE9	GDP-L-fucose synthase OS=Prochlorococcus marinus (strain SARG / CCMP1375 / SS120) OX=167539 GN=wcaG PE=3 SV=1		0.178224	0.867454	0.0621978	1.81547	0.369054	0.963627	0.00132953	4.67396	0.0232871	0.734928
Q7U936	GDP-L-fucose synthase OS=Synechococcus sp. (strain WH8102) OX=84588 GN=fcl PE=3 SV=1		0.467566	0.992329	0.098416	1.57617	0.191554	1.47926	0.0242529	2.00486	0.104335	0.696365
Q7VEF0	GDP-mannose 4,6-dehydratase OS=Prochlorococcus marinus (strain SARG / CCMP1375 / SS120) OX=167539 GN=gmd PE=3 SV=1		0.314054	1.03689	0.225381	1.24775	0.173483	1.08033	0.0456024	1.74641	0.136829	1.07674
Q7U937	GDP-mannose 4,6-dehydratase OS=Synechococcus sp. (strain WH8102) OX=84588 GN=gmd PE=3 SV=1		0.255997	1.25255	0.0871029	1.60518	0.0158116	0.432572	0.291329	1.1931	0.202026	1.29581
Q7VD63	Geranylgeranyl bacteriochlorophyll reductase-like protein OS=Prochlorococcus marinus (strain SARG / CCMP1375 / SS120) OX=167539 GN=fixC PE=4 SV=1		0.111366	0.697801	0.0648887	7.23204	0.121025	0.714525	0.166047	1.71796	0.0519488	1.55107
Q7VCA9	Geranylgeranyl hydrogenase ChlP OS=Prochlorococcus marinus (strain SARG / CCMP1375 / SS120) OX=167539 GN=chlP PE=4 SV=1		0.186351	1.19056	0.1202	1.40174	0.346247	1.05601	0.462741	0.97415	0.475357	1.00976
Q7VBQ0	Geranylgeranyl pyrophosphate synthase OS=Prochlorococcus marinus (strain SARG / CCMP1375 / SS120) OX=167539 GN=crtE PE=3 SV=1		0.325989	0.935619	0.104477	1.946	0.0702053	1.07743	0.0455163	1.58869	0.294203	0.932932
Q7VBG5	Geranylgeranyl pyrophosphate synthase OS=Prochlorococcus marinus (strain SARG / CCMP1375 / SS120) OX=167539 GN=ispA PE=3 SV=1		0.0541856	1.14234	0.165014	1.55263	0.38841	1.02068	0.435959	1.01605	0.0399136	1.12979
A5GM30	Geranylgeranyl pyrophosphate synthase OS=Synechococcus sp. (strain WH7803) OX=32051 GN=crtE PE=3 SV=1		0.164919	1.17381	0.0376684	1.63924	0.427379	1.04013	0.249179	1.429	0.488551	1.00589
Q7U881	Geranylgeranyl pyrophosphate synthase OS=Synechococcus sp. (strain WH8102) OX=84588 GN=crtE PE=3 SV=1		0.146749	0.61144	0.180419	0.583336	0.222453	0.728792	0.0247328	0.630404	0.34618	0.83888
Q7VDU1	Global nitrogen regulator OS=Prochlorococcus marinus (strain SARG / CCMP1375 / SS120) OX=167539 GN=ntcA PE=4 SV=1	ntcA	0.306028	0.649346	0.240889	2.02104	0.170671	0.557906	0.174951	1.88759	0.429545	1.14476	ntca
Q7VBM7	Glucokinase OS=Prochlorococcus marinus (strain SARG / CCMP1375 / SS120) OX=167539 GN=glk PE=3 SV=1	glk	0.211829	0.917205	0.143326	1.97981	0.421522	1.025	0.000867278	5.34833	0.496323	1.00138	glycolitic pathway
A5GJT5	Glucokinase OS=Synechococcus sp. (strain WH7803) OX=32051 GN=glk PE=3 SV=1	glk	0.243911	0.926355	0.22678	1.06491	0.299669	1.20636	0.382186	1.10333	0.402765	0.932522	glycolitic pathway
A5GJN3	Gluconolactonase OS=Synechococcus sp. (strain WH7803) OX=32051 GN=SynWH7803_0722 PE=4 SV=1	pgl?	0.209652	0.253609	0.369165	0.693512	0.335169	0.731496	0.174012	3.85892	0.251622	0.45796	pentoses phosphate
Q7U8S2	Glucosamine-6-phosphate deaminase OS=Synechococcus sp. (strain WH8102) OX=84588 GN=nagB PE=3 SV=1	nagb	0.475824	0.990081	0.328628	1.17675	0.294467	1.39771	0.194666	2.69811	0.487241	1.0078
A5GJN6	Glucose 1-dehydrogenase OS=Synechococcus sp. (strain WH7803) OX=32051 GN=gdh PE=4 SV=1	gdh	0.243388	0.908914	0.0751101	0.47252	0.245005	0.624236	0.114854	0.477382	0.297017	0.903795
Q7VCA0	Glucose-1-phosphate adenylyltransferase OS=Prochlorococcus marinus (strain SARG / CCMP1375 / SS120) OX=167539 GN=glgC PE=3 SV=1	glgC	0.127822	0.923757	0.00262089	0.651122	0.215615	0.962798	0.0954237	0.782092	0.171557	1.06706	glycogen synthesis
Q7V1T6	Glucose-1-phosphate adenylyltransferase OS=Prochlorococcus marinus subsp. pastoris (strain CCMP1986 / NIES-2087 / MED4) OX=59919 GN=glgC PE=3 SV=1	glgC	0.447281	0.976545	0.00760789	0.344413	0.228738	1.05311	0.00497061	0.441359	0.104905	0.832686	glycogen synthesis
A5GLA9	Glucose-1-phosphate adenylyltransferase OS=Synechococcus sp. (strain WH7803) OX=32051 GN=glgC PE=3 SV=1	glgC	0.194788	1.06791	0.473226	0.988363	0.433673	0.979617	0.217506	1.16114	0.457714	1.02537	glycogen synthesis
Q7U768	Glucose-1-phosphate adenylyltransferase OS=Synechococcus sp. (strain WH8102) OX=84588 GN=agp PE=3 SV=1	glgC	0.261629	1.13324	0.222488	1.11804	0.00102089	0.598159	0.437632	0.991578	0.446765	1.02839	glycogen synthesis
Q066P2	Glucose-1-phosphate adenylyltransferase OS=Synechococcus sp. BL107 OX=313625 GN=glgC PE=3 SV=1	glgC	0.0800668	0.353722	0.337305	1.27873	0.3815	0.825133	0.19992	1.3307	0.235165	0.666008	glycogen synthesis
Q7U8G9	Glucose-1-phosphate thymidylyltransferase OS=Synechococcus sp. (strain WH8102) OX=84588 GN=rmlA. rfbA PE=3 SV=1		0.490318	1.00475	0.0773087	1.27672	0.304646	0.878207	0.393954	1.01782	0.383993	0.904151
Q7VBG9	Glucose-6-P dehydrogenase subunit OS=Prochlorococcus marinus (strain SARG / CCMP1375 / SS120) OX=167539 GN=Pro_1125 PE=4 SV=1	zwf	0.226273	0.879406	0.467645	0.979594	0.399508	1.02288	0.075614	1.41034	0.350848	0.944334	pentoses phosphate
Q7VBH0	Glucose-6-phosphate 1-dehydrogenase OS=Prochlorococcus marinus (strain SARG / CCMP1375 / SS120) OX=167539 GN=zwf PE=3 SV=1	zwf	0.258369	1.18535	0.305187	1.20291	0.431046	1.03165	0.198011	1.32067	0.495669	1.00153	pentoses phosphate
Q7U874	Glucose-6-phosphate 1-dehydrogenase OS=Synechococcus sp. (strain WH8102) OX=84588 GN=zwf PE=3 SV=1	zwf	0.241936	3.6773	0.175275	13.8179	0.278783	2.32161	0.0329262	4.91701	0.347993	2.01661	pentoses phosphate
Q7VBZ6	Glucose-6-phosphate isomerase OS=Prochlorococcus marinus (strain SARG / CCMP1375 / SS120) OX=167539 GN=pgi PE=3 SV=1	pgi	0.465009	0.989842	0.305176	1.07674	0.17863	1.06317	0.28531	1.08312	0.264898	0.94151	glycolitic pathway
A5GL70	Glucose-6-phosphate isomerase OS=Synechococcus sp. (strain WH7803) OX=32051 GN=pgi PE=3 SV=1	pgi	0.187386	1.54777	0.25301	1.45423	0.474459	0.977148	0.212915	0.741096	0.255446	1.5166	glycolitic pathway
Q7U6T0	Glucose-6-phosphate isomerase OS=Synechococcus sp. (strain WH8102) OX=84588 GN=pgi PE=3 SV=1	pgi	0.224978	1.27948	0.0334702	1.67744	0.195814	0.87913	0.0199209	1.39281	0.393104	0.934899	glycolitic pathway
Q067C0	Glucose-6-phosphate isomerase OS=Synechococcus sp. BL107 OX=313625 GN=pgi PE=3 SV=1	pgi	0.0557251	0.361304	0.2735	1.30851	0.475951	0.944152	0.426975	1.16494	0.445071	0.885541	glycolitic pathway
Q7VCE4	Glucosylglycerol-phosphate phosphatase (Salt tolerance protein A) OS=Prochlorococcus marinus (strain SARG / CCMP1375 / SS120) OX=167539 GN=Pro_0796 PE=4 SV=1		0.380084	1.05347	0.291699	1.93526	0.0902096	1.13865	0.466176	0.965502	0.147051	0.810488
Q7VC78	Glutamate 5-kinase OS=Prochlorococcus marinus (strain SARG / CCMP1375 / SS120) OX=167539 GN=proB PE=3 SV=1		0.212555	0.763653	0.13749	1.53699	0.159552	1.17288	0.0966249	3.83521	0.129221	0.693878
Q7VBP9	Glutamate racemase OS=Prochlorococcus marinus (strain SARG / CCMP1375 / SS120) OX=167539 GN=murI PE=3 SV=1		0.39587	1.08425	0.206019	4.35328	0.284926	1.14355	0.237303	2.42784	0.0988223	0.605402
Q7V9U3	Glutamate--cysteine ligase OS=Prochlorococcus marinus (strain SARG / CCMP1375 / SS120) OX=167539 GN=Pro_1731 PE=4 SV=1		0.391212	1.0416	0.171495	2.02636	0.136716	1.10252	0.180886	1.14923	0.378735	0.965662
Q7U4M1	Glutamate--cysteine ligase OS=Synechococcus sp. (strain WH8102) OX=84588 GN=SYNW2046 PE=4 SV=1		0.0649858	1.23521	0.160682	5.68983	0.140463	2.46215	0.0516893	2.89508	0.320419	0.820427
Q7VDB2	Glutamate--tRNA ligase OS=Prochlorococcus marinus (strain SARG / CCMP1375 / SS120) OX=167539 GN=gltX PE=3 SV=1		0.0931002	0.909021	0.181403	12.4459	0.186116	0.934682	0.0220735	4.46926	0.000208579	0.372864
Q7V2K3	Glutamate--tRNA ligase OS=Prochlorococcus marinus subsp. pastoris (strain CCMP1986 / NIES-2087 / MED4) OX=59919 GN=gltX PE=3 SV=1		0.407686	1.05534	0.0818941	0.503849	0.168328	0.794219	0.363388	0.747171	0.381843	0.860565
A5GMU7	Glutamate--tRNA ligase OS=Synechococcus sp. (strain WH7803) OX=32051 GN=gltX PE=3 SV=1		0.0756145	2.57309	0.0786669	6.07392	0.345595	1.37306	0.107109	7.927	0.168518	0.459956
Q7U581	Glutamate--tRNA ligase OS=Synechococcus sp. (strain WH8102) OX=84588 GN=gltX PE=3 SV=1		0.200013	2.68919	0.0631794	7.82859	0.181884	4.23128	0.0584561	6.64307	0.440143	0.912273
Q7VDA1	Glutamate-1-semialdehyde 2,1-aminomutase OS=Prochlorococcus marinus (strain SARG / CCMP1375 / SS120) OX=167539 GN=hemL PE=3 SV=1		0.15937	0.855156	0.0103487	0.61978	0.451476	0.98554	0.00170995	0.523918	0.141835	1.12195
Q7V2J3	Glutamate-1-semialdehyde 2,1-aminomutase OS=Prochlorococcus marinus subsp. pastoris (strain CCMP1986 / NIES-2087 / MED4) OX=59919 GN=hemL PE=3 SV=1		0.424208	1.16364	0.12631	0.221933	0.0739518	0.89206	0.180349	0.331142	0.497573	0.994419
Q7U598	Glutamate-1-semialdehyde 2,1-aminomutase OS=Synechococcus sp. (strain WH8102) OX=84588 GN=hemL PE=3 SV=1		0.178058	0.705605	0.141152	0.622798	0.108431	0.69675	0.43718	1.03081	0.0905596	0.707067
Q7VBQ4	Glutamine synthetase OS=Prochlorococcus marinus (strain SARG / CCMP1375 / SS120) OX=167539 GN=glnA PE=3 SV=1	glnA	0.229329	1.03939	0.237212	1.18817	0.402015	0.992837	0.427805	0.971699	0.0147857	1.17056	GS
Q7V1F3	Glutamine synthetase OS=Prochlorococcus marinus subsp. pastoris (strain CCMP1986 / NIES-2087 / MED4) OX=59919 GN=glnA PE=3 SV=1	glnA	0.291734	1.13352	0.37399	1.09208	0.494332	1.00132	0.336803	0.863117	0.298065	1.20659	GS
A5GLF8	Glutamine synthetase OS=Synechococcus sp. (strain WH7803) OX=32051 GN=glnAI PE=3 SV=1	glnA	0.31721	1.04011	0.25748	1.20329	0.196583	0.858026	0.340367	0.924789	0.216247	1.36169	GS
Q7U7B2	Glutamine synthetase OS=Synechococcus sp. (strain WH8102) OX=84588 GN=glnA PE=3 SV=1	glnA	0.182283	1.81255	0.0640989	3.45758	0.192115	2.21267	0.0325859	2.45807	0.490498	1.01205	GS
Q066K3	Glutamine synthetase OS=Synechococcus sp. BL107 OX=313625 GN=BL107_13740 PE=3 SV=1	glnA	0.448284	1.019	0.482492	0.987673	0.463032	1.01427	0.35265	1.15105	0.467154	0.988206	GS
Q7V9R2	Glutamine--fructose-6-phosphate aminotransferase [isomerizing] OS=Prochlorococcus marinus (strain SARG / CCMP1375 / SS120) OX=167539 GN=glmS PE=3 SV=1	glmS	0.0870925	0.824656	0.00142119	1.76334	0.0864729	1.21923	0.0434503	5.10354	0.0151865	0.702975	peptidoglycan/lipid
Q7UZQ2	Glutamine--fructose-6-phosphate aminotransferase [isomerizing] OS=Prochlorococcus marinus subsp. pastoris (strain CCMP1986 / NIES-2087 / MED4) OX=59919 GN=glmS PE=3 SV=1	glmS	0.225719	0.706034	0.445016	0.929608	0.142286	0.505039	0.127481	0.491966	0.350536	0.861148	peptidoglycan/lipid
Q7VA68	Glutamine-dependent NAD(+) synthetase OS=Prochlorococcus marinus (strain SARG / CCMP1375 / SS120) OX=167539 GN=nadE PE=3 SV=1		0.407591	1.0538	0.316153	1.22011	0.251063	0.948485	0.384122	1.10894	0.327736	0.940554
Q7VCA1	Glutamyl-tRNA reductase OS=Prochlorococcus marinus (strain SARG / CCMP1375 / SS120) OX=167539 GN=hemA PE=3 SV=1		0.226358	0.889328	0.420696	1.10599	0.23483	1.16789	0.0149042	9.17553	0.000100183	0.15562
Q7V1T7	Glutamyl-tRNA reductase OS=Prochlorococcus marinus subsp. pastoris (strain CCMP1986 / NIES-2087 / MED4) OX=59919 GN=hemA PE=3 SV=1		0.245559	1.48886	0.0105481	0.267187	0.36635	0.984456	0.0207065	0.293442	0.241366	1.24903
Q7VCJ0	Glutamyl-tRNA(Gln) amidotransferase subunit A OS=Prochlorococcus marinus (strain SARG / CCMP1375 / SS120) OX=167539 GN=gatA PE=3 SV=1		0.266825	0.905636	0.131278	1.43775	0.395163	0.972397	0.0368656	1.41113	0.356048	0.961221
Q7V1D0	Glutamyl-tRNA(Gln) amidotransferase subunit A OS=Prochlorococcus marinus subsp. pastoris (strain CCMP1986 / NIES-2087 / MED4) OX=59919 GN=gatA PE=3 SV=1		0.0921449	1.96595	0.471459	0.93376	0.198294	1.39862	0.437455	1.13029	0.46025	0.928596
Q7U7F4	Glutamyl-tRNA(Gln) amidotransferase subunit A OS=Synechococcus sp. (strain WH8102) OX=84588 GN=gatA PE=3 SV=1		0.0712365	1.3655	0.299948	1.13215	0.0869557	0.837678	0.327645	1.31877	0.175922	1.26049
Q7VE11	Glutaredoxin OS=Prochlorococcus marinus (strain SARG / CCMP1375 / SS120) OX=167539 GN=grxC PE=3 SV=1		0.186989	1.67682	0.245241	1.60842	0.477085	1.03888	0.390976	0.838539	0.299285	1.35739
Q7VBK7	Glutaredoxin OS=Prochlorococcus marinus (strain SARG / CCMP1375 / SS120) OX=167539 GN=Pro_1085 PE=3 SV=1		0.453022	0.972842	0.42905	0.95174	0.492251	1.00273	0.214018	0.857735	0.0577379	0.731707
A5GLI6	Glutaredoxin OS=Synechococcus sp. (strain WH7803) OX=32051 GN=SynWH7803_1375 PE=3 SV=1		0.103004	1.09278	0.220843	1.17483	0.403379	1.02739	0.16595	1.15436	0.493945	1.00658
A5GP83	Glutaredoxin OS=Synechococcus sp. (strain WH7803) OX=32051 GN=SynWH7803_2322 PE=3 SV=1		0.488775	1.00652	0.153514	0.682276	0.429896	1.0459	0.344823	1.16088	0.451063	1.10365
Q7U3W7	Glutaredoxin OS=Synechococcus sp. (strain WH8102) OX=84588 GN=SYNW2310 PE=3 SV=1		0.274672	0.902744	0.191398	1.17015	0.298628	1.27433	0.0211377	1.39746	0.193008	1.19874
Q05ZT4	Glutaredoxin OS=Synechococcus sp. BL107 OX=313625 GN=BL107_11641 PE=3 SV=1		0.338539	1.62995	0.456217	1.11131	0.280364	0.457227	0.325019	1.51788	0.383814	0.675454
G3XCR7	Glutaredoxin-like domain fused to phycoerythrin related domain OS=Prochlorococcus marinus (strain SARG / CCMP1375 / SS120) OX=167539 GN=gst PE=4 SV=1		0.415439	0.867836	0.0857862	0.194796	0.0160094	3.77634	0.135716	27.6062	0.0592292	0.0535056
Q7VB77	Glutathione peroxidase OS=Prochlorococcus marinus (strain SARG / CCMP1375 / SS120) OX=167539 GN=ctuE PE=3 SV=1		0.416604	1.0286	0.00245757	0.396433	0.186945	1.0719	0.112264	1.37242	0.000649791	0.370873
Q7UA03	Glutathione peroxidase OS=Synechococcus sp. (strain WH8102) OX=84588 GN=SYNW0099 PE=3 SV=1		0.180976	0.691163	0.321196	0.834533	0.224118	1.40478	0.0558173	1.24965	0.174391	0.722588
Q7VD20	Glutathione reductase OS=Prochlorococcus marinus (strain SARG / CCMP1375 / SS120) OX=167539 GN=gor PE=3 SV=1		0.0996726	0.753355	0.0280573	2.80687	0.4155	1.0168	0.000641284	2.04699	0.146436	1.12288
A5GJL7	Glutathione reductase OS=Synechococcus sp. (strain WH7803) OX=32051 GN=gor PE=3 SV=1		0.220294	0.885219	0.213859	2.07935	0.121231	0.736481	0.082284	2.30967	0.356196	0.831688
Q7U7Q0	Glutathione S-transferase domain protein OS=Synechococcus sp. (strain WH8102) OX=84588 GN=SYNW0931 PE=4 SV=1		0.486287	0.997181	0.0868392	1.43097	0.203463	1.3662	0.0382033	1.61631	0.467576	0.980994
A5GNX7	Glutathione S-transferase OS=Synechococcus sp. (strain WH7803) OX=32051 GN=gst PE=4 SV=1		0.468286	0.988692	0.0927718	1.63275	0.374747	0.960419	0.0729063	1.59793	0.283449	1.17637
Q7VE83	Glutathione S-transferase zeta class OS=Prochlorococcus marinus (strain SARG / CCMP1375 / SS120) OX=167539 GN=gst PE=4 SV=1		0.40761	1.03442	0.15387	0.840349	0.483046	1.00573	0.0528346	4.03258	0.0271101	0.59687
Q7TVB0	Glutathione synthetase OS=Prochlorococcus marinus (strain SARG / CCMP1375 / SS120) OX=167539 GN=gshB PE=3 SV=1		0.224301	0.894907	0.0756395	1.89143	0.479797	0.992967	0.146089	1.61467	0.261912	1.09512
Q7VEJ0	Glyceraldehyde-3-phosphate dehydrogenase OS=Prochlorococcus marinus (strain SARG / CCMP1375 / SS120) OX=167539 GN=gap2 PE=3 SV=1	gap2	0.181042	0.862832	0.00460948	0.478749	0.450699	1.0139	0.0425643	0.675496	0.0459613	0.855725	glycolitic pathway
Q7VA88	Glyceraldehyde-3-phosphate dehydrogenase OS=Prochlorococcus marinus (strain SARG / CCMP1375 / SS120) OX=167539 GN=gap3 PE=3 SV=1	gap3	0.416188	0.976023	0.00559112	10.1681	0.133125	1.19113	0.000284206	7.16745	0.0385058	1.14287	glycolitic pathway
Q7TUI0	Glyceraldehyde-3-phosphate dehydrogenase OS=Prochlorococcus marinus subsp. pastoris (strain CCMP1986 / NIES-2087 / MED4) OX=59919 GN=gap2 PE=3 SV=1	gap2	0.410421	1.14775	0.099823	0.341668	0.250337	1.10625	0.14838	0.282605	0.493767	0.987949	glycolitic pathway
A5GHP0	Glyceraldehyde-3-phosphate dehydrogenase OS=Synechococcus sp. (strain WH7803) OX=32051 GN=gap1 PE=3 SV=1	gap1	0.173485	0.901283	0.395526	0.889659	0.330998	1.1972	0.0298561	0.743853	0.0466505	1.42632	glycolitic pathway
Q7UA70	Glyceraldehyde-3-phosphate dehydrogenase OS=Synechococcus sp. (strain WH8102) OX=84588 GN=gap2 PE=3 SV=1	gap2	0.185432	0.527752	0.443736	1.03864	0.155407	0.663373	0.142133	0.756486	0.371402	0.825504	glycolitic pathway
Q7U825	Glyceraldehyde-3-phosphate dehydrogenase OS=Synechococcus sp. (strain WH8102) OX=84588 GN=gap3 PE=3 SV=1	gap3	0.210839	0.709816	0.0614876	3.04755	0.215447	1.30223	0.102178	3.25262	0.230374	0.599391	glycolitic pathway
Q062J0	Glyceraldehyde-3-phosphate dehydrogenase OS=Synechococcus sp. BL107 OX=313625 GN=BL107_06514 PE=3 SV=1	gap1?	0.0548418	0.0139213	0.127622	0.309964	0.138445	0.166891	0.3588	1.45887	0.119258	0.285565	glycolitic pathway
Q7V9K3	Glycine cleavage system H protein OS=Prochlorococcus marinus (strain SARG / CCMP1375 / SS120) OX=167539 GN=gcvH PE=3 SV=1		0.116777	0.868806	0.00264492	0.526835	0.328841	0.944176	0.00825886	0.401405	0.00358489	1.47987
Q7TTS3	Glycine cleavage system H protein OS=Synechococcus sp. (strain WH8102) OX=84588 GN=gcvH PE=3 SV=1		0.10335	1.34289	0.091859	2.0222	0.020342	2.55185	0.0188705	1.41079	0.0973462	1.71175
Q7V9K4	Glycine dehydrogenase (decarboxylating) OS=Prochlorococcus marinus (strain SARG / CCMP1375 / SS120) OX=167539 GN=gcvP PE=3 SV=1		0.228372	0.953206	0.0143578	3.63644	0.0997416	1.07907	0.0082304	3.02891	0.434151	1.01303
A5GPH3	Glycine dehydrogenase (decarboxylating) OS=Synechococcus sp. (strain WH7803) OX=32051 GN=gcvP PE=3 SV=1		0.160416	1.22202	0.0362768	0.613131	0.17438	1.38119	0.278581	1.53138	0.333396	0.761418
Q7VB32	Glycine--tRNA ligase alpha subunit OS=Prochlorococcus marinus (strain SARG / CCMP1375 / SS120) OX=167539 GN=glyQ PE=3 SV=1		0.283161	1.09188	0.0722079	2.76747	0.0571977	1.12799	0.000379124	2.22416	0.3741	0.947396
Q7V0T8	Glycine--tRNA ligase alpha subunit OS=Prochlorococcus marinus subsp. pastoris (strain CCMP1986 / NIES-2087 / MED4) OX=59919 GN=glyQ PE=3 SV=1		0.358878	1.11406	0.00926602	0.447496	0.295721	1.17941	0.45629	0.947915	0.112008	0.681287
Q7U5N2	Glycine--tRNA ligase alpha subunit OS=Synechococcus sp. (strain WH8102) OX=84588 GN=glyQ PE=3 SV=1		0.360136	0.931727	0.433689	0.941539	0.15177	0.616573	0.457326	1.04129	0.0670481	0.615925
Q7VCB0	Glycine--tRNA ligase beta subunit OS=Prochlorococcus marinus (strain SARG / CCMP1375 / SS120) OX=167539 GN=glyS PE=3 SV=1		0.383592	0.962136	0.117183	2.05644	0.441912	0.987502	0.00208374	1.51787	0.325434	1.058
Q7VEG2	Glycine/D-amino acid oxidase family enzyme OS=Prochlorococcus marinus (strain SARG / CCMP1375 / SS120) OX=167539 GN=dadA PE=4 SV=1		0.334914	1.06349	0.175055	15.1888	0.405674	0.955491	0.166026	56.1977	0.00233016	0.47292
Q7U4Z8	Glycine/sarcosine N-methyltransferase OS=Synechococcus sp. (strain WH8102) OX=84588 GN=bsmA PE=1 SV=1		0.071937	2.4006	0.11619	3.37898	0.0229014	6.76802	0.0579551	4.43554	0.0684202	0.116987
Q7VAQ4	Glycogen debranching enzyme OS=Prochlorococcus marinus (strain SARG / CCMP1375 / SS120) OX=167539 GN=pulA PE=3 SV=1	glgX	0.25885	0.762862	0.0531393	0.410906	0.0761287	1.37095	0.317278	1.3751	0.0680619	0.53538	glycogen degradation
Q7VBP0	Glycogen synthase OS=Prochlorococcus marinus (strain SARG / CCMP1375 / SS120) OX=167539 GN=glgA PE=3 SV=1	glgA	0.21015	1.13231	0.0980484	2.50246	0.177663	1.09497	0.0454981	2.70328	0.205479	0.860137	glycogen synthesis
Q7V275	Glycogen synthase OS=Prochlorococcus marinus subsp. pastoris (strain CCMP1986 / NIES-2087 / MED4) OX=59919 GN=glgA PE=3 SV=1	glgA	0.259643	1.14594	0.102906	4.83532	0.367683	0.989467	0.180065	1.51057	0.293708	0.808061	glycogen synthesis
A5GI88	Glycosyltransferase of family GT4 OS=Synechococcus sp. (strain WH7803) OX=32051 GN=SynWH7803_0227 PE=4 SV=1		0.425624	1.10637	0.279266	1.55483	0.476113	1.07454	0.10037	10.7047	0.0887096	0.163553
Q7VB07	Glycosyltransferase OS=Prochlorococcus marinus (strain SARG / CCMP1375 / SS120) OX=167539 GN=rfaG PE=4 SV=1	rfaG	0.110442	0.795556	0.0365458	5.66491	0.191599	1.25567	0.0500797	17.8346	0.0102115	0.468265	lipopolisacha
Q7VDI2	Glycosyltransferase OS=Prochlorococcus marinus (strain SARG / CCMP1375 / SS120) OX=167539 GN=rfaG PE=4 SV=1		0.489827	0.995282	0.0485913	4.91001	0.386132	0.965912	0.00745269	3.11207	0.489761	1.0025
Q7V9K6	Glycosyltransferase OS=Prochlorococcus marinus (strain SARG / CCMP1375 / SS120) OX=167539 GN=rfaG PE=4 SV=1		0.219799	1.1235	0.0158798	1.39257	0.264073	1.03463	0.046353	1.28476	0.379476	1.03244
Q7VCB7	Glycosyltransferase OS=Prochlorococcus marinus (strain SARG / CCMP1375 / SS120) OX=167539 GN=wcaA PE=4 SV=1		0.310722	0.907944	0.196761	10.6629	0.170867	0.796387	0.201585	1.43096	0.407572	1.03117
Q7VEF3	Glycosyltransferase OS=Prochlorococcus marinus (strain SARG / CCMP1375 / SS120) OX=167539 GN=wcaA PE=4 SV=1		0.253155	1.19728	0.0040396	2.2611	0.439168	0.966286	0.0837296	1.8744	0.470204	0.978471
Q7VCL3	Glycosyltransferase OS=Prochlorococcus marinus (strain SARG / CCMP1375 / SS120) OX=167539 GN=wcaA PE=4 SV=1		0.436647	1.00754	0.288637	1.16542	0.155452	1.06456	0.278533	1.06583	0.424834	1.01096
Q7VEH5	GMP synthase [glutamine-hydrolyzing] OS=Prochlorococcus marinus (strain SARG / CCMP1375 / SS120) OX=167539 GN=guaA PE=3 SV=1	guaA	0.38907	0.982068	0.385817	1.11213	0.466224	0.99308	0.335786	1.19319	0.378661	0.983087	nucleotides synthesis
Q7V3N7	GMP synthase [glutamine-hydrolyzing] OS=Prochlorococcus marinus subsp. pastoris (strain CCMP1986 / NIES-2087 / MED4) OX=59919 GN=guaA PE=3 SV=1	guaA	0.349684	0.851565	0.0802101	0.474481	0.425767	0.965976	0.402889	0.887319	0.303085	0.769149	nucleotides synthesis
A5GHQ9	GMP synthase [glutamine-hydrolyzing] OS=Synechococcus sp. (strain WH7803) OX=32051 GN=guaA PE=3 SV=1	guaA	0.128122	1.20644	0.0526222	2.40714	0.344078	0.828353	0.151867	2.33462	0.464319	0.96887	nucleotides synthesis
Q7UA53	GMP synthase [glutamine-hydrolyzing] OS=Synechococcus sp. (strain WH8102) OX=84588 GN=guaA PE=3 SV=1	guaA	0.302326	1.40461	0.0773561	2.40951	0.176879	0.894694	0.041861	1.88341	0.412618	1.10421	nucleotides synthesis
Q7VA86	GTP cyclohydrolase I OS=Prochlorococcus marinus (strain SARG / CCMP1375 / SS120) OX=167539 GN=folE PE=4 SV=1		0.47735	1.0144	0.0867918	0.611828	0.0800483	1.12281	0.002865	0.565943	0.394726	0.942735
Q7VDZ8	GTP pyrophosphokinase OS=Prochlorococcus marinus (strain SARG / CCMP1375 / SS120) OX=167539 GN=spoT PE=3 SV=1		0.344713	0.800173	0.171623	69.4473	0.474429	0.952312	0.137027	6.40261	0.348467	1.36328
Q066N2	GTP-binding protein TypA OS=Synechococcus sp. BL107 OX=313625 GN=BL107_13595 PE=4 SV=1		0.0997888	3.96743	0.0160211	2.86171	0.461287	1.06896	0.344494	1.17354	0.203808	1.60928
Q7U5T2	GTPase Era OS=Synechococcus sp. (strain WH8102) OX=84588 GN=era PE=3 SV=1		0.361904	1.19321	0.41785	1.1013	0.0887726	0.566135	0.410867	0.982605	0.325339	0.759298
Q7VDW9	GTPase Obg OS=Prochlorococcus marinus (strain SARG / CCMP1375 / SS120) OX=167539 GN=obg PE=3 SV=1		0.395757	1.09974	0.469195	0.947315	0.429228	1.02579	0.147986	4.3294	0.145101	0.582813
Q7VDB6	Guanylate kinase OS=Prochlorococcus marinus (strain SARG / CCMP1375 / SS120) OX=167539 GN=gmk PE=3 SV=1		0.242902	1.1238	0.0456465	2.18839	0.372427	1.07844	0.139474	3.19179	0.42497	0.955185
A5GMV7	Guanylate kinase OS=Synechococcus sp. (strain WH7803) OX=32051 GN=gmk PE=3 SV=1		0.323174	1.03916	0.0175679	1.63549	0.0957498	0.776681	0.424997	1.04642	0.248486	1.48911
Q7U570	Guanylate kinase OS=Synechococcus sp. (strain WH8102) OX=84588 GN=gmk PE=3 SV=1		0.472267	0.988654	0.35855	0.868005	0.0469347	1.51942	0.29033	1.14431	0.336388	1.11513
Q7V9V9	HAD superfamily hydrolase OS=Prochlorococcus marinus (strain SARG / CCMP1375 / SS120) OX=167539 GN=Pro_1715 PE=4 SV=1		0.309607	1.14004	0.0274387	2.57486	0.0432475	1.33051	0.00915147	2.37826	0.407886	0.948652
A5GIU9	HAD superfamily hydrolase OS=Synechococcus sp. (strain WH7803) OX=32051 GN=SynWH7803_0438 PE=4 SV=1		0.469812	1.01495	0.336014	1.09772	0.0295625	1.15669	0.293546	1.04452	0.448	0.949614
Q7U5I7	Ham1 protein homolog OS=Synechococcus sp. (strain WH8102) OX=84588 GN=ham1 PE=4 SV=1		0.145656	0.664225	0.11761	0.647043	0.281923	0.581386	0.368645	0.805515	0.148836	0.547606
Q7VDL1	HD superfamily phosphohydrolase OS=Prochlorococcus marinus (strain SARG / CCMP1375 / SS120) OX=167539 GN=Pro_0365 PE=4 SV=1		0.224943	1.04755	8.89886e-05	8.65505	0.0167684	0.809492	0.0115727	5.18441	0.0943637	1.13148
Q7U6Q9	Heat shock protein HtpG OS=Synechococcus sp. (strain WH8102) OX=84588 GN=htpG PE=4 SV=1		0.312303	0.736142	0.105735	1.51982	0.245911	1.65266	0.044054	3.30398	0.0517721	0.309913
Q7TV91	HEAT-like repeat containing protein OS=Prochlorococcus marinus (strain SARG / CCMP1375 / SS120) OX=167539 GN=Pro_1634 PE=4 SV=1		0.176118	0.90049	0.139427	1.52193	0.119099	1.15204	0.0238328	1.67506	0.000718145	0.605668
Q7V9S7	Heme oxygenase OS=Prochlorococcus marinus (strain SARG / CCMP1375 / SS120) OX=167539 GN=ho1 PE=4 SV=1		0.241511	1.0738	0.177853	4.63714	0.359583	0.967168	0.00150314	2.02183	0.00625401	0.685421
Q7UZR4	Heme oxygenase OS=Prochlorococcus marinus subsp. pastoris (strain CCMP1986 / NIES-2087 / MED4) OX=59919 GN=ho1 PE=4 SV=1		0.376884	1.09658	0.0146907	3.44306	0.49706	1.00423	0.0646133	6.86208	0.121439	0.572112
Q7U9T2	Heme oxygenase OS=Synechococcus sp. (strain WH8102) OX=84588 GN=ho1 PE=4 SV=1		0.015502	1.54935	0.251856	1.38222	0.183832	1.85549	0.0152515	2.11282	0.0221159	0.485429
Q7VD07	Histidine biosynthesis bifunctional protein HisIE OS=Prochlorococcus marinus (strain SARG / CCMP1375 / SS120) OX=167539 GN=hisI PE=3 SV=1		0.370995	0.946583	0.19811	1.14287	0.485309	1.00647	0.20113	1.42269	0.422816	0.958231
Q7U635	Histidine biosynthesis bifunctional protein HisIE OS=Synechococcus sp. (strain WH8102) OX=84588 GN=hisI PE=3 SV=1		0.284122	1.15643	0.0926244	1.58636	0.236113	1.69925	0.0149371	3.03144	0.0038541	0.790009
Q7VCG1	Histidine--tRNA ligase OS=Prochlorococcus marinus (strain SARG / CCMP1375 / SS120) OX=167539 GN=hisS PE=3 SV=1		0.0528675	1.20143	0.0446541	4.71332	0.439394	1.01993	0.0181213	2.72819	0.455882	1.01616
Q7V263	Histidine--tRNA ligase OS=Prochlorococcus marinus subsp. pastoris (strain CCMP1986 / NIES-2087 / MED4) OX=59919 GN=hisS PE=3 SV=1		0.160046	0.570504	0.0601275	0.387794	0.343919	1.0457	0.428497	0.877257	0.36593	0.813985
A5GIA4	Histidine--tRNA ligase OS=Synechococcus sp. (strain WH7803) OX=32051 GN=hisS PE=3 SV=1		0.389111	1.03692	0.17212	5.85674	0.0604584	0.861907	0.0705766	2.61739	0.233671	1.26646
Q7U9Q6	Histidine--tRNA ligase OS=Synechococcus sp. (strain WH8102) OX=84588 GN=hisS PE=3 SV=1		0.106578	2.15928	0.0734217	7.32104	0.106666	5.00721	0.038107	5.75941	0.21532	1.31606
Q7VA26	Histidinol dehydrogenase OS=Prochlorococcus marinus (strain SARG / CCMP1375 / SS120) OX=167539 GN=hisD PE=3 SV=1		0.33655	1.04712	0.00701732	2.60206	0.156012	1.0576	0.171129	1.75174	0.0589714	1.20456
Q7V004	Histidinol dehydrogenase OS=Prochlorococcus marinus subsp. pastoris (strain CCMP1986 / NIES-2087 / MED4) OX=59919 GN=hisD PE=3 SV=1		0.245291	0.888611	0.0261877	1.89551	0.444468	1.04344	0.0354437	2.38207	0.27146	1.08373
Q7U8K7	Histidinol dehydrogenase OS=Synechococcus sp. (strain WH8102) OX=84588 GN=hisD PE=3 SV=1		0.370209	0.935559	0.101286	1.47288	0.325719	1.15296	0.131011	1.51541	0.416413	1.09187
Q064A1	Histone-like DNA-binding protein OS=Synechococcus sp. BL107 OX=313625 GN=BL107_16210 PE=3 SV=1		0.156099	0.768559	0.283485	0.872897	0.238282	1.17754	0.0315067	1.66202	0.00785498	0.573656
Q7U9D0	HIT (Histidine triad) family protein OS=Synechococcus sp. (strain WH8102) OX=84588 GN=SYNW0328 PE=4 SV=1		0.470734	1.01016	0.295935	0.799057	0.490243	0.991853	0.058167	1.26786	0.41147	1.07721
Q7VED3	HIT family hydrolase OS=Prochlorococcus marinus (strain SARG / CCMP1375 / SS120) OX=167539 GN=hit PE=4 SV=1		0.282031	1.13878	0.167301	0.779261	0.103974	1.1833	0.360053	0.932385	0.477169	0.986798
A5GNP7	HIT family hydrolase OS=Synechococcus sp. (strain WH7803) OX=32051 GN=SynWH7803_2136 PE=4 SV=1		0.24402	0.815729	0.232214	0.892546	0.33878	0.933439	0.170597	1.33337	0.260526	1.32323
Q7VCI6	Holliday junction ATP-dependent DNA helicase RuvA OS=Prochlorococcus marinus (strain SARG / CCMP1375 / SS120) OX=167539 GN=ruvA PE=3 SV=1		0.315194	0.859519	0.0769325	2.67526	0.145932	1.1517	0.0151601	8.88692	0.016271	0.390841
Q7VBE5	Homoserine dehydrogenase OS=Prochlorococcus marinus (strain SARG / CCMP1375 / SS120) OX=167539 GN=thrA PE=3 SV=1		0.0956387	0.838392	0.0334162	0.554154	0.465068	0.987483	0.0111166	0.657914	0.425552	1.01989
Q7VBM6	Homoserine kinase OS=Prochlorococcus marinus (strain SARG / CCMP1375 / SS120) OX=167539 GN=thrB PE=3 SV=1		0.0650005	1.20563	0.104016	1.51577	0.175018	1.17502	0.170381	1.27402	0.324006	0.946883
Q7U659	Homoserine kinase OS=Synechococcus sp. (strain WH8102) OX=84588 GN=thrB PE=3 SV=1		0.0617993	1.73966	0.275994	1.47682	0.0310428	0.470724	0.236136	1.74691	0.252376	0.542882
Q7VCD9	Homoserine O-acetyltransferase OS=Prochlorococcus marinus (strain SARG / CCMP1375 / SS120) OX=167539 GN=metA PE=3 SV=1		0.20585	0.810148	0.050139	1.43212	0.0895067	1.16335	0.217621	1.33996	0.184878	0.888026
Q7U7X8	Homoserine O-acetyltransferase OS=Synechococcus sp. (strain WH8102) OX=84588 GN=metA PE=3 SV=1		0.26716	1.1462	0.00922932	1.46899	0.208046	0.839634	0.154012	1.14131	0.414732	1.04875
Q7U5Z8	Hydroxyacylglutathione hydrolase OS=Synechococcus sp. (strain WH8102) OX=84588 GN=gloB PE=3 SV=1		0.220896	1.57694	0.134842	4.48835	0.178247	5.41926	0.0541293	6.60123	0.267686	0.74248
Q7VDF1	Imidazole glycerol phosphate synthase subunit HisF OS=Prochlorococcus marinus (strain SARG / CCMP1375 / SS120) OX=167539 GN=hisF PE=3 SV=1		0.357759	0.855222	0.213	2.61036	0.491337	1.00616	0.10217	1.85139	0.344121	0.848457
Q7U5M8	Imidazole glycerol phosphate synthase subunit hisF1 OS=Synechococcus sp. (strain WH8102) OX=84588 GN=hisF1 PE=3 SV=1		0.278174	0.94643	0.103137	3.70219	0.313532	1.29897	0.0549202	2.87978	0.319133	1.11552
Q7U924	Imidazole glycerol phosphate synthase subunit HisH 1 OS=Synechococcus sp. (strain WH8102) OX=84588 GN=hisH1 PE=3 SV=1		0.0191406	1.22581	0.089449	2.12865	0.147885	1.85788	0.057357	2.56945	0.126621	0.81721
Q7U899	Imidazole glycerol phosphate synthase subunit HisH 2 OS=Synechococcus sp. (strain WH8102) OX=84588 GN=hisH2 PE=3 SV=1		0.213943	1.17349	0.099725	1.34922	0.364677	0.902021	0.180607	5.11805	0.343124	1.10519
Q7VBF5	Imidazole glycerol phosphate synthase subunit HisH OS=Prochlorococcus marinus (strain SARG / CCMP1375 / SS120) OX=167539 GN=hisH PE=3 SV=1		0.0635023	1.325	0.194174	1.32426	0.0968364	0.648374	0.178246	2.88476	0.0251441	1.38049
Q7VDQ5	Imidazoleglycerol-phosphate dehydratase OS=Prochlorococcus marinus (strain SARG / CCMP1375 / SS120) OX=167539 GN=hisB PE=3 SV=1		0.05551	0.839817	0.186064	1.1193	0.400423	1.0196	0.139804	1.16299	0.256599	1.06484
Q7V314	Imidazoleglycerol-phosphate dehydratase OS=Prochlorococcus marinus subsp. pastoris (strain CCMP1986 / NIES-2087 / MED4) OX=59919 GN=hisB PE=3 SV=1		0.46531	0.964688	0.263308	1.2234	0.0243333	1.14554	0.212666	0.651766	0.350161	1.18224
A5GID0	Imidazoleglycerol-phosphate dehydratase OS=Synechococcus sp. (strain WH7803) OX=32051 GN=hisB PE=3 SV=1		0.191041	1.08165	0.208096	2.55595	0.258196	0.977443	0.318918	1.25408	0.3855	1.08176
Q063G2	Imidazoleglycerol-phosphate dehydratase OS=Synechococcus sp. BL107 OX=313625 GN=hisB PE=3 SV=1		0.264124	0.682747	0.33636	1.2584	0.244396	0.619869	0.221074	0.696215	0.372514	1.18481
Q7VBF7	IMP dehydrogenase/GMP reductase OS=Prochlorococcus marinus (strain SARG / CCMP1375 / SS120) OX=167539 GN=guaB PE=4 SV=1		0.292545	0.962249	0.0863938	1.35109	0.29464	0.955852	0.0934921	1.2759	0.115977	1.12851
A5GM52	IMP dehydrogenase/GMP reductase OS=Synechococcus sp. (strain WH7803) OX=32051 GN=guaB PE=4 SV=1		0.120985	0.842545	0.338732	1.10382	0.420581	1.03147	0.0621146	1.24174	0.471878	1.03768
Q7VE05	Inactivated Zn-dependent hydrolase of the beta-lactamase fold OS=Prochlorococcus marinus (strain SARG / CCMP1375 / SS120) OX=167539 GN=Pro_0210 PE=4 SV=1		0.20069	1.2537	0.0636172	2.1172	0.149845	1.17862	0.00277411	2.45635	0.451727	1.02859
Q7VAT3	Indole-3-glycerol phosphate synthase OS=Prochlorococcus marinus (strain SARG / CCMP1375 / SS120) OX=167539 GN=trpC PE=3 SV=1		0.0875375	1.17294	0.237309	2.08119	0.466824	1.00521	0.00711165	2.69808	0.0134827	0.770433
Q7TU64	Indole-3-glycerol phosphate synthase OS=Prochlorococcus marinus subsp. pastoris (strain CCMP1986 / NIES-2087 / MED4) OX=59919 GN=trpC PE=3 SV=1		0.24747	1.0899	0.416623	0.950951	0.178587	0.888822	0.250116	1.25106	0.415043	1.03992
Q7TTU3	Indole-3-glycerol phosphate synthase OS=Synechococcus sp. (strain WH8102) OX=84588 GN=trpC PE=3 SV=1		0.103287	0.65771	0.317224	0.898536	0.203939	1.20628	0.159369	1.13215	0.160538	0.702546
Q05YK4	Inorganic diphosphatase OS=Synechococcus sp. BL107 OX=313625 GN=BL107_10187 PE=4 SV=1		0.263995	1.40155	0.123882	5.68376	0.224889	0.688247	0.252096	1.29382	0.107365	2.18462
Q7VD73	Inorganic pyrophosphatase OS=Prochlorococcus marinus (strain SARG / CCMP1375 / SS120) OX=167539 GN=ppa PE=3 SV=1		0.0873215	0.82642	0.0882833	2.0428	0.406182	1.02116	0.262698	1.2601	0.0552238	1.19705
Q7VD90	Inorganic pyrophosphatase OS=Prochlorococcus marinus (strain SARG / CCMP1375 / SS120) OX=167539 GN=ppa PE=4 SV=1		0.466632	1.00639	0.363305	1.09689	0.355457	1.01936	0.208414	0.823274	0.0138534	1.19787
A5GJD5	Inorganic pyrophosphatase OS=Synechococcus sp. (strain WH7803) OX=32051 GN=ppa PE=3 SV=1		0.435068	1.02423	0.0356789	2.62252	0.245533	0.879763	0.0964875	2.84387	0.243195	1.22802
A5GJB6	Inorganic pyrophosphatase OS=Synechococcus sp. (strain WH7803) OX=32051 GN=ppa PE=4 SV=1		0.201346	0.905601	0.134105	1.45241	0.327504	0.977011	0.0292537	1.40364	0.421108	0.964262
Q7U5D8	Inorganic pyrophosphatase OS=Synechococcus sp. (strain WH8102) OX=84588 GN=ppa,ipyR PE=3 SV=1		0.209313	4.97291	0.090509	14.5172	0.193459	40.0683	0.136738	65.2917	0.0254548	0.375097
Q05YI2	Inorganic pyrophosphatase OS=Synechococcus sp. BL107 OX=313625 GN=ppa PE=3 SV=1		0.233083	1.28996	0.0109961	8.20196	0.189997	1.48624	0.0613758	4.24353	0.399022	1.07015
Q7VE98	Inositol monophosphatase family protein OS=Prochlorococcus marinus (strain SARG / CCMP1375 / SS120) OX=167539 GN=Pro_0115 PE=4 SV=1		0.0266733	1.2053	0.00856276	2.44655	0.0748269	1.11527	0.0128077	3.30318	0.487993	0.998338
Q7U485	Inositol monophosphate family protein OS=Synechococcus sp. (strain WH8102) OX=84588 GN=SYNW2186 PE=4 SV=1		0.497289	1.00238	0.160184	1.49683	0.340364	1.22175	0.0199664	2.42657	0.1327	0.886618
Q7VC05	Inositol-1-monophosphatase OS=Prochlorococcus marinus (strain SARG / CCMP1375 / SS120) OX=167539 GN=suhB PE=3 SV=1		0.155009	0.861303	0.00369814	2.15904	0.306006	0.953554	0.0440358	2.23004	0.181699	1.1034
Q7V1H2	Inositol-1-monophosphatase OS=Prochlorococcus marinus subsp. pastoris (strain CCMP1986 / NIES-2087 / MED4) OX=59919 GN=PMM0899 PE=3 SV=1		0.230907	0.850593	0.220677	1.57717	0.322744	1.09977	0.115765	2.08986	0.0674231	0.625597
Q7U6R2	Inositol-1-monophosphatase OS=Synechococcus sp. (strain WH8102) OX=84588 GN=SYNW1275 PE=3 SV=1		0.402847	1.01709	0.100157	1.93276	0.123093	1.98441	0.0306903	3.11877	0.0755751	0.613579
Q065B0	Inositol-5-monophosphate dehydrogenase OS=Synechococcus sp. BL107 OX=313625 GN=BL107_15455 PE=4 SV=1		0.161717	1.16331	0.0434764	1.4601	0.299183	1.17551	0.0246168	1.55231	0.38016	0.948034
Q7V9T8	Iron-sulfur cluster carrier protein OS=Prochlorococcus marinus (strain SARG / CCMP1375 / SS120) OX=167539 GN=mrp PE=3 SV=1		0.30016	0.876083	0.108051	0.667777	0.375738	0.920641	0.0963087	0.7426	0.0477893	0.718977
Q7U4M6	Iron-sulfur cluster carrier protein OS=Synechococcus sp. (strain WH8102) OX=84588 GN=SYNW2041 PE=3 SV=1		0.462309	0.978286	0.23447	1.16178	0.195988	1.12363	0.0680309	1.31272	0.485059	0.982984
Q7VCE7	Isochorismatase family hydrolase OS=Prochlorococcus marinus (strain SARG / CCMP1375 / SS120) OX=167539 GN=pncA PE=4 SV=1		0.39386	1.08502	0.218206	2.97616	0.354069	1.08511	0.0535608	0.547256	0.44855	0.965688
Q7V9S5	Isocitrate dehydrogenase [NADP] OS=Prochlorococcus marinus (strain SARG / CCMP1375 / SS120) OX=167539 GN=icd PE=4 SV=1	icd	0.230342	0.837144	0.433775	1.0701	0.490514	1.00125	0.284244	1.08435	0.284037	1.0691	TCA
Q7UZR2	Isocitrate dehydrogenase [NADP] OS=Prochlorococcus marinus subsp. pastoris (strain CCMP1986 / NIES-2087 / MED4) OX=59919 GN=icd PE=4 SV=1	icd	0.185749	1.3401	0.325803	0.851948	0.348689	1.12722	0.277645	1.42703	0.375896	0.864841	TCA
Q7U9T7	Isocitrate dehydrogenase [NADP] OS=Synechococcus sp. (strain WH8102) OX=84588 GN=icd PE=4 SV=1	icd	0.202265	0.416258	0.396879	0.791764	0.257255	0.817796	0.232479	1.34083	0.191653	0.371539	TCA
Q7VDV0	Isoleucine--tRNA ligase OS=Prochlorococcus marinus (strain SARG / CCMP1375 / SS120) OX=167539 GN=ileS PE=3 SV=1		0.432844	0.969829	0.0543083	3.07638	0.046004	1.11007	0.0407875	2.38466	0.233564	0.909241
Q7V352	Isoleucine--tRNA ligase OS=Prochlorococcus marinus subsp. pastoris (strain CCMP1986 / NIES-2087 / MED4) OX=59919 GN=ileS PE=3 SV=1		0.150164	0.52977	0.118968	0.354978	0.298471	0.619021	0.312658	0.701323	0.332477	0.74448
Q7VBI9	Isoprenyl transferase OS=Prochlorococcus marinus (strain SARG / CCMP1375 / SS120) OX=167539 GN=uppS PE=3 SV=1		0.165269	1.2413	0.167224	2.36144	0.107267	0.870438	0.0837438	5.64531	0.390609	0.977787
Q7U7P7	Isoprenyl transferase OS=Synechococcus sp. (strain WH8102) OX=84588 GN=uppS PE=3 SV=1		0.0400339	1.20772	0.127243	1.43164	0.437237	0.897562	0.139892	2.08621	0.222351	0.68159
Q7VEB4	K+ transport system, NAD-binding component OS=Prochlorococcus marinus (strain SARG / CCMP1375 / SS120) OX=167539 GN=trkA PE=4 SV=1		0.0496592	0.855164	0.0312633	2.53191	0.156487	0.946225	0.0299495	2.10228	0.0562957	1.11762
Q7VAR8	Ketol-acid reductoisomerase (NADP(+)) OS=Prochlorococcus marinus (strain SARG / CCMP1375 / SS120) OX=167539 GN=ilvC PE=3 SV=1		0.268976	0.900938	0.425709	0.967464	0.402538	1.04077	0.248079	0.886454	0.189807	0.83568
Q7V0F0	Ketol-acid reductoisomerase (NADP(+)) OS=Prochlorococcus marinus subsp. pastoris (strain CCMP1986 / NIES-2087 / MED4) OX=59919 GN=ilvC PE=3 SV=1		0.18362	1.45565	0.491672	0.987919	0.0723764	1.20082	0.158353	0.732832	0.471678	0.971632
A5GMM6	Ketol-acid reductoisomerase (NADP(+)) OS=Synechococcus sp. (strain WH7803) OX=32051 GN=ilvC PE=3 SV=1		0.286844	0.885803	0.333073	1.23685	0.243942	1.47559	0.0820642	1.94436	0.487237	0.976631
Q7U5Q1	Ketol-acid reductoisomerase (NADP(+)) OS=Synechococcus sp. (strain WH8102) OX=84588 GN=ilvC PE=3 SV=1		0.404494	1.05797	0.497205	0.998215	0.352274	1.12085	0.209038	1.46195	0.367587	1.09247
Q060G4	Ketol-acid reductoisomerase (NADP(+)) OS=Synechococcus sp. BL107 OX=313625 GN=ilvC PE=3 SV=1		0.126252	0.642199	0.478314	0.9786	0.195657	1.32505	0.458476	0.951266	0.0499807	0.454074
Q7VBQ7	L-2,4-diaminobutyrate decarboxylase OS=Prochlorococcus marinus (strain SARG / CCMP1375 / SS120) OX=167539 GN=gadB PE=3 SV=1		0.11204	1.25257	0.0645345	1.47445	0.198412	1.21092	0.0325043	2.25916	0.401935	0.949794
Q7VC49	L-asparaginase II OS=Prochlorococcus marinus (strain SARG / CCMP1375 / SS120) OX=167539 GN=ansA PE=4 SV=1		0.25848	0.908697	0.0234009	1.999	0.277053	0.9281	0.0341764	4.11676	0.176814	1.105
Q7VE94	L-aspartate oxidase OS=Prochlorococcus marinus (strain SARG / CCMP1375 / SS120) OX=167539 GN=nadB PE=3 SV=1		0.466045	0.951128	0.227843	4.25358	0.23691	1.37287	0.212424	3.98624	0.0305302	0.188098
Q7VDG3	L-cysteine/cystine lyase homolog OS=Prochlorococcus marinus (strain SARG / CCMP1375 / SS120) OX=167539 GN=csdB PE=3 SV=1		0.0291367	1.71594	0.262174	1.64361	0.362503	1.07981	0.184882	1.70865	0.241941	1.09796
Q7V9S3	L-lactate dehydrogenase (FMN-dependent) related enzyme OS=Prochlorococcus marinus (strain SARG / CCMP1375 / SS120) OX=167539 GN=lldD PE=3 SV=1		0.349551	0.884337	0.0118307	8.83845	0.115764	1.72504	0.131623	89.9377	0.106005	0.714261
Q7VC15	L-threonine dehydratase OS=Prochlorococcus marinus (strain SARG / CCMP1375 / SS120) OX=167539 GN=ilvA PE=3 SV=1		0.488391	0.986832	0.0873555	0.494391	0.267364	1.30888	0.123363	0.562112	0.356142	0.845049
Q7U6P5	L-threonine dehydratase OS=Synechococcus sp. (strain WH8102) OX=84588 GN=ilvA PE=3 SV=1		0.188398	0.24824	0.117959	2.12241	0.207317	5.222	0.118878	11.8792	0.170981	0.13003
Q7VDY1	Lactoylglutathione lyase family enzyme OS=Prochlorococcus marinus (strain SARG / CCMP1375 / SS120) OX=167539 GN=gloA PE=4 SV=1		0.203899	1.14316	0.29594	1.22459	0.0800017	1.1935	0.137205	0.655506	0.0847798	0.793039
Q7VBS5	Lactoylglutathione lyase family enzyme OS=Prochlorococcus marinus (strain SARG / CCMP1375 / SS120) OX=167539 GN=Pro_1017 PE=4 SV=1		0.170303	1.1451	0.00977689	4.2207	0.390074	0.960885	0.149186	7.51645	0.0662467	1.22855
Q7TUC2	LACTOYLGLUTATHIONE LYASE OS=Prochlorococcus marinus subsp. pastoris (strain CCMP1986 / NIES-2087 / MED4) OX=59919 GN=gloA PE=4 SV=1		0.0915891	0.679685	0.117326	1.43111	0.342545	1.18064	0.261227	1.61591	0.199529	0.827655
A5GPD9	Lactoylglutathione lyase OS=Synechococcus sp. (strain WH7803) OX=32051 GN=gloA PE=4 SV=1		0.135036	0.822993	0.0342335	1.83458	0.0072511	1.12003	0.0810205	1.50008	0.43536	1.03847
Q7U3T2	Lactoylglutathione lyase OS=Synechococcus sp. (strain WH8102) OX=84588 GN=gloA PE=4 SV=1		0.0579363	1.16013	0.147163	2.71194	0.176772	1.95163	0.0452052	2.3891	0.419656	1.04501
Q7VDX1	Lactoylglutathione lyase/catechol 2,3-dioxygenase related enzyme OS=Prochlorococcus marinus (strain SARG / CCMP1375 / SS120) OX=167539 GN=Pro_0244 PE=4 SV=1		0.308797	1.10465	0.0654046	3.43869	0.355251	1.08369	0.0570163	3.10256	0.476242	1.01332
Q7VBZ5	Leucine--tRNA ligase OS=Prochlorococcus marinus (strain SARG / CCMP1375 / SS120) OX=167539 GN=leuS PE=3 SV=1		0.341789	1.04324	0.00165197	3.05243	0.0271661	1.12053	0.000581133	2.38087	0.295063	0.939445
Q7V1I2	Leucine--tRNA ligase OS=Prochlorococcus marinus subsp. pastoris (strain CCMP1986 / NIES-2087 / MED4) OX=59919 GN=leuS PE=3 SV=1		0.391452	1.20908	0.108601	0.290297	0.354672	0.972201	0.171476	0.452808	0.486197	0.975225
Q7U6T1	Leucine--tRNA ligase OS=Synechococcus sp. (strain WH8102) OX=84588 GN=leuS PE=3 SV=1		0.21717	1.27573	0.180061	1.88591	0.321026	1.26611	0.33878	0.84686	0.338734	1.20679
Q067B9	Leucine--tRNA ligase OS=Synechococcus sp. BL107 OX=313625 GN=leuS PE=3 SV=1		0.0723795	0.373939	0.289383	1.55264	0.329551	1.57615	0.163394	2.05024	0.0385514	0.246291
Q7VAW7	LexA repressor OS=Prochlorococcus marinus (strain SARG / CCMP1375 / SS120) OX=167539 GN=lexA PE=3 SV=1		0.108051	0.698882	0.0782614	0.54337	0.139373	1.55605	0.251315	2.27209	0.00224237	0.316734
Q7VCE9	Light dependent protochlorophyllide oxido-reductase OS=Prochlorococcus marinus (strain SARG / CCMP1375 / SS120) OX=167539 GN=por PE=4 SV=1		0.21356	0.863542	0.0913568	2.66893	0.359729	0.94362	0.0447846	0.550222	0.0185688	0.682064
Q7VAC7	Light dependent protochlorophyllide oxido-reductase OS=Prochlorococcus marinus (strain SARG / CCMP1375 / SS120) OX=167539 GN=por PE=4 SV=1		0.28801	0.783037	0.486611	0.973132	0.399337	1.14033	0.107336	12.8839	0.0463909	0.36307
Q7VD39	Light-independent protochlorophyllide reductase iron-sulfur ATP-binding protein OS=Prochlorococcus marinus (strain SARG / CCMP1375 / SS120) OX=167539 GN=chlL PE=1 SV=1		0.197367	1.18998	0.0433625	2.73783	0.221186	1.21917	0.00402021	4.8917	0.0144984	0.534974
Q7V2D7	Light-independent protochlorophyllide reductase iron-sulfur ATP-binding protein OS=Prochlorococcus marinus subsp. pastoris (strain CCMP1986 / NIES-2087 / MED4) OX=59919 GN=chlL PE=3 SV=1		0.187705	1.42667	0.287657	0.815809	0.303227	1.2051	0.346211	1.4581	0.370817	1.17981
Q7V2D5	Light-independent protochlorophyllide reductase subunit N OS=Prochlorococcus marinus subsp. pastoris (strain CCMP1986 / NIES-2087 / MED4) OX=59919 GN=chlN PE=3 SV=1		0.0359255	1.34146	0.0922668	1.39928	0.48332	0.995623	0.174713	1.4824	0.370576	0.928743
Q7VAP2	Lipid-A-disaccharide synthase OS=Prochlorococcus marinus (strain SARG / CCMP1375 / SS120) OX=167539 GN=lpxB PE=3 SV=1		0.206143	0.876476	0.112863	0.43544	0.217029	1.60002	0.207957	6.55775	0.0249185	0.581341
Q7V9Z9	Lipoyl synthase 1 OS=Prochlorococcus marinus (strain SARG / CCMP1375 / SS120) OX=167539 GN=lipA1 PE=3 SV=1		0.328571	1.228	0.0483799	0.313634	0.156961	0.852464	0.036821	0.487731	0.24947	1.23488
Q7U4D9	Lipoyl synthase 1 OS=Synechococcus sp. (strain WH8102) OX=84588 GN=lipA1 PE=3 SV=1		0.299521	1.08915	0.413895	0.959032	0.294958	1.16685	0.00394134	1.53007	0.4669	0.976411
Q7VA14	LL-diaminopimelate aminotransferase OS=Prochlorococcus marinus (strain SARG / CCMP1375 / SS120) OX=167539 GN=dapL PE=3 SV=1		0.392768	0.962183	0.00527672	2.12574	0.402548	0.98637	0.0196788	1.51104	0.0530594	1.224
A5GIN1	LL-diaminopimelate aminotransferase OS=Synechococcus sp. (strain WH7803) OX=32051 GN=dapL PE=3 SV=2		0.313668	0.870153	0.126573	2.34087	0.486346	0.980947	0.137775	3.12252	0.0267257	0.593833
Q7U4C3	LL-diaminopimelate aminotransferase OS=Synechococcus sp. (strain WH8102) OX=84588 GN=dapL PE=3 SV=1		0.253073	1.1318	0.0350619	1.36488	0.31919	0.967658	0.113238	1.29957	0.288245	0.907901
Q061A0	LL-diaminopimelate aminotransferase OS=Synechococcus sp. BL107 OX=313625 GN=dapL PE=3 SV=1		0.186877	0.761416	0.0262804	1.44159	0.200237	1.78267	0.0376532	3.01355	0.00656321	0.42548
Q7U894	Lycopene beta cyclase OS=Synechococcus sp. (strain WH8102) OX=84588 GN=crtL PE=4 SV=1		0.413728	1.05918	0.114899	5.64165	0.102033	2.1754	0.0534972	3.73314	0.304197	0.826548
Q7VBF9	Lycopene beta cyclase related dehydrogenase OS=Prochlorococcus marinus (strain SARG / CCMP1375 / SS120) OX=167539 GN=lcyB PE=4 SV=1		0.360718	0.927533	0.24632	0.759719	0.362544	0.922512	0.0581369	2.19467	0.183012	0.837545
Q7VCF0	Lycopene epsilon cyclase OS=Prochlorococcus marinus (strain SARG / CCMP1375 / SS120) OX=167539 GN=lcyE PE=4 SV=1		0.193133	1.40537	0.172153	2.44552	0.328815	0.848072	0.392987	1.11947	0.355471	1.13472
Q7V9Q0	Lysine--tRNA ligase OS=Prochlorococcus marinus (strain SARG / CCMP1375 / SS120) OX=167539 GN=lysS PE=3 SV=1		0.133352	0.864313	0.104143	1.38266	0.246578	0.944792	0.0316833	2.581	0.197042	1.10298
Q7UZP0	Lysine--tRNA ligase OS=Prochlorococcus marinus subsp. pastoris (strain CCMP1986 / NIES-2087 / MED4) OX=59919 GN=lysS PE=3 SV=1		0.341352	1.23419	0.383591	1.09534	0.0736222	1.34172	0.213757	0.638684	0.287227	1.26472
Q7U9X5	Lysine--tRNA ligase OS=Synechococcus sp. (strain WH8102) OX=84588 GN=lysS PE=3 SV=1		0.272874	1.30425	0.230282	1.27036	0.12166	0.810375	0.0969345	1.35593	0.137401	0.646513
Q7VDK3	LysM repeats containing protein OS=Prochlorococcus marinus (strain SARG / CCMP1375 / SS120) OX=167539 GN=Pro_0373 PE=4 SV=1		0.216046	1.20772	0.267128	1.57708	0.192136	0.872264	0.0158524	0.389365	0.145791	1.21022
Q7U537	Macrolide export ATP-binding/permease protein MacB OS=Synechococcus sp. (strain WH8102) OX=84588 GN=macB PE=3 SV=1		0.185301	0.328086	0.258716	1.82019	0.417787	0.876189	0.221973	3.38499	0.288764	0.626679
Q7VE21	Magnesium-protoporphyrin IX methyltransferase OS=Prochlorococcus marinus (strain SARG / CCMP1375 / SS120) OX=167539 GN=chlM PE=4 SV=1		0.257186	1.75755	0.125628	1.68682	0.471227	0.982513	0.036978	3.36035	0.32017	0.851811
Q7VBV0	Magnesium-protoporphyrin IX monomethyl ester [oxidative] cyclase OS=Prochlorococcus marinus (strain SARG / CCMP1375 / SS120) OX=167539 GN=acsF PE=3 SV=1		0.473462	1.01976	0.0175763	4.19443	0.235206	0.860362	0.0504906	23.8734	0.0443898	0.388829
Q7VE54	Malonyl CoA-acyl carrier protein transacylase OS=Prochlorococcus marinus (strain SARG / CCMP1375 / SS120) OX=167539 GN=fabD PE=3 SV=1	fabD	0.199447	1.1448	0.0155445	3.00201	0.184352	0.906376	0.0362716	2.56705	0.0043021	1.27623	fatty acid synthesis
A5GP12	Malonyl CoA-acyl carrier protein transacylase OS=Synechococcus sp. (strain WH7803) OX=32051 GN=fabD PE=3 SV=1	fabD	0.468323	1.02096	0.0875364	1.51949	0.476585	0.983582	0.250269	1.62704	0.111539	0.572527	fatty acid synthesis
Q7U426	Malonyl CoA-acyl carrier protein transacylase OS=Synechococcus sp. (strain WH8102) OX=84588 GN=fabD PE=3 SV=1	fabD	0.205187	0.0966921	0.224753	0.234094	0.125269	0.258864	0.230284	0.406647	0.254519	0.368394	fatty acid synthesis
Q7V9R3	Mannose-1-phosphate guanylyltransferase OS=Prochlorococcus marinus (strain SARG / CCMP1375 / SS120) OX=167539 GN=manC PE=3 SV=1		0.00334284	1.22388	0.0356895	3.74232	0.498828	1.00041	0.00315969	2.51264	0.384999	0.966813
Q7U3L3	MazG family protein OS=Synechococcus sp. (strain WH8102) OX=84588 GN=SYNW2418 PE=4 SV=1		0.0590149	1.27812	0.142355	1.35191	0.16782	1.28538	0.028296	2.10323	0.162925	0.76936
Q7VE64	Membrane protease subunit, stomatin/prohibitin family OS=Prochlorococcus marinus (strain SARG / CCMP1375 / SS120) OX=167539 GN=Pro_0149 PE=4 SV=1		0.293107	0.901003	0.0319606	1.34047	0.1517	1.17916	0.197681	1.39038	0.405297	0.963765
Q7VD91	Metal-dependent carboxypeptidase OS=Prochlorococcus marinus (strain SARG / CCMP1375 / SS120) OX=167539 GN=Pro_0492 PE=3 SV=1		0.363436	0.953477	0.0041366	1.82545	0.300857	0.943907	0.0368124	1.53172	0.41385	1.03383
Q7U5B8	Metal-dependent carboxypeptidase OS=Synechococcus sp. (strain WH8102) OX=84588 GN=SYNW1789 PE=3 SV=1		0.419451	1.07369	0.273474	1.51682	0.329088	1.15647	0.159144	2.20511	0.259024	0.678726
A5GJ98	MetC/metB Cystathionine beta-lyase/cystathioninegamma-synthase OS=Synechococcus sp. (strain WH7803) OX=32051 GN=SynWH7803_0587 PE=3 SV=1		0.31619	0.872603	0.248337	1.12723	0.250881	1.40069	0.00878563	1.63097	0.337832	0.891631
Q7VDA8	Methionine aminopeptidase OS=Prochlorococcus marinus (strain SARG / CCMP1375 / SS120) OX=167539 GN=map PE=3 SV=1		0.222673	1.1937	0.00183222	2.00729	0.267905	1.07428	0.0345308	1.74984	0.151951	1.15243
Q7V2J9	Methionine aminopeptidase OS=Prochlorococcus marinus subsp. pastoris (strain CCMP1986 / NIES-2087 / MED4) OX=59919 GN=map PE=3 SV=1		0.408503	0.928287	0.4167	0.958238	0.365683	0.978729	0.475301	0.976547	0.375687	0.905533
A5GMU3	Methionine aminopeptidase OS=Synechococcus sp. (strain WH7803) OX=32051 GN=map PE=3 SV=1		0.0100705	0.809695	0.162707	1.56009	0.146633	1.11861	0.0990399	1.38566	0.300398	1.1523
Q7U585	Methionine aminopeptidase OS=Synechococcus sp. (strain WH8102) OX=84588 GN=map PE=3 SV=1		0.473701	1.0168	0.0729669	1.54467	0.278217	1.12297	0.0660379	1.27111	0.417015	0.962574
Q7VBY3	Methionine synthase OS=Prochlorococcus marinus (strain SARG / CCMP1375 / SS120) OX=167539 GN=metH PE=4 SV=1	metH	0.31781	0.938738	0.0146697	1.80968	0.0890088	1.20995	0.000404674	2.81649	0.0140884	0.645376	aa synthesis
Q7V1J3	Methionine synthase OS=Prochlorococcus marinus subsp. pastoris (strain CCMP1986 / NIES-2087 / MED4) OX=59919 GN=metH PE=4 SV=1	metH	0.192576	1.24681	0.406664	1.06571	0.475022	0.986835	0.427858	1.04846	0.430703	0.959821	aa synthesis
A5GL88	Methionine synthase OS=Synechococcus sp. (strain WH7803) OX=32051 GN=metH PE=4 SV=1	metH	0.0474035	0.517635	0.215167	2.66975	0.181976	1.93668	0.00831749	3.82733	0.396338	1.21061	aa synthesis
Q7U6U8	Methionine synthase OS=Synechococcus sp. (strain WH8102) OX=84588 GN=metH PE=4 SV=1	metH	0.489808	1.01508	0.0934434	4.8007	0.106354	10.0252	0.0484737	15.9711	0.215842	0.266783	aa synthesis
Q7VBX2	Methionine--tRNA ligase OS=Prochlorococcus marinus (strain SARG / CCMP1375 / SS120) OX=167539 GN=metG PE=3 SV=1		0.426903	1.03509	0.389728	1.17978	0.343395	1.06604	0.040812	1.60856	0.238576	0.868519
Q7U6W4	Methionine--tRNA ligase OS=Synechococcus sp. (strain WH8102) OX=84588 GN=metG PE=3 SV=1		0.265514	0.609349	0.192972	1.71547	0.148536	2.24696	0.0306187	5.78834	0.198252	0.314026
Q7VBU5	Methionyl-tRNA formyltransferase OS=Prochlorococcus marinus (strain SARG / CCMP1375 / SS120) OX=167539 GN=fmt PE=3 SV=1		0.126014	0.647094	0.144837	2.1532	0.177703	0.708657	0.122823	2.05083	0.491599	0.99513
Q7U6Z1	Methionyl-tRNA formyltransferase OS=Synechococcus sp. (strain WH8102) OX=84588 GN=fmt PE=3 SV=1		0.366953	1.09171	0.0192435	2.43401	0.078444	2.75537	0.0720226	4.37033	0.107645	0.441875
Q7VE38	Methylenetetrahydrofolate reductase OS=Prochlorococcus marinus (strain SARG / CCMP1375 / SS120) OX=167539 GN=metF PE=3 SV=1		0.299063	0.950931	0.225436	1.4975	0.491352	1.00204	0.121688	0.748659	0.170748	0.910991
Q7V3C5	Methylenetetrahydrofolate reductase OS=Prochlorococcus marinus subsp. pastoris (strain CCMP1986 / NIES-2087 / MED4) OX=59919 GN=PMM0153 PE=3 SV=1		0.293095	1.41882	0.34814	0.783518	0.397204	1.07897	0.100106	2.90655	0.395231	0.845379
Q7U409	Methylenetetrahydrofolate reductase OS=Synechococcus sp. (strain WH8102) OX=84588 GN=SYNW2267 PE=3 SV=1		0.14403	2.20576	0.067501	12.683	0.109442	7.61142	0.019126	7.65113	0.306886	1.40738
Q7U7T2	Methylenetetrahydrofolate--tRNA-(uracil-5-)-methyltransferase TrmFO OS=Synechococcus sp. (strain WH8102) OX=84588 GN=trmFO PE=3 SV=1		0.179319	1.62628	0.0917128	15.4599	0.103088	10.2745	0.169484	45.0226	0.228231	0.461783
Q7U4V0	Methylthioribulose-1-phosphate dehydratase OS=Synechococcus sp. (strain WH8102) OX=84588 GN=mtnB PE=3 SV=1		0.444926	1.03213	0.0956238	2.15932	0.432666	0.978553	0.121877	1.96704	0.316563	1.13335
Q7VDP9	Mg-protoporphyrin IX chelatase OS=Prochlorococcus marinus (strain SARG / CCMP1375 / SS120) OX=167539 GN=chlD PE=3 SV=1		0.398893	0.946098	0.00458652	0.523301	0.301642	1.25773	0.190698	2.07148	0.000138548	0.21233
Q7VBE9	Mg-protoporphyrin IX chelatase OS=Prochlorococcus marinus (strain SARG / CCMP1375 / SS120) OX=167539 GN=chlI PE=3 SV=1		0.211495	0.879058	0.221762	1.41485	0.345644	1.11948	0.0275291	2.65685	0.0019647	0.377401
Q7TUF9	Mg-protoporphyrin IX chelatase OS=Prochlorococcus marinus subsp. pastoris (strain CCMP1986 / NIES-2087 / MED4) OX=59919 GN=chlD PE=3 SV=1		0.386311	1.19684	0.35311	1.26814	0.144177	1.33028	0.296226	0.743976	0.399171	0.847054
Q7TU82	Mg-protoporphyrin IX chelatase OS=Prochlorococcus marinus subsp. pastoris (strain CCMP1986 / NIES-2087 / MED4) OX=59919 GN=chlI PE=3 SV=1		0.48171	0.970983	0.197399	0.574354	0.1099	0.888045	0.165826	0.532521	0.477877	1.03604
Q7TTW5	Mg-protoporphyrin IX chelatase OS=Synechococcus sp. (strain WH8102) OX=84588 GN=chlI PE=3 SV=1		0.0378893	0.592832	0.013583	1.33801	0.439575	0.974305	0.171003	1.21609	0.0370602	0.518103
Q7TVA2	MIF/Phenylpyruvate tautomerase family protein OS=Prochlorococcus marinus (strain SARG / CCMP1375 / SS120) OX=167539 GN=Pro_1204 PE=4 SV=1		0.213028	1.18232	0.1562	0.714109	0.388103	0.979481	0.0107079	0.447818	0.277945	0.940887
Q7VA80	Molecular chaperone DnaK OS=Prochlorococcus marinus (strain SARG / CCMP1375 / SS120) OX=167539 GN=dnaK PE=4 SV=1		0.388488	0.957157	0.30653	1.24982	0.35391	1.04584	0.0556926	2.53346	0.00709731	0.434543
Q7U3F8	Molybdenum cofactor biosynthesis protein B OS=Synechococcus sp. (strain WH8102) OX=84588 GN=moaB1 PE=3 SV=1		0.240393	1.15561	0.105043	3.53192	0.22243	1.31211	0.0381001	2.32602	0.404293	1.07126
Q7U4L4	Molybdopterin biosynthesis protein OS=Synechococcus sp. (strain WH8102) OX=84588 GN=moeB PE=4 SV=1		0.147406	0.628536	0.120456	1.82755	0.12489	2.19911	0.0152178	2.94444	0.281644	0.776347
Q7U3G3	Molybdopterin molybdenumtransferase OS=Synechococcus sp. (strain WH8102) OX=84588 GN=moeA PE=3 SV=1		0.269775	1.42825	0.304396	1.29454	0.166276	0.42347	0.350353	0.75182	0.365055	0.743245
Q7U3F9	Molydbenum cofactor biosynthesis protein D (Molybdopterin converting factor small subunit) OS=Synechococcus sp. (strain WH8102) OX=84588 GN=moaD PE=4 SV=1		0.183753	0.756007	0.304737	0.807406	0.393011	0.976311	0.147146	0.808407	0.305874	1.19108
Q7TV99	Multifunctional fusion protein OS=Prochlorococcus marinus (strain SARG / CCMP1375 / SS120) OX=167539 GN=ispF PE=3 SV=1		0.374045	1.03557	0.070479	2.3384	0.339844	1.03091	0.0250616	3.98416	0.412605	1.0188
Q7VAU0	Multifunctional fusion protein OS=Prochlorococcus marinus (strain SARG / CCMP1375 / SS120) OX=167539 GN=nnrE PE=3 SV=1		0.339356	1.04276	0.033137	1.73567	0.454717	0.985597	0.202477	1.37791	0.0607141	0.76065
Q7V0H7	Multifunctional fusion protein OS=Prochlorococcus marinus subsp. pastoris (strain CCMP1986 / NIES-2087 / MED4) OX=59919 GN=trmD PE=3 SV=1		0.416941	1.07175	0.183603	1.22842	0.293466	1.08451	0.370888	0.88806	0.281495	1.17432
Q7U5T5	Multifunctional fusion protein OS=Synechococcus sp. (strain WH8102) OX=84588 GN=trmD PE=3 SV=1		0.133825	1.34007	0.0728579	1.57149	0.136604	1.40314	0.0714336	1.44877	0.29764	1.17138
Q7VD45	N-(5'-phosphoribosyl)anthranilate isomerase OS=Prochlorococcus marinus (strain SARG / CCMP1375 / SS120) OX=167539 GN=trpF PE=3 SV=1		0.37313	1.13192	0.0667367	0.325703	0.45751	1.02076	0.447745	1.02571	0.21426	0.709504
Q7U5H4	N-(5'-phosphoribosyl)anthranilate isomerase OS=Synechococcus sp. (strain WH8102) OX=84588 GN=trpF PE=3 SV=1		0.497541	0.998822	0.136037	3.43218	0.373331	1.30525	0.31736	1.50253	0.14261	1.7631
Q7VBZ8	N-acetyl-gamma-glutamyl-phosphate reductase OS=Prochlorococcus marinus (strain SARG / CCMP1375 / SS120) OX=167539 GN=argC PE=3 SV=1		0.327375	0.927295	0.322457	1.10606	0.17636	1.10166	0.0902602	1.44633	0.424444	0.978781
Q7U6S4	N-acetyl-gamma-glutamyl-phosphate reductase OS=Synechococcus sp. (strain WH8102) OX=84588 GN=argC PE=3 SV=1		0.123898	8.36468	0.0920677	47.8568	0.0985923	29.3816	0.0464651	63.1273	0.198965	0.490215
Q7VE22	N-acetylglucosamine-6-phosphate deacetylase OS=Prochlorococcus marinus (strain SARG / CCMP1375 / SS120) OX=167539 GN=nagA PE=3 SV=1	nagA	0.166293	1.31064	0.0544189	17.7103	0.13021	0.70381	0.000614211	15.7264	0.222848	1.26451	peptidoglycan synthesis
Q7VC01	N-acetylmuramic acid 6-phosphate etherase OS=Prochlorococcus marinus (strain SARG / CCMP1375 / SS120) OX=167539 GN=murQ PE=3 SV=1		0.158845	1.20931	0.233946	2.29763	0.25397	1.19223	0.0710306	7.39169	0.0113146	0.54978
Q7VBP8	N-acetylmuramoyl-L-alanine amidase OS=Prochlorococcus marinus (strain SARG / CCMP1375 / SS120) OX=167539 GN=amiC PE=4 SV=1		0.414769	1.14146	0.0174089	5.99692	0.418811	0.90975	0.173185	2.00967	0.170378	1.81669
Q7U554	N-acylglucosamine-6-phosphate 2-epimerase OS=Synechococcus sp. (strain WH8102) OX=84588 GN=SYNW1855 PE=3 SV=1		0.204478	1.16851	0.147961	1.63357	0.248515	0.376703	0.300262	0.514868	0.22531	2.29389
Q7VE23	N5-carboxyaminoimidazole ribonucleotide mutase OS=Prochlorococcus marinus (strain SARG / CCMP1375 / SS120) OX=167539 GN=purE PE=3 SV=1	pur	0.167142	1.36738	0.231782	0.765879	0.48982	1.00447	0.148317	1.38429	0.28881	1.12064	nucleotides synthesis
Q7U3Z2	N5-carboxyaminoimidazole ribonucleotide mutase OS=Synechococcus sp. (strain WH8102) OX=84588 GN=purE PE=3 SV=1	pur	0.192968	0.870945	0.042012	0.652088	0.231529	0.653089	0.437513	1.13824	0.303698	1.21739	nucleotides synthesis
Q7VBT4	N5-carboxyaminoimidazole ribonucleotide synthase OS=Prochlorococcus marinus (strain SARG / CCMP1375 / SS120) OX=167539 GN=purK PE=3 SV=1	pur	0.294295	0.925019	0.0774328	6.72313	0.0755972	1.4212	0.092557	26.3022	0.000405358	0.362615	nucleotides synthesis
Q7VC97	NAD dependent epimerase/dehydratase OS=Prochlorococcus marinus (strain SARG / CCMP1375 / SS120) OX=167539 GN=Pro_0845 PE=4 SV=1		0.126871	1.17842	0.041145	2.17894	0.431153	1.01438	0.27547	1.96782	0.109427	1.16373
Q7VEI3	NAD dependent epimerase/dehydratase OS=Prochlorococcus marinus (strain SARG / CCMP1375 / SS120) OX=167539 GN=wcaG PE=4 SV=1		0.485238	1.00654	0.235264	1.90984	0.220186	1.45393	0.135563	1.73255	0.120305	0.701588
Q7VC69	NAD dependent epimerase/dehydratase OS=Prochlorococcus marinus (strain SARG / CCMP1375 / SS120) OX=167539 GN=wcaG PE=4 SV=1		0.121293	1.11412	0.0997961	1.57308	0.432566	0.983888	0.14268	1.40405	0.0288456	1.22477
Q7VAY0	NAD dependent epimerase/dehydratase OS=Prochlorococcus marinus (strain SARG / CCMP1375 / SS120) OX=167539 GN=wcaG PE=4 SV=1		0.41259	0.976735	0.039572	1.56876	0.433583	1.00973	0.0503518	5.68331	0.122275	1.10731
Q7VAY8	NAD dependent epimerase/dehydratase OS=Prochlorococcus marinus (strain SARG / CCMP1375 / SS120) OX=167539 GN=wcaG PE=4 SV=1		0.299763	0.9643	0.0521897	1.34199	0.0538652	1.09044	0.0137393	0.634064	0.470601	1.00462
Q7VAZ0	NAD dependent epimerase/dehydratase OS=Prochlorococcus marinus (strain SARG / CCMP1375 / SS120) OX=167539 GN=wcaG PE=4 SV=1		0.49208	1.00764	0.467026	1.03105	0.476434	0.982934	0.235641	2.85904	0.258051	0.757851
Q7VB18	NAD dependent epimerase/dehydratase OS=Prochlorococcus marinus (strain SARG / CCMP1375 / SS120) OX=167539 GN=wcaG PE=4 SV=1		0.468699	0.99197	0.45765	0.973185	0.401194	1.0245	0.00544155	1.61013	0.00304094	0.691231
Q7V9K7	NAD dependent epimerase/dehydratase OS=Prochlorococcus marinus (strain SARG / CCMP1375 / SS120) OX=167539 GN=wcaG PE=4 SV=1		0.29788	0.925027	0.0623743	0.706618	0.241723	0.959365	0.00177134	0.663278	0.108831	1.157
A5GKX5	NAD dependent epimerase/dehydratase OS=Synechococcus sp. (strain WH7803) OX=32051 GN=SynWH7803_1164 PE=4 SV=1		0.276843	1.65843	0.112351	2.34828	0.131021	2.6242	0.159037	2.79409	0.245717	0.475088
Q7VE34	NAD kinase 1 OS=Prochlorococcus marinus (strain SARG / CCMP1375 / SS120) OX=167539 GN=nadK1 PE=3 SV=1		0.327014	0.938821	0.0904289	1.19786	0.304746	0.914046	0.0399436	2.52414	0.252828	1.09268
Q7U5U5	NAD kinase 1 OS=Synechococcus sp. (strain WH8102) OX=84588 GN=nadK1 PE=3 SV=1		0.259551	0.750377	0.236961	0.647308	0.0101499	0.155215	0.380808	1.08662	0.0502578	0.505725
Q7VAW0	NAD kinase 2 OS=Prochlorococcus marinus (strain SARG / CCMP1375 / SS120) OX=167539 GN=nadK2 PE=3 SV=1		0.193161	0.751235	0.00219728	3.43698	0.304229	1.09864	0.155398	1.85406	0.31954	0.892444
Q7V0I8	NAD kinase 2 OS=Prochlorococcus marinus subsp. pastoris (strain CCMP1986 / NIES-2087 / MED4) OX=59919 GN=nadK2 PE=3 SV=1		0.335654	1.32798	0.105798	0.321281	0.199524	1.22164	0.256376	0.548465	0.471344	0.949756
Q7VE17	NAD(P)H-quinone oxidoreductase subunit H OS=Prochlorococcus marinus (strain SARG / CCMP1375 / SS120) OX=167539 GN=ndhH PE=3 SV=1		0.352299	1.04112	0.0584369	2.13295	0.360352	0.975661	0.00296373	1.62589	0.37511	0.969961
Q7V3B0	NAD(P)H-quinone oxidoreductase subunit H OS=Prochlorococcus marinus subsp. pastoris (strain CCMP1986 / NIES-2087 / MED4) OX=59919 GN=ndhH PE=3 SV=1		0.376688	1.08822	0.00926416	2.18102	0.317648	1.14339	0.032344	2.87018	0.159969	0.673194
Q7U3X8	NAD(P)H-quinone oxidoreductase subunit H OS=Synechococcus sp. (strain WH8102) OX=84588 GN=ndhH PE=3 SV=1		0.336337	1.29245	0.202588	4.50183	0.125355	1.98667	0.053911	2.75931	0.326647	0.690149
Q7VE31	NAD(P)H-quinone oxidoreductase subunit I OS=Prochlorococcus marinus (strain SARG / CCMP1375 / SS120) OX=167539 GN=ndhI PE=3 SV=1		0.287966	0.943849	0.0695315	2.13042	0.319032	0.951813	0.115555	3.36779	0.320835	0.958031
Q7TUH1	NAD(P)H-quinone oxidoreductase subunit I OS=Prochlorococcus marinus subsp. pastoris (strain CCMP1986 / NIES-2087 / MED4) OX=59919 GN=ndhI PE=3 SV=1		0.292622	1.42835	0.470261	0.947868	0.252164	1.21412	0.113955	0.0274591	0.441633	0.881792
Q7U403	NAD(P)H-quinone oxidoreductase subunit I OS=Synechococcus sp. (strain WH8102) OX=84588 GN=ndhI PE=3 SV=1		0.262075	0.835852	0.0311891	0.290254	0.0589661	0.215116	0.0951523	0.339367	0.318039	1.17546
Q7VDP5	NAD(P)H-quinone oxidoreductase subunit J OS=Prochlorococcus marinus (strain SARG / CCMP1375 / SS120) OX=167539 GN=ndhJ PE=3 SV=1		0.306201	1.09374	0.23514	1.70535	0.374989	0.944443	0.186027	2.24389	0.413527	1.03969
Q7U9P4	NAD(P)H-quinone oxidoreductase subunit J OS=Synechococcus sp. (strain WH8102) OX=84588 GN=ndhJ PE=3 SV=1		0.235088	1.26524	0.15846	1.41942	0.160437	0.796238	0.35739	1.15485	0.230852	1.17574
Q7VDP4	NAD(P)H-quinone oxidoreductase subunit K OS=Prochlorococcus marinus (strain SARG / CCMP1375 / SS120) OX=167539 GN=ndhK PE=3 SV=1		0.250929	0.83427	0.0795948	3.84711	0.2746	1.1284	0.0437993	5.31146	0.0822955	0.809025
Q7U9P5	NAD(P)H-quinone oxidoreductase subunit K OS=Synechococcus sp. (strain WH8102) OX=84588 GN=ndhK PE=3 SV=1		0.147001	1.38303	0.0558522	2.51484	0.233716	1.31941	0.125413	4.41959	0.304527	0.850747
Q7VE46	NAD(P)H-quinone oxidoreductase subunit M OS=Prochlorococcus marinus (strain SARG / CCMP1375 / SS120) OX=167539 GN=ndhM PE=3 SV=1		0.397467	1.04064	0.172626	2.63365	0.0590584	1.06466	0.132084	2.04648	0.00557777	0.807709
Q7V3D1	NAD(P)H-quinone oxidoreductase subunit M OS=Prochlorococcus marinus subsp. pastoris (strain CCMP1986 / NIES-2087 / MED4) OX=59919 GN=ndhM PE=3 SV=1		0.21501	0.904597	0.0580285	0.510289	0.384021	0.976522	0.146428	0.509512	0.0689775	0.572281
Q7U417	NAD(P)H-quinone oxidoreductase subunit M OS=Synechococcus sp. (strain WH8102) OX=84588 GN=ndhM PE=3 SV=1		0.159697	0.814836	0.372164	0.921388	0.187086	0.93698	0.177491	0.966576	0.0956701	0.792886
Q063L2	NAD(P)H-quinone oxidoreductase subunit M OS=Synechococcus sp. BL107 OX=313625 GN=ndhM PE=3 SV=1		0.196113	0.571977	0.126685	2.18266	0.403742	1.16383	0.230989	1.90204	0.0531422	0.318468
Q7V9W1	NAD(P)H-quinone oxidoreductase subunit N OS=Prochlorococcus marinus (strain SARG / CCMP1375 / SS120) OX=167539 GN=ndhN PE=3 SV=1		0.0291554	0.520515	0.112571	1.7814	0.497773	0.998365	0.0349929	4.70153	0.0966859	0.735367
Q7U4K1	NAD(P)H-quinone oxidoreductase subunit N OS=Synechococcus sp. (strain WH8102) OX=84588 GN=ndhN PE=3 SV=1		0.456901	1.02338	0.152841	1.7218	0.298516	1.04383	0.00689539	1.67938	0.37517	0.857309
Q7VE72	NAD(P)H-quinone oxidoreductase subunit O OS=Prochlorococcus marinus (strain SARG / CCMP1375 / SS120) OX=167539 GN=ndhO PE=3 SV=1		0.265992	1.12454	0.150134	1.47909	0.0735727	0.910751	0.203583	1.54989	0.192413	1.08089
Q7U453	NAD(P)H-quinone oxidoreductase subunit O OS=Synechococcus sp. (strain WH8102) OX=84588 GN=ndhO PE=3 SV=1		0.364914	1.05974	0.0455638	2.69357	0.16443	1.49506	0.21439	1.70262	0.0158522	1.54536
Q7VB57	NAD/NADP transhydrogenase alpha subunit OS=Prochlorococcus marinus (strain SARG / CCMP1375 / SS120) OX=167539 GN=pntA PE=4 SV=1		0.322482	0.961896	0.174663	0.662084	0.095567	1.15597	0.432659	1.02721	0.00365014	0.655993
Q7VEB7	NADH dehydrogenase, FAD-containing subunit OS=Prochlorococcus marinus (strain SARG / CCMP1375 / SS120) OX=167539 GN=ndh PE=4 SV=1		0.43892	0.958292	0.0209649	5.1365	0.186648	0.847272	0.06924	6.44528	0.400654	0.940107
Q7VA53	NADPH-dependent 7-cyano-7-deazaguanine reductase OS=Prochlorococcus marinus (strain SARG / CCMP1375 / SS120) OX=167539 GN=queF PE=3 SV=1		0.278512	0.938597	0.0762748	2.05152	0.107421	0.760371	0.0205753	4.72313	0.27025	1.12198
A5GNE3	NADPH-dependent 7-cyano-7-deazaguanine reductase OS=Synechococcus sp. (strain WH7803) OX=32051 GN=queF PE=3 SV=1		0.210599	1.10971	0.0680428	1.75203	0.104867	0.810196	0.0198129	1.22234	0.00196813	1.56974
Q7U8Z6	NADPH-dependent 7-cyano-7-deazaguanine reductase OS=Synechococcus sp. (strain WH8102) OX=84588 GN=queF PE=3 SV=1		0.481303	0.990152	0.0758318	1.27711	0.168629	0.699157	0.48388	1.01915	0.324804	0.87333
Q7VB50	NADPH-dependent reductase OS=Prochlorococcus marinus (strain SARG / CCMP1375 / SS120) OX=167539 GN=Pro_1248 PE=4 SV=1		0.365399	0.919756	0.231133	2.78384	0.388579	1.08654	0.0964863	5.35031	3.80124e-06	0.111712
Q7VD40	NADPH-protochlorophyllide oxidoreductase OS=Prochlorococcus marinus (strain SARG / CCMP1375 / SS120) OX=167539 GN=por PE=3 SV=1		0.0676928	0.732879	0.0740431	1.95211	0.273218	1.12922	0.035554	4.07293	0.0351827	0.672454
Q7V2D8	NADPH-protochlorophyllide oxidoreductase OS=Prochlorococcus marinus subsp. pastoris (strain CCMP1986 / NIES-2087 / MED4) OX=59919 GN=pcr PE=3 SV=1		0.370662	1.1344	0.0562097	0.519144	0.214238	1.48691	0.482708	1.02495	0.205603	0.723862
A5GJI0	NADPH-protochlorophyllide oxidoreductase OS=Synechococcus sp. (strain WH7803) OX=32051 GN=por PE=3 SV=1		0.437094	1.12581	0.300844	1.51083	0.181793	12.3459	0.128031	2.81645	0.144172	0.409445
Q7U5I1	NADPH-protochlorophyllide oxidoreductase OS=Synechococcus sp. (strain WH8102) OX=84588 GN=pcr PE=3 SV=1		0.251244	0.728207	0.411604	1.13194	0.197483	1.27125	0.064265	1.63012	0.223868	0.606265
Q7VAT6	Nickel-containing superoxide dismutase OS=Prochlorococcus marinus (strain SARG / CCMP1375 / SS120) OX=167539 GN=Pro_1368 PE=4 SV=1		0.178638	1.11717	0.116143	0.660052	0.11198	1.07662	0.0932256	0.739791	0.141054	1.02965
Q7VE02	Nicotinate-nucleotide pyrophosphorylase OS=Prochlorococcus marinus (strain SARG / CCMP1375 / SS120) OX=167539 GN=nadC PE=3 SV=1		0.0070199	1.33719	0.104759	4.43803	0.0934806	0.895836	0.0222179	2.36034	0.00220042	1.41384
Q7TTS5	Nicotinate-nucleotide pyrophosphorylase:Quinolinate phosphoriobsyl transferase OS=Synechococcus sp. (strain WH8102) OX=84588 GN=nadC PE=3 SV=1		0.0326414	1.67427	0.123362	0.557518	0.0376287	0.171257	0.0405769	0.240468	0.182122	1.70987
Q7V2Q3	NifU-like protein OS=Prochlorococcus marinus subsp. pastoris (strain CCMP1986 / NIES-2087 / MED4) OX=59919 GN=PMM0418 PE=4 SV=1		0.239972	1.32692	0.23034	0.792746	0.183444	1.15402	0.412172	1.09168	0.134413	0.637265
Q7U5L6	NifU-like protein OS=Synechococcus sp. (strain WH8102) OX=84588 GN=SYNW1687 PE=4 SV=1		0.126429	0.462187	0.379794	0.879378	0.264668	0.738704	0.225435	0.797519	0.299972	0.833343
Q7VBP7	Nitrilase-like protein OS=Prochlorococcus marinus (strain SARG / CCMP1375 / SS120) OX=167539 GN=Pro_1045 PE=4 SV=1		0.148046	1.14622	0.0958901	1.21644	0.193533	0.928685	0.3306	1.11095	0.00620263	1.22527
Q064P4	Nitrogen regulatory protein P-II (GlnB, GlnK) OS=Synechococcus sp. BL107 OX=313625 GN=BL107_16790 PE=3 SV=1	pII	0.217742	1.19036	0.0565267	1.46389	0.427891	1.07038	0.45006	1.03814	0.338067	1.12507	pII
Q7V025	Nitrogen regulatory protein P-II OS=Prochlorococcus marinus subsp. pastoris (strain CCMP1986 / NIES-2087 / MED4) OX=59919 GN=glnB PE=3 SV=1	pII	0.373942	1.06185	0.107205	0.684087	0.208772	1.26168	0.193886	0.803971	0.121035	0.786257	pII
A5GNE6	Nitrogen regulatory protein P-II OS=Synechococcus sp. (strain WH7803) OX=32051 GN=glnB PE=3 SV=1	pII	0.286091	0.960604	0.0288493	0.851828	0.12595	1.16894	0.126854	0.815738	0.146145	1.21517	pII
Q7U8Z7	Nitrogen regulatory protein P-II OS=Synechococcus sp. (strain WH8102) OX=84588 GN=glnB PE=3 SV=1	pII	0.00856844	1.55844	0.0455442	1.45633	0.171892	1.25652	0.102841	1.71498	0.439591	1.11036	pII
Q7VA51	Nitrogen regulatory protein PII OS=Prochlorococcus marinus (strain SARG / CCMP1375 / SS120) OX=167539 GN=glnK PE=3 SV=1	pII	0.482432	1.00247	0.0127999	0.781354	0.166549	1.1157	0.117933	0.812969	0.497668	0.99951	pII
Q7VEJ3	Nucleoid-associated protein Pro_0020 OS=Prochlorococcus marinus (strain SARG / CCMP1375 / SS120) OX=167539 GN=Pro_0020 PE=3 SV=1		0.262812	0.88192	0.045467	0.508565	0.0269479	0.882853	0.291613	0.86911	0.275846	1.02907
Q7UA73	Nucleoid-associated protein SYNW0027 OS=Synechococcus sp. (strain WH8102) OX=84588 GN=SYNW0027 PE=3 SV=1		0.257193	0.908669	0.353909	0.908302	0.243116	1.41721	0.00540758	1.53944	0.305762	0.894986
A5GHN7	Nucleoid-associated protein SynWH7803_0026 OS=Synechococcus sp. (strain WH7803) OX=32051 GN=SynWH7803_0026 PE=3 SV=1		0.00394116	1.16286	0.202571	1.27853	0.356714	0.975723	0.0854058	1.4276	0.480576	1.02586
Q7VB88	Nucleoside 2-deoxyribosyltransferase OS=Prochlorococcus marinus (strain SARG / CCMP1375 / SS120) OX=167539 GN=Pro_1210 PE=4 SV=1		0.472915	1.00629	0.482794	0.992679	0.0542204	1.22239	0.460973	0.967441	0.309002	0.932909
Q7VEG3	Nucleoside diphosphate kinase OS=Prochlorococcus marinus (strain SARG / CCMP1375 / SS120) OX=167539 GN=ndk PE=3 SV=2		0.126609	0.884465	0.167698	2.00068	0.422944	1.03316	0.0702184	2.10515	0.292826	1.06796
Q7V3M8	Nucleoside diphosphate kinase OS=Prochlorococcus marinus subsp. pastoris (strain CCMP1986 / NIES-2087 / MED4) OX=59919 GN=ndk PE=3 SV=1		0.387638	0.928807	0.379316	0.946715	0.221332	1.05629	0.459701	0.964032	0.426818	1.06584
A5GPE9	Nucleoside diphosphate kinase OS=Synechococcus sp. (strain WH7803) OX=32051 GN=ndk PE=3 SV=1		0.0848366	0.86695	0.22853	0.810636	0.390963	0.955455	0.0606031	0.759065	0.490174	1.00485
Q7U3S1	Nucleoside diphosphate kinase OS=Synechococcus sp. (strain WH8102) OX=84588 GN=ndk PE=3 SV=1		0.0279191	1.23657	0.222844	1.05264	0.4273	0.917407	0.368311	0.888373	0.445965	1.03458
Q061R6	Nucleoside diphosphate kinase OS=Synechococcus sp. BL107 OX=313625 GN=ndk PE=3 SV=1		0.34907	1.14625	0.120469	1.91511	0.410626	0.905314	0.111954	1.55776	0.308618	1.19466
Q7U5K1	Nucleoside triphosphate pyrophosphatase OS=Synechococcus sp. (strain WH8102) OX=84588 GN=SYNW1702 PE=3 SV=1		0.206299	0.7193	0.481836	0.970315	0.143798	0.366895	0.461499	0.956015	0.0201913	0.3631
A5GJR5	Nucleoside-diphosphate-sugar epimerase OS=Synechococcus sp. (strain WH7803) OX=32051 GN=SynWH7803_0754 PE=4 SV=1		0.123046	1.40539	0.0176309	0.282473	0.193654	1.20369	0.0980696	0.271139	0.185621	0.594963
Q7VAY3	Nucleotidyl transferase family enzyme OS=Prochlorococcus marinus (strain SARG / CCMP1375 / SS120) OX=167539 GN=GCD1 PE=4 SV=1		0.126466	1.0882	0.271542	1.32967	0.277905	1.06944	0.0169038	2.08911	0.0438584	0.806104
Q7U6K4	NUDIX family protein OS=Synechococcus sp. (strain WH8102) OX=84588 GN=mutT PE=4 SV=1		0.150607	1.10831	0.0403716	1.84321	0.150753	2.26742	0.0335772	1.59796	0.471966	1.02109
Q067L0	NUDIX family protein OS=Synechococcus sp. BL107 OX=313625 GN=BL107_12455 PE=4 SV=1		0.0302498	0.573775	0.421762	1.07065	0.342018	0.86145	0.154423	1.80901	0.0258162	0.553086
Q7V309	NUDIX hydrolase OS=Prochlorococcus marinus subsp. pastoris (strain CCMP1986 / NIES-2087 / MED4) OX=59919 GN=PMM0286 PE=4 SV=1		0.235289	1.37467	0.336044	0.815265	0.12564	0.841331	0.223706	0.673614	0.460249	1.04832
A5GIC2	NUDIX hydrolase OS=Synechococcus sp. (strain WH7803) OX=32051 GN=SynWH7803_0261 PE=4 SV=1		0.485128	0.989707	0.134286	0.79578	0.427856	0.985403	0.417269	1.12286	0.479908	0.965212
Q7U9N6	NUDIX hydrolase OS=Synechococcus sp. (strain WH8102) OX=84588 GN=SYNW0218 PE=4 SV=1		0.343496	1.02697	0.301968	1.20694	0.400638	1.08688	0.221259	1.17552	0.465693	1.02855
Q7VDQ1	NUDIX/MutT family pyrophosphohydrolase OS=Prochlorococcus marinus (strain SARG / CCMP1375 / SS120) OX=167539 GN=Pro_0317 PE=4 SV=1		0.396866	0.97549	0.0961248	1.55236	0.233453	0.94223	0.381406	0.902573	0.0732209	1.16356
A5GLL8	O-Acetyl homoserine sulfhydrylase OS=Synechococcus sp. (strain WH7803) OX=32051 GN=cysD PE=3 SV=1		0.221159	1.76402	0.201819	1.59447	0.158915	2.11357	0.168423	1.35206	0.477917	1.03074
Q7VCE0	O-acetylhomoserine sulfhydrylase OS=Prochlorococcus marinus (strain SARG / CCMP1375 / SS120) OX=167539 GN=MET17 PE=3 SV=1		0.456736	1.0116	0.00710281	0.459764	0.0993335	0.930053	0.00113961	0.345641	0.0279117	1.22158
Q065Q7	O-acetylhomoserine/O-acetylserine sulfhydrylase OS=Synechococcus sp. BL107 OX=313625 GN=BL107_14720 PE=3 SV=1		0.244724	1.22443	0.028754	1.69605	0.313419	1.25666	0.129589	1.83847	0.02386	0.639925
Q7VE14	O-succinylbenzoate-CoA synthase OS=Prochlorococcus marinus (strain SARG / CCMP1375 / SS120) OX=167539 GN=menC PE=3 SV=1		0.000279017	1.50136	0.184553	0.79549	0.404574	0.915922	0.119376	0.510717	0.397461	1.09594
G3XCT1	Oligoketide cyclase family enzyme OS=Prochlorococcus marinus (strain SARG / CCMP1375 / SS120) OX=167539 GN=Pro_1122 PE=4 SV=1		0.108837	1.38413	0.39396	1.31113	0.251243	1.08084	0.224968	3.08383	0.281647	1.165
Q7VE78	Oligoketide cyclase/lipid transport-like protein OS=Prochlorococcus marinus (strain SARG / CCMP1375 / SS120) OX=167539 GN=Pro_0135 PE=4 SV=1		0.301563	1.04695	0.00747527	0.676766	0.486482	1.00297	0.41568	1.06476	0.414975	0.980631
A5GJT2	Oligopeptidase A OS=Synechococcus sp. (strain WH7803) OX=32051 GN=prlC PE=3 SV=1		0.358592	0.98103	0.327435	1.12932	0.0964479	1.1923	0.0881375	1.85194	0.389724	0.752951
Q7VAW6	Ornithine carbamoyltransferase OS=Prochlorococcus marinus (strain SARG / CCMP1375 / SS120) OX=167539 GN=argF PE=3 SV=1		0.455245	0.990224	0.106685	1.33609	0.418149	1.01719	0.18837	1.25298	0.297224	1.03753
Q7V0J3	Ornithine carbamoyltransferase OS=Prochlorococcus marinus subsp. pastoris (strain CCMP1986 / NIES-2087 / MED4) OX=59919 GN=argF PE=3 SV=1		0.244387	0.833638	0.408218	1.09985	0.351525	0.88342	0.331906	1.17802	0.130927	1.22338
A5GME9	Ornithine carbamoyltransferase OS=Synechococcus sp. (strain WH7803) OX=32051 GN=argF PE=3 SV=1		0.121861	1.08033	0.0969673	1.28959	0.473187	0.980313	0.197321	1.37407	0.422964	1.0724
Q7U5V5	Ornithine carbamoyltransferase OS=Synechococcus sp. (strain WH8102) OX=84588 GN=argF PE=3 SV=1		0.275198	1.20787	0.0610596	2.54131	0.057693	1.34928	0.0405115	2.1673	0.46893	1.02503
Q05ZY7	Ornithine carbamoyltransferase OS=Synechococcus sp. BL107 OX=313625 GN=BL107_11376 PE=3 SV=1		0.323024	0.870154	0.0970277	1.63512	0.0125181	1.53155	0.014377	2.00424	0.187805	0.735475
Q7VDR1	Orotate phosphoribosyltransferase OS=Prochlorococcus marinus (strain SARG / CCMP1375 / SS120) OX=167539 GN=pyrE PE=3 SV=1	pyrE	0.218501	0.832421	0.150671	1.72348	0.478748	0.988729	0.0212007	2.16858	0.121689	1.16686	nucleotides synthesis
Q7U9L6	Orotate phosphoribosyltransferase OS=Synechococcus sp. (strain WH8102) OX=84588 GN=pyrE PE=3 SV=1	pyrE	0.108697	0.395554	0.106526	0.392718	0.178819	0.526166	0.277032	0.638124	0.393935	0.852941	nucleotides synthesis
Q7VAP8	Orotidine 5'-phosphate decarboxylase OS=Prochlorococcus marinus (strain SARG / CCMP1375 / SS120) OX=167539 GN=pyrF PE=3 SV=1	pyrF	0.438231	0.973151	0.121083	1.65069	0.245622	1.07788	0.17937	1.50849	0.259307	0.903307	nucleotides synthesis
Q7U8P3	Orotidine 5'-phosphate decarboxylase OS=Synechococcus sp. (strain WH8102) OX=84588 GN=pyrF PE=3 SV=1	pyrF	0.461564	0.99036	0.053897	1.27561	0.233408	1.4848	0.0164565	1.90975	0.266103	0.907733	nucleotides synthesis
Q7V9T7	Oxygen-dependent coproporphyrinogen-III oxidase OS=Prochlorococcus marinus (strain SARG / CCMP1375 / SS120) OX=167539 GN=hemF PE=3 SV=1		0.126236	0.802797	0.0960774	1.96565	0.362562	1.02208	0.0632755	2.32363	0.111627	0.913005
Q7UZS3	Oxygen-dependent coproporphyrinogen-III oxidase OS=Prochlorococcus marinus subsp. pastoris (strain CCMP1986 / NIES-2087 / MED4) OX=59919 GN=hemF PE=3 SV=1		0.370587	0.883624	0.279082	1.34614	0.0504252	0.963102	0.388321	1.20376	0.45895	1.06489
A5GIX2	Oxygen-dependent coproporphyrinogen-III oxidase OS=Synechococcus sp. (strain WH7803) OX=32051 GN=hemF PE=3 SV=1		0.349095	0.937625	0.270094	1.12963	0.34611	0.883206	0.445939	1.00981	0.143669	1.41604
Q7U4M7	Oxygen-dependent coproporphyrinogen-III oxidase OS=Synechococcus sp. (strain WH8102) OX=84588 GN=hemF PE=3 SV=2		0.135471	2.22733	0.0814863	3.29787	0.185096	1.71465	0.101367	2.32797	0.490572	0.988509
Q7VEB9	Pantothenate kinase OS=Prochlorococcus marinus (strain SARG / CCMP1375 / SS120) OX=167539 GN=Pro_0094 PE=3 SV=1		0.465655	1.02951	0.070365	0.409745	0.462375	0.968901	0.440341	0.912638	0.17979	0.66311
Q7V0B8	Pentapeptide repeats OS=Prochlorococcus marinus subsp. pastoris (strain CCMP1986 / NIES-2087 / MED4) OX=59919 GN=PMM1350 PE=4 SV=1		0.340091	1.87376	0.242478	0.301021	0.0844725	1.01695	0.249271	0.276504	0.41643	1.35438
Q7V290	Peptidase family M3 OS=Prochlorococcus marinus subsp. pastoris (strain CCMP1986 / NIES-2087 / MED4) OX=59919 GN=PMM0593 PE=3 SV=1		0.387706	0.924067	0.399245	0.921773	0.312737	1.50027	0.0660487	2.30158	0.00632047	0.349582
Q7V9Z0	Peptide chain release factor 1 OS=Prochlorococcus marinus (strain SARG / CCMP1375 / SS120) OX=167539 GN=prfA PE=3 SV=1		0.318022	1.08379	0.120861	3.29702	0.0553728	2.02077	0.125755	4.39009	0.0603546	0.600274
Q7U4H2	Peptide chain release factor 1 OS=Synechococcus sp. (strain WH8102) OX=84588 GN=prfA PE=3 SV=1		0.214997	0.451389	0.285285	1.32964	0.328921	1.35829	0.18045	4.07797	0.179985	0.489451
Q7VE10	Peptide chain release factor 2 OS=Prochlorococcus marinus (strain SARG / CCMP1375 / SS120) OX=167539 GN=prfB PE=3 SV=1		0.344122	1.06086	0.132834	2.44828	0.195174	1.2801	0.113141	13.7999	0.00193494	0.241792
Q7U3W6	Peptide chain release factor 2 OS=Synechococcus sp. (strain WH8102) OX=84588 GN=prfB PE=3 SV=1		0.0983557	6.56869	0.142836	41.2785	0.126428	26.1458	0.128919	19.6765	0.357868	0.953609
Q7VBR3	Peptide chain release factor 3 OS=Prochlorococcus marinus (strain SARG / CCMP1375 / SS120) OX=167539 GN=prfC PE=3 SV=1		0.216381	1.39866	0.0477378	9.99152	0.0906371	2.32322	0.0384964	10.9738	0.129965	0.507508
A5GPA0	Peptide deformylase OS=Synechococcus sp. (strain WH7803) OX=32051 GN=def PE=3 SV=1		0.18902	1.62224	0.0319059	2.10991	0.237691	0.615026	0.411793	0.954029	0.109656	2.82296
Q7U9D4	Peptide deformylase OS=Synechococcus sp. (strain WH8102) OX=84588 GN=def PE=3 SV=1		0.290321	0.801956	0.081454	4.26144	0.292395	1.53515	0.151309	3.26271	0.0372335	1.7407
Q7VAP3	Peptide methionine sulfoxide reductase MsrA OS=Prochlorococcus marinus (strain SARG / CCMP1375 / SS120) OX=167539 GN=msrA PE=3 SV=1		0.325302	1.16953	0.199245	2.1994	0.429512	0.947354	0.117938	2.94571	0.35745	0.873371
Q7VCK0	Peptide methionine sulfoxide reductase MsrA OS=Prochlorococcus marinus (strain SARG / CCMP1375 / SS120) OX=167539 GN=msrA PE=3 SV=1		0.308663	0.941502	0.00996788	0.213447	0.277331	1.24422	0.294399	1.91909	1.88413e-05	0.0638218
A5GKL7	Peptide methionine sulfoxide reductase MsrA OS=Synechococcus sp. (strain WH7803) OX=32051 GN=msrA PE=3 SV=1		0.108852	0.750619	0.342921	1.16849	0.073392	1.08096	0.0487552	1.23707	0.316843	1.12642
Q7U7G3	Peptide methionine sulfoxide reductase MsrA OS=Synechococcus sp. (strain WH8102) OX=84588 GN=msrA PE=3 SV=1		0.449656	0.972616	0.357814	1.12709	0.186154	0.753292	0.396712	0.919515	0.240985	0.770564
Q7U8Q3	Peptide methionine sulfoxide reductase MsrA OS=Synechococcus sp. (strain WH8102) OX=84588 GN=msrA PE=3 SV=1		0.306649	1.00578	0.312333	0.873583	0.112593	1.55205	0.0391578	1.83744	0.0705408	0.726118
Q7U9C0	Peptide methionine sulfoxide reductase MsrB OS=Synechococcus sp. (strain WH8102) OX=84588 GN=msrB PE=3 SV=1		0.436179	0.9631	0.424093	0.961405	0.207401	1.34618	0.0241724	1.30282	0.370528	0.926624
A5GHM7	Peptide methionine sulfoxide reductase OS=Synechococcus sp. (strain WH7803) OX=32051 GN=msrB PE=4 SV=1		0.209226	1.02222	0.0661162	1.32621	0.344894	1.07093	0.12388	2.14009	0.266959	1.30822
Q7V3Q5	Peptide-methionine (R)-S-oxide reductase OS=Prochlorococcus marinus subsp. pastoris (strain CCMP1986 / NIES-2087 / MED4) OX=59919 GN=PMM0015 PE=3 SV=1		0.424475	0.940016	0.319749	1.13563	0.150689	1.35014	0.0433821	1.67984	0.0591263	0.570632
Q7VAT7	Peptidyl-prolyl cis-trans isomerase OS=Prochlorococcus marinus (strain SARG / CCMP1375 / SS120) OX=167539 GN=fkpA PE=3 SV=1		0.379378	1.06554	0.0326603	1.73899	0.249328	1.09951	0.00830199	1.98517	0.325379	1.03268
Q7VC00	Peptidyl-prolyl cis-trans isomerase OS=Prochlorococcus marinus (strain SARG / CCMP1375 / SS120) OX=167539 GN=ppiB PE=3 SV=1		0.423848	0.96809	0.159023	0.692981	0.224696	1.16804	0.0281733	2.40164	0.00361005	0.243503
Q7VEI8	Peptidyl-prolyl cis-trans isomerase OS=Prochlorococcus marinus (strain SARG / CCMP1375 / SS120) OX=167539 GN=ppiB PE=4 SV=1		0.29362	1.26094	0.108944	55.6744	0.434981	0.933979	0.0267615	25.7437	0.44912	1.05222
Q7V0G6	Peptidyl-prolyl cis-trans isomerase OS=Prochlorococcus marinus subsp. pastoris (strain CCMP1986 / NIES-2087 / MED4) OX=59919 GN=PMM1293 PE=3 SV=1		0.397601	0.932115	0.358972	0.790477	0.0776461	0.727126	0.277715	0.710026	0.344379	1.16166
A5GMK2	Peptidyl-prolyl cis-trans isomerase OS=Synechococcus sp. (strain WH7803) OX=32051 GN=fkpA PE=3 SV=1		0.355901	1.0705	0.101895	0.504594	0.204908	1.17469	0.0313824	0.899055	0.484726	1.0177
A5GMA6	Peptidyl-prolyl cis-trans isomerase OS=Synechococcus sp. (strain WH7803) OX=32051 GN=ppiB PE=3 SV=1		0.331377	0.939693	0.0126317	1.95965	0.0399629	1.25885	0.0822239	2.6372	0.486462	0.982193
Q7U8E2	Peptidyl-prolyl cis-trans isomerase OS=Synechococcus sp. (strain WH8102) OX=84588 GN=SYNW0679 PE=3 SV=1		0.0729841	1.1472	0.449402	1.02248	0.404346	1.12337	0.325236	1.26147	0.46801	0.971121
Q7U6S2	Peptidyl-prolyl cis-trans isomerase OS=Synechococcus sp. (strain WH8102) OX=84588 GN=SYNW1264 PE=3 SV=1		0.113066	0.726392	0.111407	0.516192	0.196703	0.613674	0.355736	1.08872	0.193538	0.859206
Q7U5S2	Peptidyl-prolyl cis-trans isomerase OS=Synechococcus sp. (strain WH8102) OX=84588 GN=SYNW1625 PE=3 SV=1		0.073923	0.54829	0.0178903	0.460466	0.226468	0.777174	0.0188939	0.486883	0.251758	0.92913
Q060D8	Peptidyl-prolyl cis-trans isomerase OS=Synechococcus sp. BL107 OX=313625 GN=BL107_11121 PE=3 SV=1		0.240307	0.826767	0.0250085	4.30743	0.365956	0.940995	0.0784215	3.84325	0.107824	0.686551
Q067S4	Peptidyl-prolyl cis-trans isomerase OS=Synechococcus sp. BL107 OX=313625 GN=BL107_15720 PE=3 SV=1		0.117376	0.367633	0.0802613	2.69608	0.24423	0.733225	0.115118	2.48436	0.19858	0.542271
Q7VDT7	Peptidyl-tRNA hydrolase OS=Prochlorococcus marinus (strain SARG / CCMP1375 / SS120) OX=167539 GN=pth PE=3 SV=1		0.11553	2.6301	0.0419129	6.72772	0.324568	0.861393	0.00351685	7.41809	0.0992735	0.692702
Q7U9R1	Peptidylprolyl isomerase OS=Synechococcus sp. (strain WH8102) OX=84588 GN=SYNW0192 PE=4 SV=1		0.109512	1.31587	0.117582	1.49345	0.33082	0.799853	0.265917	0.816008	0.282713	1.194
Q7VDL0	Periplasmic protease OS=Prochlorococcus marinus (strain SARG / CCMP1375 / SS120) OX=167539 GN=prc PE=3 SV=1		0.363714	0.915002	0.223444	0.817395	0.178388	1.16026	0.286103	0.789288	0.478595	1.01319
Q7VB05	Periplasmic serine protease (ClpP class) OS=Prochlorococcus marinus (strain SARG / CCMP1375 / SS120) OX=167539 GN=sppA PE=4 SV=1		0.176413	0.873835	0.362177	1.18895	0.491702	0.995246	0.278724	1.41144	0.429341	0.959179
Q7VEC0	Peroxiredoxin OS=Prochlorococcus marinus (strain SARG / CCMP1375 / SS120) OX=167539 GN=ccp PE=4 SV=1		0.157603	0.765485	0.064823	1.21199	0.331827	1.12501	0.0166864	5.34133	0.000197916	0.258622
A5GL47	Peroxiredoxin OS=Synechococcus sp. (strain WH7803) OX=32051 GN=ccp PE=4 SV=1		0.420256	0.977347	0.0901603	1.46146	0.45349	0.976758	0.0643959	1.79836	0.302181	0.841675
Q7VBW4	Peroxiredoxin, AhpC/TSA family OS=Prochlorococcus marinus (strain SARG / CCMP1375 / SS120) OX=167539 GN=ahpC PE=4 SV=1		0.341812	1.04297	0.326162	0.814533	0.365475	1.02209	0.277723	0.771793	0.372047	1.0093
A5GKS9	Peroxiredoxin, AhpC/TSA family OS=Synechococcus sp. (strain WH7803) OX=32051 GN=ahpC PE=4 SV=1		0.330932	1.04331	0.479753	0.994499	0.367905	1.03007	0.00680544	0.81967	0.283238	1.22478
Q7VAV9	Phenylalanine--tRNA ligase alpha subunit OS=Prochlorococcus marinus (strain SARG / CCMP1375 / SS120) OX=167539 GN=pheS PE=3 SV=1		0.393138	1.04048	0.183628	4.76101	0.0294776	1.19913	0.03657	1.84563	0.100197	0.827038
Q7V0I7	Phenylalanine--tRNA ligase alpha subunit OS=Prochlorococcus marinus subsp. pastoris (strain CCMP1986 / NIES-2087 / MED4) OX=59919 GN=pheS PE=3 SV=1		0.208773	0.806454	0.366178	1.21466	0.0352104	1.17927	0.098554	2.23764	0.0565372	0.519058
Q7TTU6	Phenylalanine--tRNA ligase alpha subunit OS=Synechococcus sp. (strain WH8102) OX=84588 GN=pheS PE=3 SV=1		0.498981	1.00055	0.128412	1.20744	0.0512846	0.797546	0.0785312	1.37988	0.418593	0.928142
Q7VBX6	Phenylalanine--tRNA ligase beta subunit OS=Prochlorococcus marinus (strain SARG / CCMP1375 / SS120) OX=167539 GN=pheT PE=3 SV=1		0.34746	0.93879	0.0436867	1.44374	0.477298	1.00697	0.0791053	2.15599	0.189647	0.8564
Q7VE56	Phosphate acyltransferase OS=Prochlorococcus marinus (strain SARG / CCMP1375 / SS120) OX=167539 GN=plsX PE=3 SV=1	lpx	0.481622	1.00398	0.345566	1.09387	0.172712	1.10409	0.383405	1.04948	0.058295	0.80938	lipopolysaccharide synthesis
Q7V3E1	Phosphate acyltransferase OS=Prochlorococcus marinus subsp. pastoris (strain CCMP1986 / NIES-2087 / MED4) OX=59919 GN=plsX PE=3 SV=1	lpx	0.235069	1.33665	0.0296712	1.81553	0.263273	1.71853	0.0450644	5.12402	0.0699823	0.469799	lipopolysaccharide synthesis
Q7VCZ3	Phosphate import ATP-binding protein PstB OS=Prochlorococcus marinus (strain SARG / CCMP1375 / SS120) OX=167539 GN=pstB PE=3 SV=1		0.459083	1.03205	0.00185001	4.40022	0.447855	1.03876	0.0328059	9.37035	0.166707	0.654178
Q7U6R4	Phosphate import ATP-binding protein PstB OS=Synechococcus sp. (strain WH8102) OX=84588 GN=pstB PE=3 SV=1		0.295916	0.743053	0.481636	0.980903	0.244049	1.26734	0.165832	2.97762	0.0552353	0.308786
Q7VAU6	Phosphate starvation-inducible protein PhoH OS=Prochlorococcus marinus (strain SARG / CCMP1375 / SS120) OX=167539 GN=phoH PE=4 SV=1		0.0698443	0.872101	0.0177357	2.0745	0.122441	0.84133	0.040173	4.09436	0.120763	0.891124
Q7VAD1	Phosphate-binding protein OS=Prochlorococcus marinus (strain SARG / CCMP1375 / SS120) OX=167539 GN=pstS PE=3 SV=1		0.170796	2.90675	0.0938601	19.3302	0.000418267	0.658345	0.0412427	14.8864	0.00142492	1.93532
Q7V1Y5	Phosphate-binding protein OS=Prochlorococcus marinus subsp. pastoris (strain CCMP1986 / NIES-2087 / MED4) OX=59919 GN=PMM0710 PE=3 SV=1		0.482335	1.01522	0.0733113	1.77465	0.0773727	1.64378	0.0233972	2.21156	0.133639	0.880624
A5GKK6	Phosphate-binding protein OS=Synechococcus sp. (strain WH7803) OX=32051 GN=pstSII PE=3 SV=1		0.162416	0.480619	0.239779	2.57311	0.172843	2.07267	0.0155791	3.69397	0.142536	0.521653
Q7U7G6	Phosphate-binding protein OS=Synechococcus sp. (strain WH8102) OX=84588 GN=SYNW1018 PE=3 SV=1		0.151568	0.919104	0.0671	1.90926	0.15046	9.59327	0.13098	10.2491	0.173406	0.453516
Q7U592	Phosphate-binding protein OS=Synechococcus sp. (strain WH8102) OX=84588 GN=SYNW1815 PE=3 SV=1		0.135288	0.384753	0.446092	0.963953	0.0326911	3.14959	0.0397468	2.36064	0.157261	0.387507
Q7V9G8	Phospho-2-dehydro-3-deoxyheptonate aldolase OS=Prochlorococcus marinus (strain SARG / CCMP1375 / SS120) OX=167539 GN=aroG PE=3 SV=1		0.312926	1.11901	0.153149	2.38972	0.0640978	1.10876	0.0177261	2.00059	0.223114	0.814615
Q7UZG8	Phospho-2-dehydro-3-deoxyheptonate aldolase OS=Prochlorococcus marinus subsp. pastoris (strain CCMP1986 / NIES-2087 / MED4) OX=59919 GN=aroF PE=3 SV=1		0.29134	0.868236	0.00414178	0.358038	0.11407	1.38288	0.239846	0.575396	0.154224	0.612525
Q7U3D3	Phospho-2-dehydro-3-deoxyheptonate aldolase OS=Synechococcus sp. (strain WH8102) OX=84588 GN=aroF PE=3 SV=1		0.131048	0.598155	0.184703	0.582419	0.0195271	0.406442	0.365819	0.850312	0.156795	0.660443
Q7VEB8	Phosphoadenylyl-sulfate reductase (thioredoxin) OS=Prochlorococcus marinus (strain SARG / CCMP1375 / SS120) OX=167539 GN=cysH PE=3 SV=1		0.406681	1.02467	0.044275	9.08711	0.446162	1.01151	0.12422	2.74991	0.450837	0.990325
Q7U4A7	Phosphoadenylyl-sulfate reductase (thioredoxin) OS=Synechococcus sp. (strain WH8102) OX=84588 GN=cysH PE=3 SV=1		0.121417	1.46778	0.177495	0.883382	0.07132	0.542253	0.142878	1.62765	0.321418	0.834424
Q7V9U4	Phosphoenolpyruvate carboxylase OS=Prochlorococcus marinus (strain SARG / CCMP1375 / SS120) OX=167539 GN=ppc PE=3 SV=1	ppc	0.483923	0.99499	0.0190409	1.47879	0.358888	1.01827	0.042826	1.69499	0.126568	1.10482	glycolitic pathways
Q7UZT0	Phosphoenolpyruvate carboxylase OS=Prochlorococcus marinus subsp. pastoris (strain CCMP1986 / NIES-2087 / MED4) OX=59919 GN=ppc PE=3 SV=1	ppc	0.449646	1.07269	0.267712	0.727762	0.395142	0.89791	0.413242	0.884556	0.496096	0.994745	glycolitic pathways
Q7U4M0	Phosphoenolpyruvate carboxylase OS=Synechococcus sp. (strain WH8102) OX=84588 GN=ppc PE=3 SV=1	ppc	0.200068	2.24643	0.0593654	27.2838	0.0972248	11.0886	0.0157138	27.5527	0.191598	0.544564	glycolitic pathways
Q7VEC3	Phosphoglucomutase OS=Prochlorococcus marinus (strain SARG / CCMP1375 / SS120) OX=167539 GN=pgm PE=4 SV=1	pgm	0.442426	0.972096	0.210317	0.801075	0.273415	1.06109	0.164992	1.0762	0.178856	0.81399	glycolitic pathways
Q7V3J9	Phosphoglucomutase OS=Prochlorococcus marinus subsp. pastoris (strain CCMP1986 / NIES-2087 / MED4) OX=59919 GN=pgm PE=3 SV=1	pgm	0.465302	0.973727	0.156583	2.33738	0.270629	0.958054	0.00873307	1.46594	0.354701	0.911595	glycolitic pathways
Q7U4B7	Phosphoglucomutase OS=Synechococcus sp. (strain WH8102) OX=84588 GN=pgm PE=3 SV=1	pgm	0.0248833	1.18868	0.130196	1.3347	0.130567	1.31984	0.00635208	1.29196	0.230039	0.916821	glycolitic pathways
Q064F4	Phosphoglucomutase OS=Synechococcus sp. BL107 OX=313625 GN=BL107_17240 PE=3 SV=1	pgm	0.31817	1.73685	0.174359	14.4038	0.359528	0.862093	0.00324081	3.0414	0.075121	0.41983	glycolitic pathways
A5GID9	Phosphoglucomutase/phosphomannomutase family OS=Synechococcus sp. (strain WH7803) OX=32051 GN=SynWH7803_0278 PE=3 SV=1	pgm	0.114067	1.05862	0.248454	1.28662	0.272014	0.944444	0.260651	1.56853	0.477478	1.03693	glycolitic pathways
Q7U9L9	Phosphoglucomutase/phosphomannomutase family protein OS=Synechococcus sp. (strain WH8102) OX=84588 GN=SYNW0235 PE=3 SV=1	pgm	0.1332	1.17267	0.216305	1.10129	0.367742	0.869862	0.19208	0.860025	0.427178	1.0587	glycolitic pathways
Q7VDU7	Phosphoglucosamine mutase OS=Prochlorococcus marinus (strain SARG / CCMP1375 / SS120) OX=167539 GN=glmM PE=3 SV=1	glmM	0.274784	0.903855	0.00955312	2.95091	0.451667	0.982318	0.0642584	4.02894	0.0355813	0.69387	peptidoglycan/lipid
Q7U9H6	Phosphoglucosamine mutase OS=Synechococcus sp. (strain WH8102) OX=84588 GN=glmM PE=3 SV=1	glmM	0.236175	0.575139	0.309747	1.35867	0.0839462	0.511408	0.275401	1.5638	0.0559729	0.485674	peptidoglycan/lipid
Q7VDZ4	Phosphoglycerate kinase OS=Prochlorococcus marinus (strain SARG / CCMP1375 / SS120) OX=167539 GN=pgk PE=3 SV=1	pgk	0.251104	0.939626	0.000249909	0.338819	0.410246	1.01334	9.81011e-05	0.430692	0.171852	0.93445	glycolitic pathways
Q7V390	Phosphoglycerate kinase OS=Prochlorococcus marinus subsp. pastoris (strain CCMP1986 / NIES-2087 / MED4) OX=59919 GN=pgk PE=3 SV=1	pgk	0.470461	1.03727	0.0644578	0.333104	0.149955	1.11604	0.188706	0.501286	0.278469	0.693503	glycolitic pathways
A5GPB2	Phosphoglycerate kinase OS=Synechococcus sp. (strain WH7803) OX=32051 GN=pgk PE=3 SV=1	pgk	0.171525	1.31358	0.232507	1.7701	0.11364	1.26497	0.368253	1.29625	0.209495	0.577533	glycolitic pathways
Q7U3V0	Phosphoglycerate kinase OS=Synechococcus sp. (strain WH8102) OX=84588 GN=pgk PE=3 SV=1	pgk	0.238733	0.661737	0.323464	0.805509	0.0989279	0.511189	0.381164	0.851701	0.332649	0.796117	glycolitic pathways
Q7VD68	Phosphoglycerate mutase OS=Prochlorococcus marinus (strain SARG / CCMP1375 / SS120) OX=167539 GN=gpmB PE=3 SV=1	gpm	0.353398	1.0841	0.132424	3.08481	0.224946	1.04075	0.01454	1.98576	0.186781	1.15841	glycolitic pathways
Q7VAY2	Phosphoheptose isomerase OS=Prochlorococcus marinus (strain SARG / CCMP1375 / SS120) OX=167539 GN=gmhA PE=4 SV=1		0.363139	1.08743	0.122133	2.45195	0.210751	1.36315	0.0595917	4.16985	0.123648	1.32359
Q7VDQ8	Phosphomannomutase OS=Prochlorococcus marinus (strain SARG / CCMP1375 / SS120) OX=167539 GN=manB PE=3 SV=1		0.100288	0.820695	0.120376	1.66759	0.0372065	1.20016	0.00209042	2.12388	0.0286355	0.808092
Q7V9Q8	Phosphomethylpyrimidine synthase OS=Prochlorococcus marinus (strain SARG / CCMP1375 / SS120) OX=167539 GN=thiC PE=3 SV=1		0.384379	0.925666	0.0526159	1.62705	0.205185	1.11432	0.146053	1.2303	0.311278	1.0991
Q7UZP7	Phosphomethylpyrimidine synthase OS=Prochlorococcus marinus subsp. pastoris (strain CCMP1986 / NIES-2087 / MED4) OX=59919 GN=thiC PE=3 SV=1		0.451468	1.02637	0.108235	1.44265	0.0816954	0.921177	0.205895	1.60052	0.350758	0.847051
Q7U9W2	Phosphomethylpyrimidine synthase OS=Synechococcus sp. (strain WH8102) OX=84588 GN=thiC PE=3 SV=1		0.144488	0.85724	0.0641017	1.45179	0.491787	0.994131	0.00728584	1.91628	0.0778848	0.702634
Q7VBZ0	Phosphopantetheine adenylyltransferase OS=Prochlorococcus marinus (strain SARG / CCMP1375 / SS120) OX=167539 GN=coaD PE=3 SV=1		0.12935	1.19974	0.26981	1.23452	0.180378	1.08745	0.0620494	0.771873	0.079334	1.29555
Q7VAN7	Phosphoribosylamine--glycine ligase OS=Prochlorococcus marinus (strain SARG / CCMP1375 / SS120) OX=167539 GN=purD PE=3 SV=1	pur	0.160529	1.14267	0.00797673	1.76938	0.197965	1.05964	0.00588367	2.33362	0.15718	1.06164
Q7U8R1	Phosphoribosylamine--glycine ligase OS=Synechococcus sp. (strain WH8102) OX=84588 GN=purD PE=3 SV=1		0.242377	0.926079	0.0834038	1.74745	0.334624	1.26571	0.0724246	1.92054	0.403132	1.04115
Q7VAN8	Phosphoribosylaminoimidazole-succinocarboxamide synthase OS=Prochlorococcus marinus (strain SARG / CCMP1375 / SS120) OX=167539 GN=purC PE=3 SV=1		0.187055	1.10088	0.27979	0.877198	0.178788	1.11169	0.0861467	1.2415	0.23257	0.915843
A5GN71	Phosphoribosylaminoimidazole-succinocarboxamide synthase OS=Synechococcus sp. (strain WH7803) OX=32051 GN=purC PE=3 SV=1		0.0567706	1.48656	0.0708137	6.07805	0.295945	0.339074	0.445414	1.22489	0.218639	4.32198
Q7U8Q9	Phosphoribosylaminoimidazole-succinocarboxamide synthase OS=Synechococcus sp. (strain WH8102) OX=84588 GN=purC PE=3 SV=1		0.203242	0.597521	0.358024	0.7622	0.260962	0.499832	0.355578	0.660048	0.29161	0.688579
Q7V9S9	Phosphoribosylformylglycinamidine cyclo-ligase OS=Prochlorococcus marinus (strain SARG / CCMP1375 / SS120) OX=167539 GN=purM PE=3 SV=1		0.206203	0.787989	0.250411	1.68111	0.0938321	1.12121	0.0276875	1.55284	0.177785	0.811539
Q7U4N8	Phosphoribosylformylglycinamidine cyclo-ligase OS=Synechococcus sp. (strain WH8102) OX=84588 GN=purM PE=3 SV=1		0.321319	1.05711	0.122812	1.9282	0.246469	1.82182	0.000634003	2.21337	0.358667	1.21169
Q7VEK9	Phosphoribosylformylglycinamidine synthase subunit PurL OS=Prochlorococcus marinus (strain SARG / CCMP1375 / SS120) OX=167539 GN=purL PE=3 SV=2	purL	0.451646	0.980725	0.0683336	1.47675	0.319169	1.04776	0.0536388	1.90581	0.234167	0.88609	nucleotides synthesis
Q7V3R5	Phosphoribosylformylglycinamidine synthase subunit PurL OS=Prochlorococcus marinus subsp. pastoris (strain CCMP1986 / NIES-2087 / MED4) OX=59919 GN=purL PE=3 SV=1	purL	0.406815	1.13398	0.230208	0.831291	0.23235	1.24438	0.386053	1.09711	0.347674	0.874094	nucleotides synthesis
Q7UA92	Phosphoribosylformylglycinamidine synthase subunit PurL OS=Synechococcus sp. (strain WH8102) OX=84588 GN=purL PE=3 SV=1	purL	0.189156	1.50944	0.0165614	6.6374	0.14908	2.7424	0.0549998	7.25805	0.178671	0.534178	nucleotides synthesis
Q7VC88	Phosphoribosylformylglycinamidine synthase subunit PurQ OS=Prochlorococcus marinus (strain SARG / CCMP1375 / SS120) OX=167539 GN=purQ PE=3 SV=1	purQ	0.319574	0.847555	0.14818	3.8861	0.299078	1.11684	0.0400637	6.76473	0.0014538	0.61603	nucleotides synthesis
A5GKV3	Phosphoribosylformylglycinamidine synthase subunit PurQ OS=Synechococcus sp. (strain WH7803) OX=32051 GN=purQ PE=3 SV=1	purQ	0.415784	0.852046	0.173639	1.76366	0.254905	2.74807	0.0472402	3.59805	0.431603	0.894455	nucleotides synthesis
Q7U831	Phosphoribosylformylglycinamidine synthase subunit PurQ OS=Synechococcus sp. (strain WH8102) OX=84588 GN=purQ PE=3 SV=1	purQ	0.399748	0.871782	0.252324	1.31995	0.161306	0.693758	0.382862	1.1464	0.497426	0.996677	nucleotides synthesis
Q7VC89	Phosphoribosylformylglycinamidine synthase subunit PurS OS=Prochlorococcus marinus (strain SARG / CCMP1375 / SS120) OX=167539 GN=purS PE=3 SV=1	purS	0.427541	0.950454	0.0209896	0.342629	0.0814181	1.24949	0.492083	0.984543	0.0792186	0.67692	nucleotides synthesis
Q7U830	Phosphoribosylformylglycinamidine synthase subunit PurS OS=Synechococcus sp. (strain WH8102) OX=84588 GN=purS PE=3 SV=1	purS	0.160816	0.760652	0.293747	1.29489	0.254474	0.867175	0.248504	0.872732	0.490885	1.00675	nucleotides synthesis
Q7VBZ7	Phosphoribosylglycinamide formyltransferase OS=Prochlorococcus marinus (strain SARG / CCMP1375 / SS120) OX=167539 GN=purN PE=3 SV=1	purN	0.2751	1.31948	0.372483	1.39589	0.451781	0.971337	0.317086	0.765567	0.403548	1.13666	nucleotides synthesis
Q7U6S5	Phosphoribosylglycinamide formyltransferase OS=Synechococcus sp. (strain WH8102) OX=84588 GN=purN PE=3 SV=1	purN	0.15398	1.28363	0.0741339	2.35945	0.102894	2.54994	0.0905806	1.71073	0.296734	1.17118	nucleotides synthesis
Q7VC81	Phosphoribulokinase OS=Prochlorococcus marinus (strain SARG / CCMP1375 / SS120) OX=167539 GN=prk PE=3 SV=1	prk	0.228488	0.947975	0.0625911	1.58963	0.277276	1.02978	0.0026668	1.89869	0.128959	1.07094	calvin cycle
Q7V1S0	Phosphoribulokinase OS=Prochlorococcus marinus subsp. pastoris (strain CCMP1986 / NIES-2087 / MED4) OX=59919 GN=cbbP PE=3 SV=1	prk	0.387505	0.933207	0.101122	0.679647	0.0156977	0.884363	0.26874	0.81443	0.407566	0.926593	calvin cycle
A5GKW2	Phosphoribulokinase OS=Synechococcus sp. (strain WH7803) OX=32051 GN=prk PE=3 SV=1	prk	0.0205506	1.0659	0.0734604	0.871472	0.233378	1.16638	0.359035	1.07108	0.111763	0.811689	calvin cycle
Q7U839	Phosphoribulokinase OS=Synechococcus sp. (strain WH8102) OX=84588 GN=cbbP PE=3 SV=1	prk	0.169395	1.84803	0.0908157	2.53505	0.0910121	1.26492	0.0323656	1.57519	0.487495	1.0137	calvin cycle
Q065I2	Phosphoribulokinase OS=Synechococcus sp. BL107 OX=313625 GN=BL107_15095 PE=3 SV=1	prk	0.22344	1.17363	0.0183946	1.95017	0.471763	1.01877	0.0360909	1.80602	0.466247	1.01464	calvin cycle
Q7VCL0	Phosphoribulokinase/uridine kinase family enzyme OS=Prochlorococcus marinus (strain SARG / CCMP1375 / SS120) OX=167539 GN=Pro_0730 PE=4 SV=1		0.383823	1.13656	0.334139	0.791907	0.143922	1.72195	0.0769919	4.10923	0.0295506	0.396003
Q7U6U2	Photolyase protein family OS=Synechococcus sp. (strain WH8102) OX=84588 GN=SYNW1244 PE=4 SV=1		0.469075	0.980021	0.408119	1.11132	0.300332	1.25624	0.104156	1.82443	0.221186	0.583086
Q7VE59	Photosystem I assembly protein Ycf3 OS=Prochlorococcus marinus (strain SARG / CCMP1375 / SS120) OX=167539 GN=ycf3 PE=3 SV=1		0.143536	1.13873	0.251833	1.64183	0.368561	0.944232	0.245569	1.15913	0.3656	1.03712
Q7U435	Photosystem I assembly protein Ycf3 OS=Synechococcus sp. (strain WH8102) OX=84588 GN=ycf3 PE=3 SV=1		0.260479	0.878885	0.165967	0.753009	0.48497	1.0045	0.0211736	1.46318	0.356078	0.841329
Q7V9R1	Photosystem I iron-sulfur center OS=Prochlorococcus marinus (strain SARG / CCMP1375 / SS120) OX=167539 GN=psaC PE=3 SV=3		0.324767	0.697023	0.192659	0.444285	0.268559	0.85175	0.154113	2.77459	0.276235	0.633692
Q7UZQ1	Photosystem I iron-sulfur center OS=Prochlorococcus marinus subsp. pastoris (strain CCMP1986 / NIES-2087 / MED4) OX=59919 GN=psaC PE=3 SV=3		0.460854	1.04707	0.275136	0.773712	0.164748	0.74278	0.0956666	0.454492	0.293134	1.32294
A5GI59	Photosystem I iron-sulfur center OS=Synechococcus sp. (strain WH7803) OX=32051 GN=psaC PE=3 SV=1		0.162006	2.29245	0.320805	1.44351	0.478831	1.01443	0.312815	1.25537	0.137177	2.38214
P0A418	Photosystem I iron-sulfur center OS=Synechococcus sp. (strain WH8102) OX=84588 GN=psaC PE=3 SV=2		0.176288	1.31746	0.217705	2.7289	0.403696	1.07248	0.226448	1.16347	0.0547619	1.73139
Q7U4E4	Photosystem I P700 chlorophyll a apoprotein A1 OS=Synechococcus sp. (strain WH8102) OX=84588 GN=psaA PE=3 SV=1		0.343891	1.89697	0.336722	2.37676	0.157975	0.0181947	0.178442	0.0580986	0.146464	11.8906
Q9RC07	Photosystem I P700 chlorophyll a apoprotein A2 OS=Prochlorococcus marinus subsp. pastoris (strain CCMP1986 / NIES-2087 / MED4) OX=59919 GN=psaB PE=3 SV=1		0.457881	1.07067	0.332964	1.26161	0.339122	1.05187	0.362096	0.738296	0.257572	1.87354
Q7U4E5	Photosystem I P700 chlorophyll a apoprotein A2 OS=Synechococcus sp. (strain WH8102) OX=84588 GN=psaB PE=3 SV=1		0.223449	7.02507	0.196181	9.04698	0.150145	0.523516	0.175086	0.345302	0.054372	10.8597
Q7UZS7	Photosystem I protein PsaD OS=Prochlorococcus marinus subsp. pastoris (strain CCMP1986 / NIES-2087 / MED4) OX=59919 GN=psaD PE=4 SV=1		0.490287	0.988681	0.0642278	0.422286	0.238503	0.902755	0.0624067	0.344753	0.356335	0.839028
Q7U4M3	Photosystem I reaction center subunit II (PsaD) OS=Synechococcus sp. (strain WH8102) OX=84588 GN=psaD PE=4 SV=1		0.188956	0.75275	0.253769	1.46129	0.0694755	1.13986	0.286321	1.19037	0.0574929	1.72161
A5GIW8	Photosystem I reaction center subunit II OS=Synechococcus sp. (strain WH7803) OX=32051 GN=psaD PE=4 SV=1		0.279697	1.24927	0.120846	1.44491	0.314273	0.894143	0.190006	0.723398	0.240966	1.55767
Q7V9U1	Photosystem I reaction center subunit II PsaD OS=Prochlorococcus marinus (strain SARG / CCMP1375 / SS120) OX=167539 GN=psaD PE=4 SV=1		0.446104	1.04194	0.108655	0.593492	0.351847	0.911155	0.0868695	1.47035	0.167748	0.683971
Q7VDK5	Photosystem I reaction center subunit IV OS=Prochlorococcus marinus (strain SARG / CCMP1375 / SS120) OX=167539 GN=psaE PE=3 SV=1		0.452102	0.954686	0.28803	0.665918	0.306228	0.866071	0.454413	0.91868	0.205897	1.39457
Q7U4V3	Photosystem I reaction center subunit IV OS=Synechococcus sp. (strain WH8102) OX=84588 GN=psaE PE=3 SV=1		0.311552	1.16701	0.0981148	3.37925	0.0673573	1.68094	0.452306	1.01691	0.222599	2.4943
A5GNW4	Photosystem II 12 kDa extrinsic protein OS=Synechococcus sp. (strain WH7803) OX=32051 GN=psbU PE=3 SV=1		0.165543	1.07371	0.14677	1.32855	0.483085	1.01139	0.016206	1.31198	0.134663	1.22316
Q7U480	Photosystem II 12 kDa extrinsic protein OS=Synechococcus sp. (strain WH8102) OX=84588 GN=psbU PE=3 SV=1		0.17522	0.829091	0.343069	0.899376	0.142863	1.70365	0.119217	1.47961	0.168971	0.709006
Q05YG2	Photosystem II 12 kDa extrinsic protein OS=Synechococcus sp. BL107 OX=313625 GN=psbU PE=3 SV=1		0.028372	0.273222	0.0910694	1.8547	0.312833	0.727005	0.281076	1.39832	0.175854	0.641565
G3XCS8	Photosystem II CP43 reaction center protein OS=Prochlorococcus marinus (strain SARG / CCMP1375 / SS120) OX=167539 GN=psbC PE=3 SV=1		0.0874822	0.239331	0.0984591	7.30998	0.24591	0.68044	0.131487	8.83793	0.12214	0.349148
Q93P09	Photosystem II CP43 reaction center protein OS=Prochlorococcus marinus subsp. pastoris (strain CCMP1986 / NIES-2087 / MED4) OX=59919 GN=psbC PE=3 SV=1		0.378866	0.756586	0.238261	0.531177	0.184322	1.50213	0.237193	0.581673	0.304598	0.65122
Q7VDM2	Photosystem II CP47 reaction center protein OS=Prochlorococcus marinus (strain SARG / CCMP1375 / SS120) OX=167539 GN=psbB PE=3 SV=1		0.320326	1.86753	0.0320952	4.7099	0.05149	0.282714	0.110133	6.42636	0.355678	1.2701
Q7VD76	Photosystem II lipoprotein Psb27 OS=Prochlorococcus marinus (strain SARG / CCMP1375 / SS120) OX=167539 GN=psb27 PE=3 SV=1		0.441097	1.0293	0.00431515	0.539059	0.0177804	1.1778	0.160839	1.06824	0.0302776	0.744949
Q7U9F5	Photosystem II manganese-stabilizing polypeptide OS=Synechococcus sp. (strain WH8102) OX=84588 GN=psbO PE=4 SV=1		0.0389361	0.624899	0.486156	1.00651	0.246602	2.12279	0.32896	1.48536	0.433865	1.079
Q061B7	Photosystem II manganese-stabilizing polypeptide OS=Synechococcus sp. BL107 OX=313625 GN=BL107_08129 PE=4 SV=1		0.078923	0.274599	0.207618	1.73735	0.0291257	0.251989	0.239408	0.654807	0.307967	1.29708
Q7V360	Photosystem II manganese-stabilizing protein OS=Prochlorococcus marinus subsp. pastoris (strain CCMP1986 / NIES-2087 / MED4) OX=59919 GN=psbO PE=4 SV=1		0.375145	0.746797	0.218604	0.439352	0.112029	0.666716	0.172287	0.341907	0.305058	1.6658
Q7VDW1	Photosystem II manganese-stabilizing protein PsbO OS=Prochlorococcus marinus (strain SARG / CCMP1375 / SS120) OX=167539 GN=psbO PE=4 SV=1		0.450209	1.05293	0.0341508	0.267861	0.182797	0.934127	0.000455068	0.468389	0.1479	0.643234
Q7VCG9	Photosystem II reaction center Psb28 protein OS=Prochlorococcus marinus (strain SARG / CCMP1375 / SS120) OX=167539 GN=psb28 PE=3 SV=1		0.354411	0.925149	0.237254	0.811982	0.431907	1.04389	0.244714	1.11436	0.357527	0.911294
Q7TU94	Photosystem II reaction center Psb28 protein OS=Prochlorococcus marinus subsp. pastoris (strain CCMP1986 / NIES-2087 / MED4) OX=59919 GN=psb28 PE=3 SV=1		0.252811	0.772616	0.052714	0.477141	0.332644	1.57659	0.336798	1.27794	0.0438918	0.405826
A5GLG6	Photosystem II reaction center Psb28 protein OS=Synechococcus sp. (strain WH7803) OX=32051 GN=psb28 PE=3 SV=1		0.152573	1.07315	0.0582899	1.57963	0.144925	0.871685	0.0392219	1.80571	0.196908	0.843503
Q7U7C0	Photosystem II reaction center Psb28 protein OS=Synechococcus sp. (strain WH8102) OX=84588 GN=psb28 PE=3 SV=1		0.362753	0.952673	0.139769	1.29682	0.151317	1.49898	0.0605781	1.45822	0.422503	1.0683
Q066J5	Photosystem II reaction center Psb28 protein OS=Synechococcus sp. BL107 OX=313625 GN=psb28 PE=3 SV=1		0.00680518	0.559994	0.273796	1.15103	0.282623	1.1437	0.0790316	1.26214	0.0106309	0.621558
Q7U8X6	Phycobilisome 7.8 kDa linker polypeptide, allophycocyanin-associated, core OS=Synechococcus sp. (strain WH8102) OX=84588 GN=apcC PE=3 SV=1		0.201881	0.896003	0.048571	0.801899	0.0198885	0.491123	0.307745	0.896234	0.390533	0.930583
Q7U7B1	Phycobilisome core component-allophycocyanin beta-18 subunit OS=Synechococcus sp. (strain WH8102) OX=84588 GN=apcF PE=3 SV=1		0.21308	1.09956	0.0255483	0.813854	0.405512	0.953397	0.220272	1.05767	0.27365	1.0941
Q066K4	Phycobilisome core component-allophycocyanin beta-18 subunit OS=Synechococcus sp. BL107 OX=313625 GN=BL107_13735 PE=3 SV=1		0.0601035	0.549655	0.168822	1.33069	0.448754	1.05989	0.104841	1.6426	0.110631	0.709292
Q7U4R5	Phycobilisome linker polypeptide OS=Synechococcus sp. (strain WH8102) OX=84588 GN=cpeC PE=3 SV=1		0.122916	1.64163	0.0257725	1.41636	0.0283097	0.697813	0.234917	1.09777	0.280078	1.20232
Q7U4R4	Phycobilisome linker polypeptide OS=Synechococcus sp. (strain WH8102) OX=84588 GN=SYNW2000 PE=3 SV=1		0.14406	1.59921	0.226285	1.92222	0.107007	1.26684	0.0261939	1.45953	0.409995	1.22969
Q05Z86	Phycobilisome linker polypeptide OS=Synechococcus sp. BL107 OX=313625 GN=BL107_09001 PE=3 SV=1		0.388118	0.885708	0.171553	1.43679	0.164957	1.48026	0.0993337	1.66053	0.184096	0.602796
A5GJ14	Phycobilisome linker polypeptide, C-phycoerythrin class I-associated OS=Synechococcus sp. (strain WH7803) OX=32051 GN=cpeC PE=3 SV=1		0.0657066	1.26801	0.367554	1.04899	0.437279	1.0343	0.264554	0.892628	0.473562	1.01957
A5GJ12	Phycobilisome linker polypeptide, C-phycoerythrin class I-associated OS=Synechococcus sp. (strain WH7803) OX=32051 GN=cpeE PE=3 SV=1		0.0172654	1.13355	0.0151787	1.2083	0.383383	0.902852	0.495505	1.00235	0.376213	0.895712
A5GIZ8	Phycobilisome linker polypeptide, C-phycoerythrin class II-associated OS=Synechococcus sp. (strain WH7803) OX=32051 GN=mpeE PE=3 SV=1		0.296457	1.09047	0.129793	0.750862	0.325691	1.04702	0.162532	0.759382	0.498161	1.00102
A5GJ13	Phycobilisome linker polypeptide, C-phycoerythrin-associated OS=Synechococcus sp. (strain WH7803) OX=32051 GN=mpeD PE=3 SV=1		0.456096	0.993006	0.0722084	0.859183	0.271498	1.0441	0.26192	1.09802	0.348906	0.875624
A5GNR7	Phycobilisome rod-core linker polypeptide cpcG (L-RC 27.8) OS=Synechococcus sp. (strain WH7803) OX=32051 GN=cpcG1 PE=3 SV=1		0.0493283	1.30537	0.0373304	1.60434	0.32379	0.879291	0.226709	1.29827	0.401933	0.879126
A5GJ16	Phycobilisome rod-core linker polypeptide cpcG (L-RC 28.5) OS=Synechococcus sp. (strain WH7803) OX=32051 GN=cpcG2 PE=3 SV=1		0.477364	0.996325	0.370055	0.961032	0.172289	1.6393	0.0856166	1.26121	0.301938	0.842089
Q7U9E4	Phycobilisome rod-core linker polypeptide cpcG (L-RC 28.5) OS=Synechococcus sp. (strain WH8102) OX=84588 GN=cpcG1 PE=3 SV=1		0.0325208	1.89953	0.0505498	1.73326	0.458108	0.996151	0.0571286	1.49176	0.178216	1.81015
Q064G1	Phycobilisome rod-core linker polypeptide cpcG OS=Synechococcus sp. BL107 OX=313625 GN=BL107_17205 PE=3 SV=1		0.252698	0.769967	0.424867	0.920394	0.306982	0.868126	0.0488055	1.53526	0.147902	0.640465
Q05ZB1	Phycocyanin, alpha subunit OS=Synechococcus sp. BL107 OX=313625 GN=BL107_08876 PE=3 SV=1		0.107367	0.569339	0.499344	1.00048	0.448296	0.951798	0.411161	1.06856	0.296403	0.810487
Q05ZB0	Phycocyanin, beta subunit OS=Synechococcus sp. BL107 OX=313625 GN=BL107_08881 PE=3 SV=1		0.379367	1.1021	0.043987	1.57832	0.279814	1.33727	0.2007	1.36511	0.423255	0.93226
Q7VCC2	Phycocyanobilin:ferredoxin oxidoreductase OS=Prochlorococcus marinus (strain SARG / CCMP1375 / SS120) OX=167539 GN=pcyA PE=3 SV=1		0.341747	1.04181	0.0440675	2.18046	0.0863834	1.15178	0.11375	1.4306	0.0193246	0.81489
Q7U7A1	Phycocyanobilin:ferredoxin oxidoreductase OS=Synechococcus sp. (strain WH8102) OX=84588 GN=pcyA PE=3 SV=1		0.22021	1.93534	0.23761	2.35412	0.269649	0.414803	0.278977	0.555466	0.328496	1.73674
G3XCS9	Phycoerythrin class III alpha chain CpeA OS=Prochlorococcus marinus (strain SARG / CCMP1375 / SS120) OX=167539 GN=cpeA PE=4 SV=1		0.228762	0.868995	0.00423198	0.372038	0.0905903	1.11571	0.106706	0.48728	0.0203218	1.16548
G3XCS3	Phycoerythrin class III gamma chain OS=Prochlorococcus marinus (strain SARG / CCMP1375 / SS120) OX=167539 GN=ppeC PE=3 SV=1		0.490993	1.0096	0.00838163	2.3965	0.455735	0.98455	0.00421539	2.47775	0.296015	1.09208
Q9K4U5	Phycoerythrobilin:ferredoxin oxidoreductase OS=Prochlorococcus marinus (strain SARG / CCMP1375 / SS120) OX=167539 GN=pebB PE=3 SV=1		0.172875	1.18886	0.0305214	2.31395	0.0266827	1.20694	0.032479	5.46321	0.308521	0.919074
Q7U4P6	Phycoerythrobilin:ferredoxin oxidoreductase OS=Synechococcus sp. (strain WH8102) OX=84588 GN=pebB PE=3 SV=1		0.206013	1.32476	0.0847811	5.40423	0.212281	2.15926	0.0311275	3.1101	0.235933	1.42851
Q7VD05	Phytoene dehydrogenase / carotenoid isomerase OS=Prochlorococcus marinus (strain SARG / CCMP1375 / SS120) OX=167539 GN=Pro_0584 PE=4 SV=1		0.0209644	1.1407	0.00233415	1.30541	0.496348	1.00065	0.000132319	2.06308	0.497752	0.99961
A5GP34	Phytoene dehydrogenase OS=Synechococcus sp. (strain WH7803) OX=32051 GN=crtD,pds PE=4 SV=1		0.125297	1.38455	0.169103	1.77688	0.215344	1.40437	0.263991	1.21923	0.303478	0.866341
Q7VE47	Phytoene dehydrogenase, phytoene desaturase OS=Prochlorococcus marinus (strain SARG / CCMP1375 / SS120) OX=167539 GN=pds PE=4 SV=1		0.315161	1.02236	0.202391	0.889801	0.130198	1.06164	0.0893607	1.12713	0.227677	0.960697
Q7V3D2	Phytoene desaturase OS=Prochlorococcus marinus subsp. pastoris (strain CCMP1986 / NIES-2087 / MED4) OX=59919 GN=pds,crtD PE=4 SV=1		0.281453	1.10166	0.0322544	0.57119	0.261065	1.05357	0.235373	0.779156	0.2767	0.856405
Q7U418	Phytoene desaturase OS=Synechococcus sp. (strain WH8102) OX=84588 GN=crtD PE=4 SV=1		0.173423	0.603109	0.27079	0.898673	0.325722	0.849493	0.0615892	1.39044	0.0966412	0.483078
Q7VE48	Phytoene synthase, CrtB OS=Prochlorococcus marinus (strain SARG / CCMP1375 / SS120) OX=167539 GN=crtB PE=4 SV=1		0.432355	1.02318	0.245511	2.16052	0.393842	1.06957	0.0454828	3.33444	0.00612812	0.473174
Q060W8	PKHD-type hydroxylase BL107_08374 OS=Synechococcus sp. BL107 OX=313625 GN=BL107_08374 PE=3 SV=1		0.189818	0.734347	0.0161526	2.85117	0.316661	1.18875	0.00563472	2.03969	0.242601	0.781155
Q7VB29	PKHD-type hydroxylase Pro_1271 OS=Prochlorococcus marinus (strain SARG / CCMP1375 / SS120) OX=167539 GN=Pro_1271 PE=3 SV=1		0.220158	1.16971	0.241892	1.25634	0.228859	1.17814	0.266556	1.45773	0.225718	1.17318
Q7VBL1	Plastocyanin, PetE OS=Prochlorococcus marinus (strain SARG / CCMP1375 / SS120) OX=167539 GN=petE PE=4 SV=1		0.272423	1.19426	0.103981	0.483963	0.466513	0.985169	0.202629	0.729479	0.224884	0.795516
Q7V9K2	PLP-dependent enzyme OS=Prochlorococcus marinus (strain SARG / CCMP1375 / SS120) OX=167539 GN=Pro_1831 PE=4 SV=1		0.242533	0.845717	0.0478526	15.3796	0.484161	0.983174	0.00646765	2.83491	0.206247	0.708108
Q7V9I5	Polyamine aminopropyltransferase OS=Prochlorococcus marinus (strain SARG / CCMP1375 / SS120) OX=167539 GN=speE PE=3 SV=1		0.401838	0.932947	0.0592334	5.24373	0.139098	0.770944	0.00641756	7.92116	0.354319	1.1198
A5GPL4	Polyamine aminopropyltransferase OS=Synechococcus sp. (strain WH7803) OX=32051 GN=speE PE=3 SV=1		0.460942	0.986852	0.293943	1.07992	0.439842	0.977816	0.000847251	1.23295	0.391363	1.04666
Q7U3L0	Polyamine aminopropyltransferase OS=Synechococcus sp. (strain WH8102) OX=84588 GN=speE PE=3 SV=1		0.0031969	0.941038	0.481021	0.988834	0.0474444	0.738118	0.0335061	0.693527	0.00594847	1.59571
Q7U5G5	Polyphenol oxidase OS=Synechococcus sp. (strain WH8102) OX=84588 GN=SYNW1742 PE=3 SV=1		0.0291925	0.815621	0.0831168	1.72327	0.00217081	1.5577	0.434518	1.09039	0.336026	1.12685
Q7V9H1	Polyphosphate kinase OS=Prochlorococcus marinus (strain SARG / CCMP1375 / SS120) OX=167539 GN=ppk PE=3 SV=1		0.179877	0.777831	0.0997174	4.35817	0.0936968	0.824934	0.0560503	3.32284	0.0661463	0.690841
Q7TU17	Polyphosphate kinase OS=Prochlorococcus marinus subsp. pastoris (strain CCMP1986 / NIES-2087 / MED4) OX=59919 GN=ppk PE=3 SV=1		0.149717	1.35781	0.0110683	0.404798	0.404154	0.928999	0.144935	0.456903	0.417959	0.910244
Q7U3D7	Polyphosphate kinase OS=Synechococcus sp. (strain WH8102) OX=84588 GN=ppk PE=3 SV=1		0.14393	1.99972	0.118205	7.5859	0.196098	3.90011	0.0652328	9.51203	0.422098	0.919139
Q7V119	Polyprenyl synthetase OS=Prochlorococcus marinus subsp. pastoris (strain CCMP1986 / NIES-2087 / MED4) OX=59919 GN=crtE PE=3 SV=1		0.259608	0.673333	0.168083	0.550851	0.313278	0.853477	0.408838	0.853194	0.472422	0.955822
Q7V268	Polyprenyl synthetase solanesyl diphosphate synthase (Sds) OS=Prochlorococcus marinus subsp. pastoris (strain CCMP1986 / NIES-2087 / MED4) OX=59919 GN=sds PE=3 SV=1		0.0704948	0.738505	0.198013	2.72734	0.194671	1.14814	0.0688872	10.2926	0.00166864	0.378036
Q7U7H3	Polyprenyl synthetase solanesyl diphosphate synthase (Sds) OS=Synechococcus sp. (strain WH8102) OX=84588 GN=sds PE=3 SV=1		0.401259	0.9121	0.0543142	1.96476	0.210799	2.00932	0.0591109	4.02314	0.108936	0.376675
Q7VAZ5	Polyribonucleotide nucleotidyltransferase OS=Prochlorococcus marinus (strain SARG / CCMP1375 / SS120) OX=167539 GN=pnp PE=3 SV=1		0.224894	1.08304	0.141336	0.721345	0.212569	0.955694	0.0359101	0.615178	0.254474	1.07778
Q7V0R5	Polyribonucleotide nucleotidyltransferase OS=Prochlorococcus marinus subsp. pastoris (strain CCMP1986 / NIES-2087 / MED4) OX=59919 GN=pnp PE=3 SV=1		0.463227	1.06092	0.083938	0.34728	0.289187	0.969891	0.217279	0.410373	0.437249	0.881241
A5GN19	Polyribonucleotide nucleotidyltransferase OS=Synechococcus sp. (strain WH7803) OX=32051 GN=pnp PE=3 SV=1		0.477599	0.990783	0.102948	1.48211	0.287808	1.39531	0.231273	1.18128	0.24039	1.14611
Q7U515	Polyribonucleotide nucleotidyltransferase OS=Synechococcus sp. (strain WH8102) OX=84588 GN=pnp PE=3 SV=1		0.241672	1.40308	0.0531319	4.54145	0.0867536	1.74789	0.107411	2.82024	0.434548	0.916595
Q7VAY7	Polysaccharide export-related periplasmic protein OS=Prochlorococcus marinus (strain SARG / CCMP1375 / SS120) OX=167539 GN=wza PE=4 SV=1		0.255183	1.39983	0.336045	0.772982	0.26086	0.76876	0.180438	1.40972	0.18973	0.547809
Q7VCK3	Porin homolog OS=Prochlorococcus marinus (strain SARG / CCMP1375 / SS120) OX=167539 GN=Pro_0737 PE=3 SV=1		0.480603	1.01283	0.486941	1.01218	0.284475	0.834606	0.0704138	0.663873	0.24657	1.21828
Q7VB31	Porin homolog OS=Prochlorococcus marinus (strain SARG / CCMP1375 / SS120) OX=167539 GN=Pro_1269 PE=3 SV=1		0.439558	1.03687	0.165741	0.741709	0.463952	0.97942	0.445321	0.973186	0.353462	0.900504
A5GNZ6	Porin, P stress induced OS=Synechococcus sp. (strain WH7803) OX=32051 GN=SynWH7803_2235 PE=3 SV=1		0.247353	1.20512	0.0140595	2.11179	0.181532	0.584653	0.364582	0.847126	0.225756	1.53458
Q7VD89	Porphobilinogen deaminase OS=Prochlorococcus marinus (strain SARG / CCMP1375 / SS120) OX=167539 GN=hemC PE=3 SV=1		0.194566	1.0245	0.119856	1.2232	0.39181	1.01915	0.0533168	1.34546	0.027239	1.20274
Q7V2I1	Porphobilinogen deaminase OS=Prochlorococcus marinus subsp. pastoris (strain CCMP1986 / NIES-2087 / MED4) OX=59919 GN=hemC PE=3 SV=1		0.224057	0.646522	0.192887	0.66602	0.295811	0.777912	0.357993	0.714508	0.470988	0.94588
A5GJC0	Porphobilinogen deaminase OS=Synechococcus sp. (strain WH7803) OX=32051 GN=hemC PE=3 SV=1		0.203496	0.935325	0.0428879	1.55226	0.199585	0.922935	0.110071	1.7217	0.401451	1.05489
Q7U5C2	Porphobilinogen deaminase OS=Synechococcus sp. (strain WH8102) OX=84588 GN=hemC PE=3 SV=1		0.424884	1.02145	0.152174	1.18529	0.287904	1.25477	0.023476	1.35983	0.182215	1.20471
Q05YJ9	Porphobilinogen deaminase OS=Synechococcus sp. BL107 OX=313625 GN=hemC PE=3 SV=1		0.24738	0.821752	0.0280576	1.71328	0.135388	1.32476	0.0121155	1.54554	0.0561695	0.684853
Q7U3K2	Possible 3-hydroxyacid dehydrogenase OS=Synechococcus sp. (strain WH8102) OX=84588 GN=SYNW2430 PE=4 SV=1		0.496084	0.998036	0.14135	1.42136	0.446858	0.929638	0.0249069	1.73683	0.213752	0.849954
Q7V2N9	Possible ABC transporter, ATP binding protein OS=Prochlorococcus marinus subsp. pastoris (strain CCMP1986 / NIES-2087 / MED4) OX=59919 GN=PMM0434 PE=4 SV=1		0.354456	0.712446	0.326702	1.53397	0.434408	0.968276	0.191787	2.58946	0.337777	0.682518
Q7U956	Possible acyl carrier protein OS=Synechococcus sp. (strain WH8102) OX=84588 GN=SYNW0402 PE=4 SV=1		0.189865	0.786338	0.141307	0.577992	0.12522	0.82701	0.400706	0.891714	0.300366	0.873365
A5GIK0	Possible amidase OS=Synechococcus sp. (strain WH7803) OX=32051 GN=SynWH7803_0339 PE=4 SV=1		0.154023	0.279081	0.161367	0.302683	0.154026	0.134558	0.157522	0.096256	0.157819	4.59716
Q7VDN1	Possible bilin biosynthesis protein CpeY OS=Prochlorococcus marinus (strain SARG / CCMP1375 / SS120) OX=167539 GN=cpeY PE=4 SV=1		0.222316	1.17572	0.077023	0.36842	0.35312	1.15493	0.310747	0.770712	0.0230294	0.478742
Q7U5J2	Possible carbon dioxide concentrating mechanism protein CcmK OS=Synechococcus sp. (strain WH8102) OX=84588 GN=ccmK2 PE=4 SV=1		0.212556	1.25812	0.0883614	1.80502	0.108306	2.4855	0.0420439	3.74596	0.169202	0.72146
Q060P4	Possible carbon dioxide concentrating mechanism protein CcmK OS=Synechococcus sp. BL107 OX=313625 GN=BL107_10591 PE=4 SV=1		0.213471	1.2173	0.289646	1.13956	0.280834	1.23312	0.180544	1.38637	0.205031	1.19631
Q7U7T3	Possible carbonic anhydrase OS=Synechococcus sp. (strain WH8102) OX=84588 GN=SYNW0897 PE=4 SV=1		0.0589951	1.4135	0.236482	1.31147	0.43987	1.09956	0.054417	1.4675	0.299814	1.22787
Q7U5F7	Possible cob(I)alamin adenosyltransferase OS=Synechococcus sp. (strain WH8102) OX=84588 GN=cobO PE=4 SV=1		0.482283	1.01355	0.0885714	0.901898	0.141688	0.561423	0.122264	0.491812	0.258674	1.49138
Q7TU26	Possible Conserved carboxylase domain OS=Prochlorococcus marinus subsp. pastoris (strain CCMP1986 / NIES-2087 / MED4) OX=59919 GN=PMM1588 PE=4 SV=1		0.219798	1.51461	0.280211	0.806268	0.448522	0.968333	0.26742	0.709076	0.420411	1.114
Q7U8E6	Possible cystathionine gamma-synthase OS=Synechococcus sp. (strain WH8102) OX=84588 GN=SYNW0674 PE=3 SV=1		0.149651	1.24391	0.354084	1.16617	0.182249	2.23012	0.0647517	2.06814	0.00131961	0.389224
Q7U6T3	Possible cysteine desulfurase (Class-V aminotransferase family) OS=Synechococcus sp. (strain WH8102) OX=84588 GN=nifS PE=3 SV=1		0.261385	0.799483	0.495288	1.00649	0.295075	1.27817	0.252844	1.93482	0.15433	0.580679
Q7U3F6	Possible DNA mismatch repair proteins, mutS fa OS=Synechococcus sp. (strain WH8102) OX=84588 GN=SYNW2476 PE=4 SV=1		0.0979521	1.38667	0.153263	2.79939	0.0695676	2.209	0.148963	2.00099	0.264532	1.24365
Q7U6F3	Possible DNA-binding response regulator OS=Synechococcus sp. (strain WH8102) OX=84588 GN=SYNW1385 PE=4 SV=1		0.168658	1.20011	0.119812	1.80056	0.390758	0.93039	0.216579	2.45346	0.0821162	1.30788
Q7U6V6	Possible DnaJ domain OS=Synechococcus sp. (strain WH8102) OX=84588 GN=SYNW1230 PE=4 SV=1		0.04803	2.10275	0.0106108	1.6842	0.337594	0.737659	0.163378	1.94479	0.421675	1.27285
Q7V2U7	Possible DsrE-like protein OS=Prochlorococcus marinus subsp. pastoris (strain CCMP1986 / NIES-2087 / MED4) OX=59919 GN=PMM0365 PE=4 SV=1		0.37955	1.38689	0.271236	1.50501	0.300298	1.67785	0.187576	66.6568	0.205224	1.74153
Q7U5D9	Possible ferredoxin [2Fe-2S] OS=Synechococcus sp. (strain WH8102) OX=84588 GN=SYNW1768 PE=4 SV=1		0.282337	0.97325	0.171233	1.29846	0.35025	1.18275	0.0342711	1.88974	0.0833965	0.807025
Q7U4T2	Possible ferredoxin [2Fe-2S] OS=Synechococcus sp. (strain WH8102) OX=84588 GN=SYNW1981 PE=4 SV=1		0.0902485	1.18279	0.075977	1.45642	0.397608	1.11554	0.246974	1.38112	0.200918	0.90411
Q7U875	Possible glucose 6-phosphate dehydrogenase effector OpcA OS=Synechococcus sp. (strain WH8102) OX=84588 GN=SYNW0749 PE=4 SV=1	opcA	0.224601	1.60012	0.0110952	2.468	0.25089	0.890351	0.0825519	1.15516	0.433501	1.06867	pentoses phosphate
Q7U463	Possible glycosyltransferase 2 fused to TPR-repeat domain OS=Synechococcus sp. (strain WH8102) OX=84588 GN=SYNW2209 PE=4 SV=1		0.248665	0.39774	0.333228	0.805072	0.485393	0.982125	0.201527	1.4677	0.217762	0.345889
Q7U3Y4	Possible hemolysin-type calcium-binding protei OS=Synechococcus sp. (strain WH8102) OX=84588 GN=SYNW2293 PE=4 SV=1		0.327342	0.960998	0.0721082	3.30645	0.141112	3.09183	0.0348021	3.25495	0.351325	0.781743
Q7U7H2	Possible hydrolase/phosphatase OS=Synechococcus sp. (strain WH8102) OX=84588 GN=SYNW1012 PE=4 SV=1		0.279256	0.888439	0.389152	0.903215	0.327808	1.20004	0.159885	1.38689	0.31085	1.14608
Q7U4V6	Possible LysM domain OS=Synechococcus sp. (strain WH8102) OX=84588 GN=SYNW1957 PE=4 SV=1		0.133741	0.611462	0.363663	1.3112	0.448292	1.07033	0.0493875	1.59999	0.0138594	0.219808
Q7U3Z0	Possible magnesium protoprophyrin IX methyltransferase OS=Synechococcus sp. (strain WH8102) OX=84588 GN=SYNW2287 PE=4 SV=1		0.0407921	1.84691	0.115766	6.0473	0.157181	4.3092	0.158879	17.3315	0.285932	0.865905
Q7U6Z0	Possible modulator of DNA gyrase OS=Synechococcus sp. (strain WH8102) OX=84588 GN=pmbA PE=4 SV=1		0.168489	1.38084	0.0264515	2.02319	0.237428	0.853237	0.283539	1.31176	0.456165	1.03174
Q7U8L8	Possible N-terminal part of IF-2 OS=Synechococcus sp. (strain WH8102) OX=84588 GN=SYNW0598 PE=4 SV=1		0.429337	1.04838	0.09316	2.5312	0.0698213	1.36497	0.178608	5.14095	0.173326	0.75472
Q7U7H5	Possible nitrilase OS=Synechococcus sp. (strain WH8102) OX=84588 GN=SYNW1008 PE=4 SV=1		0.19182	0.732767	0.44408	1.0568	0.180144	0.743004	0.203556	1.37189	0.433541	0.929595
Q7U852	Possible nucleotide sugar epimerase OS=Synechococcus sp. (strain WH8102) OX=84588 GN=SYNW0772 PE=4 SV=1		0.0505915	1.23546	0.0866187	2.07281	0.0012767	1.56911	0.0898592	2.41667	0.236962	0.720953
Q065G9	Possible nucleotide sugar epimerase OS=Synechococcus sp. BL107 OX=313625 GN=BL107_15160 PE=4 SV=1		0.455075	0.937317	0.112932	2.63865	0.178778	1.52941	0.0351522	3.40832	0.137884	0.416561
Q7U3K0	Possible p-aminobenzoate synthetase OS=Synechococcus sp. (strain WH8102) OX=84588 GN=SYNW2432 PE=4 SV=1		0.365598	1.15543	0.298494	1.60324	0.181932	0.711388	0.458635	0.931499	0.389544	1.1661
Q7U594	Possible phosphoribosyltransferase family protein OS=Synechococcus sp. (strain WH8102) OX=84588 GN=SYNW1813 PE=4 SV=1		0.339459	1.12554	0.394464	0.874305	0.138225	1.02751	0.132056	1.5078	0.374427	0.838002
Q7U4R3	Possible phycobilisome linker polypeptide OS=Synechococcus sp. (strain WH8102) OX=84588 GN=cpeE PE=3 SV=1		0.375214	1.08351	0.305427	1.1559	0.395482	0.920639	0.10698	1.61885	0.0859195	0.791003
Q7U4S4	Possible phycobilisome linker polypeptide OS=Synechococcus sp. (strain WH8102) OX=84588 GN=SYNW1989 PE=3 SV=1		0.244606	1.57008	0.138939	2.37966	0.159218	1.40699	0.0926076	1.48525	0.448946	1.08193
Q05Z87	Possible phycobilisome linker polypeptide OS=Synechococcus sp. BL107 OX=313625 GN=BL107_08996 PE=3 SV=1		0.479327	1.03229	0.0287343	5.33408	0.249642	1.59529	0.0150551	3.76067	0.349578	0.7229
Q05Z72	Possible phycobilisome linker polypeptide OS=Synechococcus sp. BL107 OX=313625 GN=BL107_09071 PE=3 SV=1		0.107648	0.682818	0.464552	1.02584	0.322344	0.871976	0.223635	1.26396	0.203015	0.739954
Q7TTT3	Possible Phycobilisome polypeptide OS=Synechococcus sp. (strain WH8102) OX=84588 GN=SYNW1996 PE=3 SV=1		0.0896928	2.40944	0.0932798	18.2622	0.135543	5.44295	0.117078	10.1045	0.206687	0.888486
Q7U921	Possible polysaccharide deacetylase (Xylanase, chitin deacetylase) OS=Synechococcus sp. (strain WH8102) OX=84588 GN=SYNW0438 PE=4 SV=1		0.471568	0.994159	0.195711	1.48282	0.291389	0.760916	0.202978	1.72395	0.179034	0.78907
Q7U448	Possible porin OS=Synechococcus sp. (strain WH8102) OX=84588 GN=som PE=3 SV=1		0.292019	1.17467	0.0884844	2.39061	0.18223	4.98611	0.113486	3.3345	0.435907	1.12298
Q7U447	Possible porin OS=Synechococcus sp. (strain WH8102) OX=84588 GN=som PE=3 SV=1		0.398818	0.978415	0.186501	1.86987	0.179199	4.81611	0.0175381	2.66717	0.419853	1.20322
Q060W6	Possible porin OS=Synechococcus sp. BL107 OX=313625 GN=BL107_08384 PE=3 SV=1		0.382857	0.903401	0.208247	1.98825	0.264228	1.34512	0.254406	1.69673	0.462325	0.957652
Q7TTS2	Possible Protein phosphatase 2A regulatory B s OS=Synechococcus sp. (strain WH8102) OX=84588 GN=SYNW2398 PE=4 SV=1		0.15291	0.722992	0.05976	0.551399	0.0198347	0.702672	0.0990132	0.733431	0.462686	1.02583
Q7U3Q8	Possible reductase OS=Synechococcus sp. (strain WH8102) OX=84588 GN=SYNW2371 PE=4 SV=1		0.355879	0.926794	0.293534	1.56113	0.286467	1.29232	0.124114	2.07841	0.253033	0.744877
Q7U4Y1	Possible ring-cleaving dioxygenase OS=Synechococcus sp. (strain WH8102) OX=84588 GN=SYNW1932 PE=4 SV=1		0.198494	1.26999	0.289141	1.25901	0.252966	1.56765	0.0249003	1.64947	0.34325	0.901396
A5GI44	Possible serine/threonine protein kinase OS=Synechococcus sp. (strain WH7803) OX=32051 GN=SynWH7803_0183 PE=4 SV=1		0.0497596	0.957398	0.278606	1.10667	0.0289783	1.32334	0.0507725	1.84383	0.244341	0.887252
A5GJG8	Possible short chain dehydrogenase OS=Synechococcus sp. (strain WH7803) OX=32051 GN=SynWH7803_0657 PE=3 SV=1		0.347993	0.852133	0.433327	0.90012	0.320467	1.21919	0.0945185	0.720095	0.460458	0.953028
Q7V347	Possible Thy1 protein homolog OS=Prochlorococcus marinus subsp. pastoris (strain CCMP1986 / NIES-2087 / MED4) OX=59919 GN=PMM0243 PE=4 SV=1		0.282085	1.25706	0.0771434	0.674405	0.400881	1.13813	0.220726	0.660172	0.469722	1.03337
Q7U408	Possible transcriptional regulator OS=Synechococcus sp. (strain WH8102) OX=84588 GN=SYNW2268 PE=4 SV=1		0.0138944	1.09806	0.472923	0.979076	0.101881	1.35386	0.340458	1.17744	0.0116044	1.36555
Q7V1B7	Possible Vng0271c OS=Prochlorococcus marinus subsp. pastoris (strain CCMP1986 / NIES-2087 / MED4) OX=59919 GN=PMM0962 PE=4 SV=1		0.256852	1.2819	0.488479	1.01091	0.369994	1.09773	0.328333	1.44946	0.307041	0.798609
A5GK28	Possible zeta-carotene desaturase OS=Synechococcus sp. (strain WH7803) OX=32051 GN=SynWH7803_0867 PE=4 SV=1		0.057262	1.39399	0.00559415	0.871413	0.272785	1.3227	0.0624983	0.567723	0.387903	0.855588
Q7U7A2	Possible Zn-dependent peptidase OS=Synechococcus sp. (strain WH8102) OX=84588 GN=SYNW1083 PE=3 SV=1		0.0529699	1.23587	0.146632	2.30617	0.14263	2.57533	0.0123712	3.15566	0.452239	0.98556
Q7V9M4	Precorrin isomerase OS=Prochlorococcus marinus (strain SARG / CCMP1375 / SS120) OX=167539 GN=cobH PE=4 SV=1		0.266634	0.791463	0.0023445	7.08437	0.158423	1.28658	0.0636865	4.67498	0.216736	0.798055
Q7TTW7	PRECORRIN-2 C20-METHYLTRANSFERASE OS=Synechococcus sp. (strain WH8102) OX=84588 GN=cbiL PE=4 SV=1		0.150552	0.351417	0.160508	0.338218	0.206848	0.255995	0.215268	0.493478	0.0366882	0.102853
Q7VDJ0	Precorrin-2 methylase OS=Prochlorococcus marinus (strain SARG / CCMP1375 / SS120) OX=167539 GN=cobF PE=4 SV=1		0.0658297	1.27309	0.129821	1.97298	0.495701	1.00474	0.487135	1.02531	0.385395	1.1248
Q7V9Z8	Precorrin-3B methylase OS=Prochlorococcus marinus (strain SARG / CCMP1375 / SS120) OX=167539 GN=cobJ PE=4 SV=1		0.250289	0.496445	0.201801	3.89045	0.279821	0.562414	0.04131	8.57896	0.191538	0.346175
Q7VDC3	Precorrin-4 methylase OS=Prochlorococcus marinus (strain SARG / CCMP1375 / SS120) OX=167539 GN=cobM PE=3 SV=1		0.00465911	1.15432	0.214767	2.18547	0.302703	1.07575	0.395366	0.905395	0.220052	1.08666
Q7VAW1	Precorrin-6B methylase 2 OS=Prochlorococcus marinus (strain SARG / CCMP1375 / SS120) OX=167539 GN=cobL PE=4 SV=1		0.169596	1.26176	0.353537	1.13164	0.411984	1.03965	0.21958	1.51203	0.428102	0.95524
A5GJR9	Predicted acyl esterase OS=Synechococcus sp. (strain WH7803) OX=32051 GN=SynWH7803_0758 PE=4 SV=1		0.130296	0.703822	0.0461169	2.09702	0.480549	1.01309	0.0524412	2.36032	0.429032	0.887927
Q7VDU5	Predicted alternative thymidylate synthase OS=Prochlorococcus marinus (strain SARG / CCMP1375 / SS120) OX=167539 GN=THY1 PE=4 SV=1		0.427443	0.990587	0.298172	1.12366	0.313509	1.05181	0.342636	1.07214	0.00546419	1.24719
Q7VDV4	Predicted amidase OS=Prochlorococcus marinus (strain SARG / CCMP1375 / SS120) OX=167539 GN=Pro_0264 PE=4 SV=1		0.269511	0.916606	0.0100279	2.12589	0.216258	0.930267	0.0838971	1.52775	0.218399	1.10488
Q7V9J6	Predicted chorismate lyase OS=Prochlorococcus marinus (strain SARG / CCMP1375 / SS120) OX=167539 GN=ubiC PE=4 SV=1		0.0980654	1.1292	0.440331	0.960852	0.175054	0.850439	0.21766	1.45995	0.0240326	1.28359
Q7VC85	Predicted dehydrogenase OS=Prochlorococcus marinus (strain SARG / CCMP1375 / SS120) OX=167539 GN=mviM PE=4 SV=1		0.291421	0.904271	0.133602	2.82359	0.180522	1.09201	0.250743	1.07658	0.483211	1.00328
Q7VDR3	Predicted dehydrogenase OS=Prochlorococcus marinus (strain SARG / CCMP1375 / SS120) OX=167539 GN=mviM PE=4 SV=1		0.391847	0.962353	0.185547	0.910176	0.24408	1.08357	0.333432	1.04719	0.489147	0.996794
Q7VD50	Predicted dehydrogenase OS=Prochlorococcus marinus (strain SARG / CCMP1375 / SS120) OX=167539 GN=Pro_0533 PE=4 SV=1		0.307787	1.07805	0.000548455	2.58668	0.129354	1.1261	0.12346	9.38096	0.0204905	0.647047
Q7V9T6	Predicted dehydrogenase OS=Prochlorococcus marinus (strain SARG / CCMP1375 / SS120) OX=167539 GN=Pro_1738 PE=4 SV=1		0.106428	1.18253	0.00472781	0.415998	0.458825	0.979302	0.281279	0.730563	0.01718	1.39745
A5GJG6	Predicted dehydrogenase OS=Synechococcus sp. (strain WH7803) OX=32051 GN=SynWH7803_0655 PE=4 SV=1		0.483899	0.989159	0.312029	1.3189	0.352956	0.932784	0.0920371	0.652724	0.491165	0.994511
Q7VDR9	Predicted esterase OS=Prochlorococcus marinus (strain SARG / CCMP1375 / SS120) OX=167539 GN=Pro_0299 PE=4 SV=1		0.11267	1.70119	0.153773	3.15582	0.415854	0.943271	0.159917	4.7027	0.428881	0.939155
Q7U6B2	Predicted flavoprotein involved in K+ transport (COG2072) OS=Synechococcus sp. (strain WH8102) OX=84588 GN=SYNW1427 PE=4 SV=1		0.129934	3.00509	0.124296	4.6025	0.101366	6.30857	0.0435415	4.12283	0.315637	0.791175
Q7VEH0	Predicted flavoprotein OS=Prochlorococcus marinus (strain SARG / CCMP1375 / SS120) OX=167539 GN=Pro_0043 PE=4 SV=1		0.494035	1.00341	0.251656	1.32245	0.351468	0.958138	0.0369714	1.67946	0.0429684	1.45761
A5GPG8	Predicted flavoprotein OS=Synechococcus sp. (strain WH7803) OX=32051 GN=SynWH7803_2407 PE=4 SV=1		0.103455	0.922448	0.0578851	2.08318	0.483429	1.00888	0.124436	1.81487	0.48552	0.987323
A5GJM3	Predicted flavoprotein related to choline dehydrogenase OS=Synechococcus sp. (strain WH7803) OX=32051 GN=SynWH7803_0712 PE=4 SV=1		0.144507	0.789686	0.167105	1.17268	0.464618	0.952879	0.259319	1.28492	0.19049	1.31134
A5GJN9	Predicted flavoprotein related to choline dehydrogenase OS=Synechococcus sp. (strain WH7803) OX=32051 GN=SynWH7803_0728 PE=4 SV=1		0.421983	0.982115	0.103676	1.35336	0.194557	1.29984	0.158877	1.25583	0.443218	1.02904
Q7VDW5	Predicted glutathione S-transferase OS=Prochlorococcus marinus (strain SARG / CCMP1375 / SS120) OX=167539 GN=ECM4 PE=4 SV=1		0.0575105	0.833996	0.0610464	3.39972	0.19798	1.08557	0.178476	27.3943	0.418023	0.977076
Q7VA73	Predicted HAD superfamily phosphatase OS=Prochlorococcus marinus (strain SARG / CCMP1375 / SS120) OX=167539 GN=gph PE=4 SV=1		0.326326	1.09924	0.00373032	0.307505	0.486922	0.995303	0.48556	0.977072	0.463793	0.98487
Q7VCL1	Predicted hydrolase, HAD superfamily OS=Prochlorococcus marinus (strain SARG / CCMP1375 / SS120) OX=167539 GN=Pro_0729 PE=4 SV=1		0.216638	1.09975	0.0948658	2.57603	0.0531795	1.18099	0.0236073	2.49295	0.201799	0.900227
Q7VB22	Predicted hydrolase, HAD superfamily OS=Prochlorococcus marinus (strain SARG / CCMP1375 / SS120) OX=167539 GN=Pro_1278 PE=4 SV=1		0.47045	0.987989	0.348666	0.74849	0.412779	1.13985	0.191973	37.1577	0.00403167	0.193713
Q7VB21	Predicted hydrolase, HAD superfamily OS=Prochlorococcus marinus (strain SARG / CCMP1375 / SS120) OX=167539 GN=Pro_1279 PE=4 SV=1		0.355813	1.2351	0.469338	0.972463	0.223842	0.658877	0.380498	1.35038	0.29012	1.34495
Q7VBU6	Predicted inactivated Zn-dependent protease OS=Prochlorococcus marinus (strain SARG / CCMP1375 / SS120) OX=167539 GN=pmbA PE=4 SV=1		0.265028	0.887024	0.0266167	2.17061	0.261227	1.10887	0.0022403	4.90785	0.0141166	0.582151
Q7V9V3	Predicted kinase, fructosamine/homoserine kinase family OS=Prochlorococcus marinus (strain SARG / CCMP1375 / SS120) OX=167539 GN=Pro_1721 PE=3 SV=1		0.101057	2.40502	0.021719	0.274082	0.486937	1.01243	0.188283	56.1356	0.000221665	0.0859796
Q7VC18	Predicted MazG family pyrophosphatase OS=Prochlorococcus marinus (strain SARG / CCMP1375 / SS120) OX=167539 GN=mazG PE=4 SV=1		0.415275	0.964566	0.127627	1.42618	0.375947	1.04087	0.347341	0.934376	0.0131553	1.32085
Q7VCA7	Predicted membrane GTPase OS=Prochlorococcus marinus (strain SARG / CCMP1375 / SS120) OX=167539 GN=typA PE=4 SV=1		0.339523	0.891734	6.61646e-05	3.66917	0.343387	1.13979	0.0113122	4.6804	0.0818845	0.638187
Q7VEI0	Predicted membrane protein OS=Prochlorococcus marinus (strain SARG / CCMP1375 / SS120) OX=167539 GN=Pro_0033 PE=4 SV=1		0.429779	0.930381	0.306425	0.851349	0.178655	0.910158	0.0722827	0.566029	0.0976524	1.40264
Q7VAA2	Predicted membrane protein OS=Prochlorococcus marinus (strain SARG / CCMP1375 / SS120) OX=167539 GN=Pro_1562 PE=4 SV=1		0.23832	1.17875	0.231093	1.56579	0.494903	0.996658	0.360333	1.23599	0.496986	0.997846
A5GL84	Predicted metal-dependent phosphoesterases (PHP family) OS=Synechococcus sp. (strain WH7803) OX=32051 GN=SynWH7803_1273 PE=4 SV=1		0.00940317	1.54812	0.0862284	1.74856	0.174401	0.720431	0.448298	1.0036	0.108722	1.7092
A5GJX0	Predicted NAD/FAD-dependent oxidoreductase OS=Synechococcus sp. (strain WH7803) OX=32051 GN=SynWH7803_0809 PE=4 SV=1		0.455024	0.940522	0.468679	1.0223	0.142891	1.05703	0.2062	0.63273	0.384109	1.23588
Q7VE73	Predicted nucleoside-diphosphate sugar epimerase OS=Prochlorococcus marinus (strain SARG / CCMP1375 / SS120) OX=167539 GN=Pro_0140 PE=4 SV=1		0.130093	1.09788	0.0300882	0.500113	0.223257	1.29206	0.177917	0.642699	0.00892036	0.471561
Q062V6	Predicted pyridoxal phosphate-dependent enzyme apparently OS=Synechococcus sp. BL107 OX=313625 GN=BL107_05934 PE=3 SV=1		0.0888901	0.620762	0.326074	1.16854	0.205348	1.3345	0.022984	1.75394	0.0134699	0.431857
A5GKF9	Predicted redox protein OS=Synechococcus sp. (strain WH7803) OX=32051 GN=SynWH7803_0998 PE=4 SV=1		0.285439	1.11698	0.0175395	2.03667	0.41431	0.973171	0.102741	1.45638	0.116184	1.27662
Q7VA50	Predicted rRNA methylase OS=Prochlorococcus marinus (strain SARG / CCMP1375 / SS120) OX=167539 GN=Pro_1617 PE=4 SV=1		0.471454	0.952993	0.0937348	0.163094	0.07657	2.26627	0.173948	23.028	0.0989523	0.183516
Q7VDL8	Predicted thioesterase OS=Prochlorococcus marinus (strain SARG / CCMP1375 / SS120) OX=167539 GN=fcbC PE=4 SV=1		0.442815	1.08484	0.165828	3.64938	0.395807	0.84906	0.398564	1.15516	0.269439	1.44437
Q7VBU7	Predicted Zn-dependent protease OS=Prochlorococcus marinus (strain SARG / CCMP1375 / SS120) OX=167539 GN=tldD PE=4 SV=1		0.0928401	0.657669	0.352531	1.19004	0.328111	0.970315	0.00372539	4.58526	0.0717878	0.73126
A5GJQ5	Predicted Zn-dependent protease OS=Synechococcus sp. (strain WH7803) OX=32051 GN=SynWH7803_0744 PE=4 SV=1		0.480112	0.978573	0.456283	0.881579	0.0422427	1.59704	0.319675	1.30649	0.257535	0.618496
Q7VA09	Prephenate dehydratase OS=Prochlorococcus marinus (strain SARG / CCMP1375 / SS120) OX=167539 GN=pheA PE=4 SV=1		0.100473	1.11964	0.242642	1.46843	0.35972	1.06064	0.0120414	2.67654	0.00196063	0.601741
A5GIN6	Prephenate dehydratase OS=Synechococcus sp. (strain WH7803) OX=32051 GN=pheA PE=4 SV=1		0.115865	1.43497	0.0897238	17.8659	0.091341	0.640539	0.411071	1.23446	0.088893	3.46965
Q7TTS9	Prephenate dehydratase OS=Synechococcus sp. (strain WH8102) OX=84588 GN=pheA PE=4 SV=1		0.173141	1.32303	0.0381222	3.72145	0.162925	2.50331	0.0211639	5.2329	0.40321	1.08046
Q7V9V5	Prephenate dehydrogenase OS=Prochlorococcus marinus (strain SARG / CCMP1375 / SS120) OX=167539 GN=tyrA PE=4 SV=1		0.0191259	0.76831	0.00194442	0.57819	0.313999	1.06383	0.115401	1.83941	0.198794	1.09165
Q7U4K9	Prephenate dehydrogenase OS=Synechococcus sp. (strain WH8102) OX=84588 GN=SYNW2058 PE=4 SV=1		0.147656	0.712337	0.164418	4.12141	0.156229	1.33543	0.100162	3.50334	0.0690751	0.51722
Q7VD86	Primosomal protein N' OS=Prochlorococcus marinus (strain SARG / CCMP1375 / SS120) OX=167539 GN=priA PE=3 SV=1		0.176753	1.56896	0.499509	0.998812	0.0759292	0.283499	0.0622056	0.207221	0.163398	1.8707
Q7VBP6	Probable 2-phosphosulfolactate phosphatase OS=Prochlorococcus marinus (strain SARG / CCMP1375 / SS120) OX=167539 GN=comB PE=3 SV=1		0.081079	1.1338	0.442082	1.05091	0.105904	1.10061	0.377433	0.881235	0.0699089	0.846706
Q7U7H6	Probable 2-phosphosulfolactate phosphatase OS=Synechococcus sp. (strain WH8102) OX=84588 GN=comB PE=3 SV=1		0.227046	1.16505	0.0155811	1.91073	0.10104	2.08644	0.0146038	2.81616	0.18385	0.749543
Q7VA74	Probable 30S ribosomal protein PSRP-3 OS=Prochlorococcus marinus (strain SARG / CCMP1375 / SS120) OX=167539 GN=Pro_1593 PE=3 SV=1		0.18951	1.12956	0.0335656	2.20683	0.244391	1.13367	0.163968	1.64617	0.331539	0.917498
Q7V048	Probable 30S ribosomal protein PSRP-3 OS=Prochlorococcus marinus subsp. pastoris (strain CCMP1986 / NIES-2087 / MED4) OX=59919 GN=PMM1440 PE=3 SV=2		0.494458	0.995513	0.252821	0.779249	0.353826	0.917563	0.329532	1.13092	0.305399	0.822962
A5GNB3	Probable 30S ribosomal protein PSRP-3 OS=Synechococcus sp. (strain WH7803) OX=32051 GN=SynWH7803_2002 PE=3 SV=1		0.275217	0.952849	0.475542	1.00973	0.495584	0.997483	0.318865	0.97898	0.422527	1.04203
Q7U8U9	Probable 30S ribosomal protein PSRP-3 OS=Synechococcus sp. (strain WH8102) OX=84588 GN=SYNW0510 PE=3 SV=1		0.0357968	1.67926	0.0883839	13.1543	0.11216	3.14384	0.0749248	4.50333	9.35111e-05	1.31047
Q064S9	Probable 30S ribosomal protein PSRP-3 OS=Synechococcus sp. BL107 OX=313625 GN=BL107_16615 PE=3 SV=1		0.248192	1.21744	0.0251988	1.44065	0.412199	0.93664	0.309941	1.12046	0.30623	0.8946
Q7U868	Probable aminopeptidase N OS=Synechococcus sp. (strain WH8102) OX=84588 GN=pepN PE=4 SV=1		0.203603	1.34583	0.0983096	2.44114	0.349397	1.28245	0.151441	1.45887	0.247738	1.3059
P72208	Probable aspartoacylase OS=Prochlorococcus marinus (strain SARG / CCMP1375 / SS120) OX=167539 GN=Pro_0251 PE=3 SV=2		0.263067	1.08219	0.239434	1.21617	0.0337426	0.908465	0.223608	1.57942	0.00709487	1.21428
A5GNJ9	Probable aspartoacylase OS=Synechococcus sp. (strain WH7803) OX=32051 GN=SynWH7803_2088 PE=3 SV=1		0.0442501	0.654221	0.0528495	0.525708	0.411567	1.06693	0.158615	0.546419	0.20103	0.738253
Q7VAP4	Probable cytosol aminopeptidase OS=Prochlorococcus marinus (strain SARG / CCMP1375 / SS120) OX=167539 GN=pepA PE=3 SV=1		0.464389	1.0072	0.0385904	1.69677	0.01493	1.07786	0.239137	1.16104	0.104074	1.10903
Q7V0D4	Probable cytosol aminopeptidase OS=Prochlorococcus marinus subsp. pastoris (strain CCMP1986 / NIES-2087 / MED4) OX=59919 GN=pepA PE=3 SV=1		0.434917	0.931225	0.139973	2.88253	0.12566	1.15511	0.123428	1.66376	0.43169	0.922688
A5GN62	Probable cytosol aminopeptidase OS=Synechococcus sp. (strain WH7803) OX=32051 GN=pepA PE=3 SV=1		0.486994	1.00446	0.171956	6.92254	0.169587	0.957695	0.171587	10.9755	0.46845	1.02397
Q7U8Q1	Probable cytosol aminopeptidase OS=Synechococcus sp. (strain WH8102) OX=84588 GN=pepA PE=3 SV=1		0.239858	1.67657	0.127526	2.46167	0.413773	1.13444	0.0228283	1.9317	0.347968	0.813828
Q7U9N5	Probable deoxyribodipyrimidine photolyase OS=Synechococcus sp. (strain WH8102) OX=84588 GN=SYNW0219 PE=3 SV=1		0.117541	1.50203	0.0379602	1.86393	0.00618902	0.651177	0.363437	1.26119	0.375111	0.836808
Q7U608	Probable glutathione reductase (NADPH) OS=Synechococcus sp. (strain WH8102) OX=84588 GN=gshR PE=3 SV=1		0.372464	1.05968	0.0632577	1.51166	0.219605	1.29085	0.189116	1.69913	0.43414	0.944274
Q7U8F6	Probable glycosyltransferase OS=Synechococcus sp. (strain WH8102) OX=84588 GN=SYNW0663 PE=4 SV=1		0.399088	1.16653	0.28977	1.67163	0.179737	1.68602	0.107933	3.24854	0.217295	0.422733
Q7VAN9	Probable import-associated channel, similar to chloroplast protein IAP75 OS=Prochlorococcus marinus (strain SARG / CCMP1375 / SS120) OX=167539 GN=Pro_1419 PE=4 SV=1		0.476182	1.04087	0.431519	1.14797	0.283348	1.46552	0.0709042	1.48255	0.48109	0.977745
Q7VDF8	Probable malate:quinone oxidoreductase OS=Prochlorococcus marinus (strain SARG / CCMP1375 / SS120) OX=167539 GN=mqo PE=3 SV=1	mqo	0.39063	1.10138	0.0173013	49.145	0.269525	0.858493	0.00586841	29.3505	0.308288	1.17596	TCA
Q7U5L7	Probable malate:quinone oxidoreductase OS=Synechococcus sp. (strain WH8102) OX=84588 GN=mqo PE=3 SV=1	mqo	0.0866901	3.38298	0.0410103	19.6823	0.149077	4.55001	0.079642	10.0168	0.238082	2.29172	TCA
Q7V9Q6	Probable N-acyl-L-amino acid amidohydrolase OS=Prochlorococcus marinus (strain SARG / CCMP1375 / SS120) OX=167539 GN=Pro_1773 PE=4 SV=1		0.35179	0.926808	0.0829529	4.5625	0.261411	1.10456	0.34343	0.877278	0.364933	0.930289
Q7U3X2	Probable O-succinylbenzoic acid--CoA ligase (OSB-CoA synthetase) OS=Synechococcus sp. (strain WH8102) OX=84588 GN=menE PE=4 SV=1		0.0573227	1.31044	0.247537	1.43648	0.045957	0.418617	0.275162	1.89052	0.43663	0.946885
Q7V322	Probable oxidoreductase OS=Prochlorococcus marinus subsp. pastoris (strain CCMP1986 / NIES-2087 / MED4) OX=59919 GN=PMM0273 PE=4 SV=1		0.00666078	1.25719	0.0642002	0.777778	0.149857	0.833086	0.424426	0.918091	0.283583	0.869774
Q7U9L4	Probable oxidoreductase OS=Synechococcus sp. (strain WH8102) OX=84588 GN=SYNW0240 PE=4 SV=1		0.154964	0.774145	0.0626869	1.12713	0.298714	1.46585	0.065955	2.85269	0.0125341	0.331392
Q7U6W2	Probable ribonuclease II OS=Synechococcus sp. (strain WH8102) OX=84588 GN=SYNW1224 PE=4 SV=1		0.263747	3.31616	0.0721119	21.1307	0.172605	18.5014	0.160968	28.3951	0.36627	0.83317
Q7VDL2	Probable septum site-determining protein MinC OS=Prochlorococcus marinus (strain SARG / CCMP1375 / SS120) OX=167539 GN=minC PE=3 SV=1		0.442618	0.953875	0.37364	1.09184	0.129218	0.803083	0.0425006	2.12728	0.271004	1.12619
Q7U8R9	Probable transcriptional regulatory protein SYNW0543 OS=Synechococcus sp. (strain WH8102) OX=84588 GN=SYNW0543 PE=3 SV=1		0.135373	1.19241	0.0110937	3.92718	0.109782	2.54355	0.0890625	3.70427	0.43055	0.978083
Q7TUE6	Proline iminopeptidase OS=Prochlorococcus marinus subsp. pastoris (strain CCMP1986 / NIES-2087 / MED4) OX=59919 GN=PMM0356 PE=3 SV=1		0.443077	0.954894	0.148183	1.43062	0.394614	1.02373	0.452339	0.954155	0.418034	0.933993
Q7VD75	Proline--tRNA ligase OS=Prochlorococcus marinus (strain SARG / CCMP1375 / SS120) OX=167539 GN=proS PE=3 SV=1		0.289088	0.935855	0.106867	0.704326	0.145815	1.08262	0.43154	1.04322	0.303968	0.945551
Q7V2H0	Proline--tRNA ligase OS=Prochlorococcus marinus subsp. pastoris (strain CCMP1986 / NIES-2087 / MED4) OX=59919 GN=proS PE=3 SV=1		0.341054	1.19701	0.40301	0.90482	0.133389	1.10137	0.3855	0.842979	0.471438	1.04212
Q7U5D6	Proline--tRNA ligase OS=Synechococcus sp. (strain WH8102) OX=84588 GN=proS PE=3 SV=1		0.140373	1.84438	0.0294104	2.11702	0.132576	1.70486	0.175466	1.38539	0.424284	0.937858
Q7VC67	Protein containing glutaredoxin domain and PD1-like DNA-binding domain OS=Prochlorococcus marinus (strain SARG / CCMP1375 / SS120) OX=167539 GN=Pro_0875 PE=4 SV=1		0.306005	0.890781	0.00340482	3.4218	0.472999	1.01236	0.0256694	3.24842	0.335329	1.0991
Q7VEJ7	Protein GrpE OS=Prochlorococcus marinus (strain SARG / CCMP1375 / SS120) OX=167539 GN=grpE PE=3 SV=1		0.222806	0.895563	0.00904515	0.610365	0.0695154	0.948733	0.000122273	0.579319	0.0198153	1.1641
A5GHN3	Protein GrpE OS=Synechococcus sp. (strain WH7803) OX=32051 GN=grpE PE=3 SV=1		0.302303	1.26187	0.0999953	1.45129	0.117343	0.748559	0.361671	0.96525	0.0879281	1.83523
Q7UA77	Protein GrpE OS=Synechococcus sp. (strain WH8102) OX=84588 GN=grpE PE=3 SV=1		0.234417	1.18342	0.143631	1.38567	0.179787	0.820375	0.40371	1.04372	0.0605959	1.42622
Q7VEE1	Protein implicated in RNA metabolism (PRC-barrel domain) OS=Prochlorococcus marinus (strain SARG / CCMP1375 / SS120) OX=167539 GN=Pro_0072 PE=4 SV=1		0.396013	1.02965	0.166232	1.36466	0.333388	1.02737	0.0844827	2.12731	0.488093	1.00297
Q7V9V8	Protein RecA OS=Prochlorococcus marinus (strain SARG / CCMP1375 / SS120) OX=167539 GN=recA PE=3 SV=1		0.480384	0.973889	0.212664	0.653278	0.322025	0.803746	0.0558737	4.99994	0.0819486	0.327714
Q7UZU3	Protein RecA OS=Prochlorococcus marinus subsp. pastoris (strain CCMP1986 / NIES-2087 / MED4) OX=59919 GN=recA PE=3 SV=1		0.388885	1.12508	0.100325	0.523487	0.39647	1.02713	0.328758	0.7734	0.16346	0.596015
Q7VC23	Protein Thf1 OS=Prochlorococcus marinus (strain SARG / CCMP1375 / SS120) OX=167539 GN=thf1 PE=3 SV=1		0.189768	1.17137	0.492352	1.00806	0.000858499	1.13418	0.0610665	2.54478	0.00140096	0.661717
Q7U6N6	Protein Thf1 OS=Synechococcus sp. (strain WH8102) OX=84588 GN=thf1 PE=3 SV=1		0.453796	1.0105	0.164774	1.35639	0.492811	0.992987	0.0900428	1.62471	0.187757	0.851233
Q067G8	Protein Thf1 OS=Synechococcus sp. BL107 OX=313625 GN=thf1 PE=3 SV=1		0.163002	0.509284	0.348052	1.22193	0.300501	1.41651	0.0769069	5.57265	0.0906067	0.339627
Q7V9M9	Protein translocase subunit SecA OS=Prochlorococcus marinus (strain SARG / CCMP1375 / SS120) OX=167539 GN=secA PE=3 SV=1		0.274425	0.944916	0.00969027	3.4694	0.358563	1.05967	0.00404036	6.63842	0.00586193	0.560717
Q7UZM1	Protein translocase subunit SecA OS=Prochlorococcus marinus subsp. pastoris (strain CCMP1986 / NIES-2087 / MED4) OX=59919 GN=secA PE=3 SV=1		0.443673	1.05969	0.216989	0.696094	0.120653	0.72412	0.226673	0.629493	0.459768	1.05521
Q7UA15	Protein translocase subunit SecA OS=Synechococcus sp. (strain WH8102) OX=84588 GN=secA PE=3 SV=1		0.128512	1.64464	0.0778238	2.67137	0.257721	1.24946	0.0699986	2.62395	0.432384	0.916636
G3XCS2	Protein-tyrosine-phosphatase OS=Prochlorococcus marinus (strain SARG / CCMP1375 / SS120) OX=167539 GN=wzb PE=3 SV=1		0.455281	0.985006	0.18013	1.33379	0.185866	0.888655	0.0989495	2.83469	0.00417241	0.667688
Q7V1N2	Protoporphyrin IX magnesium chelatase, subunit chlH OS=Prochlorococcus marinus subsp. pastoris (strain CCMP1986 / NIES-2087 / MED4) OX=59919 GN=chlH PE=4 SV=1		0.275816	1.19591	0.134939	0.68492	0.348367	0.945829	0.373696	0.859393	0.418838	0.915249
Q7VC39	Protoporphyrin IX Mg-chelatase subunit OS=Prochlorococcus marinus (strain SARG / CCMP1375 / SS120) OX=167539 GN=chlH PE=4 SV=1		0.254848	1.05738	0.00523806	2.78088	0.201579	1.10839	0.00031745	3.5366	0.332162	0.944871
Q7VBH8	Pseudouridine synthase OS=Prochlorococcus marinus (strain SARG / CCMP1375 / SS120) OX=167539 GN=rsuA PE=3 SV=1		0.376147	1.20374	0.212333	0.545259	0.13535	2.44171	0.180887	211.59	0.0873775	0.209514
Q7U9G3	Putative 3-methyladenine DNA glycosylase OS=Synechococcus sp. (strain WH8102) OX=84588 GN=SYNW0295 PE=3 SV=1		0.474715	1.00928	0.243605	0.921232	0.0568706	0.658142	0.314594	0.857197	0.330965	0.928901
Q7U957	Putative 3-oxoacyl-[acyl-carrier-protein] synthase I OS=Synechococcus sp. (strain WH8102) OX=84588 GN=fabB PE=3 SV=1	fabB	0.28385	0.767289	0.244415	1.09091	0.136435	0.774651	0.295777	0.865211	0.305331	0.814711	fatty acid synthesis
Q7U6Y4	Putative acetazolamide conferring resistance protein Zam OS=Synechococcus sp. (strain WH8102) OX=84588 GN=zam PE=3 SV=1		0.24705	1.24085	0.474709	0.936994	0.470733	0.931242	0.165986	2.35777	0.362606	0.65392
Q7U960	Putative acylneuraminate cytidylyltransferase OS=Synechococcus sp. (strain WH8102) OX=84588 GN=SYNW0398 PE=4 SV=1		0.0139493	1.12226	0.344448	1.11368	0.065676	1.27307	0.174596	1.64392	0.118132	0.792644
Q7U5E4	Putative alpha-ribazole-5'-P phosphatase OS=Synechococcus sp. (strain WH8102) OX=84588 GN=cobC PE=3 SV=1		0.383452	1.17904	0.00170311	2.61009	0.130416	2.53552	0.133561	3.43342	0.164552	0.545867
Q7V046	Putative aminopeptidase P OS=Prochlorococcus marinus subsp. pastoris (strain CCMP1986 / NIES-2087 / MED4) OX=59919 GN=pepP PE=3 SV=1		0.366248	1.07954	0.341366	1.07082	0.141056	1.24577	0.0705028	1.78519	0.172996	0.789856
Q7U8V3	Putative aminopeptidase P OS=Synechococcus sp. (strain WH8102) OX=84588 GN=pepP PE=3 SV=1		0.248733	1.24137	0.0522615	6.4918	0.434301	1.20379	0.11065	2.22216	0.235748	1.60792
Q7U913	Putative aminotransferase (DegT family) OS=Synechococcus sp. (strain WH8102) OX=84588 GN=SYNW0446 PE=3 SV=1		0.00282142	1.70925	0.0197464	2.11132	0.294815	1.51008	0.110698	2.28572	0.401027	0.862581
Q7U5E0	Putative arsenate reductase OS=Synechococcus sp. (strain WH8102) OX=84588 GN=SYNW1767 PE=3 SV=1		0.126526	0.359111	0.482809	1.02122	0.208628	1.56557	0.184731	1.78876	0.150682	0.396287
Q7V378	Putative ATP-dependent Clp protease, Hsp 100, ATP-binding subunit ClpB OS=Prochlorococcus marinus subsp. pastoris (strain CCMP1986 / NIES-2087 / MED4) OX=59919 GN=clpB2 PE=3 SV=1		0.265048	0.694051	0.454141	1.11919	0.238616	0.770819	0.0982252	1.61666	0.297886	1.39672
Q7V3J6	Putative bacterioferritin comigratory (BCP) protein OS=Prochlorococcus marinus subsp. pastoris (strain CCMP1986 / NIES-2087 / MED4) OX=59919 GN=bcp PE=4 SV=1		0.329975	0.796864	0.0404562	0.256891	0.227143	1.03492	0.155066	0.364693	0.404135	0.858278
Q7U4A9	Putative bacterioferritin comigratory (BCP) protein OS=Synechococcus sp. (strain WH8102) OX=84588 GN=SYNW2162 PE=4 SV=1		0.246964	1.26049	0.109248	1.60679	0.236586	1.69119	0.00960999	1.95026	0.362014	1.1024
Q7U7G9	Putative bacterioferritin comigratory protein OS=Synechococcus sp. (strain WH8102) OX=84588 GN=SYNW1015 PE=4 SV=1		0.406426	0.837392	0.257235	0.716289	0.45626	0.947242	0.315595	1.13206	0.450962	1.05379
Q7U4Q4	Putative bilin biosynthesis protein (CpeY) OS=Synechococcus sp. (strain WH8102) OX=84588 GN=cpeY PE=4 SV=1		0.327554	0.833745	0.108108	0.623614	0.372954	1.43705	0.363502	1.35019	0.0451495	0.516733
Q7U5D3	Putative carbohydrate kinase, pfkB family OS=Synechococcus sp. (strain WH8102) OX=84588 GN=SYNW1774 PE=4 SV=1		0.220414	0.764188	0.279553	1.21886	0.155729	0.788207	0.303779	1.36086	0.190903	0.767979	glycolitic pathway
Q7U4U5	Putative carboxyl-terminal processing protease OS=Synechococcus sp. (strain WH8102) OX=84588 GN=ctpA PE=3 SV=1		0.0254003	0.72517	0.149476	0.623134	0.205418	0.706434	0.288337	1.22712	0.488103	0.981621
Q7U5J0	Putative carboxysome peptide A OS=Synechococcus sp. (strain WH8102) OX=84588 GN=SYNW1714 PE=4 SV=1		0.220913	0.698636	0.241268	1.08473	0.0686727	0.510193	0.361048	0.914931	0.195613	0.674037
Q7U5I9	Putative carboxysome structural peptide CsoS2 OS=Synechococcus sp. (strain WH8102) OX=84588 GN=csoS2 PE=4 SV=1		0.139693	0.709249	0.321884	0.675886	0.0827238	0.588267	0.211847	1.7852	0.242501	0.475529
Q060P8	Putative carboxysome structural peptide CsoS2 OS=Synechococcus sp. BL107 OX=313625 GN=BL107_10571 PE=4 SV=1		0.266124	0.37659	0.375974	0.676476	0.378362	1.55209	0.202272	0.174445	0.371556	1.57905
Q7U454	Putative cell division inhibitor OS=Synechococcus sp. (strain WH8102) OX=84588 GN=SYNW2218 PE=4 SV=1		0.012698	1.71667	0.0700461	2.48924	0.155513	1.55187	0.164316	1.65786	0.315868	1.24266
Q7V0V0	Putative chaperon-like protein for quinone binding in photosystem II OS=Prochlorococcus marinus subsp. pastoris (strain CCMP1986 / NIES-2087 / MED4) OX=59919 GN=ycf39 PE=4 SV=1		0.28118	0.869536	0.181169	0.745052	0.0281939	0.916281	0.278508	0.717103	0.310166	0.839724
Q7U8D8	Putative chaperon-like protein for quinone binding in photosystem II OS=Synechococcus sp. (strain WH8102) OX=84588 GN=ycf39 PE=4 SV=1		0.123259	13.8957	0.153309	30.4733	0.0963818	42.9383	0.0672748	25.8149	0.291329	0.678305
Q7U5T7	Putative circadian phase modifier CpmA homolog OS=Synechococcus sp. (strain WH8102) OX=84588 GN=SYNW1608 PE=4 SV=1	CpmA	0.13036	0.897595	0.18337	1.48009	0.152307	1.09976	0.0138112	1.67931	0.498628	0.99887
Q7U9R9	Putative CTP:CMP-3-deoxy-D-manno-octulosonate transferase OS=Synechococcus sp. (strain WH8102) OX=84588 GN=kdsB2 PE=3 SV=1		0.0648476	1.35068	0.0158206	1.64898	0.284853	1.3906	0.0371205	1.52023	0.207603	1.27966
Q7U3E5	Putative cyanate ABC transporter OS=Synechococcus sp. (strain WH8102) OX=84588 GN=SYNW2487 PE=4 SV=1		0.192743	1.04994	0.0715783	3.4532	0.099752	2.24015	0.109008	2.24986	0.423843	1.07729
Q7UA68	Putative cyclophilin-type peptidyl-prolyl cis-trans isomerase OS=Synechococcus sp. (strain WH8102) OX=84588 GN=SYNW0032 PE=4 SV=1		0.23105	2.33436	0.197654	13.0788	0.0992799	6.21299	0.112998	4.86281	0.465561	0.950426
Q7TUD6	Putative Cystathionine gamma-synthase OS=Prochlorococcus marinus subsp. pastoris (strain CCMP1986 / NIES-2087 / MED4) OX=59919 GN=metB PE=3 SV=1		0.0558564	1.91	0.297779	1.48728	0.434038	1.09085	0.423443	1.1159	0.39647	1.15985
Q7UA18	Putative deacetylase sulfotransferase OS=Synechococcus sp. (strain WH8102) OX=84588 GN=SYNW0083 PE=4 SV=1		0.00723133	2.10989	0.138847	1.20242	0.155559	0.423515	0.147338	0.446247	0.355004	1.37748
Q7U8I8	Putative diaminopelargonic acid synthase OS=Synechococcus sp. (strain WH8102) OX=84588 GN=BioA PE=3 SV=1		0.147073	0.85516	0.294783	0.831178	0.126897	0.652518	0.247044	0.844654	0.420818	1.06294
A5GP26	Putative dioxygenase OS=Synechococcus sp. (strain WH7803) OX=32051 GN=SynWH7803_2265 PE=4 SV=1		0.317596	1.17549	0.00867845	1.91853	0.164336	1.52575	0.144072	1.62649	0.45124	0.948733
Q7U5D2	Putative divalent cation tolerance protein OS=Synechococcus sp. (strain WH8102) OX=84588 GN=SYNW1775 PE=4 SV=1		0.347701	0.917669	0.387976	1.11601	0.372651	0.868742	0.0340461	0.445185	0.157322	1.3435
Q7U8U0	Putative ferredoxin-thioredoxin reductase, variable chain OS=Synechococcus sp. (strain WH8102) OX=84588 GN=ftrV PE=4 SV=1		0.392818	0.945894	0.251822	0.783178	0.259531	0.909904	0.0911279	0.748116	0.107722	1.36934
Q7U3R1	Putative flavoprotein OS=Synechococcus sp. (strain WH8102) OX=84588 GN=SYNW2368 PE=3 SV=1		0.427846	1.04355	0.178431	2.36592	0.151267	2.38703	0.0696142	2.01391	0.212663	0.627654
Q7U9Y5	Putative fructokinase OS=Synechococcus sp. (strain WH8102) OX=84588 GN=SYNW0117 PE=4 SV=1		0.330622	0.799948	0.142154	0.546617	0.192561	0.608368	0.395048	0.868704	0.442052	0.942428
Q7U660	Putative glucokinase OS=Synechococcus sp. (strain WH8102) OX=84588 GN=SYNW1480 PE=3 SV=1	glK	0.0201963	0.806159	0.0996967	1.45114	0.149807	1.31585	0.00829864	2.73698	0.352325	0.913781	glycolitic pathway
Q7V117	Putative glucose 6-phosphate dehydrogenase effector OpcA OS=Prochlorococcus marinus subsp. pastoris (strain CCMP1986 / NIES-2087 / MED4) OX=59919 GN=PMM1073 PE=4 SV=1	opcA	0.302885	1.32527	0.0543945	0.274201	0.289591	0.725365	0.0542419	0.166268	0.491966	1.01095	pentoses phosphate
Q7U6Q7	Putative glucosyl-glycerol-phosphate synthase [UI:98406036] OS=Synechococcus sp. (strain WH8102) OX=84588 GN=ggpS PE=4 SV=1		0.0696569	1.88818	0.0763914	9.77051	0.0739965	4.18892	0.0824832	5.76583	0.414208	0.918803
Q7U7W9	Putative glucosylglycerolphosphate phosphatase OS=Synechococcus sp. (strain WH8102) OX=84588 GN=stpA PE=4 SV=1		0.0101725	1.15488	0.409674	1.03028	0.222102	1.32659	0.00235756	1.41353	0.444709	0.983484
Q7U466	Putative glutathione S-transferase OS=Synechococcus sp. (strain WH8102) OX=84588 GN=SYNW2205 PE=4 SV=1		0.229334	1.09076	0.28472	0.904687	0.266848	1.23657	0.0286173	1.55536	0.12785	1.20349
Q063R3	Putative glutathione S-transferase OS=Synechococcus sp. BL107 OX=313625 GN=BL107_04899 PE=4 SV=1		0.213578	0.373497	0.151458	2.82733	0.261433	1.54184	0.0590192	2.64225	0.274684	0.539352
Q7U4W0	Putative glycerol kinase OS=Synechococcus sp. (strain WH8102) OX=84588 GN=SYNW1953 PE=3 SV=1		0.346891	1.15809	0.0253319	1.98631	0.470156	1.02845	0.00788639	1.74805	0.384426	0.920282
Q05Z37	Putative glycerol kinase OS=Synechococcus sp. BL107 OX=313625 GN=BL107_09246 PE=3 SV=1		0.352459	0.8635	0.0135382	2.228	0.0638378	1.29673	0.0220896	4.94202	0.0216008	0.443354
Q7U9U2	Putative glycolate oxidase subunit GlcE OS=Synechococcus sp. (strain WH8102) OX=84588 GN=glcE PE=4 SV=1		0.432001	0.956936	0.136106	1.54757	0.192824	1.29024	0.154553	2.69576	0.0372047	0.548564
Q7V2E4	Putative GTP cyclohydrolase I OS=Prochlorococcus marinus subsp. pastoris (strain CCMP1986 / NIES-2087 / MED4) OX=59919 GN=folE PE=4 SV=1		0.342961	1.0802	0.264017	0.855188	0.359384	0.952613	0.45002	1.05117	0.135951	1.31178
Q7VD94	Putative GTPase, G3E family OS=Prochlorococcus marinus (strain SARG / CCMP1375 / SS120) OX=167539 GN=Pro_0489 PE=4 SV=1		0.499845	0.999887	0.461795	0.941946	0.255415	1.22423	0.282034	0.832458	0.0425063	0.414234
Q7VC91	Putative GTPase, G3E family OS=Prochlorococcus marinus (strain SARG / CCMP1375 / SS120) OX=167539 GN=Pro_0851 PE=4 SV=1		0.414872	0.958521	0.0674145	0.560017	0.39198	1.08772	0.0783037	2.03587	0.0015937	0.240496
Q7VAF7	Putative GTPase, G3E family OS=Prochlorococcus marinus (strain SARG / CCMP1375 / SS120) OX=167539 GN=Pro_1506 PE=4 SV=1		0.45274	0.987072	0.163657	55.526	0.463599	1.01728	0.031996	11.6336	0.00389609	0.480294
Q7U912	Putative hexapeptide transferase family protein OS=Synechococcus sp. (strain WH8102) OX=84588 GN=SYNW0447 PE=4 SV=1		0.233557	0.729738	0.234605	0.686761	0.397278	1.07373	0.330223	0.933504	0.453663	0.950893
Q7U923	Putative imidazole glycerol phosphate synthase subunit hisF2 OS=Synechococcus sp. (strain WH8102) OX=84588 GN=hisF2 PE=3 SV=1		0.400618	1.07039	0.0537016	2.25952	0.418957	1.17745	0.0845559	1.58603	0.304313	1.309
Q7V125	Putative IMP dehydrogenase OS=Prochlorococcus marinus subsp. pastoris (strain CCMP1986 / NIES-2087 / MED4) OX=59919 GN=guaB PE=4 SV=1		0.37469	1.09648	0.217952	1.30584	0.25108	0.946352	0.464594	0.965132	0.200313	1.48282	nucleotides synthesis
Q7U897	Putative IMP dehydrogenase OS=Synechococcus sp. (strain WH8102) OX=84588 GN=guaB PE=4 SV=1		0.227899	1.35522	0.0842645	2.06406	0.269954	1.0352	0.0770204	1.46641	0.259399	1.18913	nucleotides synthesis
Q7V2I2	Putative inorganic pyrophosphatase OS=Prochlorococcus marinus subsp. pastoris (strain CCMP1986 / NIES-2087 / MED4) OX=59919 GN=ppa (ipyR) PE=4 SV=1		0.392011	0.958531	0.179659	1.12741	0.374948	0.963696	0.112548	1.21037	0.245612	1.12203
Q7U5B9	Putative inorganic pyrophosphatase OS=Synechococcus sp. (strain WH8102) OX=84588 GN=SYNW1788 PE=4 SV=1		0.31365	1.18588	0.0804427	2.01984	0.0971412	1.41891	0.03685	2.40505	0.168849	0.657997
Q7U5B0	Putative iron ABC transporter, substrate binding protein OS=Synechococcus sp. (strain WH8102) OX=84588 GN=futA,sfuA PE=4 SV=1		0.491276	1.00981	0.181407	1.61329	0.24865	0.633999	0.38473	1.10307	0.138537	1.645
Q7U3W0	Putative L-asparaginase OS=Synechococcus sp. (strain WH8102) OX=84588 GN=yccC PE=4 SV=1		0.11413	1.33218	0.0185228	0.5409	0.293579	0.56438	0.102298	0.26049	0.274525	1.37982
Q7U5L4	Putative L-cysteine/cystine lyase OS=Synechococcus sp. (strain WH8102) OX=84588 GN=SYNW1689 PE=4 SV=1		0.198113	1.09497	0.0634859	1.46319	0.283289	1.31169	0.0588111	1.70695	0.283218	0.947602
Q7V2R7	Putative long-chain-fatty-acid--CoA ligase OS=Prochlorococcus marinus subsp. pastoris (strain CCMP1986 / NIES-2087 / MED4) OX=59919 GN=fadD PE=4 SV=1		0.143849	0.772901	0.275101	0.769605	0.211053	1.63938	0.432726	1.10241	0.0174445	0.597348
Q7U4P1	Putative low molecular weight protein-tyrosine-phosphatase OS=Synechococcus sp. (strain WH8102) OX=84588 GN=SYNW2026 PE=3 SV=1		0.495198	0.999707	0.0604627	1.76938	0.380056	1.12397	0.153223	1.42568	0.4768	0.990051
A5GN81	Putative methyltransferase OS=Synechococcus sp. (strain WH7803) OX=32051 GN=SynWH7803_1970 PE=4 SV=1		0.0935548	0.835119	0.0247811	5.12423	0.103733	1.5733	0.11438	7.10623	0.229359	0.629529
A5GKR1	Putative modulator of DNA gyrase OS=Synechococcus sp. (strain WH7803) OX=32051 GN=pmbA PE=4 SV=1		0.201765	1.05362	0.12192	1.72499	0.220268	1.29323	0.078897	1.46375	0.374162	0.857809
A5GKR2	Putative modulator of DNA gyrase OS=Synechococcus sp. (strain WH7803) OX=32051 GN=tldD PE=4 SV=1		0.270174	0.88858	0.0756086	2.11705	0.396761	1.09243	0.0899256	2.12828	0.218173	1.11936
Q7U6Y9	Putative modulator of DNA gyrase TldD OS=Synechococcus sp. (strain WH8102) OX=84588 GN=tldD PE=4 SV=1		0.160461	1.33808	0.0791688	2.11246	0.144677	0.900483	0.187026	1.33963	0.353397	1.09392
Q066V2	Putative modulator of DNA gyrase TldD OS=Synechococcus sp. BL107 OX=313625 GN=BL107_13245 PE=4 SV=1		0.329131	1.11055	0.069865	3.04077	0.473006	0.976713	0.0902352	2.20815	0.113063	0.642161
A5GL08	Putative multicopper oxidase OS=Synechococcus sp. (strain WH7803) OX=32051 GN=SynWH7803_1197 PE=4 SV=1		0.219704	0.951714	0.0266826	1.47681	0.207116	1.16339	0.119107	1.48473	0.229369	1.15051
Q7V2M6	Putative multidrug efflux ABC transporter OS=Prochlorococcus marinus subsp. pastoris (strain CCMP1986 / NIES-2087 / MED4) OX=59919 GN=PMM0449 PE=4 SV=1		0.206178	1.42977	0.0638236	0.371206	0.324521	1.11905	0.0966653	0.236547	0.348348	0.802835
Q7U551	Putative multidrug efflux ABC transporter OS=Synechococcus sp. (strain WH8102) OX=84588 GN=SYNW1858 PE=4 SV=1		0.311023	0.770971	0.0252992	2.99596	0.416685	1.23017	0.0321106	2.25722	0.402891	1.12591
Q7U3Z1	Putative N-acetyl-glucosamine-6-phosphate deacetylase OS=Synechococcus sp. (strain WH8102) OX=84588 GN=SYNW2286 PE=3 SV=1	nagA?	0.150269	4.46528	0.106858	33.7642	0.118023	42.7687	0.0777479	58.5373	0.114299	0.405395	peptidoglycan/lipid
Q7U911	Putative N-acetylneuraminic acid synthetase OS=Synechococcus sp. (strain WH8102) OX=84588 GN=neuB PE=4 SV=1		0.204972	0.733898	0.0194053	0.583136	0.0810517	0.407981	0.0723136	0.352481	0.431989	0.924864
Q7U964	Putative N-acetylneuraminic acid synthetase OS=Synechococcus sp. (strain WH8102) OX=84588 GN=SYNW0394 PE=4 SV=1		0.449897	1.0564	0.0237228	1.91084	0.420592	1.1735	0.0461344	3.38503	0.403302	0.865807
Q7VDK7	Putative neutral/alkaline invertase protein OS=Prochlorococcus marinus (strain SARG / CCMP1375 / SS120) OX=167539 GN=Pro_0369 PE=4 SV=1		0.180925	1.07318	0.249235	1.78972	0.0675564	1.09851	0.164733	1.35927	0.306922	1.03932
Q7V0G5	Putative nickel-containing superoxide dismutase (NISOD) OS=Prochlorococcus marinus subsp. pastoris (strain CCMP1986 / NIES-2087 / MED4) OX=59919 GN=PMM1294 PE=4 SV=1		0.443984	0.916741	0.18153	0.606675	0.185141	0.804622	0.229669	0.560474	0.415352	1.16408
Q7U5S1	Putative nickel-containing superoxide dismutase (NISOD) OS=Synechococcus sp. (strain WH8102) OX=84588 GN=SYNW1626 PE=4 SV=1		0.439623	1.01269	0.085093	1.15523	0.498455	0.999055	0.201666	1.20429	0.496114	1.00121
Q060D9	Putative nickel-containing superoxide dismutase (NISOD) OS=Synechococcus sp. BL107 OX=313625 GN=BL107_11116 PE=4 SV=1		0.0210985	1.4397	0.00252886	1.89944	0.404287	0.910552	0.0430594	1.72174	0.36405	1.12653
Q7V0V5	Putative nicotinamide nucleotide transhydrogenase, subunit alpha 1 (A1) OS=Prochlorococcus marinus subsp. pastoris (strain CCMP1986 / NIES-2087 / MED4) OX=59919 GN=pntA-1 PE=4 SV=1		0.452146	1.09893	0.396015	0.855366	0.381404	0.878528	0.384293	0.841784	0.309757	1.40904
Q7U8C9	Putative nicotinamide nucleotide transhydrogenase, subunit alpha 1 (A1) OS=Synechococcus sp. (strain WH8102) OX=84588 GN=pntA-1 PE=4 SV=1		0.206005	0.166737	0.194032	0.155615	0.0817562	0.309909	0.144189	0.261772	0.225129	0.304204
Q7U8V6	Putative nicotinate-nucleotide adenylyltransferase OS=Synechococcus sp. (strain WH8102) OX=84588 GN=SYNW0503 PE=3 SV=1		0.0905083	1.45047	0.14091	2.7398	0.0618562	0.56961	0.275785	1.77631	0.0688026	1.60675
Q7U9Q5	Putative nucleoside-diphosphate sugar epimerase OS=Synechococcus sp. (strain WH8102) OX=84588 GN=SYNW0198 PE=4 SV=1		0.335964	1.3068	0.144918	1.96491	0.0539988	0.456682	0.357749	1.16545	0.350508	0.75656
Q7U9Q3	Putative nucleotide sugar epimerase OS=Synechococcus sp. (strain WH8102) OX=84588 GN=SYNW0200 PE=4 SV=1		0.455918	1.11585	0.430368	0.860772	0.248401	0.722436	0.323505	0.805317	0.497403	1.00546
Q7U914	Putative nucleotide sugar epimerase OS=Synechococcus sp. (strain WH8102) OX=84588 GN=SYNW0445 PE=4 SV=1		0.279671	1.27271	0.0281898	1.87154	0.187984	0.754206	0.305753	1.20963	0.334838	1.13768
Q7TUC3	Putative O-Acetyl homoserine sulfhydrylase OS=Prochlorococcus marinus subsp. pastoris (strain CCMP1986 / NIES-2087 / MED4) OX=59919 GN=cysD PE=3 SV=1		0.468135	1.04344	0.213874	0.682221	0.115984	1.20205	0.495897	1.00668	0.292689	0.705097
Q7TTV8	Putative O-Acetyl homoserine sulfhydrylase OS=Synechococcus sp. (strain WH8102) OX=84588 GN=cysD PE=3 SV=1		0.211461	1.34815	0.147326	1.53342	0.0699313	0.644001	0.270985	1.21014	0.363474	1.1183
Q7U657	Putative oligopeptidase A OS=Synechococcus sp. (strain WH8102) OX=84588 GN=opdA PE=3 SV=1		0.0939277	2.20516	0.0743023	14.1464	0.105008	5.87556	0.0788266	7.0056	0.155573	1.1849
Q7U834	Putative oxidoreductase OS=Synechococcus sp. (strain WH8102) OX=84588 GN=SYNW0790 PE=4 SV=1		0.1134	2.6859	0.0403964	13.556	0.125376	4.89264	0.121392	16.3284	0.438301	1.05235
A5GLJ8	Putative PAS domain protein OS=Synechococcus sp. (strain WH7803) OX=32051 GN=SynWH7803_1387 PE=4 SV=1		0.2605	0.929176	0.0850037	1.35961	0.183305	2.21033	0.0202982	2.33021	0.164132	0.701773
Q7V311	Putative pleiotropic regulatory protein OS=Prochlorococcus marinus subsp. pastoris (strain CCMP1986 / NIES-2087 / MED4) OX=59919 GN=degT PE=3 SV=1		0.271517	0.721291	0.443261	0.92117	0.0763519	1.57192	0.125721	2.07146	0.112807	0.409256
Q7U9N4	Putative pleiotropic regulatory protein OS=Synechococcus sp. (strain WH8102) OX=84588 GN=degT PE=3 SV=1		0.175244	0.568678	0.102204	0.450499	0.370506	1.21322	0.239624	1.10151	0.13487	0.393251
Q7U9R6	Putative polysialic acid capsule expression protein KpsF OS=Synechococcus sp. (strain WH8102) OX=84588 GN=kpsF PE=3 SV=1		0.0937123	11.4645	0.119258	133.807	0.11102	85.7626	0.1263	88.4009	0.362296	0.790158
Q7V3J0	Putative potassium channel, VIC family OS=Prochlorococcus marinus subsp. pastoris (strain CCMP1986 / NIES-2087 / MED4) OX=59919 GN=PMM0085 PE=4 SV=1		0.462806	0.958793	0.0303077	1.78079	0.0831975	0.944472	0.393872	0.801131	0.444116	0.906647
Q7U557	Putative potassium channel, VIC family OS=Synechococcus sp. (strain WH8102) OX=84588 GN=SYNW1851 PE=4 SV=1		0.356097	0.899817	0.427626	1.03915	0.205021	0.865918	0.204153	4.0628	0.155894	0.722732
Q7U4A2	Putative potassium channel, VIC family OS=Synechococcus sp. (strain WH8102) OX=84588 GN=SYNW2169 PE=4 SV=1		0.268834	1.14067	0.205312	1.25201	0.119152	0.875104	0.139807	1.25959	0.322196	0.829644
Q7U845	Putative pre-16S rRNA nuclease OS=Synechococcus sp. (strain WH8102) OX=84588 GN=SYNW0779 PE=3 SV=1		0.125695	0.525408	0.402218	0.848223	0.137656	0.312046	0.1877	0.572946	0.495457	1.00613
Q7TTT7	PUTATIVE PRECORRIN-4 C11-METHYLTRANSFERASE OS=Synechococcus sp. (strain WH8102) OX=84588 GN=cobM PE=3 SV=1		0.249057	0.331655	0.285142	1.31481	0.219651	1.22476	0.191784	2.39284	0.220629	0.282863
Q7V0I9	Putative precorrin-6y methylase OS=Prochlorococcus marinus subsp. pastoris (strain CCMP1986 / NIES-2087 / MED4) OX=59919 GN=cobL PE=4 SV=1		0.454756	1.01372	0.120558	0.853373	0.0879421	0.886155	0.326263	0.928888	0.376329	0.950547
Q7TTY0	Putative Precorrin-8X methylmutase CobH OS=Synechococcus sp. (strain WH8102) OX=84588 GN=cobH PE=4 SV=1		0.138406	0.640081	0.0713754	1.42083	0.35779	1.26548	0.275338	1.64048	0.257816	0.705529
Q7VD93	Putative pterin-4-alpha-carbinolamine dehydratase OS=Prochlorococcus marinus (strain SARG / CCMP1375 / SS120) OX=167539 GN=Pro_0490 PE=3 SV=1		0.417836	1.04466	0.085222	3.42825	0.29487	1.06476	0.186831	0.777524	0.433969	1.03268
A5GMR6	Putative pterin-4-alpha-carbinolamine dehydratase OS=Synechococcus sp. (strain WH7803) OX=32051 GN=SynWH7803_1805 PE=3 SV=1		0.0817442	1.26993	0.0308952	1.57701	0.424234	0.957331	0.424657	1.05541	0.191734	1.40528
Q7U5B3	Putative pterin-4-alpha-carbinolamine dehydratase OS=Synechococcus sp. (strain WH8102) OX=84588 GN=SYNW1794 PE=3 SV=1		0.237833	1.16007	0.492446	0.996394	0.464471	0.969092	0.0111682	1.45971	0.128568	1.22114
Q7UA65	Putative pyridoxal phosphate biosynthetic protein PdxA OS=Synechococcus sp. (strain WH8102) OX=84588 GN=pdxA PE=3 SV=1		0.470852	0.974395	0.218474	0.662533	0.308912	0.776859	0.076083	1.39713	0.182605	0.704939
Q066A2	Putative redox protein OS=Synechococcus sp. BL107 OX=313625 GN=BL107_14245 PE=4 SV=1		0.364474	0.957539	0.082678	2.23933	0.155761	1.23728	0.000210433	3.29466	0.00833844	0.589951
Q7TUD3	Putative Riboflavin synthase alpha chain OS=Prochlorococcus marinus subsp. pastoris (strain CCMP1986 / NIES-2087 / MED4) OX=59919 GN=ribE PE=4 SV=1		0.381322	1.04602	0.413291	1.11966	0.192394	1.11652	0.49575	0.996795	0.257257	0.847606
Q7TTT5	Putative Riboflavin synthase alpha chain OS=Synechococcus sp. (strain WH8102) OX=84588 GN=ribE PE=4 SV=1		0.188127	0.813176	0.145735	0.672389	0.00889989	0.717622	0.259834	1.49891	0.196019	0.747923
Q7U4N1	Putative ribonuclease D OS=Synechococcus sp. (strain WH8102) OX=84588 GN=rnd PE=4 SV=1		0.265946	1.30021	0.0682595	2.60644	0.00606897	1.26054	0.0323416	1.37005	0.328008	1.21162
Q7U420	Putative RNA-binding protein (RRM domain) OS=Synechococcus sp. (strain WH8102) OX=84588 GN=SYNW2255 PE=4 SV=1		0.0265046	1.49658	0.117953	1.69437	0.128843	1.72454	0.0412445	1.87292	0.0965229	1.14944
Q7U9M4	Putative sarcosine oxidase OS=Synechococcus sp. (strain WH8102) OX=84588 GN=solA PE=4 SV=1		0.0184858	1.4496	0.0513377	1.77551	0.253155	1.42254	0.0223187	2.15929	0.250507	0.880473
Q7V2X9	Putative septum site-determining protein MinD OS=Prochlorococcus marinus subsp. pastoris (strain CCMP1986 / NIES-2087 / MED4) OX=59919 GN=minD PE=4 SV=1		0.383296	1.22342	0.0972868	0.27754	0.0897352	0.733508	0.303549	0.549509	0.496515	0.992521
Q7U3R4	Putative small heat shock protein OS=Synechococcus sp. (strain WH8102) OX=84588 GN=SYNW2365 PE=3 SV=1		0.0451614	0.495945	0.00170314	3.83464	0.280138	0.600686	0.109479	0.247115	0.0567365	10.1111
Q7U909	Putative sugar-phosphate nucleotide transferase OS=Synechococcus sp. (strain WH8102) OX=84588 GN=SYNW0450 PE=4 SV=1		0.189382	0.90209	0.0350666	2.59801	0.11644	2.74518	0.113869	3.1947	0.38455	0.850309
Q7U3S2	Putative thiamine biosynthesis oxidoreductase OS=Synechococcus sp. (strain WH8102) OX=84588 GN=thiO PE=4 SV=1		0.461763	0.946445	0.091606	0.152908	0.148894	0.109065	0.146978	0.347324	0.0983593	0.398902
Q7VDL6	Putative translation factor (SUA5) OS=Prochlorococcus marinus (strain SARG / CCMP1375 / SS120) OX=167539 GN=SUA5 PE=3 SV=1		0.358498	1.06042	0.0109478	0.265559	0.419072	0.975744	0.00271512	0.40085	0.0997262	0.749974
Q7VD24	Putative translation initiation inhibitor OS=Prochlorococcus marinus (strain SARG / CCMP1375 / SS120) OX=167539 GN=tdcF PE=4 SV=1		0.426982	0.968266	0.353909	0.917528	0.411785	1.0279	0.124969	0.690532	0.274153	1.11271
A5GJK3	Putative translation initiation inhibitor OS=Synechococcus sp. (strain WH7803) OX=32051 GN=SynWH7803_0692 PE=4 SV=1		0.373668	1.04471	0.373939	1.10619	0.168547	1.46252	0.363643	1.10814	0.394387	0.937237
Q7U5Z6	Putative translation initiation inhibitor OS=Synechococcus sp. (strain WH8102) OX=84588 GN=SYNW1545 PE=4 SV=1		0.0832195	1.39903	0.0285498	2.04758	0.148804	2.17739	0.063813	2.05368	0.390274	1.09824
Q7U984	Putative urea binding protein OS=Synechococcus sp. (strain WH8102) OX=84588 GN=urtA2 PE=4 SV=1		0.0132678	1.25518	0.125622	1.78352	0.180358	1.50943	0.00277769	1.55862	0.233079	1.11742
Q7U3F7	Putative uroporphyrin-III c-methyltransferase OS=Synechococcus sp. (strain WH8102) OX=84588 GN=cobA PE=3 SV=1		0.0848827	0.722874	0.353738	1.04096	0.200017	1.06103	0.0803706	1.4319	0.0396916	0.610044
Q7U462	Putative uroporphyrinogen III synthase OS=Synechococcus sp. (strain WH8102) OX=84588 GN=hemD PE=4 SV=1		0.280403	1.25991	0.361633	1.1442	0.115701	0.656035	0.277261	1.19365	0.343917	1.13769
Q7U3F1	Putative zinc transport system substrate-binding protein OS=Synechococcus sp. (strain WH8102) OX=84588 GN=SYNW2481 PE=3 SV=1		0.0685893	1.42539	0.0840832	4.75539	0.228684	1.62335	0.166401	2.69666	0.114686	1.62518
Q7U7Q8	PutativeRNA-binding protein RbpD OS=Synechococcus sp. (strain WH8102) OX=84588 GN=rbpD PE=4 SV=1		0.0703171	1.25028	0.0272308	1.78764	0.143475	2.10817	0.000216155	1.72044	0.298598	1.10713
Q7VEI5	Pyridoxal phosphate biosynthesis protein OS=Prochlorococcus marinus (strain SARG / CCMP1375 / SS120) OX=167539 GN=pdxA PE=3 SV=1		0.105254	1.12464	0.0439644	1.56765	0.13146	1.09879	0.0302092	1.79188	0.222853	1.07068
Q7VDI5	Pyridoxal phosphate homeostasis protein OS=Prochlorococcus marinus (strain SARG / CCMP1375 / SS120) OX=167539 GN=Pro_0391 PE=3 SV=1		0.255487	1.3367	0.0279372	19.1874	0.453435	1.06108	0.0795778	10.8481	0.00159707	1.67208
Q7VBK3	Pyridoxine 5'-phosphate synthase OS=Prochlorococcus marinus (strain SARG / CCMP1375 / SS120) OX=167539 GN=pdxJ PE=3 SV=1		0.127995	0.819506	0.101956	1.37409	0.406838	1.03969	0.177622	1.36274	0.454777	0.978603
A5GLI2	Pyridoxine 5'-phosphate synthase OS=Synechococcus sp. (strain WH7803) OX=32051 GN=pdxJ PE=3 SV=1		0.00698748	0.840077	0.279152	1.1197	0.442922	1.02366	0.433015	0.955522	0.292265	1.47439
Q7U7S1	Pyridoxine 5'-phosphate synthase OS=Synechococcus sp. (strain WH8102) OX=84588 GN=pdxJ PE=3 SV=1		0.214755	2.01925	0.135809	2.50169	0.379255	0.901577	0.0937396	2.50279	0.340726	0.864967
Q7VE87	Pyrimidine reductase OS=Prochlorococcus marinus (strain SARG / CCMP1375 / SS120) OX=167539 GN=ribD PE=4 SV=1		0.0378488	1.51039	0.264344	1.16973	0.488542	1.0075	0.188693	1.86086	0.25419	1.16511
Q7VDI3	Pyrroline-5-carboxylate reductase OS=Prochlorococcus marinus (strain SARG / CCMP1375 / SS120) OX=167539 GN=proC PE=3 SV=1		0.486202	0.992773	0.000683559	4.78776	0.172222	1.11143	0.0276795	3.30464	0.220952	0.910281
Q7U7D0	Pyruvate dehydrogenase E1 beta subunit OS=Synechococcus sp. (strain WH8102) OX=84588 GN=pdhB PE=4 SV=1	pdhB	0.0537393	1.60336	0.0459163	2.83777	0.126104	1.33421	0.115085	2.11498	0.489611	0.991943	pyruvate dehydrogenase complex
Q7VCH4	Pyruvate dehydrogenase E1 component beta subunit OS=Prochlorococcus marinus (strain SARG / CCMP1375 / SS120) OX=167539 GN=acoB PE=4 SV=1	pdhB	0.413755	0.961246	0.387562	1.01241	0.357461	1.03347	0.235296	1.37417	0.317627	1.04085	pyruvate dehydrogenase complex
A5GLH4	Pyruvate dehydrogenase E1 component beta subunit OS=Synechococcus sp. (strain WH7803) OX=32051 GN=pdhB PE=4 SV=1	pdhB	0.179861	1.08209	0.470927	0.96842	0.3923	1.1053	0.307823	0.806932	0.421285	1.07668	pyruvate dehydrogenase complex
Q7VAU2	Pyruvate dehydrogenase E1 component subunit alpha OS=Prochlorococcus marinus (strain SARG / CCMP1375 / SS120) OX=167539 GN=acoA PE=4 SV=1	pdhA	0.0242828	1.11717	0.125453	1.83086	0.278331	1.06419	0.0178836	1.55901	0.416425	1.01775	pyruvate dehydrogenase complex
Q7V0H0	Pyruvate dehydrogenase E1 component subunit alpha OS=Prochlorococcus marinus subsp. pastoris (strain CCMP1986 / NIES-2087 / MED4) OX=59919 GN=pdhA PE=4 SV=1	pdhA	0.354408	1.11903	0.0736689	0.677149	0.372939	1.01819	0.368712	0.838257	0.438297	0.937187	pyruvate dehydrogenase complex
A5GMJ5	Pyruvate dehydrogenase E1 component subunit alpha OS=Synechococcus sp. (strain WH7803) OX=32051 GN=pdhA PE=4 SV=1	pdhA	0.354879	1.05568	0.0134946	3.14496	0.21299	1.31237	0.00970599	2.73186	0.0446395	1.16067	pyruvate dehydrogenase complex
Q7U5S6	Pyruvate dehydrogenase E1 component subunit alpha OS=Synechococcus sp. (strain WH8102) OX=84588 GN=pdhA PE=4 SV=1	pdhA	0.185127	1.36338	0.0398817	2.39507	0.243983	1.21832	0.0227591	2.10867	0.274084	0.824489	pyruvate dehydrogenase complex
Q7V1E4	Pyruvate dehydrogenase E1 component subunit beta OS=Prochlorococcus marinus subsp. pastoris (strain CCMP1986 / NIES-2087 / MED4) OX=59919 GN=pdhB PE=4 SV=1	pdhB	0.263709	1.2005	0.0588553	0.597656	0.177438	1.22647	0.263878	0.730319	0.172606	0.657083	pyruvate dehydrogenase complex
Q7VC19	Pyruvate kinase OS=Prochlorococcus marinus (strain SARG / CCMP1375 / SS120) OX=167539 GN=pykF PE=3 SV=1	pyk	0.389668	0.964436	0.193769	1.15505	0.303154	1.05394	0.0787746	1.43461	0.330224	0.947384	glycolitic pathway
Q7V1G1	Pyruvate kinase OS=Prochlorococcus marinus subsp. pastoris (strain CCMP1986 / NIES-2087 / MED4) OX=59919 GN=pykF PE=3 SV=1	pyk	0.463057	1.08577	0.229004	0.458826	0.47478	0.992189	0.319891	0.721741	0.461489	1.07771	glycolitic pathway
Q7U6P0	Pyruvate kinase OS=Synechococcus sp. (strain WH8102) OX=84588 GN=pykF PE=3 SV=1	pyk	0.0654994	0.384884	0.08569	0.517918	0.0704084	0.443633	0.433421	0.939012	0.105909	0.549815	glycolitic pathway
Q062W1	Pyruvate kinase OS=Synechococcus sp. BL107 OX=313625 GN=BL107_05909 PE=3 SV=1	pyk	0.433799	0.950509	0.271262	0.785996	0.319404	0.823684	0.27086	0.762745	0.228997	0.74002	glycolitic pathway
Q7VDR5	Queuine tRNA-ribosyltransferase OS=Prochlorococcus marinus (strain SARG / CCMP1375 / SS120) OX=167539 GN=tgt PE=3 SV=1		0.309901	0.887552	0.112621	1.42089	0.379087	1.06564	0.263063	1.2653	0.373059	1.06758
Q7TTX7	Queuine tRNA-ribosyltransferase OS=Synechococcus sp. (strain WH8102) OX=84588 GN=tgt PE=3 SV=1		0.48532	1.00237	0.111826	6.17316	0.136872	5.91469	0.181027	5.47237	0.0744155	0.618535
Q7VBS9	Quinolinate synthase A OS=Prochlorococcus marinus (strain SARG / CCMP1375 / SS120) OX=167539 GN=nadA PE=3 SV=1		0.0239465	1.56319	0.244133	1.68259	0.0871346	0.666056	0.100794	2.3615	0.00830365	0.312916
Q7U6M2	Quinolinate synthase A OS=Synechococcus sp. (strain WH8102) OX=84588 GN=nadA PE=3 SV=1		0.163006	0.428725	0.444334	0.94579	0.207833	1.4513	0.0298003	2.53999	0.194579	0.516325
P27288	R-phycocyanin alpha chain OS=Synechococcus sp. (strain WH7803) OX=32051 GN=rpcA PE=3 SV=3		0.172893	1.10201	0.0227484	1.73882	0.485173	0.992675	0.020482	1.98688	0.241431	0.683734
P27289	R-phycocyanin beta chain OS=Synechococcus sp. (strain WH7803) OX=32051 GN=rpcB PE=3 SV=3		0.157661	0.865475	0.0193141	1.82448	0.320105	0.910741	0.0136533	1.92787	0.29099	0.832055
Q7U4P4	R-phycocyanin II alpha chain OS=Synechococcus sp. (strain WH8102) OX=84588 GN=rpcA PE=3 SV=1		0.195911	0.86202	0.0776331	0.563818	0.0507048	0.737446	0.0154297	0.754228	0.437515	1.04187
Q7U4P5	R-phycocyanin II beta chain OS=Synechococcus sp. (strain WH8102) OX=84588 GN=rpcB PE=3 SV=1		0.309456	1.0595	0.158956	0.775081	0.20308	0.929644	0.146087	1.1663	0.486981	1.00695
Q7VDN2	R-phycoerythrin subunit beta OS=Prochlorococcus marinus (strain SARG / CCMP1375 / SS120) OX=167539 GN=cpeB PE=2 SV=1		0.157316	1.24362	0.0223113	0.687163	0.399376	0.986665	0.156985	0.790656	0.0109355	1.24828
Q7VBJ4	Recombination protein RecR OS=Prochlorococcus marinus (strain SARG / CCMP1375 / SS120) OX=167539 GN=recR PE=3 SV=1		0.272618	0.926947	0.154334	6.13106	0.349425	0.901007	0.234543	3.1445	0.0300871	0.711683
Q7U7Q3	Recombination protein RecR OS=Synechococcus sp. (strain WH8102) OX=84588 GN=recR PE=3 SV=1		0.369812	1.11526	0.0380308	0.366136	0.112483	0.261553	0.149183	1.72633	0.131758	0.539533
Q7V9J8	Replicative DNA helicase OS=Prochlorococcus marinus (strain SARG / CCMP1375 / SS120) OX=167539 GN=dnaB PE=3 SV=1		0.234319	0.890878	0.468915	0.953988	0.0533596	1.22008	9.61943e-05	3.0819	0.00121546	0.320737
Q7UZJ0	Replicative DNA helicase OS=Prochlorococcus marinus subsp. pastoris (strain CCMP1986 / NIES-2087 / MED4) OX=59919 GN=dnaB PE=3 SV=1		0.413817	1.14495	0.267055	1.55604	0.117999	0.901059	0.498762	1.0021	0.440872	0.886747
Q7VAV6	Riboflavin biosynthesis protein OS=Prochlorococcus marinus (strain SARG / CCMP1375 / SS120) OX=167539 GN=ribF PE=3 SV=1		0.253912	1.22258	0.169411	4.96599	0.359896	1.26139	0.0948275	3.28444	0.375703	0.847018
Q7VBZ9	Riboflavin biosynthesis protein RibBA OS=Prochlorococcus marinus (strain SARG / CCMP1375 / SS120) OX=167539 GN=ribB PE=3 SV=1		0.0317483	1.35198	0.0583957	0.622545	0.234	1.188	0.0250257	3.20381	0.00752245	0.426404
Q7V1H8	Riboflavin biosynthesis protein RibBA OS=Prochlorococcus marinus subsp. pastoris (strain CCMP1986 / NIES-2087 / MED4) OX=59919 GN=ribA PE=3 SV=1		0.396719	1.27603	0.465215	1.05879	0.13865	1.16303	0.482264	1.03716	0.467516	1.08553
Q7U6S3	Riboflavin biosynthesis protein RibBA OS=Synechococcus sp. (strain WH8102) OX=84588 GN=ribA PE=3 SV=1		0.168971	0.687971	0.0906163	0.15073	0.0644777	0.473732	0.0253509	0.216316	0.410531	0.888172
Q7VAW4	Riboflavin biosynthesis protein RibD OS=Prochlorococcus marinus (strain SARG / CCMP1375 / SS120) OX=167539 GN=ribD PE=3 SV=1		0.203627	0.944553	6.19199e-05	3.44451	0.140052	1.11516	0.0639823	1.98274	0.454606	0.989291
Q7VDE1	Riboflavin synthase alpha chain OS=Prochlorococcus marinus (strain SARG / CCMP1375 / SS120) OX=167539 GN=ribC PE=4 SV=1		0.123661	1.28146	0.0416359	4.22256	0.279786	1.03876	0.0220541	4.00894	0.19125	1.20747
Q7U9V1	Ribonuclease 3 OS=Synechococcus sp. (strain WH8102) OX=84588 GN=rnc PE=3 SV=1		0.104537	0.649669	0.0198064	0.187142	0.0469561	0.435721	0.0230959	0.275833	0.221554	1.22895
Q7V9T4	Ribonuclease D OS=Prochlorococcus marinus (strain SARG / CCMP1375 / SS120) OX=167539 GN=rnd PE=4 SV=1		0.489371	1.0081	0.0943249	1.57932	0.471689	0.994798	0.132835	1.33719	0.0712205	0.873476
A5GIX6	Ribonuclease D OS=Synechococcus sp. (strain WH7803) OX=32051 GN=rnd PE=4 SV=1		0.454262	0.984884	0.335617	1.04486	0.35049	0.908429	0.184139	1.16404	0.420992	0.967893
Q7VDY9	Ribonuclease H OS=Prochlorococcus marinus (strain SARG / CCMP1375 / SS120) OX=167539 GN=rnhA PE=3 SV=1		0.325023	1.10171	0.171475	1.9249	0.16985	5.64908	0.136837	5.13558	0.0508981	0.615965
Q7U3U1	Ribonuclease H OS=Synechococcus sp. (strain WH8102) OX=84588 GN=rnhA PE=3 SV=1		0.306202	0.838576	0.385939	0.912092	0.0156984	0.623189	0.323627	0.828354	0.467519	0.981647
Q7V9L8	Ribonuclease J OS=Prochlorococcus marinus (strain SARG / CCMP1375 / SS120) OX=167539 GN=rnj PE=3 SV=1		0.134631	1.14288	0.177116	1.20264	0.132278	1.0805	0.020381	1.32205	0.0375311	0.755017
A5GHT5	Ribonuclease J OS=Synechococcus sp. (strain WH7803) OX=32051 GN=rnj PE=3 SV=1		0.231134	1.59793	0.106625	1.76169	0.291624	0.74875	0.323661	1.31558	0.276115	1.90457
Q7UA32	Ribonuclease J OS=Synechococcus sp. (strain WH8102) OX=84588 GN=rnj PE=3 SV=1		0.252056	1.48138	0.120888	2.24481	0.345195	1.24983	0.496998	1.00234	0.304903	0.715458
A5GII1	Ribonuclease PH OS=Synechococcus sp. (strain WH7803) OX=32051 GN=rph PE=3 SV=1		0.117122	1.72493	0.0329284	1.92145	0.292238	0.894967	0.0939671	1.43902	0.0389587	1.5933
Q7U9I1	Ribonuclease PH OS=Synechococcus sp. (strain WH8102) OX=84588 GN=rph PE=3 SV=1		0.208343	1.17374	0.0274734	2.34973	0.061305	1.6545	0.0852711	2.37371	0.334325	0.833452
Q7VAN0	Ribonuclease Z OS=Prochlorococcus marinus (strain SARG / CCMP1375 / SS120) OX=167539 GN=rnz PE=3 SV=1		0.434497	0.981475	0.00322383	5.98077	0.447622	0.962216	0.000340559	6.50158	0.462883	1.02807
Q7V0B9	Ribonuclease Z OS=Prochlorococcus marinus subsp. pastoris (strain CCMP1986 / NIES-2087 / MED4) OX=59919 GN=rnz PE=3 SV=1		0.301416	0.819224	0.466901	0.972921	0.222003	1.13026	0.47601	1.02539	0.321962	1.17851
A5GIN3	Ribonucleases G and E OS=Synechococcus sp. (strain WH7803) OX=32051 GN=cafA PE=4 SV=1		0.0803805	1.15726	0.172954	1.15666	0.166601	0.945649	0.394553	1.05214	0.348092	1.15979
Q7VA12	Ribonucleases G/E OS=Prochlorococcus marinus (strain SARG / CCMP1375 / SS120) OX=167539 GN=cafA PE=4 SV=1		0.225495	1.04145	0.0474219	0.736196	0.369456	1.03243	0.179135	16.2838	0.0868578	0.86104
Q7V230	Ribonucleotide reductase (Class II) OS=Prochlorococcus marinus subsp. pastoris (strain CCMP1986 / NIES-2087 / MED4) OX=59919 GN=nrdJ PE=4 SV=1		0.437607	1.04535	0.067932	0.615974	0.491979	1.00107	0.0958303	0.622558	0.451229	0.961533
Q7U739	Ribonucleotide reductase (Class II) OS=Synechococcus sp. (strain WH8102) OX=84588 GN=nrdJ PE=4 SV=1		0.0551544	1.43132	0.0660809	1.64148	0.474491	1.01839	0.0416925	2.09354	0.00209513	0.456758
Q7U5L1	Ribonucleotide reductase (Class II) OS=Synechococcus sp. (strain WH8102) OX=84588 GN=nrdJ PE=4 SV=1		0.447883	1.01874	0.216699	1.58765	0.360704	1.2728	0.274054	1.23356	0.436228	0.953159
Q7VA25	Ribose-5-phosphate isomerase A OS=Prochlorococcus marinus (strain SARG / CCMP1375 / SS120) OX=167539 GN=rpiA PE=3 SV=1	rpi	0.37378	0.945893	0.206167	1.60747	0.160375	0.944138	0.370373	0.849973	0.257989	1.09109	pentoses phosphate
A5GNH7	Ribose-5-phosphate isomerase A OS=Synechococcus sp. (strain WH7803) OX=32051 GN=rpiA PE=3 SV=1	rpi	0.0024974	0.948384	0.0805828	1.5892	0.0971689	1.29382	0.0489426	1.50574	0.498987	1.00032	pentoses phosphate
Q7U8K8	Ribose-5-phosphate isomerase A OS=Synechococcus sp. (strain WH8102) OX=84588 GN=rpiA PE=3 SV=1	rpi	0.114921	1.74161	0.0710665	2.53665	0.0551146	1.40488	0.000165323	1.67462	0.278961	1.19204	pentoses phosphate
Q063V9	Ribose-5-phosphate isomerase A OS=Synechococcus sp. BL107 OX=313625 GN=rpiA PE=3 SV=1	rpi	0.109146	1.24844	0.0773159	2.46041	0.438462	0.963057	0.312133	1.29016	0.386975	1.06842	pentoses phosphate
Q7VBH4	Ribose-phosphate pyrophosphokinase OS=Prochlorococcus marinus (strain SARG / CCMP1375 / SS120) OX=167539 GN=prs PE=3 SV=1		0.42738	0.937214	0.326216	1.48075	0.437555	1.01763	0.27913	1.3766	0.371563	1.10532
Q7U7L5	Ribose-phosphate pyrophosphokinase OS=Synechococcus sp. (strain WH8102) OX=84588 GN=prs PE=3 SV=1		0.0677726	2.84318	0.12578	16.3548	0.175409	14.2532	0.159924	15.1959	0.26195	0.762024
Q7VAM5	Ribosomal protein L11 methyltransferase OS=Prochlorococcus marinus (strain SARG / CCMP1375 / SS120) OX=167539 GN=prmA PE=3 SV=1		0.245683	0.772301	0.448309	1.11099	0.231488	1.39359	0.0414009	6.96261	0.0198418	0.157219
Q7TTX0	Ribosomal protein L11 methyltransferase OS=Synechococcus sp. (strain WH8102) OX=84588 GN=prmA PE=3 SV=1		0.145028	0.192025	0.204732	0.206174	0.168157	0.152772	0.275181	0.455501	0.224031	0.408599
Q7VD53	Ribosomal protein S1 OS=Prochlorococcus marinus (strain SARG / CCMP1375 / SS120) OX=167539 GN=rpsA PE=4 SV=1		0.409156	0.959166	0.286896	1.34134	0.232623	1.06867	0.118463	1.31559	0.0393812	0.711533
Q7VDM5	Ribosomal protein S1 OS=Prochlorococcus marinus (strain SARG / CCMP1375 / SS120) OX=167539 GN=rpsA PE=4 SV=1		0.193265	0.86544	0.270965	1.09689	0.494184	0.998696	0.476689	0.990978	0.402982	0.982244
Q7VE92	Ribosomal protein S12 methylthiotransferase RimO OS=Prochlorococcus marinus (strain SARG / CCMP1375 / SS120) OX=167539 GN=rimO PE=3 SV=1		0.287645	0.799879	0.0493232	0.271172	0.014136	1.48183	0.134373	8.20122	0.0203149	0.0472014
Q7VBR8	Ribosomal RNA small subunit methyltransferase E OS=Prochlorococcus marinus (strain SARG / CCMP1375 / SS120) OX=167539 GN=Pro_1024 PE=3 SV=1		0.18135	1.96593	0.164149	4.84186	0.0872789	1.27346	0.00136086	13.86	0.0313919	0.567646
Q7U730	Ribosomal RNA small subunit methyltransferase E OS=Synechococcus sp. (strain WH8102) OX=84588 GN=SYNW1156 PE=3 SV=1		0.377378	0.82722	0.055549	3.10156	0.341222	0.617196	0.452566	1.14562	0.437234	1.16119
Q7U8J1	Ribosomal RNA small subunit methyltransferase G OS=Synechococcus sp. (strain WH8102) OX=84588 GN=rsmG PE=3 SV=1		0.097175	0.851039	0.0942305	0.427799	0.0677711	0.36359	0.0433045	0.255542	0.151446	1.76603
Q7VAZ4	Ribosomal RNA small subunit methyltransferase I OS=Prochlorococcus marinus (strain SARG / CCMP1375 / SS120) OX=167539 GN=rsmI PE=3 SV=1		0.326006	0.519425	0.0270786	21.264	0.119773	0.158834	0.102643	10.334	0.412622	1.27714
Q7VC47	Ribosomal silencing factor RsfS OS=Prochlorococcus marinus (strain SARG / CCMP1375 / SS120) OX=167539 GN=rsfS PE=3 SV=1		0.19016	1.5032	0.010514	4.61512	0.158585	1.29515	0.0196321	30.5622	0.0636082	0.28751
Q7U7Z6	Ribosomal silencing factor RsfS OS=Synechococcus sp. (strain WH8102) OX=84588 GN=rsfS PE=3 SV=1		0.473595	0.965536	0.407217	1.21289	0.442863	1.10329	0.127575	3.99704	0.160055	0.676158
Q7VDH9	Ribosome hibernation promoting factor OS=Prochlorococcus marinus (strain SARG / CCMP1375 / SS120) OX=167539 GN=hpf PE=3 SV=1		0.257346	0.922475	0.402306	1.02437	0.390352	0.939972	0.20753	0.793809	0.466529	0.981921
Q7V2R9	Ribosome hibernation promoting factor OS=Prochlorococcus marinus subsp. pastoris (strain CCMP1986 / NIES-2087 / MED4) OX=59919 GN=lrtA PE=3 SV=1		0.200677	0.766356	0.100356	2.95472	0.0687314	1.15711	0.234727	0.507616	0.245424	1.71203
Q7U8F3	Ribosome hibernation promoting factor OS=Synechococcus sp. (strain WH8102) OX=84588 GN=lrtA PE=3 SV=1		0.0852688	3.03694	0.177008	5.64232	0.240065	0.835926	0.230549	1.40947	0.151272	2.21872
Q7V9R4	Ribosome maturation factor RimM OS=Prochlorococcus marinus (strain SARG / CCMP1375 / SS120) OX=167539 GN=rimM PE=3 SV=1		0.405762	0.762294	0.146161	0.30507	0.423191	0.802897	0.110828	0.211829	0.226119	0.502883
Q7U9V4	Ribosome maturation factor RimM OS=Synechococcus sp. (strain WH8102) OX=84588 GN=rimM PE=3 SV=1		0.255922	0.56662	0.0543729	1.78136	0.364694	0.738145	0.434545	0.888062	0.408036	0.878369
Q7VA23	Ribosome maturation factor RimP OS=Prochlorococcus marinus (strain SARG / CCMP1375 / SS120) OX=167539 GN=rimP PE=3 SV=1		0.296937	1.19949	0.0590327	1.63739	0.230157	1.2199	0.036628	9.69258	0.009886	0.387198
Q7U8L5	Ribosome maturation factor RimP OS=Synechococcus sp. (strain WH8102) OX=84588 GN=rimP PE=3 SV=2		0.0485422	1.44227	0.0600134	3.50098	0.13511	1.93352	0.0405188	2.50982	0.0257477	1.28196
Q7VB66	Ribosome-binding ATPase YchF OS=Prochlorococcus marinus (strain SARG / CCMP1375 / SS120) OX=167539 GN=ychF PE=3 SV=1		0.392018	0.954808	0.395128	1.10859	0.378853	0.956169	0.00585679	2.53952	0.0671577	0.755619
Q7V0W4	Ribosome-binding ATPase YchF OS=Prochlorococcus marinus subsp. pastoris (strain CCMP1986 / NIES-2087 / MED4) OX=59919 GN=ychF PE=3 SV=1		0.284794	0.728615	0.0935527	0.360755	0.144631	0.86615	0.185245	0.612166	0.454482	0.940997
Q7U8B7	Ribosome-binding ATPase YchF OS=Synechococcus sp. (strain WH8102) OX=84588 GN=ychF PE=3 SV=1		0.081312	0.935486	0.0310832	1.52971	0.128669	1.10594	0.0441457	1.84897	0.169895	0.876681
Q7VE81	Ribosome-binding factor A OS=Prochlorococcus marinus (strain SARG / CCMP1375 / SS120) OX=167539 GN=rbfA PE=3 SV=1		0.023688	1.26874	0.257624	1.70721	0.100097	0.889742	0.198779	1.91199	0.0105626	0.728461
Q7VD62	Ribosome-recycling factor OS=Prochlorococcus marinus (strain SARG / CCMP1375 / SS120) OX=167539 GN=frr PE=3 SV=1		0.105012	1.07808	0.0714272	1.29123	0.272516	1.0336	0.0216028	1.50673	0.0298111	1.11164
A5GJE9	Ribosome-recycling factor OS=Synechococcus sp. (strain WH7803) OX=32051 GN=frr PE=3 SV=1		0.137271	1.04901	0.0303602	1.70924	0.398944	0.983457	0.0180252	1.5243	0.23718	1.25207
Q7U5F4	Ribosome-recycling factor OS=Synechococcus sp. (strain WH8102) OX=84588 GN=frr PE=3 SV=1		0.480186	1.00658	0.306238	1.11327	0.147425	1.50574	0.0323414	1.51932	0.273521	1.1238
Q060T6	Ribosome-recycling factor OS=Synechococcus sp. BL107 OX=313625 GN=frr PE=3 SV=1		0.208237	0.43649	0.32261	1.44237	0.495721	0.992337	0.266796	1.60299	0.321773	0.665351
Q7VD33	Ribulose bisphosphate carboxylase large chain OS=Prochlorococcus marinus (strain SARG / CCMP1375 / SS120) OX=167539 GN=cbbL PE=3 SV=1	rbcL	0.163427	0.905378	0.220317	1.43999	0.364369	1.04225	0.10614	1.80003	0.426099	0.99102	Rubisco
Q7V2D0	Ribulose bisphosphate carboxylase large chain OS=Prochlorococcus marinus subsp. pastoris (strain CCMP1986 / NIES-2087 / MED4) OX=59919 GN=cbbL PE=3 SV=1	rbcL	0.389759	1.08248	0.187735	0.719705	0.458761	1.02719	0.254788	0.702391	0.423871	0.920703	Rubisco
P96486	Ribulose bisphosphate carboxylase large chain OS=Synechococcus sp. (strain WH7803) OX=32051 GN=cbbL PE=3 SV=1	rbcL	0.138655	1.13288	0.29653	0.878422	0.139573	0.762436	0.279765	0.704594	0.280585	1.29207	Rubisco
Q7U5I8	Ribulose bisphosphate carboxylase large chain OS=Synechococcus sp. (strain WH8102) OX=84588 GN=cbbL PE=3 SV=1	rbcL	0.0749527	1.79654	0.0882101	1.65394	0.318479	1.069	0.00675283	1.19204	0.480161	0.971008	Rubisco
Q060Q0	Ribulose bisphosphate carboxylase large chain OS=Synechococcus sp. BL107 OX=313625 GN=cbbL PE=3 SV=1	rbcS	0.0337042	0.48406	0.115177	0.67853	0.378126	0.797605	0.430802	0.889011	0.105016	0.567483	Rubisco
P0A4S6	Ribulose bisphosphate carboxylase small chain OS=Synechococcus sp. (strain WH7803) OX=32051 GN=cbbS PE=3 SV=1	rbcS	0.116669	1.08492	0.036665	1.52016	0.0269706	0.920687	0.0237818	1.69082	0.251346	0.899331	Rubisco
P0A4S5	Ribulose bisphosphate carboxylase small chain OS=Synechococcus sp. (strain WH8102) OX=84588 GN=cbbS PE=3 SV=1	rbcS	0.0947757	1.49833	0.0385848	2.08281	0.173729	1.48199	0.137507	2.00572	0.14172	0.913213	Rubisco
Q7VD32	Ribulose bisphosphate carboxylase small subunit OS=Prochlorococcus marinus (strain SARG / CCMP1375 / SS120) OX=167539 GN=rbcS PE=4 SV=1	rbcS	0.0974854	1.08808	0.0953951	1.06582	0.167204	1.12932	0.0583836	1.18131	0.350374	0.976605	Rubisco
Q060P9	Ribulose-bisphosphate carboxylase OS=Synechococcus sp. BL107 OX=313625 GN=BL107_10566 PE=4 SV=1	rbcS	0.31038	0.806609	0.00980955	2.7855	0.0803892	2.67792	0.0353887	4.0473	0.074786	0.440102	Rubisco
Q7VCA2	Ribulose-phosphate 3-epimerase OS=Prochlorococcus marinus (strain SARG / CCMP1375 / SS120) OX=167539 GN=rpe PE=3 SV=1	rpe	0.11333	0.846011	0.200682	1.47112	0.155074	0.925584	0.228699	0.77133	0.00261934	1.26879	pentoses phosphate
A5GLB2	Ribulose-phosphate 3-epimerase OS=Synechococcus sp. (strain WH7803) OX=32051 GN=cbbE PE=3 SV=1	rpe	0.427567	1.01486	0.0484763	1.3292	0.00826769	1.13059	0.499672	1.00028	0.398106	0.929777	pentoses phosphate
Q7U771	Ribulose-phosphate 3-epimerase OS=Synechococcus sp. (strain WH8102) OX=84588 GN=cbbE PE=3 SV=1	rpe	0.347751	1.08685	0.473331	0.990192	0.383479	0.881694	0.288412	0.856742	0.353696	0.890891	pentoses phosphate
Q066N9	Ribulose-phosphate 3-epimerase OS=Synechococcus sp. BL107 OX=313625 GN=BL107_13560 PE=3 SV=1	rpe	0.460197	1.01497	0.0302849	1.59388	0.194581	1.17268	0.0687716	1.45397	0.467139	0.981453	pentoses phosphate
Q7VEL0	RNA metabolism-related protein OS=Prochlorococcus marinus (strain SARG / CCMP1375 / SS120) OX=167539 GN=Pro_0002 PE=4 SV=1		0.150433	1.27861	0.00785183	3.54627	0.346106	0.941426	0.0693099	2.27332	0.0609877	0.789062
Q7VD88	RNA polymerase sigma factor SigA OS=Prochlorococcus marinus (strain SARG / CCMP1375 / SS120) OX=167539 GN=rpoD PE=3 SV=1		0.264683	1.15677	0.0337556	2.47501	0.29864	0.839446	0.255855	1.2158	0.140194	1.49315
Q7V2I0	RNA polymerase sigma factor SigA OS=Prochlorococcus marinus subsp. pastoris (strain CCMP1986 / NIES-2087 / MED4) OX=59919 GN=rpoD PE=3 SV=1		0.383962	1.24821	0.180951	0.434852	0.203682	1.77747	0.434064	0.875499	0.478324	0.957333
Q7U5C4	RNA polymerase sigma factor SigA OS=Synechococcus sp. (strain WH8102) OX=84588 GN=rpoD PE=3 SV=1		0.152481	0.640053	0.206038	0.478027	0.122891	0.505643	0.0205454	0.445311	0.246715	1.30684
Q7U6H4	RNA-binding protein OS=Synechococcus sp. (strain WH8102) OX=84588 GN=SYNW1364 PE=4 SV=1		0.078011	0.752852	0.027741	1.84662	0.290511	1.38881	0.19863	1.41242	0.372596	1.05648
Q7VEJ9	RNA-binding protein, RRM domain OS=Prochlorococcus marinus (strain SARG / CCMP1375 / SS120) OX=167539 GN=Pro_0013 PE=4 SV=1		0.318935	0.819685	0.499337	0.999471	0.03278	0.514772	0.0388317	0.548236	0.0899439	1.58437
Q7VE49	RNA-binding protein, RRM domain OS=Prochlorococcus marinus (strain SARG / CCMP1375 / SS120) OX=167539 GN=Pro_0165 PE=4 SV=1		0.167026	0.899268	0.15621	1.28468	0.427931	0.934273	0.221606	1.31212	0.466581	1.0306
Q7VBA0	RNA-binding protein, RRM domain OS=Prochlorococcus marinus (strain SARG / CCMP1375 / SS120) OX=167539 GN=Pro_1197 PE=4 SV=1		0.305296	1.05251	0.100996	0.763159	0.181953	1.10639	0.394543	1.01758	0.0892562	1.11067
A5GLX5	RNA-binding protein, RRM domain OS=Synechococcus sp. (strain WH7803) OX=32051 GN=rbpD PE=4 SV=1		0.135016	1.11501	0.0716672	2.30301	0.462726	0.965101	0.105359	1.95567	0.2859	1.21666
Q7UA83	RNA-binding region RNP-1 (RNA recognition motif) OS=Synechococcus sp. (strain WH8102) OX=84588 GN=SYNW0014 PE=4 SV=1		0.462856	0.984103	0.264197	1.29961	0.327989	1.52491	0.20968	1.65076	0.469058	1.0427
Q05ZR9	RNA-binding region RNP-1 OS=Synechococcus sp. BL107 OX=313625 GN=BL107_11716 PE=4 SV=1		0.246116	0.437155	0.397666	1.34867	0.226783	1.88873	0.116952	4.31917	0.184381	0.290293
Q066D9	RNA-binding region RNP-1 OS=Synechococcus sp. BL107 OX=313625 GN=BL107_14060 PE=4 SV=1		0.266304	0.498662	0.190215	1.97304	0.12267	3.16988	0.00791576	5.56574	0.169536	0.275479
Q7UZN6	Rod shape determining protein OS=Prochlorococcus marinus subsp. pastoris (strain CCMP1986 / NIES-2087 / MED4) OX=59919 GN=mreB PE=4 SV=1		0.378365	1.1605	0.289003	1.40578	0.134196	0.895014	0.410925	0.818225	0.443359	0.918587
Q7U9Y0	Rod shape determining protein OS=Synechococcus sp. (strain WH8102) OX=84588 GN=mreB PE=4 SV=1		0.0644012	0.779083	0.206989	2.81436	0.242168	1.54359	0.167749	2.0977	0.293527	0.858505
Q7VCJ2	rRNA methylase OS=Prochlorococcus marinus (strain SARG / CCMP1375 / SS120) OX=167539 GN=spoU PE=3 SV=1		0.387177	1.16127	0.0863637	0.434067	0.21984	1.21553	0.18129	2.21013	0.0815942	0.427087
Q7VE44	RuBisCO operon transcriptional regulator OS=Prochlorococcus marinus (strain SARG / CCMP1375 / SS120) OX=167539 GN=rbcR PE=3 SV=1	rbcR	0.258083	0.845812	0.0420881	6.36423	0.466686	1.03926	0.0923605	4.96805	0.0231198	0.527346	Rubisco
Q7U3R0	Rubrerythrin OS=Synechococcus sp. (strain WH8102) OX=84588 GN=SYNW2369 PE=4 SV=1		0.149617	0.81667	0.191738	0.701878	0.354453	1.09364	0.241165	1.08574	0.179593	0.791085
Q7VDM7	S-adenosylmethionine synthase OS=Prochlorococcus marinus (strain SARG / CCMP1375 / SS120) OX=167539 GN=metK PE=3 SV=1		0.243046	1.04794	0.156398	1.30363	0.0962574	1.10278	0.280419	1.08349	0.473245	0.995514
Q7V2Y8	S-adenosylmethionine synthase OS=Prochlorococcus marinus subsp. pastoris (strain CCMP1986 / NIES-2087 / MED4) OX=59919 GN=metK PE=3 SV=1		0.355881	0.911376	0.0274992	2.10851	0.169411	0.760599	0.0794907	1.52865	0.291234	1.12214
A5GJ24	S-adenosylmethionine synthase OS=Synechococcus sp. (strain WH7803) OX=32051 GN=metK PE=3 SV=1		0.00553615	1.26995	0.152175	1.31059	0.291199	1.11039	0.414182	1.06354	0.131894	1.20753
Q7U4S6	S-adenosylmethionine synthase OS=Synechococcus sp. (strain WH8102) OX=84588 GN=metK PE=3 SV=1		0.212646	0.5687	0.33942	0.808884	0.0888272	0.871373	0.493921	0.99668	0.256288	0.624556
[truncated: 820 more rows]
