# Supplementary material for: Integrated Proteomic and Metabolomic Analyses Show Differential Effects of Glucose Availability in Marine Synechococcus and Prochlorococcus
Source: Microbiol Spectr. 2023 Feb 1;11(2):e03275-22. doi: 10.1128/spectrum.03275-22 (PMC10100731; doi:10.1128/spectrum.03275-22)
Supplement: Supplemental file 2 — Table S2. Download spectrum.03275-22-s0002.xlsx, XLSX file, 1.4 MB [file spectrum.03275-22-s0002.xlsx]

## Sheet: WH8102
Accession	KEGG	Peptide count	Unique peptides	L1	L2	L3	LGnM1	LGnM2	LGnM3	LGmM1	LGmM2	LGmM3	D1	D2	D3	DGnM1	DGnM2	DGnM3	DGmM1	DGmM2	DGmM3	L.avg	LGnM.avg	LGmM.avg	D.avg	DGnM.avg	DGmM.avg	TTEST.L.LGnM	FC.L.LGnM	TTEST.L.LGmM	FC.L.LGmM	TTEST.D.LGnM	FC.D.LGnM	TTEST.D.LGmM	FC.D.LGmM	Description
Q7TTX1	SYNW0514	50	50	0.00689961	0.0153068	0.0053215	0.0036997	0.00528951	0.00832683	0.00400776	0.00674529	0.0064519	0.00520194	0.0101589	0.00571968	0.00514517	0.00511878	0.00659492	0.00453037	0.00520824	0.00706016	0.00917596	0.00577201	0.00573498	0.00702684	0.00561962	0.00559959	0.230464	0.629036	0.172786	0.625	0.261783	0.799736	0.261047	0.796885	60 kDa chaperonin 1 OS=Synechococcus sp. (strain WH8102) OX=84588 GN=groL1 PE=3 SV=1
Q7U4R4	SYNW2000	36	36	0.00122098	0.00043177	0.0052628	0.00204744	0.00368877	0.0053232	0.00425362	0.00600626	0.00303332	0.00133606	0.00116568	0.00600225	0.00205624	0.00266824	0.00604875	0.00213696	0.00303603	0.00723884	0.00230518	0.00368647	0.00443107	0.00283466	0.00359108	0.00413728	0.14406	1.59921	0.226285	1.92222	0.107007	1.26684	0.0261939	1.45953	Phycobilisome linker polypeptide OS=Synechococcus sp. (strain WH8102) OX=84588 GN=SYNW2000 PE=3 SV=1
Q7U4D2	SYNW2137	35	35	0.00145405	0.00378407	0.00265291	0.00250053	0.00411696	0.00202691	0.00317814	0.0095948	0.00720111	0.00153287	0.00113899	0.00140947	0.00284939	0.00809285	0.000987576	0.00353748	0.00547474	0.00962776	0.00263034	0.00288146	0.00665801	0.00136044	0.0039766	0.00621333	0.327951	1.09547	0.0396998	2.53123	0.18044	2.92302	0.0578716	4.56714	Elongation factor G OS=Synechococcus sp. (strain WH8102) OX=84588 GN=fusA PE=3 SV=1
Q7U9W1	SYNW0141	32	32	0.00154068	0.00173176	0.00434933	0.00237131	0.00215111	0.00347612	0.00407837	0.00453777	0.00596053	0.00143579	0.000958316	0.00182897	0.00180409	0.00224669	0.00103671	0.00265247	0.00417607	0.00304456	0.00254059	0.00266618	0.00485889	0.00140769	0.00169583	0.00329103	0.414766	1.04943	0.0117588	1.9125	0.3397	1.20469	0.0529675	2.33789	Transketolase OS=Synechococcus sp. (strain WH8102) OX=84588 GN=cbbT PE=3 SV=1
Q7U4D1	SYNW2138	31	30	0.00624894	0.0141571	0.00318676	0.0037118	0.00542053	0.00547293	0.0064612	0.0178285	0.0092003	0.00329814	0.00590589	0.00456665	0.00692092	0.00951458	0.00169769	0.00640959	0.00652457	0.0150445	0.00786427	0.00486842	0.0111633	0.00459023	0.0060444	0.00932623	0.223414	0.619055	0.0946783	1.4195	0.285214	1.3168	0.125352	2.03176	Elongation factor Tu OS=Synechococcus sp. (strain WH8102) OX=84588 GN=tuf PE=3 SV=1
Q7U8X3	SYNW0486	30	29	9.44122e-05	4.08745e-05	0.00111829	0.000197093	0.000444642	0.00088563	0.000606545	0.000785395	0.000452345	0.000180198	8.0283e-05	0.000902389	0.000131684	0.000263429	0.000573769	0.000193718	0.000458551	0.000956859	0.000417859	0.000509122	0.000614762	0.000387623	0.000322961	0.000536376	0.334369	1.21841	0.348091	1.47122	0.35237	0.833182	0.163126	1.38376	Anchor polypeptide LCM OS=Synechococcus sp. (strain WH8102) OX=84588 GN=apcE PE=3 SV=1
Q7U7P3	SYNW0938	29	29	0.000184588	0.000278616	0.000485277	0.0003811	0.000531132	0.000538822	0.000429501	0.000741442	0.000501543	0.000245746	0.000385795	0.000407822	0.000263625	0.00035301	0.000327548	0.000254131	0.000396129	0.000550599	0.00031616	0.000483685	0.000557495	0.000346454	0.000314728	0.000400286	0.0528009	1.52987	0.101053	1.76333	0.189658	0.908425	0.174887	1.15538	Endopeptidase Clp ATP-binding chain C OS=Synechococcus sp. (strain WH8102) OX=84588 GN=clpC PE=3 SV=1
Q7U5I8	SYNW1718	28	28	0.000489737	0.000748497	0.00252047	0.00129629	0.00258103	0.00287535	0.00165298	0.00201947	0.00254423	0.000712247	0.0014631	0.00147439	0.000590437	0.00145532	0.0018558	0.000905109	0.00168533	0.00176019	0.0012529	0.00225089	0.00207223	0.00121658	0.00130052	0.00145021	0.0749527	1.79654	0.0882101	1.65394	0.318479	1.069	0.00675283	1.19204	Ribulose bisphosphate carboxylase large chain OS=Synechococcus sp. (strain WH8102) OX=84588 GN=cbbL PE=3 SV=1
Q7U3V0	SYNW2329	28	28	0.00450869	0.00757937	0.00270188	0.0019552	0.00311157	0.00472028	0.00241642	0.00423426	0.00526273	0.00194839	0.00713394	0.00269218	0.001761	0.0034488	0.000809203	0.00229698	0.00328685	0.00444453	0.00492998	0.00326235	0.00397114	0.00392484	0.00200633	0.00334279	0.238733	0.661737	0.323464	0.805509	0.0989279	0.511189	0.381164	0.851701	Phosphoglycerate kinase OS=Synechococcus sp. (strain WH8102) OX=84588 GN=pgk PE=3 SV=1
Q7TTT6	SYNW1854	27	27	0.00103655	0.00350403	0.000900743	0.000523837	0.00106365	0.00162407	0.000627559	0.00119337	0.00117601	0.000824243	0.00178829	0.00144093	0.00086603	0.000892774	0.000999755	0.000812327	0.000919281	0.00213147	0.00181377	0.00107052	0.000998979	0.00135116	0.00091952	0.00128769	0.252093	0.590217	0.201341	0.550774	0.125881	0.680543	0.450488	0.953031	60 kDa chaperonin 2 OS=Synechococcus sp. (strain WH8102) OX=84588 GN=groL2 PE=3 SV=1
Q7U768	SYNW1118	26	26	0.00108277	0.00192557	0.00208073	0.00167225	0.00156807	0.00252682	0.00147267	0.00170218	0.00251494	0.00155725	0.00167152	0.0020048	0.000855038	0.00102604	0.00124944	0.00161733	0.00149179	0.00208038	0.00169636	0.00192238	0.00189659	0.00174452	0.0010435	0.00172983	0.261629	1.13324	0.222488	1.11804	0.00102089	0.598159	0.437632	0.991578	Glucose-1-phosphate adenylyltransferase OS=Synechococcus sp. (strain WH8102) OX=84588 GN=agp PE=3 SV=1
Q7U3C4	SYNW2508	26	26	0.00021802	0.000266358	0.000526169	0.000306894	0.00047509	0.000373641	0.000514324	0.000978122	0.000755589	0.000215135	0.000197045	0.000438499	0.000439792	0.000833962	0.000382847	0.000430453	0.000719858	0.00130612	0.000336849	0.000385208	0.000749345	0.00028356	0.0005522	0.000818811	0.346801	1.14356	0.055895	2.22457	0.15669	1.94739	0.0523929	2.88761	Chaperone protein dnaK2 OS=Synechococcus sp. (strain WH8102) OX=84588 GN=dnaK2 PE=3 SV=1
Q7U8E7	SYNW0673	25	25	0.0125459	0.00988943	0.0153448	0.0149907	0.0128236	0.0164176	0.0105312	0.00754214	0.0199255	0.0124022	0.00657701	0.0176537	0.0143566	0.0102407	0.00979154	0.0154237	0.00705361	0.0216077	0.0125934	0.014744	0.0126663	0.012211	0.0114629	0.014695	0.0305125	1.17077	0.488576	1.00579	0.427142	0.938742	0.0696731	1.20343	Cysteine synthase OS=Synechococcus sp. (strain WH8102) OX=84588 GN=cysK1 PE=3 SV=1
Q7U7B2	SYNW1073	25	25	0.00072314	0.000199459	0.00111567	0.00110805	0.00164387	0.000942549	0.00288588	0.00268951	0.00147211	0.000702232	0.000361308	0.000999298	0.00136046	0.00258086	0.000623067	0.00123976	0.00183169	0.00199916	0.000679424	0.00123149	0.00234916	0.000687613	0.00152146	0.0016902	0.182283	1.81255	0.0640989	3.45758	0.192115	2.21267	0.0325859	2.45807	Glutamine synthetase OS=Synechococcus sp. (strain WH8102) OX=84588 GN=glnA PE=3 SV=1
Q7U448	SYNW2224	25	25	0.00081909	0.00126993	0.000277259	0.000732797	0.00183345	0.000213335	0.00202416	0.00323502	0.000397659	0.000494894	0.00185121	0.00031118	0.00149422	0.0114215	0.000333746	0.00190845	0.0062457	0.000706557	0.000788759	0.000926527	0.00188561	0.000885761	0.0044165	0.00295357	0.292019	1.17467	0.0884844	2.39061	0.18223	4.98611	0.113486	3.3345	Possible porin OS=Synechococcus sp. (strain WH8102) OX=84588 GN=som PE=3 SV=1
Q7U3R0	SYNW2369	24	24	0.0979342	0.096516	0.0535317	0.0902264	0.0598788	0.0524141	0.062592	0.0398097	0.0716514	0.081585	0.0559432	0.0586464	0.0647334	0.0881	0.0617108	0.0832744	0.074338	0.0553816	0.0826606	0.0675064	0.0580177	0.0653915	0.0715147	0.070998	0.149617	0.81667	0.191738	0.701878	0.354453	1.09364	0.241165	1.08574	Rubrerythrin OS=Synechococcus sp. (strain WH8102) OX=84588 GN=SYNW2369 PE=4 SV=1
Q7U4S4	SYNW1989	24	24	0.00110451	0.000403729	0.00326373	0.00190922	0.00322875	0.00235442	0.00379381	0.00488981	0.00267203	0.00127646	0.00134553	0.00254094	0.0019855	0.00296263	0.00231607	0.00195007	0.00297558	0.00274259	0.00159066	0.00249746	0.00378522	0.00172098	0.0024214	0.00255608	0.244606	1.57008	0.138939	2.37966	0.159218	1.40699	0.0926076	1.48525	Possible phycobilisome linker polypeptide OS=Synechococcus sp. (strain WH8102) OX=84588 GN=SYNW1989 PE=3 SV=1
Q7U8U7	SYNW0512	23	23	0.00139862	0.00154871	0.00196455	0.00111216	0.00196101	0.00239419	0.00169699	0.00369098	0.00330151	0.000828144	0.00143114	0.00108755	0.000776128	0.00157241	0.000354773	0.00103619	0.00211953	0.00155135	0.00163729	0.00182245	0.0028965	0.00111561	0.000901102	0.00156902	0.257329	1.11309	0.0711409	1.76907	0.251669	0.80772	0.0411335	1.40642	ATP synthase subunit beta OS=Synechococcus sp. (strain WH8102) OX=84588 GN=atpD PE=3 SV=1
Q7U5Q1	SYNW1650	23	23	0.00184957	0.00193395	0.00114334	0.00168384	0.00160469	0.00192393	0.00112202	0.00215595	0.00164009	0.00165931	0.00243054	0.00129259	0.00178068	0.00354973	0.000702463	0.0031677	0.00162883	0.00307232	0.00164229	0.00173749	0.00163935	0.00179414	0.00201096	0.00262295	0.404494	1.05797	0.497205	0.998215	0.352274	1.12085	0.209038	1.46195	Ketol-acid reductoisomerase (NADP(+)) OS=Synechococcus sp. (strain WH8102) OX=84588 GN=ilvC PE=3 SV=1
Q7U5C2	SYNW1785	23	23	0.00354801	0.00553484	0.00324931	0.00342525	0.00504155	0.00412993	0.0033496	0.00629004	0.00497754	0.00466171	0.00444476	0.00575025	0.00653443	0.00865696	0.00345035	0.00564311	0.0066133	0.00794619	0.00411072	0.00419891	0.0048724	0.00495224	0.00621391	0.0067342	0.424884	1.02145	0.152174	1.18529	0.287904	1.25477	0.023476	1.35983	Porphobilinogen deaminase OS=Synechococcus sp. (strain WH8102) OX=84588 GN=hemC PE=3 SV=1
Q7U9T7	SYNW0166	22	22	6.80474e-05	0.000690731	0.00016586	7.70567e-05	0.000168137	0.000139694	0.000130287	0.000206834	0.000394974	5.68774e-05	0.00019789	8.87725e-05	8.35982e-05	0.000173707	2.36406e-05	0.00013446	0.000149951	0.000176219	0.000308213	0.000128296	0.000244032	0.000114513	9.36484e-05	0.000153543	0.202265	0.416258	0.396879	0.791764	0.257255	0.817796	0.232479	1.34083	Isocitrate dehydrogenase [NADP] OS=Synechococcus sp. (strain WH8102) OX=84588 GN=icd PE=4 SV=1
Q7U3N4	SYNW2396	22	22	6.21728e-05	9.77936e-05	0.000207023	0.000110125	0.000109779	0.000124051	0.000148028	0.000153597	0.000194737	8.70931e-05	9.86777e-05	7.50044e-05	5.56329e-05	6.68604e-05	2.63855e-05	0.000108293	0.000108716	0.000124292	0.00012233	0.000114652	0.000165454	8.69251e-05	4.96262e-05	0.000113767	0.431152	0.937236	0.13787	1.35253	0.0111344	0.570908	0.0741325	1.30879	Valine--tRNA ligase OS=Synechococcus sp. (strain WH8102) OX=84588 GN=valS PE=3 SV=1
Q7U4Q6	SYNW2010	21	21	0.00152017	0.00036215	0.00417401	0.0023579	0.00464864	0.00362676	0.0041123	0.00368268	0.00278646	0.00146266	0.00167589	0.00252353	0.00158995	0.0015124	0.00236537	0.00193393	0.00184855	0.00281572	0.00201878	0.00354443	0.00352715	0.00188736	0.00182257	0.0021994	0.199832	1.75574	0.205467	1.74717	0.284749	0.965673	0.0346874	1.16533	C-phycoerythrin class II gamma chain, linker polypeptide OS=Synechococcus sp. (strain WH8102) OX=84588 GN=mpeC PE=3 SV=1
Q7U712	SYNW1174	21	21	0.000443337	0.000578354	0.000369391	0.000470461	0.000458731	0.000415919	0.000381323	0.000592735	0.000634933	0.000388677	0.000393345	0.000342347	0.000446422	0.000350245	0.000129901	0.000466121	0.000445596	0.000561708	0.000463694	0.00044837	0.00053633	0.00037479	0.000308856	0.000491141	0.398843	0.966954	0.269634	1.15665	0.245466	0.824078	0.0773798	1.31044	4-hydroxy-3-methylbut-2-en-1-yl diphosphate synthase (ferredoxin) OS=Synechococcus sp. (strain WH8102) OX=84588 GN=ispG PE=3 SV=1
Q7U657	SYNW1483	20	19	0.000172021	0.000185416	0.000279497	0.000536888	0.000591172	0.000276479	0.00306434	0.00503016	0.000915857	0.000250716	0.000248191	0.000255798	0.00136997	0.00269055	0.000373788	0.00131829	0.00310054	0.000868326	0.000212312	0.00046818	0.00300345	0.000251568	0.0014781	0.00176239	0.0939277	2.20516	0.0743023	14.1464	0.105008	5.87556	0.0788266	7.0056	Putative oligopeptidase A OS=Synechococcus sp. (strain WH8102) OX=84588 GN=opdA PE=3 SV=1
Q7U873	SYNW0751	20	20	0.00233423	0.00324044	0.00210189	0.00313003	0.00314489	0.00305026	0.00311737	0.00433807	0.00350527	0.00227279	0.0027693	0.00267457	0.00269332	0.002885	0.00143238	0.00253019	0.00343937	0.00329044	0.00255885	0.00310839	0.00365357	0.00257222	0.0023369	0.00308666	0.116726	1.21476	0.0128619	1.42782	0.345205	0.908515	0.0289479	1.2	Ferredoxin--NADP reductase OS=Synechococcus sp. (strain WH8102) OX=84588 GN=petH PE=3 SV=1
Q7U7G6	SYNW1018	20	20	0.00149014	0.00122307	0.000122489	0.00142178	0.00104643	0.0001381	0.00303089	0.00189017	0.00049302	0.0002383	0.000914756	0.000132982	0.00250774	0.00975484	7.47228e-05	0.00236563	0.00994302	0.000872053	0.000945234	0.000868769	0.00180469	0.000428679	0.00411244	0.00439357	0.151568	0.919104	0.0671	1.90926	0.15046	9.59327	0.13098	10.2491	Phosphate-binding protein OS=Synechococcus sp. (strain WH8102) OX=84588 GN=SYNW1018 PE=3 SV=1
Q7U654	SYNW1486	20	20	0.000298584	0.000287747	0.00042233	0.000373006	0.000466624	0.000402104	0.00043835	0.00093224	0.000562091	0.000396943	0.000400209	0.000349606	0.000403396	0.00053144	0.000326922	0.000482464	0.000714563	0.000663497	0.00033622	0.000413911	0.000644227	0.000382253	0.000420586	0.000620175	0.154597	1.23107	0.104312	1.91609	0.251018	1.10028	0.0445417	1.62242	Gamma-glutamyl phosphate reductase OS=Synechococcus sp. (strain WH8102) OX=84588 GN=proA PE=3 SV=1
Q7U515	SYNW1897	20	20	0.000193145	0.000143068	0.00054388	0.000423235	0.000424992	0.000386618	0.00101593	0.000679456	0.00230151	0.000187284	0.000235429	0.000383976	0.000582104	0.000340392	0.000487509	0.00122248	0.000439567	0.000613005	0.000293364	0.000411615	0.0013323	0.000268896	0.000470002	0.000758351	0.241672	1.40308	0.0531319	4.54145	0.0867536	1.74789	0.107411	2.82024	Polyribonucleotide nucleotidyltransferase OS=Synechococcus sp. (strain WH8102) OX=84588 GN=pnp PE=3 SV=1
Q7U9F4	SYNW0304	20	20	0.000822653	0.00126466	0.00110336	0.00106833	0.00108664	0.00132337	0.00102278	0.00133659	0.00160487	0.000689499	0.000848492	0.000698221	0.000803901	0.00112731	0.000329017	0.000998788	0.001332	0.001001	0.00106356	0.00115944	0.00132141	0.000745404	0.000753408	0.00111059	0.278422	1.09016	0.0900605	1.24245	0.485454	1.01074	0.0126386	1.48992	ATP-sulfurylase OS=Synechococcus sp. (strain WH8102) OX=84588 GN=cysD PE=4 SV=1
Q7U4Q1	SYNW2016	20	20	0.191891	0.193976	0.139576	0.144562	0.152943	0.173689	0.109271	0.0729815	0.130907	0.213147	0.22203	0.205084	0.0932215	0.0867462	0.154259	0.106404	0.101806	0.104532	0.175147	0.157065	0.104387	0.21342	0.111409	0.104247	0.280444	0.896758	0.0824657	0.595994	0.0295702	0.522017	0.00140889	0.48846	C-phycoerythrin class I alpha chain OS=Synechococcus sp. (strain WH8102) OX=84588 GN=cpeA PE=3 SV=1
Q7U770	SYNW1116	20	19	0.000752658	0.000806822	0.000882431	0.00073082	0.00114107	0.000778303	0.00103255	0.00186518	0.00155345	0.000729696	0.000651053	0.000419342	0.000693194	0.000725482	0.000111887	0.000926511	0.00083688	0.000795572	0.000813971	0.000883397	0.00148372	0.00060003	0.000510188	0.000852988	0.328591	1.08529	0.0482766	1.82282	0.255662	0.85027	0.0273454	1.42158	D-fructose 1,6-bisphosphatase class 2/sedoheptulose 1,7-bisphosphatase OS=Synechococcus sp. (strain WH8102) OX=84588 GN=SYNW1116 PE=3 SV=1
Q7UA35	SYNW0065	19	19	0.000412016	0.000475605	0.000481721	0.000342728	0.000391036	0.000380412	0.000675118	0.0013876	0.000383588	0.000447756	0.000608329	0.0002559	0.000714499	0.00137614	0.000350937	0.000814222	0.000622487	0.000436934	0.000456447	0.000371392	0.000815436	0.000437328	0.00081386	0.000624547	0.00580703	0.813658	0.174201	1.78649	0.10154	1.86098	0.103567	1.4281	Trigger factor OS=Synechococcus sp. (strain WH8102) OX=84588 GN=tig PE=3 SV=1
Q7U592	SYNW1815	19	19	0.00174675	0.002847	0.000206802	0.00106154	0.00061216	0.000173321	0.00145389	0.00228815	0.000885466	0.000255407	0.00137131	0.000233527	0.00192455	0.00308487	0.000849585	0.00141582	0.00239894	0.000576599	0.00160018	0.000615675	0.0015425	0.000620082	0.001953	0.00146379	0.135288	0.384753	0.446092	0.963953	0.0326911	3.14959	0.0397468	2.36064	Phosphate-binding protein OS=Synechococcus sp. (strain WH8102) OX=84588 GN=SYNW1815 PE=3 SV=1
Q7U4S6	SYNW1987	19	19	0.000581324	0.00267294	0.000778054	0.000545243	0.00092671	0.000821224	0.00102501	0.00136395	0.000872723	0.000621617	0.00128484	0.000611954	0.000535068	0.00125574	0.000403659	0.000711783	0.0009666	0.000831663	0.00134411	0.000764392	0.00108723	0.000839469	0.000731491	0.000836682	0.212646	0.5687	0.33942	0.808884	0.0888272	0.871373	0.493921	0.99668	S-adenosylmethionine synthase OS=Synechococcus sp. (strain WH8102) OX=84588 GN=metK PE=3 SV=1
Q7U833	SYNW0791	19	18	0.00348539	0.00380332	0.0029229	0.00450567	0.00738149	0.00201364	0.0061035	0.00822437	0.00658345	0.0031661	0.00317905	0.00143899	0.00318526	0.00644691	0.000540964	0.00331544	0.00622162	0.00589832	0.00340387	0.0046336	0.00697044	0.00259471	0.00339105	0.00514513	0.221958	1.36127	0.0104006	2.0478	0.296509	1.30691	0.091013	1.98293	Fructose-1,6-bisphosphate aldolase OS=Synechococcus sp. (strain WH8102) OX=84588 GN=cbbA,cfxA,fbaA,fda PE=3 SV=1
Q7U6T0	SYNW1256	19	19	0.000424067	0.000336305	0.000682528	0.000618537	0.000685196	0.000542432	0.000777839	0.000800092	0.00084245	0.000478591	0.000479257	0.000391118	0.000388045	0.000523987	0.000273884	0.000582648	0.000688423	0.000607789	0.000480967	0.000615388	0.000806794	0.000449655	0.000395305	0.000626287	0.224978	1.27948	0.0334702	1.67744	0.195814	0.87913	0.0199209	1.39281	Glucose-6-phosphate isomerase OS=Synechococcus sp. (strain WH8102) OX=84588 GN=pgi PE=3 SV=1
Q7U5E8	SYNW1759	19	18	0.000762829	0.000719106	0.00127519	0.000998307	0.00135103	0.0010471	0.00136003	0.00193331	0.00254522	0.000906495	0.000657644	0.000571484	0.00141705	0.00166765	0.000258103	0.00162483	0.00167404	0.00200281	0.000919042	0.00113215	0.00194619	0.000711874	0.00111427	0.00176723	0.240759	1.23188	0.0206683	2.11763	0.203243	1.56526	0.0181497	2.4825	Transaldolase OS=Synechococcus sp. (strain WH8102) OX=84588 GN=tal PE=3 SV=1
P0A318	SYNW2008	19	19	0.042033	0.0134583	0.124016	0.0702756	0.0870622	0.0821807	0.113107	0.0760905	0.0809732	0.0537195	0.0453051	0.0807933	0.0550167	0.0438819	0.150419	0.0603088	0.0594347	0.0643531	0.0598357	0.0798395	0.0900568	0.0599393	0.0831058	0.0613656	0.305893	1.33431	0.24847	1.50507	0.211958	1.3865	0.445485	1.02379	C-phycoerythrin class 2 subunit beta OS=Synechococcus sp. (strain WH8102) OX=84588 GN=mpeB PE=3 SV=1
Q7U4P5	SYNW2022	19	19	0.072903	0.0748085	0.0418035	0.0744834	0.0686487	0.0576588	0.0566979	0.0430221	0.0471695	0.0760223	0.0619971	0.0528133	0.0756087	0.0620313	0.0397664	0.0841339	0.086561	0.0518734	0.0631717	0.0669303	0.0489632	0.0636109	0.0591355	0.0741894	0.309456	1.0595	0.158956	0.775081	0.20308	0.929644	0.146087	1.1663	R-phycocyanin II beta chain OS=Synechococcus sp. (strain WH8102) OX=84588 GN=rpcB PE=3 SV=1
Q7U925	SYNW0434	19	19	0.00150747	0.00223688	0.00189723	0.00199421	0.00123996	0.00167905	0.00205143	0.00146515	0.00163963	0.00124854	0.000909187	0.00116245	0.00130253	0.00171296	0.000407711	0.00236833	0.00155326	0.00245897	0.00188053	0.00163774	0.00171874	0.00110673	0.00114107	0.00212685	0.314036	0.870894	0.356836	0.913967	0.473061	1.03103	0.0172958	1.92175	Uncharacterized protein OS=Synechococcus sp. (strain WH8102) OX=84588 GN=SYNW0434 PE=4 SV=1
Q7U4B7	SYNW2154	18	17	0.0014542	0.00117608	0.00150048	0.00159546	0.00147661	0.0018381	0.00143614	0.00217936	0.00189781	0.00136868	0.00106863	0.00134986	0.00169939	0.00195545	0.00134361	0.00167906	0.00141396	0.00179985	0.00137692	0.00163672	0.00183777	0.00126239	0.00166615	0.00163096	0.0248833	1.18868	0.130196	1.3347	0.130567	1.31984	0.00635208	1.29196	Phosphoglucomutase OS=Synechococcus sp. (strain WH8102) OX=84588 GN=pgm PE=3 SV=1
Q7U8W5	SYNW0494	18	18	0.000856769	0.00142132	0.00139087	0.000896337	0.00159794	0.0026751	0.000846329	0.00169944	0.00239674	0.00045573	0.000897616	0.00112964	0.000339807	0.00065504	0.000616345	0.000468029	0.000797817	0.00144073	0.00122299	0.00172313	0.00164751	0.000827661	0.000537064	0.000902191	0.166029	1.40895	0.147739	1.34712	0.0656765	0.648894	0.302576	1.09005	ATP synthase subunit alpha OS=Synechococcus sp. (strain WH8102) OX=84588 GN=atpA PE=3 SV=1
Q7U9J7	SYNW0259	18	18	0.000150412	0.000431689	0.000498767	0.000195698	0.000417528	0.000122517	0.000318067	0.000878069	0.000631156	0.00043797	0.000291851	0.000207553	0.000264511	0.000289559	3.87224e-05	0.000493837	0.000634837	0.000313251	0.000360289	0.000245248	0.000609097	0.000312458	0.000197598	0.000480642	0.237287	0.680697	0.0645789	1.69058	0.0890743	0.632398	0.0990054	1.53826	Serine hydroxymethyltransferase OS=Synechococcus sp. (strain WH8102) OX=84588 GN=glyA PE=3 SV=1
Q7U4C3	SYNW2147	18	18	0.000530995	0.000787237	0.000659077	0.000722833	0.000657827	0.000857259	0.000736152	0.000932964	0.00102967	0.000532188	0.000732888	0.000530126	0.000582708	0.000670059	0.000484373	0.000710212	0.00073289	0.000889885	0.000659103	0.000745973	0.000899597	0.000598401	0.000579047	0.000777662	0.253073	1.1318	0.0350619	1.36488	0.31919	0.967658	0.113238	1.29957	LL-diaminopimelate aminotransferase OS=Synechococcus sp. (strain WH8102) OX=84588 GN=dapL PE=3 SV=1
Q7U7H1	SYNW1013	18	17	0.000102529	0.000330395	0.000327078	0.000268343	0.000393258	0.000197603	0.000355142	0.000998409	0.000645133	0.000110163	0.000158421	0.000136256	0.000283014	0.000626047	2.77819e-05	0.000291517	0.000593661	0.000981642	0.000253334	0.000286402	0.000666228	0.000134947	0.000312281	0.000622274	0.369574	1.13053	0.0426253	2.62984	0.198997	2.3141	0.0640057	4.61125	Acetyl-coenzyme A synthetase OS=Synechococcus sp. (strain WH8102) OX=84588 GN=acs PE=3 SV=1
Q7U608	SYNW1533	18	18	0.000181954	0.000198271	0.000448216	0.000202675	0.000289061	0.000386149	0.000233677	0.000441671	0.000576973	0.000271846	0.000274476	0.000235954	0.000196938	0.000383704	0.00042916	0.000234707	0.000359177	0.000735306	0.000276147	0.000292628	0.00041744	0.000260759	0.000336601	0.000443063	0.372464	1.05968	0.0632577	1.51166	0.219605	1.29085	0.189116	1.69913	Probable glutathione reductase (NADPH) OS=Synechococcus sp. (strain WH8102) OX=84588 GN=gshR PE=3 SV=1
Q7U7H8	SYNW1005	17	17	0.000224326	0.000166772	0.000284852	0.000307672	0.000314556	0.000308349	0.000459756	0.000691621	0.000709359	0.000317269	0.000347846	0.000292828	0.000294173	0.000536444	0.00021478	0.000402325	0.000650372	0.00108267	0.000225317	0.000310192	0.000620245	0.000319314	0.000348465	0.000711788	0.0708669	1.37669	0.0215943	2.75277	0.377097	1.09129	0.100155	2.22911	3-phosphoshikimate 1-carboxyvinyltransferase OS=Synechococcus sp. (strain WH8102) OX=84588 GN=aroA PE=3 SV=1
Q7U3V8	SYNW2319	17	17	0.000211954	0.000263842	0.000141213	0.000185229	0.000177515	0.000139066	0.000225863	0.000718654	0.000257513	0.00014831	0.000197926	8.43717e-05	0.000284803	0.000464289	7.89728e-05	0.000378813	0.000464014	0.000332631	0.00020567	0.00016727	0.000400677	0.000143536	0.000276022	0.000391819	0.13211	0.813293	0.140413	1.94815	0.116712	1.92301	0.000853686	2.72976	Arginine--tRNA ligase OS=Synechococcus sp. (strain WH8102) OX=84588 GN=argS PE=3 SV=1
Q7U5R8	SYNW1630	17	17	0.000507129	0.000489229	0.000890497	0.000670382	0.000685507	0.000848886	0.00100764	0.0014436	0.00117288	0.000652137	0.000522898	0.000682795	0.000546165	0.000649095	0.00100205	0.000674913	0.000892788	0.0011283	0.000628952	0.000734925	0.00120804	0.000619277	0.000732436	0.000898666	0.145196	1.16849	0.0498308	1.92072	0.227231	1.18273	0.0824641	1.45115	Dihydrolipoyl dehydrogenase OS=Synechococcus sp. (strain WH8102) OX=84588 GN=lpdA PE=3 SV=1
Q7UA70	SYNW0030	17	16	0.00100245	0.00339422	0.00101888	0.000679716	0.00107122	0.00110713	0.0016674	0.00261567	0.00134171	0.000838343	0.00225647	0.00137573	0.00106641	0.00152371	0.000375525	0.000808363	0.0014032	0.00117035	0.00180518	0.000952687	0.00187493	0.00149018	0.000988548	0.0011273	0.185432	0.527752	0.443736	1.03864	0.155407	0.663373	0.142133	0.756486	Glyceraldehyde-3-phosphate dehydrogenase OS=Synechococcus sp. (strain WH8102) OX=84588 GN=gap2 PE=3 SV=1
Q7U3Y8	SYNW2289	17	17	0.00466806	0.00279923	0.00133619	0.00286774	0.00166014	0.00189149	0.0013796	0.00222575	0.00232101	0.00367234	0.00299867	0.00334211	0.0031978	0.00397476	0.00192663	0.00273532	0.00228126	0.00313735	0.00293449	0.00213979	0.00197545	0.00333771	0.00303306	0.00271798	0.187393	0.729185	0.261358	0.673183	0.352088	0.908726	0.0519099	0.814325	Two-component response regulator OS=Synechococcus sp. (strain WH8102) OX=84588 GN=SYNW2289 PE=4 SV=1
Q7U897	SYNW0725	17	17	0.000366367	0.000279787	0.00066052	0.000636375	0.000651389	0.000483064	0.00106973	0.000940594	0.000686727	0.000489407	0.000550466	0.000513935	0.000555241	0.000532385	0.000520867	0.000758611	0.000593266	0.000926642	0.000435558	0.000590276	0.000899018	0.000517936	0.000536165	0.000759506	0.227899	1.35522	0.0842645	2.06406	0.269954	1.0352	0.0770204	1.46641	Putative IMP dehydrogenase OS=Synechococcus sp. (strain WH8102) OX=84588 GN=guaB PE=4 SV=1
Q7U5I1	SYNW1726	17	17	0.000155406	0.000465404	0.000155784	0.000145218	0.000224042	0.000196262	0.000139615	0.000295701	0.000443741	5.14755e-05	0.000270818	0.000148528	0.000166065	0.000305967	0.0001265	0.00015843	0.000297874	0.00031119	0.000258865	0.000188507	0.000293019	0.000156941	0.000199511	0.000255831	0.251244	0.728207	0.411604	1.13194	0.197483	1.27125	0.064265	1.63012	NADPH-protochlorophyllide oxidoreductase OS=Synechococcus sp. (strain WH8102) OX=84588 GN=pcr PE=3 SV=1
Q7UA55	SYNW0045	17	17	0.00115406	0.00167638	0.00174374	0.00150549	0.00162636	0.00112426	0.00190134	0.00181932	0.00213559	0.0018677	0.00192136	0.00166894	0.000907273	0.0021372	0.00161936	0.00141847	0.0028698	0.00141935	0.00152473	0.0014187	0.00195208	0.00181933	0.00155461	0.00190254	0.3714	0.930465	0.0675409	1.28028	0.2674	0.854494	0.4332	1.04573	Soluble hydrogenase small subunit OS=Synechococcus sp. (strain WH8102) OX=84588 GN=DHSS PE=3 SV=1
Q7U840	SYNW0784	17	17	0.000457501	0.000570297	0.000467968	0.000555584	0.000514888	0.000379028	0.000641884	0.000705345	0.000628888	0.000415809	0.000414073	0.000366931	0.000474411	0.000683988	0.000301121	0.000573762	0.000764581	0.000534429	0.000498589	0.000483167	0.000658706	0.000398938	0.000486507	0.000624257	0.406945	0.969068	0.0039122	1.32114	0.232907	1.21951	0.0346867	1.5648	3-isopropylmalate dehydrogenase OS=Synechococcus sp. (strain WH8102) OX=84588 GN=leuB PE=3 SV=1
Q7UA07	SYNW0095	17	17	4.67718e-05	0.000147401	0.000123754	8.24909e-05	8.89438e-05	0.000127454	0.00012639	0.000219218	0.000194065	4.61834e-05	5.71512e-05	3.42058e-05	6.63424e-05	0.000111898	4.5541e-06	0.000132156	0.000215981	0.000172094	0.000105976	9.96294e-05	0.000179891	4.58468e-05	6.09316e-05	0.00017341	0.419888	0.940114	0.000759609	1.69747	0.30038	1.32903	0.0138162	3.78238	DNA gyrase subunit B OS=Synechococcus sp. (strain WH8102) OX=84588 GN=gyrB PE=3 SV=1
Q7U5A8	SYNW1799	16	16	0.000130275	0.000124495	0.000185787	0.000108188	7.48642e-05	0.000116417	0.000130206	0.000178339	0.00017013	0.000189012	0.000157298	0.000111765	0.000147999	7.98469e-05	6.65628e-05	0.000207939	6.67712e-05	0.000196788	0.000146852	9.9823e-05	0.000159558	0.000152692	9.81362e-05	0.000157166	0.0377505	0.67975	0.303765	1.08652	0.0208768	0.642709	0.469154	1.0293	Uncharacterized protein OS=Synechococcus sp. (strain WH8102) OX=84588 GN=SYNW1799 PE=4 SV=1
Q7U739	SYNW1147	16	16	9.57499e-05	0.000109745	0.000122611	0.000138946	0.00012946	0.000201221	0.000109173	0.000210693	0.000218713	4.46819e-05	6.28555e-05	4.23278e-05	6.54841e-05	6.75724e-05	1.95653e-05	7.34419e-05	0.00011172	0.000128587	0.000109369	0.000156542	0.000179526	4.99551e-05	5.08739e-05	0.000104583	0.0551544	1.43132	0.0660809	1.64148	0.474491	1.01839	0.0416925	2.09354	Ribonucleotide reductase (Class II) OS=Synechococcus sp. (strain WH8102) OX=84588 GN=nrdJ PE=4 SV=1
Q7TTU3	SYNW1629	16	16	0.00105423	0.000923426	0.000394679	0.000622069	0.000521085	0.000417154	0.000798176	0.000732544	0.000600906	0.000624414	0.000585456	0.000456802	0.000804805	0.00084948	0.000356185	0.000587481	0.000728277	0.000571169	0.000790778	0.000520103	0.000710542	0.000555557	0.000670157	0.000628976	0.103287	0.65771	0.317224	0.898536	0.203939	1.20628	0.159369	1.13215	Indole-3-glycerol phosphate synthase OS=Synechococcus sp. (strain WH8102) OX=84588 GN=trpC PE=3 SV=1
Q7U953	SYNW0406	16	16	0.00691983	0.0049295	0.000547971	0.0116776	0.00698668	0.000739009	0.00968386	0.0164195	0.00129258	0.000953488	0.00339443	0.0015803	0.0143152	0.00330498	0.00197685	0.00739142	0.00237965	0.00160347	0.00413243	0.00646775	0.00913199	0.00197607	0.00653234	0.00379152	0.11009	1.56512	0.134351	2.20983	0.204826	3.30572	0.258768	1.91872	Uncharacterized protein OS=Synechococcus sp. (strain WH8102) OX=84588 GN=SYNW0406 PE=4 SV=1
Q7U3S3	SYNW2356	16	16	0.000206885	0.000222847	0.0002096	0.000200308	0.000325377	0.000287465	0.000227499	0.00066157	0.000285745	0.000268698	0.000383784	0.000209482	0.000188836	0.000324653	6.89435e-05	0.000330449	0.000265662	0.000425282	0.000213111	0.00027105	0.000391605	0.000287321	0.000194144	0.000340464	0.11077	1.27187	0.153219	1.83757	0.0311792	0.675704	0.318552	1.18496	Aspartyl/glutamyl-tRNA(Asn/Gln) amidotransferase subunit B OS=Synechococcus sp. (strain WH8102) OX=84588 GN=gatB PE=3 SV=1
Q7U9M9	SYNW0225	16	16	0.000330573	0.00128609	0.000553332	0.000340286	0.000604908	0.000282208	0.000914878	0.00256462	0.0006623	0.000410213	0.000613263	0.000255131	0.000437153	0.000616248	0.000138711	0.000596819	0.000683819	0.000400014	0.000723331	0.000409134	0.0013806	0.000426202	0.000397371	0.000560217	0.128893	0.565625	0.0962872	1.90867	0.291114	0.932352	0.0292777	1.31444	Enoyl-[acyl-carrier-protein] reductase [NADH] OS=Synechococcus sp. (strain WH8102) OX=84588 GN=fabI PE=3 SV=1
Q7U9L9	SYNW0235	16	15	8.21405e-05	5.40976e-05	0.000132082	9.3882e-05	8.86181e-05	0.000132151	8.33994e-05	8.16735e-05	0.000130425	0.000122887	7.93048e-05	8.1879e-05	6.33158e-05	5.38181e-05	0.000129968	0.000102168	5.00467e-05	9.20929e-05	8.94401e-05	0.000104884	9.84992e-05	9.46902e-05	8.23674e-05	8.14359e-05	0.1332	1.17267	0.216305	1.10129	0.367742	0.869862	0.19208	0.860025	Phosphoglucomutase/phosphomannomutase family protein OS=Synechococcus sp. (strain WH8102) OX=84588 GN=SYNW0235 PE=3 SV=1
Q7U9K4	SYNW0252	16	16	0.000560376	0.000544018	0.000310078	0.000575566	0.000672014	0.000324339	0.00042033	0.000804862	0.000398209	0.000559618	0.000590699	0.000235897	0.00116921	0.00080966	0.000133964	0.000808211	0.000595044	0.0004657	0.000471491	0.000523973	0.000541134	0.000462071	0.000704277	0.000622985	0.149514	1.11131	0.304751	1.14771	0.1801	1.52417	0.088395	1.34824	4-hydroxy-3-methylbut-2-enyl diphosphate reductase OS=Synechococcus sp. (strain WH8102) OX=84588 GN=ispH PE=3 SV=1
Q7U4P4	SYNW2023	16	16	0.107591	0.116931	0.0585755	0.0939532	0.0834115	0.0666708	0.0536449	0.0522052	0.0537652	0.109401	0.117115	0.0684338	0.0836569	0.0758295	0.0580235	0.0926954	0.0853561	0.044408	0.0943658	0.0813452	0.0532051	0.0983167	0.0725033	0.0741532	0.195911	0.86202	0.0776331	0.563818	0.0507048	0.737446	0.0154297	0.754228	R-phycocyanin II alpha chain OS=Synechococcus sp. (strain WH8102) OX=84588 GN=rpcA PE=3 SV=1
Q7TTV8	SYNW0851	16	16	0.000997879	0.000545156	0.00171318	0.00143839	0.00154445	0.00140703	0.00214022	0.00136188	0.00149104	0.00117257	0.00129998	0.00116887	0.000916443	0.00105421	0.000374419	0.00199951	0.000919401	0.0014877	0.00108541	0.00146329	0.00166438	0.0012138	0.00078169	0.00146887	0.211461	1.34815	0.147326	1.53342	0.0699313	0.644001	0.270985	1.21014	Putative O-Acetyl homoserine sulfhydrylase OS=Synechococcus sp. (strain WH8102) OX=84588 GN=cysD PE=3 SV=1
Q7U9Y3	SYNW0119	16	16	0.000154523	0.000554757	0.000217951	0.000258434	0.000308805	7.96078e-05	0.000269785	0.000463553	0.000394559	0.000167471	0.000127273	7.36995e-05	0.000210903	0.000237251	3.57687e-05	0.000272751	0.000324774	0.000197826	0.000309077	0.000215615	0.000375966	0.000122814	0.000161307	0.000265117	0.23084	0.69761	0.247889	1.21641	0.231548	1.31342	0.0184634	2.15868	Adenosylhomocysteinase OS=Synechococcus sp. (strain WH8102) OX=84588 GN=ahcY PE=3 SV=1
Q7U5G7	SYNW1740	16	16	0.000352897	0.000697881	0.00028749	0.000260223	0.000342628	0.000410814	0.000293414	0.000415567	0.000401765	0.00029689	0.000533489	0.000262367	0.000249458	0.000460704	8.57147e-05	0.000305437	0.000489003	0.000316507	0.00044609	0.000337889	0.000370248	0.000364249	0.000265292	0.000370316	0.258057	0.757446	0.288346	0.829987	0.064669	0.728327	0.425575	1.01665	30S ribosomal protein S1 homolog B, putative Nbp1 OS=Synechococcus sp. (strain WH8102) OX=84588 GN=nbp1 PE=4 SV=1
Q7UA48	SYNW0052	16	16	0.00029559	0.000619274	0.000330529	0.000312696	0.000342564	0.000375349	0.000464792	0.000597094	0.00066035	0.000228122	0.000370616	0.000196039	0.000234443	0.000282642	7.94256e-05	0.000305763	0.000264743	0.000515944	0.000415131	0.000343537	0.000574079	0.000264925	0.000198837	0.00036215	0.279222	0.827537	0.129322	1.38288	0.108553	0.75054	0.256509	1.36699	Sulfolipid (UDP-sulfoquinovose) biosynthesis protein OS=Synechococcus sp. (strain WH8102) OX=84588 GN=sqdB PE=4 SV=1
Q7U8C0	SYNW0701	16	16	0.000104289	0.0002126	6.21796e-05	0.000122371	0.00014905	6.19626e-05	0.0001419	0.000301998	0.00017561	7.8261e-05	9.38687e-05	3.05555e-05	0.000165203	0.000245918	2.08303e-05	0.000146022	0.000222941	0.000213696	0.000126356	0.000111128	0.000206503	6.75617e-05	0.000143984	0.00019422	0.300397	0.87948	0.0349226	1.63429	0.122716	2.13114	0.031396	2.8747	Cysteine--tRNA ligase OS=Synechococcus sp. (strain WH8102) OX=84588 GN=cysS PE=3 SV=1
Q7U3K6	SYNW2426	16	16	5.85217e-05	2.87008e-05	0.000176352	9.66672e-05	0.000115618	0.000121403	0.000195378	0.000363077	0.000173028	7.1852e-05	7.41934e-05	6.84998e-05	9.42014e-05	0.00011737	4.33381e-05	9.56448e-05	0.000185417	0.000155676	8.78583e-05	0.00011123	0.000243828	7.15151e-05	8.49699e-05	0.000145579	0.315458	1.26601	0.126161	2.77524	0.287149	1.18814	0.0524145	2.03564	Aspartate--tRNA(Asp/Asn) ligase OS=Synechococcus sp. (strain WH8102) OX=84588 GN=aspS PE=3 SV=1
Q7U763	SYNW1123	16	16	0.000204795	0.000192463	0.000393313	0.000311487	0.000329456	0.000276894	0.000483457	0.000763826	0.000485536	0.000286996	0.000269589	0.000281075	0.00034609	0.000328917	0.000261097	0.000470321	0.000383064	0.000365058	0.000263524	0.000305945	0.000577606	0.00027922	0.000312035	0.000406148	0.324265	1.16098	0.0765492	2.19186	0.169889	1.11752	0.0249307	1.45458	Dihydroxy-acid dehydratase OS=Synechococcus sp. (strain WH8102) OX=84588 GN=ilvD PE=3 SV=1
Q7U6X3	SYNW1213	16	16	0.00831011	0.00992525	0.00640942	0.00641538	0.00675406	0.0094887	0.00747665	0.00671756	0.00580928	0.00669677	0.0109215	0.00827715	0.00445471	0.00743387	0.00517607	0.00597905	0.00602951	0.0112246	0.00821493	0.00755272	0.00666783	0.00863181	0.00568822	0.00774438	0.380751	0.919389	0.102202	0.811672	0.00763977	0.658983	0.366487	0.897191	Thioredoxin peroxidase OS=Synechococcus sp. (strain WH8102) OX=84588 GN=tpx PE=4 SV=1
Q7U514	SYNW1898	15	15	0.000983549	0.00096677	0.000589594	0.00103343	0.00106001	0.000748528	0.00117301	0.00156663	0.000930316	0.000958789	0.00102153	0.00102898	0.00170528	0.00192696	0.000749599	0.00135947	0.00143452	0.00136717	0.000846637	0.000947322	0.00122332	0.0010031	0.00146061	0.00138705	0.0432329	1.11892	0.0440203	1.44492	0.171535	1.4561	0.00180833	1.38277	CysQ protein homolog OS=Synechococcus sp. (strain WH8102) OX=84588 GN=SYNW1898 PE=4 SV=1
Q7U5S7	SYNW1619	15	15	0.00031079	0.000148356	0.000476744	0.000493947	0.000433078	0.000509104	0.000492212	0.000786669	0.000597563	0.000521241	0.000279443	0.000309997	0.000839148	0.000323466	0.000591864	0.000535442	0.000978863	0.000873368	0.000311963	0.000478709	0.000625482	0.000370227	0.000584826	0.000795891	0.0753856	1.53451	0.0974598	2.00499	0.064905	1.57964	0.089587	2.14974	Uncharacterized protein OS=Synechococcus sp. (strain WH8102) OX=84588 GN=SYNW1619 PE=4 SV=1
Q7U4S8	SYNW1985	15	15	0.000427387	0.000304653	0.000793156	0.000591443	0.000882257	0.00085743	0.000629244	0.00140897	0.00126525	0.000830228	0.000581645	0.000959457	0.000497984	0.000779755	0.000526757	0.000660861	0.00105131	0.00145868	0.000508399	0.000777043	0.00110115	0.000790443	0.000601499	0.00105695	0.114737	1.52841	0.0784815	2.16593	0.218072	0.760964	0.173104	1.33716	30S ribosomal protein S1, homolog A OS=Synechococcus sp. (strain WH8102) OX=84588 GN=rps1a PE=4 SV=1
Q7U6U5	SYNW1241	15	15	0.00104047	0.00221227	0.000793697	0.000242911	0.000430239	0.00078628	0.000453102	0.000970484	0.000980174	0.00097443	0.00196469	0.000547101	0.00056441	0.000550552	0.000335498	0.000612924	0.000674015	0.00116576	0.00134881	0.000486477	0.000801253	0.00116207	0.000483487	0.000817568	0.11749	0.36067	0.157936	0.594044	0.104927	0.416056	0.297898	0.703543	Uncharacterized protein OS=Synechococcus sp. (strain WH8102) OX=84588 GN=SYNW1241 PE=4 SV=1
Q7U8X5	SYNW0484	15	15	0.00585494	0.00476626	0.0107981	0.00854391	0.00833257	0.00991985	0.012138	0.0116786	0.0102496	0.00628416	0.00751337	0.00745274	0.00589444	0.00736803	0.00648599	0.00766203	0.0107733	0.0084119	0.00713976	0.00893211	0.0113554	0.00708343	0.00658282	0.00894909	0.159001	1.25104	0.109836	1.59045	0.0880615	0.929327	0.0593743	1.26338	Allophycocyanin beta chain OS=Synechococcus sp. (strain WH8102) OX=84588 GN=apcB PE=3 SV=1
Q7U6Z0	SYNW1196	15	14	9.00265e-05	0.000103066	0.000155073	0.000137985	0.000206416	0.00013636	0.000186344	0.000278321	0.000239739	0.000117071	0.000163177	7.89688e-05	0.000126613	0.000106257	7.36267e-05	0.000121211	0.000126347	0.00022365	0.000116055	0.000160253	0.000234801	0.000119739	0.000102166	0.000157069	0.168489	1.38084	0.0264515	2.02319	0.237428	0.853237	0.283539	1.31176	Possible modulator of DNA gyrase OS=Synechococcus sp. (strain WH8102) OX=84588 GN=pmbA PE=4 SV=1
Q7U598	SYNW1809	15	15	0.00172481	0.00318285	0.00224903	0.00168587	0.00130351	0.00206041	0.00108097	0.00110894	0.00226726	0.00154997	0.0017796	0.00173069	0.00139431	0.00148066	0.000650769	0.00217751	0.00160736	0.00143126	0.00238556	0.00168326	0.00148572	0.00168675	0.00117524	0.00173871	0.178058	0.705605	0.141152	0.622798	0.108431	0.69675	0.43718	1.03081	Glutamate-1-semialdehyde 2,1-aminomutase OS=Synechococcus sp. (strain WH8102) OX=84588 GN=hemL PE=3 SV=1
P0A316	SYNW2009	15	15	0.0513823	0.0133638	0.160709	0.0694217	0.0865818	0.102661	0.118799	0.0563802	0.0683812	0.0677937	0.0455492	0.129555	0.0433199	0.034958	0.185864	0.0583257	0.0464418	0.066514	0.0751515	0.0862216	0.0811869	0.0809661	0.0880473	0.0570938	0.399257	1.1473	0.457209	1.08031	0.401572	1.08746	0.175726	0.705157	C-phycoerythrin class 2 subunit alpha OS=Synechococcus sp. (strain WH8102) OX=84588 GN=mpeA PE=3 SV=1
Q7U5S1	SYNW1626	15	15	0.0102223	0.00918565	0.00949101	0.0116815	0.00905805	0.00852627	0.0105848	0.0105028	0.0122973	0.0104826	0.0109459	0.0075053	0.0101691	0.00748701	0.0112504	0.0139925	0.00918738	0.0116649	0.00963298	0.00975526	0.0111283	0.0096446	0.00963549	0.0116149	0.439623	1.01269	0.085093	1.15523	0.498455	0.999055	0.201666	1.20429	Putative nickel-containing superoxide dismutase (NISOD) OS=Synechococcus sp. (strain WH8102) OX=84588 GN=SYNW1626 PE=4 SV=1
Q7U8H2	SYNW0646	15	15	0.000216595	0.000345794	0.0003069	0.000255392	0.000266054	0.000331215	0.000287776	0.000644651	0.000429811	0.000246675	0.000262299	0.000217807	0.000402985	0.000673013	0.000133613	0.000644708	0.00064016	0.000560464	0.000289763	0.00028422	0.000454079	0.00024226	0.000403204	0.000615111	0.447793	0.98087	0.0699436	1.56707	0.188496	1.66434	0.000939036	2.53905	dTDP-glucose 4,6-dehydratase OS=Synechococcus sp. (strain WH8102) OX=84588 GN=rfbB PE=3 SV=1
Q7U5F4	SYNW1753	15	15	0.00337268	0.0047405	0.00250769	0.00350578	0.00399598	0.00318897	0.00271402	0.00494831	0.00416153	0.00369725	0.00420981	0.00402869	0.00599305	0.00854595	0.00343319	0.00582571	0.00528909	0.00701939	0.00354029	0.00356358	0.00394129	0.00397859	0.00599073	0.00604473	0.480186	1.00658	0.306238	1.11327	0.147425	1.50574	0.0323414	1.51932	Ribosome-recycling factor OS=Synechococcus sp. (strain WH8102) OX=84588 GN=frr PE=3 SV=1
Q7U863	SYNW0761	15	15	0.000553491	0.000489382	0.000342267	0.000544996	0.000397551	0.000440025	0.000415511	0.000476927	0.000367557	0.000457365	0.000541826	0.000347268	0.000516818	0.00066534	0.000247801	0.000619152	0.000534192	0.000533265	0.000461713	0.000460857	0.000419998	0.00044882	0.000476653	0.000562203	0.494483	0.998146	0.243475	0.909651	0.357677	1.06201	0.101868	1.25263	Uncharacterized protein OS=Synechococcus sp. (strain WH8102) OX=84588 GN=SYNW0761 PE=4 SV=1
Q7U8A5	SYNW0717	14	14	0.000401478	0.000335019	0.000276825	0.000454842	0.000393098	0.00031538	0.000402948	0.000734802	0.000428113	0.000358871	0.000259888	0.000252986	0.000645529	0.000531226	0.00017107	0.00055383	0.000464879	0.000493383	0.000337774	0.000387773	0.000521954	0.000290582	0.000449275	0.000504031	0.00677878	1.14803	0.126849	1.54528	0.15908	1.54612	0.00207143	1.73456	Uncharacterized protein OS=Synechococcus sp. (strain WH8102) OX=84588 GN=SYNW0717 PE=4 SV=1
Q7U4U2	SYNW1971	14	14	0.000407686	0.000656903	0.000569652	0.000279347	0.000459397	0.000247097	0.000589307	0.000764883	0.00078068	0.000375668	0.000641927	0.000322652	0.000462356	0.000433181	6.21314e-05	0.000426871	0.000409856	0.000554413	0.000544747	0.000328614	0.000711624	0.000446749	0.000319223	0.000463713	0.0313563	0.603241	0.0160562	1.30634	0.179795	0.714546	0.455742	1.03797	Site-determining protein OS=Synechococcus sp. (strain WH8102) OX=84588 GN=minD PE=3 SV=1
Q7U852	SYNW0772	14	14	0.000151399	0.000251251	0.000193345	0.000208094	0.000266484	0.000261752	0.000159625	0.000574357	0.000501401	5.89816e-05	0.000268719	0.000101983	0.000133248	0.000357277	0.000183697	0.000155898	0.000377653	0.000504856	0.000198665	0.000245443	0.000411794	0.000143228	0.000224741	0.000346135	0.0505915	1.23546	0.0866187	2.07281	0.0012767	1.56911	0.0898592	2.41667	Possible nucleotide sugar epimerase OS=Synechococcus sp. (strain WH8102) OX=84588 GN=SYNW0772 PE=4 SV=1
Q7U7F4	SYNW1031	14	14	0.000372652	0.000263103	0.000344251	0.000397444	0.000398448	0.000542309	0.000286695	0.00032435	0.000498464	0.000449315	0.000516718	0.000269251	0.000388589	0.000391233	0.000254949	0.000448533	0.000291425	0.000889092	0.000326669	0.000446067	0.000369836	0.000411761	0.000344924	0.000543017	0.0712365	1.3655	0.299948	1.13215	0.0869557	0.837678	0.327645	1.31877	Glutamyl-tRNA(Gln) amidotransferase subunit A OS=Synechococcus sp. (strain WH8102) OX=84588 GN=gatA PE=3 SV=1
Q7U8B7	SYNW0704	14	14	0.00032221	0.000389069	0.000328964	0.000300233	0.000348621	0.000324279	0.000420146	0.000653269	0.000517855	0.000308702	0.000359134	0.000244126	0.000338751	0.000427935	0.000241892	0.000447163	0.000579263	0.000659763	0.000346748	0.000324378	0.000530423	0.000303987	0.000336193	0.000562063	0.081312	0.935486	0.0310832	1.52971	0.128669	1.10594	0.0441457	1.84897	Ribosome-binding ATPase YchF OS=Synechococcus sp. (strain WH8102) OX=84588 GN=ychF PE=3 SV=1
Q7U4Q0	SYNW2017	14	14	0.070736	0.0639719	0.105986	0.0830907	0.0740354	0.105085	0.0824186	0.0499916	0.0976645	0.0667044	0.0756976	0.0567653	0.0534041	0.0447499	0.0751795	0.0709543	0.0555128	0.0668025	0.0802313	0.0874038	0.0766916	0.0663891	0.0577778	0.0644232	0.110806	1.0894	0.346949	0.95588	0.305738	0.870291	0.425783	0.970388	C-phycoerythrin class I beta chain OS=Synechococcus sp. (strain WH8102) OX=84588 GN=cpeB PE=3 SV=1
Q7U427	SYNW2248	14	14	0.000184991	0.000284754	0.000120087	0.000169762	0.000179081	0.000105725	0.000229936	0.000703482	0.000249429	0.000167151	0.000231118	9.2383e-05	0.000169943	0.000269667	7.46416e-05	0.000198812	0.000354461	0.000290454	0.000196611	0.000151522	0.000394283	0.00016355	0.000171417	0.000281242	0.137532	0.770673	0.111418	2.0054	0.339806	1.0481	0.067154	1.71961	3-oxoacyl-[acyl-carrier-protein] synthase 3 OS=Synechococcus sp. (strain WH8102) OX=84588 GN=fabH PE=3 SV=1
Q7U3T1	SYNW2348	14	14	0.000322239	0.00081426	0.000496146	0.000370924	0.000583931	0.00032027	0.00113188	0.00318462	0.000780945	0.000374801	0.000479527	0.00043641	0.000874246	0.00148726	0.000204823	0.000899886	0.00107994	0.000798427	0.000544215	0.000425042	0.00169915	0.000430246	0.000855442	0.000926085	0.148789	0.781018	0.103246	3.1222	0.179326	1.98826	0.00977273	2.15245	Enolase OS=Synechococcus sp. (strain WH8102) OX=84588 GN=eno PE=3 SV=1
Q7U8X4	SYNW0485	14	14	0.00796854	0.007241	0.0133868	0.00881003	0.0105206	0.0133083	0.0112948	0.0101455	0.0106895	0.00937681	0.0108154	0.0133155	0.00724972	0.00693848	0.013779	0.00834392	0.00962498	0.0107455	0.00953212	0.0108796	0.01071	0.0111692	0.0093224	0.00957146	0.155425	1.14137	0.302874	1.12356	0.14029	0.834651	0.0410238	0.85695	Allophycocyanin alpha chain OS=Synechococcus sp. (strain WH8102) OX=84588 GN=apcA PE=3 SV=1
Q7U839	SYNW0785	14	14	0.00043048	0.00020002	0.000870704	0.000857671	0.00121263	0.00070397	0.00152347	0.0014035	0.000878659	0.000402345	0.000608976	0.000510454	0.000549012	0.000852475	0.000523438	0.000574982	0.00104774	0.00077437	0.000500401	0.000924757	0.00126854	0.000507258	0.000641642	0.000799031	0.169395	1.84803	0.0908157	2.53505	0.0910121	1.26492	0.0323656	1.57519	Phosphoribulokinase OS=Synechococcus sp. (strain WH8102) OX=84588 GN=cbbP PE=3 SV=1
Q7U715	SYNW1171	14	14	0.000257389	0.000432398	0.000218471	0.000269732	0.000264048	0.00022472	0.000364203	0.000516199	0.000331608	0.00029725	0.000254259	0.00017757	0.000354954	0.000407392	0.000371814	0.000396509	0.000534461	0.000213135	0.000302752	0.000252833	0.000404003	0.000243026	0.000378053	0.000381368	0.244068	0.835116	0.00383057	1.33444	0.0395988	1.55561	0.0998185	1.56925	Aminotransferase OS=Synechococcus sp. (strain WH8102) OX=84588 GN=aspC PE=3 SV=1
Q7U9S3	SYNW0180	14	14	0.000185713	0.000280746	0.000271532	0.000216306	0.000263851	0.000289832	0.000282603	0.000205147	0.000341095	0.000186419	0.000252087	0.0001925	0.000111983	0.000179809	0.000120119	0.000182302	0.000311022	0.000216365	0.000245997	0.000256663	0.000276282	0.000210335	0.000137304	0.000236563	0.265851	1.04336	0.314275	1.12311	4.63118e-05	0.652786	0.143517	1.12469	2-dehydro-3-deoxyphosphooctonate aldolase OS=Synechococcus sp. (strain WH8102) OX=84588 GN=kdsA PE=3 SV=1
Q7U5L3	SYNW1690	14	14	0.000157933	0.000141754	0.000137446	0.000163099	0.000132553	0.000163488	0.000196871	0.000148391	0.000160003	0.000162646	0.000125328	0.000132666	0.00012886	0.000196078	5.73955e-05	0.00014739	0.000192026	0.000197041	0.000145711	0.000153047	0.000168422	0.000140213	0.000127445	0.000178819	0.273905	1.05035	0.0676059	1.15586	0.398256	0.908933	0.144114	1.27533	UDP-N-acetylmuramoyl-L-alanyl-D-glutamate--2,6-diaminopimelate ligase OS=Synechococcus sp. (strain WH8102) OX=84588 GN=murE PE=3 SV=1
Q7U794	SYNW1091	14	14	0.000550945	0.000708104	0.000346715	0.000542461	0.000381907	0.000487497	0.000380404	0.00058648	0.000803808	0.000245484	0.000490792	0.000190688	0.000237032	0.000426086	0.000118545	0.000262237	0.000350976	0.000753739	0.000535255	0.000470622	0.00059023	0.000308988	0.000260554	0.000455651	0.342496	0.879248	0.40531	1.10271	0.0688126	0.843251	0.281159	1.47466	Elongation factor Ts OS=Synechococcus sp. (strain WH8102) OX=84588 GN=tsf PE=3 SV=1
Q7U5B0	SYNW1797	14	14	0.000201064	0.000232806	0.000600334	0.00014961	0.000496215	0.000398527	0.000194305	0.000803099	0.000671064	0.000530575	0.000376565	0.000794131	0.000288015	0.000622594	0.000167995	0.000245276	0.000555165	0.00107618	0.000344735	0.000348117	0.000556156	0.00056709	0.000359535	0.000625541	0.491276	1.00981	0.181407	1.61329	0.24865	0.633999	0.38473	1.10307	Putative iron ABC transporter, substrate binding protein OS=Synechococcus sp. (strain WH8102) OX=84588 GN=futA,sfuA PE=4 SV=1
Q7U645	SYNW1495	13	13	0.00153496	0.0018295	0.00107475	0.00201836	0.0022794	0.00164505	0.00190535	0.00406945	0.00198979	0.00222138	0.002346	0.0022699	0.00196415	0.00402058	0.00132115	0.00241907	0.00259335	0.00308742	0.00147974	0.00198094	0.00265486	0.0022791	0.00243529	0.00269995	0.00254264	1.33871	0.0842482	1.79414	0.430337	1.06853	0.0842741	1.18466	Uroporphyrinogen decarboxylase OS=Synechococcus sp. (strain WH8102) OX=84588 GN=hemE PE=3 SV=1
Q7U7W9	SYNW0860	13	13	0.000274871	0.000243158	0.000198768	0.000312588	0.000270543	0.000244681	0.000227823	0.000266726	0.000243949	0.000264482	0.000216267	0.000224209	0.000414064	0.000382235	0.000138893	0.000362117	0.000324803	0.000309562	0.000238932	0.000275937	0.000246166	0.000234986	0.000311731	0.000332161	0.0101725	1.15488	0.409674	1.03028	0.222102	1.32659	0.00235756	1.41353	Putative glucosylglycerolphosphate phosphatase OS=Synechococcus sp. (strain WH8102) OX=84588 GN=stpA PE=4 SV=1
Q7U984	SYNW0374	13	12	0.000395787	0.000273483	0.000265443	0.000475831	0.000375607	0.000321795	0.000417669	0.000810421	0.000438986	0.000377963	0.000319089	0.000347415	0.000653795	0.000694188	0.00022856	0.000553271	0.000504195	0.00057046	0.000311571	0.000391078	0.000555692	0.000348155	0.000525515	0.000542642	0.0132678	1.25518	0.125622	1.78352	0.180358	1.50943	0.00277769	1.55862	Putative urea binding protein OS=Synechococcus sp. (strain WH8102) OX=84588 GN=urtA2 PE=4 SV=1
Q7U9U3	SYNW0160	13	13	0.00127719	0.000935088	0.000812887	0.00162914	0.00108374	0.00109188	0.00160308	0.00159351	0.00147709	0.00124501	0.000900468	0.000984999	0.00268809	0.002218	0.000571548	0.00212564	0.00155553	0.00179452	0.00100839	0.00126825	0.00155789	0.00104349	0.00182588	0.00182523	0.0242854	1.25771	0.0195011	1.54493	0.160763	1.74978	0.00358804	1.74916	Uncharacterized protein OS=Synechococcus sp. (strain WH8102) OX=84588 GN=SYNW0160 PE=4 SV=1
Q7U6H1	SYNW1367	13	13	0.000433662	0.000262644	0.000275039	0.000473749	0.000308953	0.000358781	0.000321561	0.00126966	0.000514332	0.000382532	0.000199581	0.00031783	0.000629549	0.000505892	0.0001631	0.00053794	0.000449904	0.000744184	0.000323782	0.000380494	0.000701851	0.000299981	0.000432847	0.000577343	0.0266103	1.17516	0.185511	2.16767	0.227869	1.44291	0.0365196	1.9246	Carotenoid binding protein OS=Synechococcus sp. (strain WH8102) OX=84588 GN=SYNW1367 PE=3 SV=1
Q7U9E4	SYNW0314	13	13	0.000155093	0.000281235	0.000372837	0.000301404	0.000496152	0.000739483	0.000351751	0.000597633	0.000453107	0.000179178	0.00042264	0.000862894	0.000202218	0.000425146	0.00083171	0.000280019	0.000828296	0.00107668	0.000269722	0.000512346	0.000467497	0.000488237	0.000486358	0.000728333	0.0325208	1.89953	0.0505498	1.73326	0.458108	0.996151	0.0571286	1.49176	Phycobilisome rod-core linker polypeptide cpcG (L-RC 28.5) OS=Synechococcus sp. (strain WH8102) OX=84588 GN=cpcG1 PE=3 SV=1
Q7U9Q6	SYNW0197	13	13	8.03558e-05	8.92281e-05	7.12528e-05	0.000254766	0.000196665	6.86036e-05	0.000575973	0.000982456	0.000204745	7.54125e-05	0.000162631	7.89134e-05	0.000616374	0.000921191	4.95029e-05	0.000671469	0.000861036	0.000292978	8.02789e-05	0.000173345	0.000587725	0.000105652	0.000529023	0.000608494	0.106578	2.15928	0.0734217	7.32104	0.106666	5.00721	0.038107	5.75941	Histidine--tRNA ligase OS=Synechococcus sp. (strain WH8102) OX=84588 GN=hisS PE=3 SV=1
Q7U5D6	SYNW1771	13	13	6.66672e-05	4.61744e-05	0.000121652	0.000152909	0.00017814	0.000101445	0.000160734	0.000168052	0.000167642	8.10061e-05	8.1241e-05	5.76745e-05	0.000180481	0.000150212	4.42417e-05	0.000122808	6.38988e-05	0.000117971	7.81645e-05	0.000144165	0.000165476	7.33072e-05	0.000124978	0.000101559	0.140373	1.84438	0.0294104	2.11702	0.132576	1.70486	0.175466	1.38539	Proline--tRNA ligase OS=Synechococcus sp. (strain WH8102) OX=84588 GN=proS PE=3 SV=1
Q7U9W2	SYNW0140	13	13	0.000262339	0.000229632	0.000171453	0.000228072	0.000161244	0.000179398	0.000305112	0.00031037	0.00034767	0.000204157	0.000149777	0.00011221	0.000215092	0.000210145	3.8172e-05	0.000314348	0.000319603	0.000259313	0.000221141	0.000189571	0.000321051	0.000155382	0.00015447	0.000297754	0.144488	0.85724	0.0641017	1.45179	0.491787	0.994131	0.00728584	1.91628	Phosphomethylpyrimidine synthase OS=Synechococcus sp. (strain WH8102) OX=84588 GN=thiC PE=3 SV=1
Q7U5L4	SYNW1689	13	13	0.000336404	0.000402875	0.000412971	0.00041746	0.000461662	0.000382563	0.000375245	0.000632712	0.000678003	0.000374997	0.000394472	0.000322406	0.00032442	0.000841478	0.000266305	0.00050531	0.000588203	0.000770264	0.000384083	0.000420562	0.000561987	0.000363958	0.000477401	0.000621259	0.198113	1.09497	0.0634859	1.46319	0.283289	1.31169	0.0588111	1.70695	Putative L-cysteine/cystine lyase OS=Synechococcus sp. (strain WH8102) OX=84588 GN=SYNW1689 PE=4 SV=1
Q7U920	SYNW0439	13	13	0.00106309	0.00105749	0.000788835	0.00107211	0.000667917	0.000762484	0.000861562	0.000852189	0.00105245	0.000889436	0.000785816	0.000742041	0.000751059	0.000917974	0.000338815	0.000933619	0.000834236	0.00110403	0.000969804	0.000834171	0.000922068	0.000805764	0.000669283	0.000957294	0.199255	0.860145	0.394054	0.950778	0.235178	0.830619	0.143277	1.18806	Uncharacterized protein OS=Synechococcus sp. (strain WH8102) OX=84588 GN=SYNW0439 PE=4 SV=1
Q7U5Q6	SYNW1644	13	13	0.000631837	0.00225356	0.00057296	0.000160654	0.000230048	0.000930115	0.000266571	0.000596859	0.000418831	0.000429355	0.00134884	0.00037069	0.000212513	0.00026802	0.000347875	0.000250256	0.000402131	0.000765303	0.00115279	0.000440273	0.00042742	0.000716295	0.000276136	0.000472564	0.207296	0.38192	0.131234	0.370771	0.15428	0.385506	0.297271	0.659733	Cell division protein FtsZ OS=Synechococcus sp. (strain WH8102) OX=84588 GN=ftsZ PE=3 SV=1
Q7U4P7	SYNW2020	13	13	0.000804833	0.000806211	0.00046982	0.000888692	0.000762442	0.00056643	0.000561681	0.000827339	0.000867195	0.000753127	0.00079942	0.000605167	0.000816567	0.000611216	0.000481814	0.000658082	0.000634148	0.000952161	0.000693621	0.000739188	0.000752072	0.000719238	0.000636532	0.00074813	0.208141	1.06569	0.391454	1.08427	0.193644	0.885009	0.436802	1.04017	15,16-dihydrobiliverdin:ferredoxin oxidoreductase OS=Synechococcus sp. (strain WH8102) OX=84588 GN=pebA PE=3 SV=1
Q7U7B1	SYNW1074	13	13	0.00219517	0.00224518	0.00200081	0.00211718	0.00232956	0.0026357	0.00161267	0.00189913	0.00173036	0.00294076	0.00212307	0.00198348	0.00212049	0.00204263	0.00255576	0.00291728	0.00213435	0.0024021	0.00214705	0.00236081	0.00174739	0.0023491	0.00223963	0.00248458	0.21308	1.09956	0.0255483	0.813854	0.405512	0.953397	0.220272	1.05767	Phycobilisome core component-allophycocyanin beta-18 subunit OS=Synechococcus sp. (strain WH8102) OX=84588 GN=apcF PE=3 SV=1
Q7U790	SYNW1095	13	13	0.000182228	0.000178535	5.92697e-05	0.000352194	0.000177747	4.70681e-05	0.000598907	0.000706973	0.00210416	3.99499e-05	0.000104575	6.55118e-05	0.000486968	0.000498927	0.000119394	0.000545728	0.000364656	0.00218043	0.000140011	0.000192336	0.00113668	7.00123e-05	0.000368429	0.00103027	0.234074	1.37372	0.099057	8.11852	0.068216	5.26235	0.120279	14.7156	Ferredoxin-sulfite reductase OS=Synechococcus sp. (strain WH8102) OX=84588 GN=sir PE=3 SV=1
Q7U8R1	SYNW0552	13	13	0.000309456	0.000354668	0.000246653	0.000339761	0.000303977	0.000199714	0.000323532	0.000694771	0.000573231	0.000375204	0.000321962	0.000251086	0.000390701	0.000727629	8.1882e-05	0.000459728	0.000594905	0.000766521	0.000303592	0.000281151	0.000530511	0.000316084	0.000400071	0.000607052	0.242377	0.926079	0.0834038	1.74745	0.334624	1.26571	0.0724246	1.92054	Phosphoribosylamine--glycine ligase OS=Synechococcus sp. (strain WH8102) OX=84588 GN=purD PE=3 SV=1
Q7U7X8	SYNW0850	13	13	0.000225249	0.000257116	0.000200444	0.000347895	0.00024847	0.00018627	0.000302635	0.00038012	0.000320284	0.000316526	0.000240289	0.000159283	0.000287697	0.00026195	5.16129e-05	0.000306271	0.000275853	0.000235167	0.000227603	0.000260878	0.000334346	0.000238699	0.00020042	0.00027243	0.26716	1.1462	0.00922932	1.46899	0.208046	0.839634	0.154012	1.14131	Homoserine O-acetyltransferase OS=Synechococcus sp. (strain WH8102) OX=84588 GN=metA PE=3 SV=1
Q7U9Q4	SYNW0199	13	13	3.79911e-05	0.000199821	3.0038e-05	5.32481e-05	4.25037e-05	5.05956e-05	5.41027e-05	8.03558e-05	0.000132942	2.21401e-05	4.91587e-05	3.1678e-05	2.93784e-05	5.44691e-05	5.75614e-06	4.8544e-05	4.8239e-05	0.000131358	8.92833e-05	4.87825e-05	8.91336e-05	3.43256e-05	2.98679e-05	7.60471e-05	0.279939	0.546379	0.499182	0.998324	0.359272	0.870134	0.149621	2.21546	UDP-glucose dehydrogenase OS=Synechococcus sp. (strain WH8102) OX=84588 GN=Ugd PE=3 SV=1
Q7U5D4	SYNW1773	13	13	3.90491e-05	8.97546e-05	7.09382e-05	2.86467e-05	5.18434e-05	8.70041e-05	4.65569e-05	0.000198776	8.17581e-05	3.13599e-05	3.64707e-05	9.04352e-05	4.4875e-05	7.18636e-05	4.13038e-06	7.91737e-05	7.66017e-05	7.20412e-05	6.65807e-05	5.58314e-05	0.00010903	5.27553e-05	4.02897e-05	7.59389e-05	0.2808	0.838553	0.165229	1.63757	0.385464	0.763709	0.191479	1.43946	Adenylosuccinate synthetase OS=Synechococcus sp. (strain WH8102) OX=84588 GN=purA PE=3 SV=1
Q7U8D4	SYNW0687	13	13	0.000216649	9.46218e-05	0.000846929	0.000555111	0.000578837	0.000484377	0.00107874	0.00122113	0.000871266	0.000277918	0.000144297	0.000393642	0.000341251	0.00052089	0.000269056	0.00046188	0.000645553	0.000634472	0.000386067	0.000539442	0.00105704	0.000271952	0.000377066	0.000580635	0.308374	1.39728	0.0904208	2.73798	0.273381	1.38651	0.0436132	2.13506	Thioredoxin reductase OS=Synechococcus sp. (strain WH8102) OX=84588 GN=SYNW0687 PE=3 SV=1
Q7U5B9	SYNW1788	13	13	0.000336232	0.000287915	0.000730342	0.000505208	0.000574401	0.000526652	0.00081895	0.00110231	0.000814602	0.000328241	0.000309453	0.000253556	0.000494261	0.00051923	0.000251116	0.000522674	0.000761215	0.000859614	0.000451497	0.000535421	0.000911953	0.000297083	0.000421535	0.000714501	0.31365	1.18588	0.0804427	2.01984	0.0971412	1.41891	0.03685	2.40505	Putative inorganic pyrophosphatase OS=Synechococcus sp. (strain WH8102) OX=84588 GN=SYNW1788 PE=4 SV=1
Q7U4W0	SYNW1953	13	13	0.000112776	0.000114259	0.000217554	0.00018384	0.000192963	0.000138073	0.000273754	0.000310877	0.000298459	0.000158013	0.000109031	0.000142103	0.000158438	0.000194048	6.83001e-05	0.000241654	0.000236087	0.000237471	0.000148196	0.000171625	0.000294363	0.000136382	0.000140262	0.000238404	0.346891	1.15809	0.0253319	1.98631	0.470156	1.02845	0.00788639	1.74805	Putative glycerol kinase OS=Synechococcus sp. (strain WH8102) OX=84588 GN=SYNW1953 PE=3 SV=1
Q7U6N7	SYNW1301	13	13	0.00184772	0.00234859	0.00100968	0.00177886	0.00154171	0.00148255	0.00125971	0.00148819	0.00140111	0.00152684	0.0022682	0.00146953	0.00187052	0.00211239	0.0016848	0.00176914	0.00125951	0.00182687	0.00173533	0.00160104	0.001383	0.00175486	0.00188924	0.00161851	0.375986	0.922615	0.225911	0.796969	0.232124	1.07657	0.392376	0.922299	ATP-dependent Clp protease proteolytic subunit 2 OS=Synechococcus sp. (strain WH8102) OX=84588 GN=clpP2 PE=3 SV=1
Q7U8Z7	SYNW0462	12	12	0.000208226	0.00312794	0.00266386	0.00158574	0.00399256	0.00377235	0.00165304	0.00399943	0.00308553	0.000742485	0.00174707	0.00417265	0.000628369	0.00211736	0.00562545	0.00101473	0.00494866	0.00546217	0.00200001	0.00311688	0.00291267	0.00222073	0.00279039	0.00380852	0.00856844	1.55844	0.0455442	1.45633	0.171892	1.25652	0.102841	1.71498	Nitrogen regulatory protein P-II OS=Synechococcus sp. (strain WH8102) OX=84588 GN=glnB PE=3 SV=1
Q7U9T2	SYNW0171	12	12	0.000411129	0.00066986	0.000462298	0.000591882	0.00100636	0.000792843	0.000311356	0.00134871	0.0004731	0.000204851	0.000341121	0.000203184	0.000491653	0.00083239	6.60075e-05	0.000430656	0.00071833	0.000433849	0.000514429	0.00079703	0.000711055	0.000249719	0.00046335	0.000527612	0.015502	1.54935	0.251856	1.38222	0.183832	1.85549	0.0152515	2.11282	Heme oxygenase OS=Synechococcus sp. (strain WH8102) OX=84588 GN=ho1 PE=4 SV=1
Q7U9M4	SYNW0230	12	12	0.000104959	0.000105977	0.000154023	0.000139625	0.000177778	0.000211643	0.000157515	0.000265038	0.000225436	0.000118614	8.4728e-05	0.000117995	0.000168033	0.000225483	6.35989e-05	0.000188893	0.000241621	0.000263345	0.000121653	0.000176348	0.000215996	0.000107112	0.000152372	0.000231286	0.0184858	1.4496	0.0513377	1.77551	0.253155	1.42254	0.0223187	2.15929	Putative sarcosine oxidase OS=Synechococcus sp. (strain WH8102) OX=84588 GN=solA PE=4 SV=1
Q7U711	SYNW1175	12	12	0.000119637	0.000132105	0.000203432	0.000142067	0.000165037	0.000209094	0.000155526	0.000275463	0.000286117	9.91472e-05	0.00016332	0.000117392	0.000144042	0.000238022	0.000202009	0.00014174	0.000244448	0.000280468	0.000151724	0.000172066	0.000239035	0.00012662	0.000194691	0.000222219	0.0622791	1.13407	0.0534847	1.57546	0.0146998	1.5376	0.0573979	1.75501	Carboxyl-terminal processing protease OS=Synechococcus sp. (strain WH8102) OX=84588 GN=SYNW1175 PE=3 SV=1
Q7U3W6	SYNW2311	12	12	0.000201541	0.000271612	0.000243924	0.00183144	0.00263393	0.000244897	0.00568968	0.0229504	0.000959856	0.000260692	0.000192514	0.000230606	0.00522563	0.012517	0.000136193	0.00285564	0.00976363	0.000835739	0.000239026	0.00157009	0.00986664	0.000227937	0.00595961	0.004485	0.0983557	6.56869	0.142836	41.2785	0.126428	26.1458	0.128919	19.6765	Peptide chain release factor 2 OS=Synechococcus sp. (strain WH8102) OX=84588 GN=prfB PE=3 SV=1
Q7U4R5	SYNW1999	12	12	0.000150565	0.000277275	0.000150555	0.000253539	0.000542043	0.000153932	0.000265523	0.000326905	0.000226792	0.000228398	0.000310789	0.000156227	0.000192811	0.000219116	7.33428e-05	0.000269075	0.000282886	0.000211441	0.000192799	0.000316505	0.000273073	0.000231805	0.000161757	0.000254468	0.122916	1.64163	0.0257725	1.41636	0.0283097	0.697813	0.234917	1.09777	Phycobilisome linker polypeptide OS=Synechococcus sp. (strain WH8102) OX=84588 GN=cpeC PE=3 SV=1
Q7U4U1	SYNW1972	12	12	0.00150117	0.00135946	0.00082316	0.000643972	0.000740396	0.000941319	0.000644343	0.000992069	0.000656104	0.00115141	0.00157504	0.000877542	0.000948853	0.00115536	0.000436489	0.000976549	0.000974701	0.000644273	0.00122793	0.000775229	0.000764172	0.00120133	0.000846901	0.000865174	0.131514	0.631331	0.0759506	0.622327	0.0216161	0.704971	0.0637876	0.720182	Cell division topological specificity factor OS=Synechococcus sp. (strain WH8102) OX=84588 GN=minE PE=3 SV=1
Q7U9H9	SYNW0279	12	12	0.000127015	0.000120417	0.000167613	0.000181635	0.0001741	0.000151038	0.00021907	0.000238306	0.000191411	0.000170512	0.000170425	0.000137278	0.000136088	0.000173508	0.000102991	0.000188258	0.000257361	0.000309725	0.000138349	0.000168924	0.000216262	0.000159405	0.000137529	0.000251781	0.162072	1.221	0.0544823	1.56317	0.110852	0.862764	0.0874898	1.5795	Alternative thymidylate synthase OS=Synechococcus sp. (strain WH8102) OX=84588 GN=thyX PE=4 SV=1
Q7U3D2	SYNW2500	12	12	2.04673e-05	6.78246e-05	4.98405e-05	6.03069e-05	0.000346841	4.57294e-05	0.000101053	0.00119799	0.000893709	1.78751e-05	2.69408e-05	2.69022e-05	0.000167589	0.000997207	1.35164e-05	0.000173853	0.00097094	0.00255392	4.60441e-05	0.000150959	0.000730916	2.3906e-05	0.000392771	0.00123291	0.177663	3.27857	0.08017	15.8743	0.174645	16.4298	0.112514	51.573	Aconitate hydratase B OS=Synechococcus sp. (strain WH8102) OX=84588 GN=acnB PE=3 SV=1
Q7U9W0	SYNW0142	12	12	0.000426817	0.000839672	0.000158057	8.62454e-05	0.00011854	0.000321132	0.00013092	0.000305087	0.000223748	8.16325e-05	0.000689625	0.000188922	8.08173e-05	0.000126765	0.000464442	8.15725e-05	0.000216547	0.000215881	0.000474849	0.000175306	0.000219918	0.00032006	0.000224008	0.000171334	0.181317	0.369183	0.140742	0.463133	0.367262	0.699894	0.228179	0.535317	3-oxoacyl-[acyl-carrier-protein] synthase 2 OS=Synechococcus sp. (strain WH8102) OX=84588 GN=fabF PE=3 SV=1
Q7U7Z9	SYNW0829	12	12	0.00174026	0.00158628	0.000940709	0.00168828	0.00170009	0.00132759	0.00147353	0.00251763	0.00168112	0.00164365	0.0013644	0.000903051	0.00286786	0.00312741	0.000817905	0.00225395	0.00219254	0.0023163	0.00142242	0.00157199	0.00189076	0.0013037	0.00227106	0.00225426	0.18143	1.10515	0.16736	1.32926	0.109993	1.74201	0.029059	1.72912	Uncharacterized protein OS=Synechococcus sp. (strain WH8102) OX=84588 GN=SYNW0829 PE=4 SV=1
Q7U807	SYNW0819	12	12	0.000129029	8.72094e-05	0.000198672	0.000308714	0.000320886	0.000121184	0.000998553	0.00170427	0.000927553	0.000161481	8.55389e-05	0.000130189	0.000585684	0.000861868	9.10318e-05	0.000465173	0.00110363	0.00111514	0.000138303	0.000250261	0.00121012	0.000125736	0.000512861	0.00089465	0.181883	1.80951	0.0301089	8.74978	0.121403	4.07886	0.0403637	7.11528	4-hydroxy-tetrahydrodipicolinate reductase OS=Synechococcus sp. (strain WH8102) OX=84588 GN=dapB PE=3 SV=1
Q7U3E5	SYNW2487	12	12	0.000172261	0.000156082	0.000280702	0.000167888	0.000183281	0.000288289	0.000479927	0.00107722	0.000546007	0.000237146	9.65499e-05	0.000322424	0.000513167	0.000614058	0.00034258	0.000321999	0.000675241	0.000478933	0.000203015	0.000213153	0.000701051	0.000218706	0.000489935	0.000492058	0.192743	1.04994	0.0715783	3.4532	0.099752	2.24015	0.109008	2.24986	Putative cyanate ABC transporter OS=Synechococcus sp. (strain WH8102) OX=84588 GN=SYNW2487 PE=4 SV=1
Q7U4H0	SYNW2098	12	12	4.53798e-05	4.40689e-05	7.97814e-05	4.60003e-05	4.33955e-05	6.41118e-05	0.000106088	0.00012552	0.000162705	6.23359e-05	3.57513e-05	7.94571e-05	6.88624e-05	6.81317e-05	0.000116735	8.369e-05	7.94437e-05	0.000169493	5.641e-05	5.11692e-05	0.000131437	5.91815e-05	8.45763e-05	0.000110876	0.210842	0.907094	0.00450763	2.33004	0.0584416	1.4291	0.0625105	1.87349	Alanine racemase OS=Synechococcus sp. (strain WH8102) OX=84588 GN=alr PE=3 SV=1
Q7U4I1	SYNW2086	12	12	0.000731812	0.000791822	0.000495925	0.000602519	0.00053238	0.000590673	0.00055732	0.00102747	0.000802358	0.000679931	0.000745428	0.000741516	0.000978719	0.000974476	0.000598592	0.000708521	0.000815116	0.00103504	0.000673186	0.000575191	0.000795718	0.000722292	0.000850596	0.000852894	0.221717	0.854431	0.249801	1.18202	0.224074	1.17763	0.126765	1.18082	Adenylate kinase OS=Synechococcus sp. (strain WH8102) OX=84588 GN=adk PE=3 SV=1
Q7U429	SYNW2246	12	12	0.000872698	0.00215184	0.00167496	0.000468911	0.000784623	0.0020489	0.000513022	0.000809384	0.00196287	0.000390241	0.00148324	0.00181608	0.000349118	0.000574231	0.000593325	0.000310003	0.000628079	0.00116162	0.0015665	0.00110081	0.00109509	0.00122985	0.000505558	0.0006999	0.22636	0.702721	0.21236	0.69907	0.088461	0.411071	0.0749811	0.569092	Two-component response regulator OS=Synechococcus sp. (strain WH8102) OX=84588 GN=rpaB PE=4 SV=1
Q7U7X7	SYNW0852	12	12	0.0012335	0.00210053	0.00136511	0.00190826	0.00168749	0.00216328	0.00150678	0.00209597	0.00187457	0.00173498	0.00179372	0.00236232	0.00252529	0.0020772	0.00122259	0.00185261	0.0019888	0.00265676	0.00156638	0.00191968	0.00182578	0.00196368	0.00194169	0.00216606	0.227746	1.22555	0.111446	1.1656	0.486551	0.988804	0.0291923	1.10306	Uncharacterized protein OS=Synechococcus sp. (strain WH8102) OX=84588 GN=SYNW0852 PE=4 SV=1
Q7U4M2	SYNW2045	12	11	0.00021564	0.000328191	0.000165819	0.0002457	0.000172769	0.000143565	0.000340543	0.00107145	0.000203901	0.000180495	0.000144918	9.08606e-05	0.0001758	0.000309862	2.4331e-05	0.00024766	0.000325062	0.000125297	0.00023655	0.000187345	0.000538631	0.000138758	0.000169998	0.000232673	0.233434	0.791988	0.153332	2.27703	0.347939	1.22514	0.0835864	1.67683	Anthranilate synthase component I and chorismate binding enzyme OS=Synechococcus sp. (strain WH8102) OX=84588 GN=trpE PE=4 SV=1
Q7U9M1	SYNW0233	12	12	0.000319375	0.000259265	0.000452548	0.000407908	0.000395681	0.000387989	0.000238455	0.000420596	0.00044678	0.000441849	0.000268388	0.000174448	0.000332379	0.000335714	0.000164614	0.000488607	0.000230362	0.000300859	0.000343729	0.000397193	0.00036861	0.000294895	0.000277569	0.000339943	0.235383	1.15554	0.380676	1.07239	0.383585	0.941246	0.221424	1.15276	Uncharacterized protein OS=Synechococcus sp. (strain WH8102) OX=84588 GN=SYNW0233 PE=4 SV=1
Q7U9E0	SYNW0318	12	12	0.00264498	0.00222976	0.00121239	0.00224599	0.00186132	0.00148335	0.00203483	0.00252078	0.00243146	0.00221386	0.0023915	0.00261238	0.00423749	0.00342021	0.00168059	0.00361824	0.00242417	0.00315002	0.00202904	0.00186355	0.00232903	0.00240591	0.00311276	0.00306414	0.263865	0.91844	0.313629	1.14785	0.250538	1.2938	0.121015	1.27359	Ferredoxin-thioredoxin reductase, catalytic chain OS=Synechococcus sp. (strain WH8102) OX=84588 GN=ftrC PE=3 SV=1
Q7U6W4	SYNW1222	12	12	1.51804e-05	0.000172626	2.55614e-05	3.37733e-05	7.17148e-05	2.45274e-05	2.25349e-05	0.000174599	0.000168893	1.45835e-05	3.78389e-05	1.45806e-05	5.2116e-05	9.43273e-05	4.10997e-06	9.05866e-05	0.000120339	0.00017691	7.11226e-05	4.33385e-05	0.000122009	2.23343e-05	5.01844e-05	0.000129279	0.265514	0.609349	0.192972	1.71547	0.148536	2.24696	0.0306187	5.78834	Methionine--tRNA ligase OS=Synechococcus sp. (strain WH8102) OX=84588 GN=metG PE=3 SV=1
Q7U559	SYNW1849	12	12	0.000247768	0.000264378	0.000173442	0.000303191	0.000236932	0.000193918	0.000360897	0.000348988	0.000317565	0.000272939	0.00026653	0.000275624	0.000305482	0.00047961	0.000171749	0.000333216	0.000555149	0.0003454	0.000228529	0.00024468	0.000342483	0.000271697	0.000318947	0.000411255	0.285299	1.07067	0.0109973	1.49864	0.328986	1.1739	0.101108	1.51365	2-C-methyl-D-erythritol 4-phosphate cytidylyltransferase OS=Synechococcus sp. (strain WH8102) OX=84588 GN=ispD PE=3 SV=1
Q7TTW4	SYNW0740	12	12	0.000275583	0.000579136	0.00020224	0.000290533	0.000292456	0.000272087	0.000251275	0.000909997	0.00037534	0.000261196	0.000345511	0.000211627	0.000413223	0.000648227	0.000122099	0.000454728	0.00070441	0.00043884	0.00035232	0.000285026	0.000512204	0.000272778	0.000394516	0.000532659	0.302744	0.808998	0.12997	1.45381	0.1991	1.44629	0.0178433	1.95272	Bifunctional protein FolD OS=Synechococcus sp. (strain WH8102) OX=84588 GN=folD PE=3 SV=1
Q7TTX6	SYNW0249	12	12	5.17727e-05	0.000124463	6.88145e-05	4.72903e-05	5.64662e-05	0.000102164	4.98954e-05	8.43211e-05	0.000110568	3.5936e-05	0.000123438	7.07591e-05	4.05023e-05	6.91568e-05	3.25813e-05	5.1792e-05	5.89906e-05	0.000157453	8.16834e-05	6.864e-05	8.15948e-05	7.67111e-05	4.74135e-05	8.9412e-05	0.351109	0.840317	0.498675	0.998915	0.118571	0.618078	0.399258	1.16557	Bifunctional purine biosynthesis protein PurH OS=Synechococcus sp. (strain WH8102) OX=84588 GN=purH PE=3 SV=1
Q7U5V0	SYNW1593	12	12	0.000132483	9.05024e-05	0.000150885	0.000146278	0.0001179	0.000128993	0.000229242	0.000263152	0.000291241	0.00011918	7.70021e-05	8.16233e-05	0.000145131	0.000242842	5.31909e-05	0.000201433	0.000274852	0.000390852	0.000124623	0.000131057	0.000261211	9.26018e-05	0.000147055	0.000289046	0.352156	1.05162	0.0124751	2.09601	0.223008	1.58803	0.0477891	3.12138	Uncharacterized protein OS=Synechococcus sp. (strain WH8102) OX=84588 GN=SYNW1593 PE=4 SV=1
Q7U8H1	SYNW0647	12	12	0.000140843	0.000275228	0.00028368	0.000205704	0.00023394	0.000287304	0.000398856	0.000428808	0.000367644	0.000222696	0.000257177	0.000325927	0.000155213	0.000170291	0.000101317	0.000168839	0.000131116	0.000182179	0.00023325	0.000242316	0.000398436	0.0002686	0.000142274	0.000160711	0.398001	1.03887	0.0411689	1.70819	0.062578	0.529686	0.0296158	0.598329	dTDP-4-dehydrorhamnose reductase OS=Synechococcus sp. (strain WH8102) OX=84588 GN=rfbD PE=3 SV=1
Q7U533	SYNW1879	12	12	0.00041256	0.000745405	0.000450169	0.000587355	0.000289691	0.000882462	0.000288705	0.000468638	0.000699915	0.000547504	0.000730444	0.000278018	0.000428239	0.000337854	0.000356259	0.000333288	0.000317814	0.00060173	0.000536045	0.000586503	0.000485752	0.000518656	0.000374117	0.000417611	0.432979	1.09413	0.389126	0.906179	0.200326	0.721321	0.345535	0.80518	Similar to chloroplast membrane-associated 30 kD protein OS=Synechococcus sp. (strain WH8102) OX=84588 GN=SYNW1879 PE=4 SV=1
Q7U964	SYNW0394	12	11	1.07128e-05	1.34227e-05	3.95612e-05	2.42023e-05	1.84126e-05	2.46745e-05	2.80702e-05	4.11239e-05	5.25202e-05	1.67819e-05	9.16534e-06	2.92018e-05	2.57803e-05	3.32073e-05	5.72982e-06	6.53733e-05	2.61596e-05	9.51485e-05	2.12322e-05	2.24298e-05	4.05714e-05	1.8383e-05	2.15725e-05	6.22271e-05	0.449897	1.0564	0.0237228	1.91084	0.420592	1.1735	0.0461344	3.38503	Putative N-acetylneuraminic acid synthetase OS=Synechococcus sp. (strain WH8102) OX=84588 GN=SYNW0394 PE=4 SV=1
Q7U8W4	SYNW0495	11	11	4.6839e-05	0.000105706	0.000109372	0.000107439	0.000165568	0.000136862	7.43937e-05	0.00016211	0.000218422	2.99027e-05	6.6516e-05	6.82892e-05	3.48775e-05	9.72978e-05	2.41882e-05	4.34168e-05	0.000107685	9.63411e-05	8.73058e-05	0.000136623	0.000151642	5.49026e-05	5.21212e-05	8.2481e-05	0.0228321	1.56488	0.057197	1.7369	0.455402	0.949339	0.0373031	1.50232	ATP synthase gamma chain OS=Synechococcus sp. (strain WH8102) OX=84588 GN=atpG PE=3 SV=1
Q7U8H0	SYNW0648	11	11	0.00061184	0.000559131	0.00054078	0.000798701	0.000727422	0.000598061	0.000720924	0.00104545	0.000653126	0.000687481	0.000550454	0.000568569	0.00104786	0.00147868	0.000344469	0.0010692	0.00140657	0.0010396	0.000570584	0.000708061	0.000806499	0.000602168	0.000957006	0.00117179	0.0383781	1.24094	0.100105	1.41346	0.198916	1.58927	0.0297595	1.94596	dTDP-4-dehydrorhamnose 3,5-epimerase OS=Synechococcus sp. (strain WH8102) OX=84588 GN=rfbC PE=3 SV=1
Q7U8K5	SYNW0612	11	11	0.00022164	0.000238299	0.000137592	0.000240557	0.000242927	0.000154057	0.000287721	0.000934015	0.000192774	0.000243841	0.000255027	0.000121421	0.000453285	0.000720732	0.000147372	0.000424301	0.00100878	0.00030168	0.000199177	0.000212514	0.000471503	0.000206763	0.000440463	0.000578255	0.0471032	1.06696	0.163575	2.36726	0.10416	2.13028	0.0956972	2.79671	D-aminoacyl-tRNA deacylase OS=Synechococcus sp. (strain WH8102) OX=84588 GN=dtd3 PE=3 SV=1
Q7U8S5	SYNW0537	11	11	0.0039164	0.00364903	0.00175495	0.0030371	0.00327528	0.00168036	0.00140299	0.00339942	0.00223445	0.00230878	0.00300382	0.000921708	0.0050628	0.00530785	0.00112218	0.00291805	0.00375317	0.00289851	0.00310679	0.00266425	0.00234562	0.0020781	0.00383094	0.00318991	0.100084	0.857554	0.243592	0.754997	0.0778978	1.84348	0.0623612	1.53501	Cytochrome c-550 OS=Synechococcus sp. (strain WH8102) OX=84588 GN=psbV PE=3 SV=2
Q7U9D8	SYNW0320	11	11	0.000313901	0.000697928	0.000185901	0.000174392	0.000206947	0.000104601	0.000327164	0.000402668	0.000389323	0.000370715	0.000375659	0.000120057	0.00027825	0.000337641	3.77077e-05	0.000271952	0.00026243	0.000197661	0.000399243	0.00016198	0.000373052	0.00028881	0.000217866	0.000244014	0.102446	0.405718	0.436781	0.934397	0.0256536	0.754357	0.270592	0.844894	ABC transporter, ATP-binding component OS=Synechococcus sp. (strain WH8102) OX=84588 GN=SYNW0320 PE=4 SV=1
Q7UA15	SYNW0086	11	11	3.30358e-05	2.85847e-05	0.000104919	6.10372e-05	0.000107167	0.000105694	8.351e-05	0.000204628	0.000156752	4.65408e-05	4.30794e-05	6.30365e-05	6.4878e-05	8.05891e-05	4.52713e-05	6.39668e-05	0.000137898	0.000198699	5.55133e-05	9.12994e-05	0.000148297	5.08855e-05	6.35795e-05	0.000133521	0.128512	1.64464	0.0778238	2.67137	0.257721	1.24946	0.0699986	2.62395	Protein translocase subunit SecA OS=Synechococcus sp. (strain WH8102) OX=84588 GN=secA PE=3 SV=1
Q7U3D3	SYNW2499	11	11	0.000191694	0.000283466	0.000121565	0.000101203	0.000119748	0.000135983	7.51763e-05	9.53308e-05	0.000177037	0.000149837	0.000181033	6.32327e-05	7.45684e-05	7.43039e-05	1.13076e-05	0.000119288	8.08752e-05	0.000134947	0.000198908	0.000118978	0.000115848	0.000131368	5.33933e-05	0.000111703	0.131048	0.598155	0.184703	0.582419	0.0195271	0.406442	0.365819	0.850312	Phospho-2-dehydro-3-deoxyheptonate aldolase OS=Synechococcus sp. (strain WH8102) OX=84588 GN=aroF PE=3 SV=1
Q7U401	SYNW2275	11	10	0.000250398	0.00015914	0.000231366	0.000381821	0.000300056	0.000188225	0.000300912	0.000328363	0.000328515	0.000201208	0.00011304	0.000146587	0.000198655	0.000493607	3.33998e-05	0.000284723	0.000403148	0.000272108	0.000213635	0.000290034	0.000319263	0.000153612	0.000241887	0.000319993	0.164925	1.35762	0.0461519	1.49444	0.307458	1.57467	0.059282	2.08313	Citrate synthase OS=Synechococcus sp. (strain WH8102) OX=84588 GN=gltA PE=3 SV=1
Q7TTW1	SYNW0814	11	11	0.00109513	0.00287493	0.000923327	0.000531672	0.000980426	0.0011098	0.000834663	0.00152312	0.00144803	0.000744678	0.00188502	0.00156638	0.000530018	0.000714914	0.000354062	0.000718965	0.000686601	0.00140024	0.00163113	0.000873966	0.0012686	0.00139869	0.000532998	0.00093527	0.169711	0.535805	0.2869	0.777747	0.0586056	0.381069	0.168361	0.668675	Adenine phosphoribosyltransferase OS=Synechococcus sp. (strain WH8102) OX=84588 GN=apt PE=3 SV=1
Q7U5Q2	SYNW1649	11	11	0.000514486	0.00109096	0.00032113	0.000316736	0.000338319	0.000405259	0.000298707	0.000564153	0.000216032	0.000442336	0.000850829	0.000216589	0.000275743	0.000330514	5.0136e-05	0.000303811	0.00042391	0.000258742	0.000642192	0.000353438	0.000359631	0.000503251	0.000218798	0.000328821	0.180514	0.550362	0.0772967	0.560005	0.0686709	0.434768	0.164909	0.653393	ATP-dependent Clp protease proteolytic subunit 3 OS=Synechococcus sp. (strain WH8102) OX=84588 GN=clpP3 PE=3 SV=1
Q7U439	SYNW2236	11	11	0.00159327	0.00230621	0.00214319	0.0019203	0.00215383	0.00271452	0.00224927	0.00329208	0.0034801	0.000429278	0.000526592	0.000589664	0.00109407	0.0010616	8.21002e-05	0.00125452	0.00140895	0.0005727	0.00201422	0.00226288	0.00300715	0.000515178	0.000745925	0.00107872	0.181304	1.12345	0.0185184	1.49296	0.298734	1.4479	0.0960731	2.09388	Two-component response regulator OS=Synechococcus sp. (strain WH8102) OX=84588 GN=rpaA PE=4 SV=1
Q7U558	SYNW1850	11	11	7.35159e-05	0.000321966	2.03174e-05	3.78098e-05	5.75765e-05	2.67992e-05	7.86074e-05	0.000189253	0.000363412	5.41808e-05	0.000129219	2.89112e-05	8.73076e-05	0.000206701	1.2665e-05	7.94683e-05	0.000155305	0.000496553	0.0001386	4.07285e-05	0.000210424	7.07703e-05	0.000102225	0.000243776	0.182394	0.293857	0.330929	1.51821	0.182584	1.44446	0.180574	3.4446	Uncharacterized protein OS=Synechococcus sp. (strain WH8102) OX=84588 GN=SYNW1850 PE=4 SV=1
Q7U3T9	SYNW2340	11	11	0.000174554	0.000125166	0.00106243	0.000342891	0.000740631	0.000932161	0.00116863	0.00230913	0.00131737	0.000399959	0.000318418	0.000642178	0.000940628	0.00131789	0.00145033	0.00061604	0.00188248	0.00108035	0.000454049	0.000671894	0.00159838	0.000453518	0.00123628	0.00119296	0.210304	1.47978	0.0893119	3.52028	0.0138487	2.72598	0.109192	2.63045	50S ribosomal protein L7/L12 OS=Synechococcus sp. (strain WH8102) OX=84588 GN=rplL PE=3 SV=1
Q7U5D3	SYNW1774	11	11	0.000774804	0.000524663	0.000398388	0.000422609	0.000349429	0.000525442	0.000542432	0.000812628	0.00071438	0.000537923	0.000477698	0.000288296	0.000419327	0.000515413	9.30154e-05	0.000329151	0.000497294	0.000947999	0.000565951	0.000432493	0.000689814	0.000434639	0.000342585	0.000591481	0.220414	0.764188	0.279553	1.21886	0.155729	0.788207	0.303779	1.36086	Putative carbohydrate kinase, pfkB family OS=Synechococcus sp. (strain WH8102) OX=84588 GN=SYNW1774 PE=4 SV=1
Q7UA77	SYNW0023	11	11	0.000771781	0.000435946	0.000918808	0.000618406	0.000773098	0.00112508	0.00101601	0.00105244	0.000878225	0.000918542	0.000998649	0.00111572	0.000573754	0.000672449	0.00124192	0.000710976	0.000999814	0.00145471	0.000708845	0.00083886	0.000982223	0.00101097	0.000829375	0.00105517	0.234417	1.18342	0.143631	1.38567	0.179787	0.820375	0.40371	1.04372	Protein GrpE OS=Synechococcus sp. (strain WH8102) OX=84588 GN=grpE PE=3 SV=1
Q7U874	SYNW0750	11	11		1.25525e-05	3.86411e-05	4.67019e-05	0.000136343	4.1778e-05	0.000188058	0.000501226	0.000155514	1.06829e-05	1.79475e-05	9.46613e-05	7.09354e-05	0.000204031	1.12679e-05	8.46866e-05	0.000222771	0.000298769	2.03794e-05	7.49411e-05	0.000281599	4.10972e-05	9.54115e-05	0.000202076	0.241936	3.6773	0.175275	13.8179	0.278783	2.32161	0.0329262	4.91701	Glucose-6-phosphate 1-dehydrogenase OS=Synechococcus sp. (strain WH8102) OX=84588 GN=zwf PE=3 SV=1
Q7U622	SYNW1518	11	11	0.00241832	0.00368077	0.000916166	0.0015371	0.00121152	0.00180666	0.00163387	0.000853131	0.00129701	0.000458977	0.00209228	0.000910323	0.00112743	0.00197484	0.000790173	0.00117414	0.00293807	0.000924316	0.00233842	0.00151843	0.00126134	0.00115386	0.00129748	0.00167884	0.243531	0.649339	0.184769	0.539397	0.319542	1.12447	0.0895596	1.45498	Uncharacterized protein OS=Synechococcus sp. (strain WH8102) OX=84588 GN=SYNW1518 PE=4 SV=1
Q7U435	SYNW2240	11	10	0.000154477	0.000228084	0.000111301	0.000177172	0.000161552	9.53244e-05	7.32994e-05	0.000164728	0.000133855	0.000136272	0.00023732	4.19094e-05	0.000136906	0.000263314	1.71505e-05	0.000181202	0.000294319	0.000132432	0.000164621	0.000144683	0.000123961	0.0001385	0.000139123	0.000202651	0.260479	0.878885	0.165967	0.753009	0.48497	1.0045	0.0211736	1.46318	Photosystem I assembly protein Ycf3 OS=Synechococcus sp. (strain WH8102) OX=84588 GN=ycf3 PE=3 SV=1
Q7U5V5	SYNW1586	11	11	0.000170507	0.000139167	0.000341388	0.000261119	0.000263975	0.000261302	0.00049271	0.000703031	0.000458811	0.000259202	0.000205289	0.000202868	0.000282246	0.000293701	0.000324509	0.000366369	0.000575535	0.000504466	0.000217021	0.000262132	0.000551517	0.000222453	0.000300152	0.000482123	0.275198	1.20787	0.0610596	2.54131	0.057693	1.34928	0.0405115	2.1673	Ornithine carbamoyltransferase OS=Synechococcus sp. (strain WH8102) OX=84588 GN=argF PE=3 SV=1
Q7UA67	SYNW0033	11	11	0.00242676	0.00242668	0.00159517	0.0018073	0.00178244	0.00218742	0.00148407	0.00338829	0.0024531	0.00232837	0.00254084	0.00313209	0.00323817	0.00463716	0.0019215	0.00256549	0.00322096	0.00347542	0.00214954	0.00192572	0.00244182	0.0026671	0.00326561	0.00308729	0.319217	0.895877	0.341468	1.13598	0.299571	1.2244	0.0439421	1.15755	Elongation factor P OS=Synechococcus sp. (strain WH8102) OX=84588 GN=efp PE=3 SV=1
Q7U4R3	SYNW2001	11	11	0.000785097	0.000973455	0.000717918	0.00115766	0.000695173	0.000830456	0.00049916	0.00120812	0.00115528	0.000516438	0.000693001	0.000749457	0.00065554	0.00079233	0.000355566	0.000715397	0.000853344	0.00160241	0.00082549	0.000894429	0.000954185	0.000652965	0.000601145	0.00105705	0.375214	1.08351	0.305427	1.1559	0.395482	0.920639	0.10698	1.61885	Possible phycobilisome linker polypeptide OS=Synechococcus sp. (strain WH8102) OX=84588 GN=cpeE PE=3 SV=1
Q7U7G3	SYNW1021	11	11	0.00066195	0.000721303	0.000312972	0.000677785	0.000504758	0.000467233	0.000397031	0.00101601	0.000498752	0.000494801	0.000587536	0.000224713	0.000551253	0.000317468	0.00011587	0.000552259	0.000319242	0.000330352	0.000565408	0.000549925	0.000637265	0.000435683	0.000328197	0.000400618	0.449656	0.972616	0.357814	1.12709	0.186154	0.753292	0.396712	0.919515	Peptide methionine sulfoxide reductase MsrA OS=Synechococcus sp. (strain WH8102) OX=84588 GN=msrA PE=3 SV=1
Q7U936	SYNW0423	11	11	0.000246764	0.000286161	0.000200416	0.000285071	0.000258089	0.000184555	0.000307161	0.000574546	0.000274162	0.000230039	0.000193671	8.69632e-05	0.000274876	0.000417064	6.34766e-05	0.000324493	0.000416746	0.00028259	0.000244447	0.000242572	0.00038529	0.000170224	0.000251806	0.000341276	0.467566	0.992329	0.098416	1.57617	0.191554	1.47926	0.0242529	2.00486	GDP-L-fucose synthase OS=Synechococcus sp. (strain WH8102) OX=84588 GN=fcl PE=3 SV=1
Q7U9X3	SYNW0129	11	11	0.000161231	0.000188688	8.36476e-05	0.000183687	0.000129442	0.000128143	0.000107122	0.000142876	0.00020216	0.000190305	0.000249375	0.000131247	0.000173023	0.000271253	8.69845e-05	0.000169613	0.000204137	0.000243463	0.000144522	0.000147091	0.000150719	0.000190309	0.000177087	0.000205737	0.471269	1.01777	0.461139	1.04288	0.281104	0.930523	0.391147	1.08107	Uncharacterized protein OS=Synechococcus sp. (strain WH8102) OX=84588 GN=SYNW0129 PE=4 SV=1
Q7U585	SYNW1822	11	11	0.000915766	0.000995892	0.000657328	0.00107041	0.000628503	0.000913225	0.00139645	0.00110748	0.0014643	0.000829478	0.000647588	0.000995773	0.00108635	0.000882816	0.000807763	0.000872913	0.000946131	0.0013242	0.000856329	0.000870713	0.00132274	0.00082428	0.000925644	0.00104775	0.473701	1.0168	0.0729669	1.54467	0.278217	1.12297	0.0660379	1.27111	Methionine aminopeptidase OS=Synechococcus sp. (strain WH8102) OX=84588 GN=map PE=3 SV=1
Q7TTU6	SYNW1600	11	11	0.000156558	0.000287205	0.000127929	0.000195832	0.000214046	0.000162131	0.000167357	0.000305313	0.000217616	0.000160107	0.000250688	0.000119816	0.000147353	0.000211486	6.43478e-05	0.000182548	0.000304801	0.000244831	0.000190564	0.000190669	0.000230095	0.00017687	0.000141062	0.00024406	0.498981	1.00055	0.128412	1.20744	0.0512846	0.797546	0.0785312	1.37988	Phenylalanine--tRNA ligase alpha subunit OS=Synechococcus sp. (strain WH8102) OX=84588 GN=pheS PE=3 SV=1
Q7U454	SYNW2218	10	10	2.492e-05	7.19095e-05	7.17603e-05	5.49304e-05	0.000110285	0.000124198	0.000108569	0.000216465	9.46267e-05	3.59595e-05	6.47658e-05	0.000108775	8.62814e-05	0.000146007	9.28281e-05	5.28311e-05	0.000182023	0.000112469	5.61966e-05	9.64711e-05	0.000139887	6.98333e-05	0.000108372	0.000115774	0.012698	1.71667	0.0700461	2.48924	0.155513	1.55187	0.164316	1.65786	Putative cell division inhibitor OS=Synechococcus sp. (strain WH8102) OX=84588 GN=SYNW2218 PE=4 SV=1
Q7U8E9	SYNW0671	10	10	6.92275e-05	7.42019e-05	0.000290334	0.000135527	0.000215842	0.000439115	0.000214268	0.000296939	0.000232326	0.000108962	8.86863e-05	0.000151902	0.000121195	0.000170792	0.000104447	7.05785e-05	0.000170107	0.000254882	0.000144588	0.000263495	0.000247844	0.000116517	0.000132145	0.000165189	0.0229374	1.82239	0.171304	1.71415	0.358458	1.13413	0.191818	1.41773	Dihydrolipoamide acetyltransferase component of pyruvate dehydrogenase complex OS=Synechococcus sp. (strain WH8102) OX=84588 GN=SYNW0671 PE=3 SV=1
Q7TTW5	SYNW0716	10	10	0.000212788	0.000361936	0.000231089	0.000111036	0.000193813	0.000172862	0.000306032	0.000477875	0.000294277	0.000146462	0.000180774	9.0258e-05	0.000174555	0.000184644	4.75678e-05	0.000175456	0.000169246	0.000163007	0.000268604	0.000159237	0.000359395	0.000139165	0.000135589	0.000169236	0.0378893	0.592832	0.013583	1.33801	0.439575	0.974305	0.171003	1.21609	Mg-protoporphyrin IX chelatase OS=Synechococcus sp. (strain WH8102) OX=84588 GN=chlI PE=3 SV=1
Q7U6V7	SYNW1229	10	10	0.000553274	0.000472946	0.000691141	0.000719445	0.000595018	0.000741475	0.00118054	0.00176064	0.000925886	0.00061493	0.000687505	0.000771125	0.000691	0.00101513	0.000697515	0.000790847	0.00118891	0.0010084	0.000572454	0.000685313	0.00128902	0.000691186	0.000801213	0.000996053	0.0394997	1.19715	0.0724523	2.25174	0.223245	1.15919	0.046308	1.44108	Allophycocyanin alpha-B chain OS=Synechococcus sp. (strain WH8102) OX=84588 GN=apcD PE=3 SV=1
Q7U3F7	SYNW2475	10	10	0.000205882	0.000255411	0.000167526	0.000156414	0.000145837	0.000152307	0.000226862	0.000225142	0.000202574	0.000117775	0.000173448	9.23841e-05	0.000127753	0.000192768	8.6496e-05	0.000197727	0.000178079	0.00017348	0.000209606	0.000151519	0.000218193	0.000127869	0.000135672	0.000183095	0.0848827	0.722874	0.353738	1.04096	0.200017	1.06103	0.0803706	1.4319	Putative uroporphyrin-III c-methyltransferase OS=Synechococcus sp. (strain WH8102) OX=84588 GN=cobA PE=3 SV=1
Q7U637	SYNW1503	10	10	2.00587e-05	1.62453e-05	3.45523e-05	2.78036e-05	4.1061e-05	3.86049e-05	6.34156e-05	0.000236011	0.000108568	2.68102e-05	3.16392e-05	5.85084e-05	4.2759e-05	7.29429e-05	3.13285e-05	4.1747e-05	0.000112958	0.000210657	2.36188e-05	3.58232e-05	0.000135998	3.89859e-05	4.90101e-05	0.000121787	0.0982802	1.51673	0.0874615	5.75806	0.332902	1.25712	0.0858898	3.12388	Chaperone protein ClpB 1 OS=Synechococcus sp. (strain WH8102) OX=84588 GN=clpB1 PE=3 SV=2
Q7U6U4	SYNW1242	10	9	0.000149012	0.000103444	0.000150878	0.000186997	0.000206799	0.000161151	0.000179572	0.000580169	0.000206183	0.000201319	0.000117212	0.00017204	0.000393344	0.000231576	7.42055e-05	0.000241358	0.000249812	0.000394124	0.000134445	0.000184982	0.000321975	0.000163524	0.000233042	0.000295098	0.104251	1.3759	0.162284	2.39485	0.253236	1.42513	0.0646547	1.80462	Uncharacterized protein OS=Synechococcus sp. (strain WH8102) OX=84588 GN=SYNW1242 PE=4 SV=1
Q7U9R1	SYNW0192	10	10	8.88013e-05	6.90674e-05	0.00011914	0.000120468	0.000125469	0.000118571	0.000123761	0.00016603	0.000123908	0.00010671	0.000154598	6.94394e-05	8.06782e-05	5.94329e-05	0.000124438	8.74834e-05	8.69013e-05	9.5508e-05	9.23363e-05	0.000121503	0.0001379	0.000110249	8.81831e-05	8.99642e-05	0.109512	1.31587	0.117582	1.49345	0.33082	0.799853	0.265917	0.816008	Peptidylprolyl isomerase OS=Synechococcus sp. (strain WH8102) OX=84588 GN=SYNW0192 PE=4 SV=1
Q7U955	SYNW0403	10	10	0.000482722	0.000491199	0.000442332	0.000652789	0.000465335	0.000560772	0.000507945	0.000589274	0.000746222	0.000494861	0.000476994	0.00043627	0.000649227	0.000791072	0.000320292	0.000538511	0.000605219	0.0011554	0.000472084	0.000559632	0.00061448	0.000469375	0.000586864	0.000766376	0.136978	1.18545	0.115013	1.30163	0.22402	1.25031	0.14851	1.63276	Uncharacterized protein OS=Synechococcus sp. (strain WH8102) OX=84588 GN=SYNW0403 PE=4 SV=1
Q7U680	SYNW1459	10	10	0.000151574	9.1492e-05	0.000209499	0.000210353	0.000151371	0.000196702	0.000551782	0.00041618	0.000325741	0.000180662	9.98784e-05	0.000149157	0.00019301	0.000456609	6.1942e-05	0.000390167	0.000493407	0.000315478	0.000150855	0.000186142	0.000431234	0.000143232	0.000237187	0.000399684	0.139959	1.23391	0.0403832	2.8586	0.27856	1.65596	0.0332559	2.79046	Uncharacterized protein OS=Synechococcus sp. (strain WH8102) OX=84588 GN=SYNW1459 PE=4 SV=1
Q7U3D7	SYNW2495	10	10	1.89387e-05	2.49265e-05	5.68041e-05	3.42111e-05	0.000104895	6.22048e-05	8.29033e-05	0.000508539	0.000172225	2.00008e-05	3.59151e-05	3.66131e-05	5.65307e-05	0.000287414	1.69287e-05	7.17776e-05	0.000409965	0.000398397	3.35564e-05	6.71035e-05	0.000254556	3.0843e-05	0.000120291	0.00029338	0.14393	1.99972	0.118205	7.5859	0.196098	3.90011	0.0652328	9.51203	Polyphosphate kinase OS=Synechococcus sp. (strain WH8102) OX=84588 GN=ppk PE=3 SV=1
Q7U777	SYNW1109	10	10	3.07106e-05	0.00013238	4.97816e-05	3.65447e-05	0.000106204	3.11041e-05	0.000152818	0.000531973	0.000230129	2.61117e-05	2.36313e-05	3.43768e-05	9.66957e-05	0.000156718	2.6066e-05	0.000103929	0.000222724	0.000303001	7.09574e-05	5.79509e-05	0.000304973	2.80399e-05	9.31601e-05	0.000209885	0.15534	0.8167	0.0546768	4.29798	0.12621	3.32241	0.0412646	7.48521	Tyrosine binding protein OS=Synechococcus sp. (strain WH8102) OX=84588 GN=bipA PE=4 SV=1
Q7U8U1	SYNW0520	10	10	0.000554367	0.000770158	0.000281187	0.000341286	0.000324827	0.000355112	0.000323785	0.000488964	0.000412052	0.000494913	0.000700905	0.000297649	0.00037153	0.000516492	0.000239848	0.000386798	0.000590719	0.000364765	0.000535237	0.000340408	0.000408267	0.000497822	0.000375956	0.000447427	0.161997	0.635994	0.215481	0.762777	0.0397081	0.755202	0.240723	0.898768	Bifunctional protein PyrR OS=Synechococcus sp. (strain WH8102) OX=84588 GN=pyrR PE=3 SV=1
Q7U480	SYNW2191	10	10	0.00983046	0.0090273	0.00530621	0.00659245	0.00744296	0.00599871	0.00556556	0.0096843	0.00648263	0.00569431	0.00856643	0.00287166	0.0152743	0.00956683	0.00434656	0.00891269	0.00824135	0.00819518	0.00805465	0.00667804	0.00724417	0.0057108	0.00972922	0.00844974	0.17522	0.829091	0.343069	0.899376	0.142863	1.70365	0.119217	1.47961	Photosystem II 12 kDa extrinsic protein OS=Synechococcus sp. (strain WH8102) OX=84588 GN=psbU PE=3 SV=1
Q7U4Y0	SYNW1933	10	10	3.80241e-05	1.17016e-05	7.98949e-05	9.05975e-05	0.000108478	5.42541e-05	0.000176378	0.000138088	8.18494e-05	4.19216e-05	3.08742e-05	7.20693e-05	6.82015e-05	6.36377e-05	2.05533e-05	8.31659e-05	4.89601e-05	0.000133864	4.32069e-05	8.44433e-05	0.000132105	4.82884e-05	5.07975e-05	8.86632e-05	0.18419	1.9544	0.0891797	3.05751	0.467308	1.05196	0.0427173	1.83612	Delta-aminolevulinic acid dehydratase OS=Synechococcus sp. (strain WH8102) OX=84588 GN=hemB PE=3 SV=1
Q7U5S6	SYNW1620	10	10	0.000102741	6.59788e-05	0.000162558	0.000165079	0.000152488	0.00013409	0.000310755	0.000258276	0.000224401	0.00010443	9.5088e-05	7.36165e-05	9.93903e-05	0.000162096	7.12795e-05	0.000167127	0.000195258	0.000213566	0.000110426	0.000150552	0.000264477	9.10449e-05	0.000110922	0.000191984	0.185127	1.36338	0.0398817	2.39507	0.243983	1.21832	0.0227591	2.10867	Pyruvate dehydrogenase E1 component subunit alpha OS=Synechococcus sp. (strain WH8102) OX=84588 GN=pdhA PE=4 SV=1
Q7U804	SYNW0823	10	10	0.00045222	0.000499383	0.000189568	0.000187258	0.00016371	0.000311913	0.000142583	0.000342192	0.000362131	0.000189921	0.000469641	0.000228635	0.000177065	0.000319359	4.4514e-05	0.000313376	0.000243928	0.000563583	0.000380391	0.00022096	0.000282302	0.000296066	0.000180313	0.000373629	0.189592	0.580878	0.280932	0.742138	0.0788264	0.609029	0.340956	1.26198	Triosephosphate isomerase OS=Synechococcus sp. (strain WH8102) OX=84588 GN=tpiA PE=3 SV=1
Q7U9R2	SYNW0191	10	10	8.79245e-05	0.000147516	4.11609e-05	6.01303e-05	5.13471e-05	5.9764e-05	6.97842e-05	0.000167327	9.80519e-05	4.75293e-05	6.46077e-05	2.93356e-05	4.44859e-05	5.12812e-05	5.54849e-05	3.86728e-05	6.13477e-05	0.00014625	9.22006e-05	5.70805e-05	0.000111721	4.71575e-05	5.04174e-05	8.20903e-05	0.201285	0.61909	0.231296	1.21172	0.404324	1.06913	0.242081	1.74077	UDP-glucose 4-epimerase OS=Synechococcus sp. (strain WH8102) OX=84588 GN=galE PE=3 SV=1
Q7U825	SYNW0799	10	10	5.74747e-05	0.000128498	2.08558e-05	4.52451e-05	7.07017e-05	3.08632e-05	0.000159295	0.000377703	9.33213e-05	4.35475e-05	6.13101e-05	1.91134e-05	4.26553e-05	9.93088e-05	1.9475e-05	4.97739e-05	0.000241135	0.000112322	6.89427e-05	4.89366e-05	0.000210107	4.13237e-05	5.3813e-05	0.00013441	0.210839	0.709816	0.0614876	3.04755	0.215447	1.30223	0.102178	3.25262	Glyceraldehyde-3-phosphate dehydrogenase OS=Synechococcus sp. (strain WH8102) OX=84588 GN=gap3 PE=3 SV=1
Q7U5Q3	SYNW1648	10	10	0.000775583	0.00136882	0.000245453	0.000714351	0.00066734	0.000369183	0.000602701	0.000635786	0.000493761	0.000642144	0.00104977	0.000369552	0.000393406	0.000497577	0.000162061	0.000614562	0.000389399	0.000570249	0.000796617	0.000583625	0.000577416	0.000687154	0.000351015	0.000524737	0.241994	0.732629	0.260618	0.724834	0.0452791	0.510824	0.296368	0.763638	ATP-dependent Clp protease proteolytic subunit OS=Synechococcus sp. (strain WH8102) OX=84588 GN=clpP4 PE=3 SV=1
Q7U7T4	SYNW0896	10	10	3.77216e-05	9.24582e-05	3.1863e-05	1.92953e-05	3.04552e-05	5.2611e-05	1.74152e-05	2.02683e-05	4.3316e-05	4.18303e-05	9.08586e-05	5.15377e-05	2.26449e-05	6.4472e-05	2.58173e-05	3.92105e-05	3.26977e-05	8.47719e-05	5.40143e-05	3.41205e-05	2.69998e-05	6.14089e-05	3.76447e-05	5.22267e-05	0.246375	0.631694	0.191605	0.499865	0.00460871	0.613018	0.38138	0.850475	Conserved hypothetical OS=Synechococcus sp. (strain WH8102) OX=84588 GN=SYNW0896 PE=4 SV=1
Q7U4A9	SYNW2162	10	10	0.000392725	0.000756562	0.000367869	0.000757032	0.00058481	0.000570523	0.000650266	0.000791109	0.000996383	0.000461143	0.00056409	0.000647274	0.00128997	0.00138514	0.000153414	0.000940682	0.00099745	0.00132369	0.000505719	0.000637455	0.000812586	0.000557502	0.000942841	0.00108727	0.246964	1.26049	0.109248	1.60679	0.236586	1.69119	0.00960999	1.95026	Putative bacterioferritin comigratory (BCP) protein OS=Synechococcus sp. (strain WH8102) OX=84588 GN=SYNW2162 PE=4 SV=1
Q7U7B0	SYNW1075	10	10	1.67506e-05	0.000351873	4.32447e-05	2.14732e-05	4.17787e-05	0.000127934	1.72242e-05	5.87065e-05	0.000101948	1.1762e-05	0.000104428	4.27354e-05	2.00551e-05	5.18532e-05	3.6448e-05	2.63244e-05	4.16487e-05	9.96089e-05	0.00013729	6.37287e-05	5.92929e-05	5.29751e-05	3.61188e-05	5.58606e-05	0.30184	0.464192	0.27408	0.431882	0.227622	0.681806	0.470927	1.05447	Serine:pyruvate/alanine:glyoxylate aminotransferase OS=Synechococcus sp. (strain WH8102) OX=84588 GN=agt PE=3 SV=1
Q7UA53	SYNW0047	10	10	2.70431e-05	1.72053e-05	6.65053e-05	5.19926e-05	6.87478e-05	3.48257e-05	0.000105878	8.877e-05	7.22144e-05	3.86648e-05	5.25464e-05	3.10841e-05	2.89738e-05	4.68672e-05	3.35759e-05	6.95185e-05	7.23823e-05	8.84315e-05	3.69179e-05	5.18554e-05	8.89542e-05	4.07651e-05	3.64723e-05	7.67774e-05	0.302326	1.40461	0.0773561	2.40951	0.176879	0.894694	0.041861	1.88341	GMP synthase [glutamine-hydrolyzing] OS=Synechococcus sp. (strain WH8102) OX=84588 GN=guaA PE=3 SV=1
Q7U3U1	SYNW2338	10	10	7.64431e-05	0.000157525	0.000142567	8.0748e-05	6.99335e-05	0.000165071	0.000110921	8.163e-05	0.000150883	0.000107551	0.000139383	0.00012269	5.1571e-05	8.57117e-05	9.30631e-05	5.16873e-05	7.38128e-05	0.00018068	0.000125512	0.000105251	0.000114478	0.000123208	7.67819e-05	0.00010206	0.306202	0.838576	0.385939	0.912092	0.0156984	0.623189	0.323627	0.828354	Ribonuclease H OS=Synechococcus sp. (strain WH8102) OX=84588 GN=rnhA PE=3 SV=1
Q7U3Z4	SYNW2283	10	10	0.000621276	0.000987796	0.000400743	0.000682329	0.000530738	0.000506177	0.000527187	0.000816914	0.000861731	0.00046609	0.000690788	0.000364533	0.000488766	0.000940992	0.000341286	0.000578741	0.00087253	0.000826466	0.000669939	0.000573081	0.000735277	0.000507137	0.000590348	0.000759246	0.322668	0.855423	0.386958	1.09753	0.214379	1.16408	0.0710735	1.49712	Adenylyl-sulfate kinase OS=Synechococcus sp. (strain WH8102) OX=84588 GN=cysC PE=3 SV=1
Q7U8C3	SYNW0698	10	10	8.72175e-05	7.83866e-05	5.6975e-05	0.000100222	7.55649e-05	5.31011e-05	0.000161199	0.000106166	0.000181607	6.32029e-05	3.6652e-05	1.72136e-05	7.72979e-05	8.80762e-05	1.46381e-05	0.000112007	0.000104145	9.29858e-05	7.4193e-05	7.62962e-05	0.000149657	3.90228e-05	6.00041e-05	0.000103046	0.368589	1.02835	0.0571444	2.01713	0.159625	1.53766	0.00758394	2.64065	1-deoxy-D-xylulose 5-phosphate reductoisomerase OS=Synechococcus sp. (strain WH8102) OX=84588 GN=dxr PE=3 SV=1
Q7U5E4	SYNW1763	10	9	1.76085e-05	7.47511e-05	9.99489e-05	4.74509e-05	0.000133491	4.57981e-05	0.000108913	0.000185672	0.000207358	5.42062e-05	2.76869e-05	2.30818e-05	0.000125332	0.000130758	1.00763e-05	8.33336e-05	0.000224627	5.24629e-05	6.41028e-05	7.55801e-05	0.000167314	3.49916e-05	8.87219e-05	0.000120141	0.383452	1.17904	0.00170311	2.61009	0.130416	2.53552	0.133561	3.43342	Putative alpha-ribazole-5'-P phosphatase OS=Synechococcus sp. (strain WH8102) OX=84588 GN=cobC PE=3 SV=1
Q7U4H7	SYNW2090	10	10	0.000133263	7.61945e-05	0.000345847	0.00014818	0.000164566	0.000162894	0.000269262	0.000397869	0.000284633	8.51758e-05	0.000107719	0.000150698	0.000134473	0.00019775	0.000256327	0.000191561	0.000226221	0.000248762	0.000185101	0.000158547	0.000317255	0.000114531	0.000196183	0.000222181	0.387117	0.85654	0.177217	1.71395	0.0198941	1.71293	0.0015123	1.93993	DNA-directed RNA polymerase subunit alpha OS=Synechococcus sp. (strain WH8102) OX=84588 GN=rpoA PE=3 SV=1
Q7U831	SYNW0793	10	10	0.000233034	0.00029775	6.1501e-05	0.000176186	0.000139199	0.000200957	0.000208061	0.000292824	0.000280903	0.000159601	0.000322492	0.000108223	0.000188561	0.000196323	2.46524e-05	0.000205681	0.00019702	0.000274038	0.000197428	0.000172114	0.000260596	0.000196772	0.000136512	0.00022558	0.399748	0.871782	0.252324	1.31995	0.161306	0.693758	0.382862	1.1464	Phosphoribosylformylglycinamidine synthase subunit PurQ OS=Synechococcus sp. (strain WH8102) OX=84588 GN=purQ PE=3 SV=1
Q7U410	SYNW2266	10	10	0.000113026	0.00014922	0.00016595	0.000156137	0.000142419	0.000146163	0.000185796	0.000322987	0.000218422	0.000103456	0.000111417	6.79224e-05	0.000137785	0.000142499	4.62804e-05	0.0001482	0.000158034	0.000178874	0.000142732	0.00014824	0.000242402	9.42651e-05	0.000108855	0.000161703	0.400457	1.03859	0.0586202	1.6983	0.252822	1.15477	0.0451356	1.71541	UTP--glucose-1-phosphate uridylyltransferase OS=Synechococcus sp. (strain WH8102) OX=84588 GN=cugP PE=3 SV=1
Q7U894	SYNW0728	10	10	1.86737e-05	3.8311e-05	2.32579e-05	2.85163e-05	2.73195e-05	2.91553e-05	0.000120798	0.00029794	3.39622e-05	1.94499e-05	3.33724e-05	1.35019e-05	4.28353e-05	8.47605e-05	1.66864e-05	5.40891e-05	0.000136561	5.69474e-05	2.67475e-05	2.83304e-05	0.0001509	2.21081e-05	4.8094e-05	8.25326e-05	0.413728	1.05918	0.114899	5.64165	0.102033	2.1754	0.0534972	3.73314	Lycopene beta cyclase OS=Synechococcus sp. (strain WH8102) OX=84588 GN=crtL PE=4 SV=1
Q7U9W3	SYNW0139	10	10	0.000505409	0.000403713	0.000242733	0.000450482	0.000316721	0.00035079	0.000392767	0.000599891	0.000394169	0.000363073	0.000504775	0.000235634	0.000684323	0.000548926	0.000143113	0.00054959	0.000528783	0.000545851	0.000383952	0.000372664	0.000462276	0.000367827	0.000458787	0.000541408	0.434481	0.970601	0.25083	1.20399	0.266397	1.24729	0.085614	1.47191	Uncharacterized protein OS=Synechococcus sp. (strain WH8102) OX=84588 GN=SYNW0139 PE=4 SV=1
Q7U3W1	SYNW2316	10	10	0.00113226	0.00145815	0.000691812	0.000877253	0.00101847	0.00122134	0.000483596	0.000987579	0.000716027	0.00102194	0.00133617	0.00141907	0.00124021	0.00219928	0.000535832	0.000704894	0.000879636	0.000609515	0.00109407	0.00103902	0.000729067	0.00125906	0.00132511	0.000731348	0.435045	0.949682	0.105727	0.666378	0.454387	1.05246	0.0346113	0.58087	Uncharacterized protein OS=Synechococcus sp. (strain WH8102) OX=84588 GN=SYNW2316 PE=4 SV=1
Q7U6R1	SYNW1276	10	9	7.02312e-05	5.62324e-05	6.0718e-05	7.72847e-05	6.57604e-05	4.15155e-05	0.000114731	0.000138455	0.000101816	6.66033e-05	5.28394e-05	5.32946e-05	5.61316e-05	8.08949e-05	3.22036e-05	7.01518e-05	8.69248e-05	0.000104911	6.23939e-05	6.15202e-05	0.000118334	5.75791e-05	5.641e-05	8.73292e-05	0.466471	0.985997	0.0256316	1.89656	0.472358	0.979696	0.0841571	1.51668	ATP phosphoribosyltransferase regulatory subunit OS=Synechococcus sp. (strain WH8102) OX=84588 GN=hisZ PE=3 SV=2
Q7U5F7	SYNW1750	10	10	0.000262749	0.00020279	0.000532591	0.000441094	0.000159996	0.00041056	0.000261902	0.000152254	0.000486054	0.000395985	0.000198413	0.000894196	0.000380282	7.1436e-05	0.000384013	0.000316856	8.17268e-05	0.000333525	0.00033271	0.000337217	0.00030007	0.000496198	0.000278577	0.000244036	0.482283	1.01355	0.0885714	0.901898	0.141688	0.561423	0.122264	0.491812	Possible cob(I)alamin adenosyltransferase OS=Synechococcus sp. (strain WH8102) OX=84588 GN=cobO PE=4 SV=1
Q7U7Q0	SYNW0931	10	10	0.0002735	0.000187223	0.000154529	0.000253285	0.000177051	0.000183182	0.000277071	0.000324978	0.000278358	0.000198435	0.000154663	0.00025046	0.000266218	0.000353675	0.000204689	0.000275597	0.000350328	0.000349614	0.000205084	0.000204506	0.000293469	0.000201186	0.000274861	0.000325179	0.486287	0.997181	0.0868392	1.43097	0.203463	1.3662	0.0382033	1.61631	Glutathione S-transferase domain protein OS=Synechococcus sp. (strain WH8102) OX=84588 GN=SYNW0931 PE=4 SV=1
Q7U8G9	SYNW0649	10	10	0.000156568	0.000230906	0.00012256	0.000216155	0.000198253	9.80498e-05	0.000218823	0.000304288	0.000128061	0.000169089	0.000214901	7.71592e-05	0.000146163	0.00025218	6.6414e-06	0.000187921	0.000216289	6.51579e-05	0.000170012	0.000170819	0.000217057	0.000153716	0.000134995	0.000156456	0.490318	1.00475	0.0773087	1.27672	0.304646	0.878207	0.393954	1.01782	Glucose-1-phosphate thymidylyltransferase OS=Synechococcus sp. (strain WH8102) OX=84588 GN=rmlA. rfbA PE=3 SV=1
Q7U7N4	SYNW0947	10	9	5.29022e-05	0.000100904	0.000111443	6.9518e-05	6.2494e-05	0.000134624	4.34045e-05	0.000189762	0.000145879	5.559e-05	7.70218e-05	8.81548e-05	7.7031e-05	7.737e-05	2.62041e-05	8.80305e-05	9.545e-05	9.41938e-05	8.84167e-05	8.88786e-05	0.000126349	7.35889e-05	6.02017e-05	9.25581e-05	0.491638	1.00522	0.156988	1.42901	0.323152	0.818081	0.0653425	1.25777	Two-component response regulator, phosphate OS=Synechococcus sp. (strain WH8102) OX=84588 GN=phoB PE=4 SV=1
Q7U3Q2	SYNW2378	9	9	0.000211375	0.000333394	0.000334724	0.000325597	0.000486732	0.000423732	0.000605555	0.00136302	0.000598282	0.000264084	0.000287579	0.000580328	0.000686973	0.00091083	0.000433261	0.000445608	0.00131627	0.000624943	0.000293164	0.00041202	0.00085562	0.00037733	0.000677021	0.000795606	0.0119532	1.40542	0.0702939	2.91857	0.161794	1.79424	0.153538	2.10851	50S ribosomal protein L9 OS=Synechococcus sp. (strain WH8102) OX=84588 GN=rplI PE=3 SV=1
Q7U8U6	SYNW0515	9	9	6.90907e-05	8.84439e-05	7.81325e-05	0.000100767	0.000148158	0.00012258	0.000103377	0.000429718	0.000136843	3.01323e-05	9.61683e-05	0.000109154	6.0453e-05	0.000184112	0.000115687	7.93192e-05	0.000332017	0.000178118	7.85557e-05	0.000123835	0.000223312	7.8485e-05	0.000120084	0.000196485	0.0152871	1.5764	0.139741	2.84273	0.113678	1.53002	0.0922143	2.50347	Uncharacterized protein OS=Synechococcus sp. (strain WH8102) OX=84588 GN=SYNW0515 PE=4 SV=1
Q7U5G9	SYNW1738	9	9	0.000462972	0.000288336	0.000215355	0.000502362	0.000307201	0.000253118	0.000400563	0.000632371	0.000462132	0.000202086	0.000163131	0.000185002	0.000491088	0.000578749	0.000102659	0.000430807	0.000461544	0.00034537	0.000322221	0.000354227	0.000498355	0.000183406	0.000390832	0.000412574	0.0199222	1.09933	0.143577	1.54663	0.149747	2.13097	0.0144665	2.24951	Aldehyde decarbonylase OS=Synechococcus sp. (strain WH8102) OX=84588 GN=SYNW1738 PE=3 SV=1
Q7U4M1	SYNW2046	9	9	9.09629e-05	0.000107672	2.98714e-05	9.96696e-05	0.000139732	4.28529e-05	0.000199791	0.0010109	8.94697e-05	7.44363e-05	7.7164e-05	3.58726e-05	0.000176705	0.000270822	1.40583e-05	0.000258034	0.000207105	7.76089e-05	7.61688e-05	9.40847e-05	0.000433388	6.2491e-05	0.000153862	0.000180916	0.0649858	1.23521	0.160682	5.68983	0.140463	2.46215	0.0516893	2.89508	Glutamate--cysteine ligase OS=Synechococcus sp. (strain WH8102) OX=84588 GN=SYNW2046 PE=4 SV=1
Q7U591	SYNW1816	9	9	0.000242604	0.000658434	0.000922522	0.000160082	0.000363153	0.000831493	0.00125932	0.00198606	0.0010055	0.000360101	0.000459691	0.000850934	0.000269036	0.000696873	0.000849179	0.000438044	0.00104763	0.000705453	0.000607853	0.000451576	0.00141696	0.000556909	0.000605029	0.000730376	0.0768285	0.742903	0.0814853	2.33109	0.335976	1.08641	0.253995	1.31148	UPF0234 protein SYNW1816 OS=Synechococcus sp. (strain WH8102) OX=84588 GN=SYNW1816 PE=3 SV=1
Q7U7B8	SYNW1067	9	8	9.49683e-05	9.39856e-05	6.31159e-05	0.000112722	9.69249e-05	9.15482e-05	0.000113615	0.000242639	0.00029533	9.58105e-05	8.49839e-05	9.91416e-05	0.000120056	9.87529e-05	5.31092e-05	0.000136962	0.000153771	0.000792762	8.40233e-05	0.000100398	0.000217194	9.3312e-05	9.06394e-05	0.000361165	0.0785499	1.19489	0.0826666	2.58493	0.456993	0.971358	0.167781	3.87051	Uncharacterized protein OS=Synechococcus sp. (strain WH8102) OX=84588 GN=SYNW1067 PE=4 SV=1
Q7U9U7	SYNW0156	9	9	1.40353e-05	6.04871e-06	4.76871e-06	3.34639e-05	7.17726e-05	2.29511e-05	4.97843e-05	4.96077e-05	2.06448e-05	2.31563e-05	2.69545e-05	7.18487e-06	2.99862e-05	4.29278e-05	2.492e-06	3.36734e-05	3.00731e-05	2.65187e-05	8.28424e-06	4.27292e-05	4.00123e-05	1.90985e-05	2.51353e-05	3.00884e-05	0.0793006	5.1579	0.0306579	4.82993	0.209473	1.31609	0.0718449	1.57543	Alpha-1,4 glucan phosphorylase OS=Synechococcus sp. (strain WH8102) OX=84588 GN=SYNW0156 PE=3 SV=1
Q7TTT3	SYNW1996	9	9	8.89812e-05	9.3824e-05	7.18972e-05	0.000245114	0.000292304	7.62716e-05	0.00163651	0.00279992	0.000214979	8.54088e-05	8.1216e-05	5.96745e-05	0.000362827	0.000827487	4.14215e-05	0.000418185	0.00158122	0.000287226	8.49008e-05	0.000204563	0.00155047	7.54331e-05	0.000410578	0.000762211	0.0896928	2.40944	0.0932798	18.2622	0.135543	5.44295	0.117078	10.1045	Possible Phycobilisome polypeptide OS=Synechococcus sp. (strain WH8102) OX=84588 GN=SYNW1996 PE=3 SV=1
Q7U9R6	SYNW0187	9	9	2.10782e-05	7.13664e-05	1.20061e-05	0.000514491	0.000671098	1.18896e-05	0.00380309	0.00988136	0.000291824	1.95713e-05	3.85959e-05	2.43654e-05	0.0024343	0.00463456	9.34132e-06	0.00140685	0.00541673	0.000472366	3.48169e-05	0.00039916	0.00465876	2.75109e-05	0.0023594	0.00243198	0.0937123	11.4645	0.119258	133.807	0.11102	85.7626	0.1263	88.4009	Putative polysialic acid capsule expression protein KpsF OS=Synechococcus sp. (strain WH8102) OX=84588 GN=kpsF PE=3 SV=1
Q7U3C7	SYNW2505	9	9	0.00193841	0.00220469	0.00104778	0.000593449	0.00178154	0.000895148	0.000710648	0.00159848	0.000828579	0.0015785	0.00249755	0.00049081	0.000803897	0.000598714	0.000490089	0.000351432	0.00132317	0.000688642	0.00173029	0.00109004	0.0010459	0.00152228	0.0006309	0.000787749	0.109031	0.629978	0.072583	0.604466	0.123571	0.414443	0.127989	0.517479	Uncharacterized protein OS=Synechococcus sp. (strain WH8102) OX=84588 GN=SYNW2505 PE=4 SV=1
Q7U8W6	SYNW0493	9	9	0.000300366	0.00042317	0.000404382	0.000330079	0.000435633	0.000529571	0.000212573	0.000335106	0.000498909	0.000235519	0.000286098	0.000152451	0.000176935	0.000318707	5.72479e-05	0.000253398	0.00039956	0.000281056	0.000375973	0.000431761	0.000348863	0.000224689	0.000184297	0.000311338	0.126251	1.14838	0.349695	0.927895	0.199587	0.820228	0.064812	1.38564	ATP synthase subunit delta OS=Synechococcus sp. (strain WH8102) OX=84588 GN=atpH PE=3 SV=1
Q7U6Y9	SYNW1197	9	9	6.43916e-05	6.40049e-05	9.0354e-05	9.78559e-05	0.000115983	7.88675e-05	9.81394e-05	0.000217592	0.00014637	8.51496e-05	0.000101804	5.23414e-05	7.2845e-05	0.0001049	3.77359e-05	9.67856e-05	9.75112e-05	0.000126271	7.29168e-05	9.75687e-05	0.000154034	7.9765e-05	7.18271e-05	0.000106856	0.160461	1.33808	0.0791688	2.11246	0.144677	0.900483	0.187026	1.33963	Putative modulator of DNA gyrase TldD OS=Synechococcus sp. (strain WH8102) OX=84588 GN=tldD PE=4 SV=1
Q7U4K4	SYNW2063	9	9	0.000291881	0.000360828	0.000223454	0.000262318	0.000240609	0.000240825	0.000206231	0.000422289	0.000311269	0.000299417	0.000319371	0.00022914	0.000398357	0.000444022	0.000456553	0.000310755	0.000359122	0.000493779	0.000292054	0.000247917	0.000313263	0.000282643	0.000432977	0.000387885	0.194243	0.848874	0.366133	1.07262	0.0309476	1.53189	0.159722	1.37235	Uncharacterized protein OS=Synechococcus sp. (strain WH8102) OX=84588 GN=SYNW2063 PE=4 SV=1
Q7U588	SYNW1819	9	9	7.28594e-06	0.000267481	1.29963e-06	4.03194e-06	9.88305e-06	2.47275e-06	9.69109e-06	1.09892e-05	7.50435e-06	4.61882e-06	2.65086e-05	5.09178e-06	4.18181e-06	6.01329e-06	1.75252e-06	2.97911e-06	9.5361e-06	2.399e-05	9.20223e-05	5.46258e-06	9.39488e-06	1.20731e-05	3.98254e-06	1.21684e-05	0.209019	0.0593615	0.221109	0.102093	0.16266	0.32987	0.496756	1.0079	Uncharacterized protein OS=Synechococcus sp. (strain WH8102) OX=84588 GN=SYNW1819 PE=4 SV=1
Q7U8L6	SYNW0600	9	8	2.97145e-05	6.67783e-05	0.000134298	9.86995e-05	9.33038e-05	0.000114132	0.000152115	0.000122654	0.000108829	5.49802e-05	9.86758e-05	7.73069e-05	3.64329e-05	4.95649e-05	1.81911e-05	4.53359e-05	9.22908e-05	8.56001e-05	7.69304e-05	0.000102045	0.000127866	7.69876e-05	3.47296e-05	7.44089e-05	0.216099	1.32646	0.177878	1.6621	0.0371076	0.451106	0.343087	0.966505	Transcription termination/antitermination protein NusA OS=Synechococcus sp. (strain WH8102) OX=84588 GN=nusA PE=3 SV=1
Q7U8G6	SYNW0652	9	9	0.000667439	0.000831046	0.000477939	0.000596958	0.000609577	0.000535021	0.00049086	0.000894122	0.000675692	0.000741367	0.000736439	0.000492604	0.00109221	0.00144605	0.000269713	0.000948938	0.000917852	0.000938736	0.000658808	0.000580519	0.000686891	0.000656803	0.00093599	0.000935175	0.216698	0.881166	0.410753	1.04263	0.205997	1.42507	0.0403089	1.42383	Acireductone dioxygenase OS=Synechococcus sp. (strain WH8102) OX=84588 GN=mtnD PE=3 SV=1
Q7U9E3	SYNW0315	9	8	0.000111604	0.000168068	7.05045e-05	0.000103959	8.04027e-05	8.14796e-05	9.08428e-05	0.000389924	0.000120216	9.66051e-05	0.000184257	8.17884e-05	9.96204e-05	0.000162956	6.86525e-06	9.97484e-05	0.000107988	0.000147231	0.000116725	8.86136e-05	0.000200327	0.000120883	8.98139e-05	0.000118322	0.225467	0.759163	0.182871	1.71623	0.154819	0.742979	0.477941	0.978813	Chromophore lyase CpcS/CpeS OS=Synechococcus sp. (strain WH8102) OX=84588 GN=cpcS PE=3 SV=1
Q7U7P5	SYNW0936	9	9	5.08181e-05	0.000173467	0.000104256	6.71399e-05	6.43395e-05	9.65784e-05	0.000119019	0.000195578	0.000175386	3.54308e-05	4.16859e-05	3.97027e-05	8.94391e-05	0.000141606	2.71326e-05	0.000101981	0.000135492	0.00014894	0.000109514	7.60193e-05	0.000163328	3.89398e-05	8.60593e-05	0.000128804	0.237749	0.694151	0.0385427	1.49139	0.142911	2.21006	0.00937173	3.30778	Diaminopimelate decarboxylase OS=Synechococcus sp. (strain WH8102) OX=84588 GN=lysA PE=3 SV=1
Q7U8F0	SYNW0670	9	9	0.000204272	0.000272374	0.000233953	0.000168827	0.00029599	0.000196984	0.000260949	0.000336132	0.000224056	0.00017318	0.000473284	7.98024e-05	0.000160065	0.000170484	0.000166921	0.000203858	0.000193686	0.000242859	0.000236866	0.0002206	0.000273712	0.000242089	0.000165823	0.000213467	0.250224	0.931328	0.128439	1.15556	0.290561	0.684969	0.423762	0.881774	Uncharacterized protein OS=Synechococcus sp. (strain WH8102) OX=84588 GN=SYNW0670 PE=1 SV=1
Q7UA46	SYNW0054	9	9	0.000486159	0.000594678	0.000234247	0.000444702	0.000335752	0.000303923	0.000357498	0.0005049	0.000332946	0.000350436	0.000469639	0.000290856	0.000554106	0.000422441	0.000175407	0.000470911	0.000399669	0.000447696	0.000438361	0.000361459	0.000398448	0.000370311	0.000383985	0.000439425	0.254539	0.824569	0.313512	0.908949	0.450415	1.03693	0.21468	1.18664	Thiazole synthase OS=Synechococcus sp. (strain WH8102) OX=84588 GN=thiG PE=3 SV=1
Q7U9J3	SYNW0263	9	9	0.000517438	0.000570175	0.000257533	0.000361798	0.00042521	0.00036461	0.000208325	0.000342744	0.000343889	0.000364908	0.000556417	0.000247152	0.000403781	0.000580809	0.000178155	0.00038018	0.000501059	0.000549678	0.000448382	0.000383873	0.000298319	0.000389492	0.000387581	0.000476973	0.265392	0.856129	0.169622	0.665324	0.480029	0.995094	0.253968	1.2246	3-isopropylmalate dehydratase small subunit OS=Synechococcus sp. (strain WH8102) OX=84588 GN=leuD PE=3 SV=1
Q7U4A2	SYNW2169	9	9	3.5036e-05	0.000115416	0.000131405	7.47777e-05	9.44879e-05	0.00015224	7.18386e-05	0.000170618	0.000110431	6.54188e-05	0.000101802	6.662e-05	4.39721e-05	9.78771e-05	6.27857e-05	7.20425e-05	0.000108097	0.000114403	9.39523e-05	0.000107169	0.000117629	7.79469e-05	6.82117e-05	9.81809e-05	0.268834	1.14067	0.205312	1.25201	0.119152	0.875104	0.139807	1.25959	Putative potassium channel, VIC family OS=Synechococcus sp. (strain WH8102) OX=84588 GN=SYNW2169 PE=4 SV=1
Q7U3W7	SYNW2310	9	9	0.00244483	0.003244	0.00155658	0.00224744	0.00242144	0.00187187	0.00242294	0.00335064	0.00270462	0.00302782	0.0027541	0.00290344	0.00454127	0.00530978	0.00121694	0.00370008	0.00423082	0.00420652	0.00241514	0.00218025	0.00282607	0.00289512	0.00368933	0.00404581	0.274672	0.902744	0.191398	1.17015	0.298628	1.27433	0.0211377	1.39746	Glutaredoxin OS=Synechococcus sp. (strain WH8102) OX=84588 GN=SYNW2310 PE=3 SV=1
Q7U635	SYNW1505	9	8	8.63168e-05	8.71834e-05	8.71195e-05	0.000138158	7.10837e-05	9.21463e-05	0.000122161	0.00010324	0.000188035	7.55663e-05	6.30948e-05	6.72306e-05	0.000162141	0.000180285	7.43523e-06	0.000178368	0.000192226	0.000253554	8.68732e-05	0.000100463	0.000137812	6.86306e-05	0.000116621	0.00020805	0.284122	1.15643	0.0926244	1.58636	0.236113	1.69925	0.0149371	3.03144	Histidine biosynthesis bifunctional protein HisIE OS=Synechococcus sp. (strain WH8102) OX=84588 GN=hisI PE=3 SV=1
Q7UA33	SYNW0067	9	9	0.000269562	0.000180086	0.00029181	0.000354701	0.000243144	0.000230991	0.000397824	0.000252132	0.000356704	0.000263326	0.000256166	0.000224132	0.000168002	0.000196983	0.000177547	0.000266594	0.000245662	0.000204821	0.000247153	0.000276279	0.000335554	0.000247875	0.000180844	0.000239026	0.293525	1.11785	0.0238644	1.35768	0.0221747	0.729577	0.155178	0.9643	4-hydroxy-tetrahydrodipicolinate synthase OS=Synechococcus sp. (strain WH8102) OX=84588 GN=dapA PE=3 SV=1
Q7U7E0	SYNW1045	9	9	0.000769482	0.0007256	0.000447411	0.000820567	0.000630463	0.000652457	0.000739789	0.00104852	0.000719694	0.000702388	0.000823814	0.000692578	0.00122904	0.0013294	0.000855179	0.00104828	0.00120237	0.00108186	0.000647498	0.000701163	0.000836	0.000739594	0.00113787	0.00111084	0.299454	1.08288	0.114466	1.29112	0.0388417	1.53851	0.000616576	1.50196	Uncharacterized protein OS=Synechococcus sp. (strain WH8102) OX=84588 GN=SYNW1045 PE=4 SV=1
Q7U3E9	SYNW2483	9	9	4.40799e-05	6.69919e-05	3.70735e-05	4.6124e-05	5.64208e-05	6.48386e-05	4.92237e-05	0.000101628	5.76568e-05	4.47046e-05	5.77054e-05	4.9525e-05	6.66655e-05	7.68565e-05	2.13219e-05	5.97687e-05	5.48117e-05	6.71712e-05	4.93818e-05	5.57945e-05	6.95029e-05	5.0645e-05	5.4948e-05	6.05839e-05	0.313511	1.12986	0.0709905	1.40746	0.408105	1.08496	0.131872	1.19625	Uncharacterized protein OS=Synechococcus sp. (strain WH8102) OX=84588 GN=SYNW2483 PE=4 SV=1
Q7U9Y1	SYNW0121	9	9	0.000100397	0.000268663	0.000152665	0.000130977	0.000122586	0.000178294	0.000120635	0.000146827	0.000108001	0.000116142	0.000202624	0.000164348	0.000112133	0.000122933	0.000150197	0.000116918	0.000108731	0.000119471	0.000173908	0.000143952	0.000125154	0.000161038	0.000128421	0.00011504	0.328678	0.827747	0.178511	0.719656	0.151431	0.797459	0.117223	0.714364	Single-stranded DNA-binding protein OS=Synechococcus sp. (strain WH8102) OX=84588 GN=ssb PE=3 SV=1
Q7U9G5	SYNW0293	9	9	0.000170886	0.000230598	0.000155729	0.000154673	0.000195494	0.000185058	0.000160107	0.000295487	0.000232569	0.000197082	0.000220469	0.000146594	0.000193996	0.000292738	0.000141074	0.000198895	0.00028747	0.000273393	0.000185738	0.000178408	0.000229388	0.000188048	0.000209269	0.000253253	0.369205	0.960537	0.126275	1.23501	0.246669	1.11285	0.106282	1.34674	Uncharacterized protein OS=Synechococcus sp. (strain WH8102) OX=84588 GN=SYNW0293 PE=4 SV=1
Q7U8K7	SYNW0610	9	9	4.39001e-05	6.35404e-05	1.44569e-05	4.95215e-05	4.72411e-05	1.72797e-05	5.53966e-05	7.01084e-05	5.40353e-05	4.45205e-05	5.89039e-05	2.96719e-05	4.26175e-05	9.10787e-05	1.97584e-05	5.53962e-05	6.43566e-05	8.19428e-05	4.06325e-05	3.80141e-05	5.98468e-05	4.43654e-05	5.11515e-05	6.72319e-05	0.370209	0.935559	0.101286	1.47288	0.325719	1.15296	0.131011	1.51541	Histidinol dehydrogenase OS=Synechococcus sp. (strain WH8102) OX=84588 GN=hisD PE=3 SV=1
Q7U8J6	SYNW0621	9	9	4.46641e-05	3.65803e-05	0.000118693	5.53005e-05	7.46897e-05	7.62503e-05	9.26976e-05	0.000133765	6.80478e-05	5.61837e-05	5.37596e-05	3.53547e-05	4.53513e-05	6.56726e-05	3.17254e-05	6.31026e-05	7.59766e-05	9.02501e-05	6.66459e-05	6.87468e-05	9.817e-05	4.84326e-05	4.75831e-05	7.64431e-05	0.468643	1.03152	0.271836	1.47301	0.455426	0.98246	0.0931516	1.57834	Uncharacterized protein OS=Synechococcus sp. (strain WH8102) OX=84588 GN=SYNW0621 PE=4 SV=1
Q7U921	SYNW0438	9	9	3.96096e-05	7.15686e-05	6.74532e-05	3.39362e-05	6.7997e-05	7.56549e-05	4.78337e-05	6.8252e-05	0.000148792	3.38202e-05	5.08575e-05	5.6275e-05	4.71598e-05	4.84373e-05	1.16559e-05	6.08818e-05	3.22574e-05	0.000149857	5.95438e-05	5.91961e-05	8.82927e-05	4.69842e-05	3.5751e-05	8.09987e-05	0.471568	0.994159	0.195711	1.48282	0.291389	0.760916	0.202978	1.72395	Possible polysaccharide deacetylase (Xylanase, chitin deacetylase) OS=Synechococcus sp. (strain WH8102) OX=84588 GN=SYNW0438 PE=4 SV=1
Q7U589	SYNW1818	9	9	0.00116569	0.0010394	0.000485863	0.0013653	0.000747541	0.000606159	0.00106391	0.0010192	0.00101348	0.000743067	0.000745466	0.00077027	0.00121237	0.00154647	0.000466137	0.00105262	0.00133699	0.0011445	0.000896985	0.000906334	0.0010322	0.000752934	0.00107499	0.00117804	0.478321	1.01042	0.282237	1.15074	0.214498	1.42773	0.018984	1.5646	Uncharacterized protein OS=Synechococcus sp. (strain WH8102) OX=84588 GN=SYNW1818 PE=4 SV=1
Q7U805	SYNW0822	8	8	2.44839e-05	3.11743e-05	3.11955e-05	2.17028e-05	2.96078e-05	2.7931e-05	2.89313e-05	5.67001e-05	2.2258e-05	2.4916e-05	2.5576e-05	2.00706e-05	2.70139e-05	2.52301e-05	6.15194e-06	2.09279e-05	2.6546e-05	1.92663e-05	2.89512e-05	2.64139e-05	3.59631e-05	2.35209e-05	1.94653e-05	2.22467e-05	0.0187072	0.912357	0.278444	1.2422	0.250556	0.827576	0.236176	0.94583	Dihydropteroate synthase OS=Synechococcus sp. (strain WH8102) OX=84588 GN=folP PE=3 SV=1
Q7U765	SYNW1121	8	8	9.13421e-05	9.98852e-05	0.000106963	0.000134444	0.000150207	0.000121143	9.64488e-05	0.000271962	0.000176181	0.000154691	0.000139385	0.000124128	0.000279504	0.000190364	8.44268e-05	0.00017629	0.000144191	0.000245316	9.93969e-05	0.000135265	0.000181531	0.000139401	0.000184765	0.000188599	0.0415665	1.36085	0.116647	1.82632	0.220476	1.32542	0.154147	1.35292	Uncharacterized protein OS=Synechococcus sp. (strain WH8102) OX=84588 GN=SYNW1121 PE=4 SV=1
Q7U8L9	SYNW0597	8	8	2.56522e-05	2.66687e-05	5.35751e-05	2.95003e-05	3.26076e-05	6.50795e-05	5.74999e-05	0.000108309	9.39036e-05	1.93676e-05	3.25697e-05	0.000138221	3.20451e-05	3.66235e-05	1.41632e-05	3.1616e-05	8.2992e-05	0.000101441	3.52987e-05	4.23958e-05	8.65709e-05	6.33862e-05	2.76106e-05	7.20163e-05	0.0449431	1.20106	0.039706	2.45253	0.251682	0.435593	0.382489	1.13615	Translation initiation factor IF-2 OS=Synechococcus sp. (strain WH8102) OX=84588 GN=infB PE=3 SV=1
Q7U9Y0	SYNW0122	8	8	9.00004e-05	0.00014025	0.00015467	5.87452e-05	9.39602e-05	0.000147179	0.000160569	0.000822505	0.000100232	6.26818e-05	0.000133352	0.000134422	0.000109964	0.000320886	7.92392e-05	0.000126311	0.000441886	0.000125001	0.000128307	9.99616e-05	0.000361102	0.000110152	0.000170029	0.000231066	0.0644012	0.779083	0.206989	2.81436	0.242168	1.54359	0.167749	2.0977	Rod shape determining protein OS=Synechococcus sp. (strain WH8102) OX=84588 GN=mreB PE=4 SV=1
Q7U3F1	SYNW2481	8	8	6.25795e-05	4.02148e-05	4.86192e-05	7.00355e-05	7.81814e-05	6.76071e-05	0.000223758	0.000396864	9.94096e-05	9.74536e-05	3.99465e-05	0.000108675	0.000166197	0.000177998	5.52707e-05	0.000114263	0.00039835	0.000150967	5.04712e-05	7.19413e-05	0.00024001	8.2025e-05	0.000133155	0.000221193	0.0685893	1.42539	0.0840832	4.75539	0.228684	1.62335	0.166401	2.69666	Putative zinc transport system substrate-binding protein OS=Synechococcus sp. (strain WH8102) OX=84588 GN=SYNW2481 PE=3 SV=1
Q7U4F5	SYNW2113	8	8	4.73678e-05	3.83255e-05	4.40495e-05	6.61243e-05	4.65789e-05	4.8207e-05	0.000123173	9.57636e-05	7.6261e-05	5.691e-05	4.3171e-05	3.38203e-05	6.09838e-05	0.000100874	3.41383e-05	9.4671e-05	0.00015822	0.000117666	4.32476e-05	5.36367e-05	9.83991e-05	4.46338e-05	6.53319e-05	0.000123519	0.0697066	1.24022	0.0243462	2.27525	0.190129	1.46373	0.0361542	2.76739	Uncharacterized protein OS=Synechococcus sp. (strain WH8102) OX=84588 GN=SYNW2113 PE=4 SV=1
Q7U5A3	SYNW1804	8	8	0.000199774	0.000308632	0.000120983	0.000346868	0.000434608	0.000132514	0.000406564	0.00136452	0.000308105	0.000222423	0.00025657	0.000478436	0.000669333	0.000751624	0.00019426	0.000442369	0.000618487	0.000468093	0.000209797	0.000304664	0.000693064	0.000319143	0.000538405	0.00050965	0.0765301	1.45219	0.116773	3.30351	0.238071	1.68704	0.110553	1.59693	Uncharacterized protein OS=Synechococcus sp. (strain WH8102) OX=84588 GN=SYNW1804 PE=4 SV=1
Q7U760	SYNW1126	8	8	0.000467724	0.000575552	0.000178602	0.000105778	0.000262068	0.000173821	0.000131648	0.000300758	0.000124443	0.000301388	0.000563465	6.58575e-05	0.00014249	0.000199467	4.44271e-05	0.000164632	0.00019084	0.000200905	0.000407292	0.000180556	0.000185616	0.000310237	0.000128795	0.000185459	0.0899367	0.443307	0.0611785	0.455733	0.104941	0.41515	0.242266	0.597798	Uncharacterized protein OS=Synechococcus sp. (strain WH8102) OX=84588 GN=SYNW1126 PE=4 SV=1
Q7U9J4	SYNW0262	8	8	2.36514e-05	0.000106869	3.59194e-05	0.000173425	0.000321915	2.74868e-05	0.00048048	0.00330775	0.000144821	2.55394e-05	2.52223e-05	1.66776e-05	0.000489079	0.00143724	1.15346e-05	0.000468416	0.0016476	0.000191234	5.54798e-05	0.000174276	0.00131102	2.24797e-05	0.00064595	0.000769083	0.107625	3.14124	0.163902	23.6306	0.136688	28.7347	0.117585	34.2122	3-isopropylmalate dehydratase large subunit OS=Synechococcus sp. (strain WH8102) OX=84588 GN=leuC PE=3 SV=1
Q7U685	SYNW1454	8	8	0.00157119	0.00153023	0.000590072	0.000316045	0.00045204	0.000770255	0.000348398	0.000695895	0.000440842	0.00058566	0.00142729	0.000841436	0.000747309	0.00120163	0.000396999	0.000540074	0.000575042	0.000731023	0.0012305	0.00051278	0.000495045	0.000951461	0.00078198	0.00061538	0.126563	0.416725	0.07191	0.402312	0.219895	0.821874	0.161791	0.646774	Uncharacterized protein OS=Synechococcus sp. (strain WH8102) OX=84588 GN=SYNW1454 PE=4 SV=1
Q7U881	SYNW0742	8	8	7.68772e-05	0.000215534	9.24832e-05	4.45482e-05	9.76739e-05	9.31176e-05	4.76256e-05	7.40357e-05	0.000102861	8.06496e-05	0.00014879	9.34409e-05	2.55771e-05	8.38883e-05	0.000125847	5.25958e-05	0.000115411	3.5538e-05	0.000128298	7.84466e-05	7.48409e-05	0.000107627	7.84375e-05	6.78483e-05	0.146749	0.61144	0.180419	0.583336	0.222453	0.728792	0.0247328	0.630404	Geranylgeranyl pyrophosphate synthase OS=Synechococcus sp. (strain WH8102) OX=84588 GN=crtE PE=3 SV=1
Q7U8I8	SYNW0629	8	8	3.76722e-05	5.0252e-05	9.39904e-05	4.13492e-05	3.4935e-05	7.92816e-05	1.70618e-05	7.15692e-05	6.25723e-05	6.02047e-05	5.79491e-05	7.52105e-05	2.84786e-05	1.71173e-05	8.05777e-05	4.1972e-05	3.23867e-05	8.89672e-05	6.06382e-05	5.18553e-05	5.04011e-05	6.44547e-05	4.20578e-05	5.4442e-05	0.147073	0.85516	0.294783	0.831178	0.126897	0.652518	0.247044	0.844654	Putative diaminopelargonic acid synthase OS=Synechococcus sp. (strain WH8102) OX=84588 GN=BioA PE=3 SV=1
Q7U9E5	SYNW0313	8	8	6.82599e-05	2.04839e-05	0.000203147	0.000113709	0.00020168	0.000203187	0.000114054	0.00036427	0.000175273	0.000111171	0.000119991	0.000141618	0.000159668	0.000410296	0.000131748	8.9076e-05	0.000463897	0.000328105	9.7297e-05	0.000172859	0.000217866	0.00012426	0.000233904	0.000293693	0.149705	1.77661	0.199905	2.23918	0.177566	1.88238	0.125526	2.36354	Uncharacterized protein OS=Synechococcus sp. (strain WH8102) OX=84588 GN=SYNW0313 PE=4 SV=1
Q7U3T5	SYNW2344	8	8	0.000398993	0.000563661	0.000390376	0.00069698	0.000541687	0.00048504	0.000658872	0.00138947	0.00114162	0.000430933	0.000356362	0.000342647	0.000745258	0.00104142	0.000603278	0.000657056	0.00132587	0.000772326	0.00045101	0.000574569	0.00106332	0.000376647	0.000796653	0.000918418	0.158603	1.27396	0.0373772	2.35764	0.0439164	2.11512	0.06729	2.43841	Transcription termination/antitermination protein NusG OS=Synechococcus sp. (strain WH8102) OX=84588 GN=nusG PE=3 SV=1
Q7U4Y7	SYNW1926	8	8	0.00640248	0.00519504	0.00270007	0.00272749	0.00203145	0.00375708	0.00256255	0.00534165	0.00344373	0.00286108	0.00536609	0.00365056	0.00307839	0.00588075	0.00200895	0.00235558	0.00450071	0.00559965	0.00476586	0.00283867	0.00378264	0.00395924	0.00365603	0.00415198	0.163711	0.595626	0.28245	0.793695	0.34857	0.923416	0.423841	1.04868	Uncharacterized protein OS=Synechococcus sp. (strain WH8102) OX=84588 GN=SYNW1926 PE=4 SV=1
Q7U6F3	SYNW1385	8	8	3.72308e-05	2.91626e-05	4.19451e-05	5.04884e-05	4.19034e-05	3.76261e-05	3.43769e-05	6.13867e-05	9.93067e-05	4.0955e-05	5.79123e-05	4.28262e-05	5.5358e-05	5.51986e-05	2.12736e-05	3.87087e-05	5.63587e-05	0.000252572	3.61128e-05	4.33393e-05	6.50234e-05	4.72312e-05	4.39434e-05	0.00011588	0.168658	1.20011	0.119812	1.80056	0.390758	0.93039	0.216579	2.45346	Possible DNA-binding response regulator OS=Synechococcus sp. (strain WH8102) OX=84588 GN=SYNW1385 PE=4 SV=1
Q7U556	SYNW1852	8	8	0.000201231	0.000412542	0.000522408	0.000177688	0.000401843	0.000298813	0.00042096	0.000814312	0.000920006	0.000373495	0.000350841	0.00034851	0.000356365	0.000687996	0.00067507	0.000323501	0.000808379	0.000631269	0.000378727	0.000292781	0.000718426	0.000357615	0.000573144	0.000587716	0.169321	0.773067	0.0149034	1.89695	0.102604	1.60268	0.131098	1.64343	3-oxoacyl-[acyl-carrier protein] reductase OS=Synechococcus sp. (strain WH8102) OX=84588 GN=fabG PE=4 SV=1
Q7U800	SYNW0827	8	8	0.000282649	0.000279232	0.000382613	0.000380135	0.000542483	0.000345241	0.000413292	0.000574743	0.00051682	0.000240784	0.000558387	0.000172695	0.000253452	0.000310795	0.000232645	0.000320885	0.000467107	0.000618297	0.000314831	0.00042262	0.000501618	0.000323955	0.000265631	0.000468763	0.17038	1.34237	0.0376441	1.59329	0.301967	0.819961	0.22847	1.447	Uncharacterized protein OS=Synechococcus sp. (strain WH8102) OX=84588 GN=SYNW0827 PE=4 SV=1
Q7U418	SYNW2257	8	8	3.66662e-05	6.77782e-05	2.64538e-05	3.00498e-05	2.23347e-05	2.65614e-05	2.17501e-05	6.33516e-05	3.2533e-05	1.43218e-05	3.5762e-05	1.31503e-05	2.29202e-05	2.44133e-05	6.38339e-06	2.31057e-05	3.82084e-05	2.66093e-05	4.36327e-05	2.63153e-05	3.92116e-05	2.1078e-05	1.79056e-05	2.93078e-05	0.173423	0.603109	0.27079	0.898673	0.325722	0.849493	0.0615892	1.39044	Phytoene desaturase OS=Synechococcus sp. (strain WH8102) OX=84588 GN=crtD PE=4 SV=1
Q7U4S7	SYNW1986	8	8	9.18035e-05	9.04405e-05	4.80344e-05	8.08084e-05	4.63047e-05	5.27796e-05	8.73169e-05	9.28518e-05	7.82681e-05	6.30409e-05	6.338e-05	2.33847e-05	8.44801e-05	0.000118959	1.62278e-05	6.7654e-05	0.000126846	7.37141e-05	7.67595e-05	5.99642e-05	8.61456e-05	4.99352e-05	7.32223e-05	8.94048e-05	0.181946	0.781196	0.234876	1.12228	0.163875	1.46635	0.0786873	1.79042	Uncharacterized protein OS=Synechococcus sp. (strain WH8102) OX=84588 GN=SYNW1986 PE=4 SV=1
Q7U7Z0	SYNW0838	8	7	4.11936e-05	4.82025e-05	2.46119e-05	4.23235e-05	4.76701e-05	3.06083e-05	3.62355e-05	3.90729e-05	3.86194e-05	4.01191e-05	3.50657e-05	3.74302e-05	8.86852e-05	9.15984e-05	6.44208e-06	6.50362e-05	2.98272e-05	8.7248e-05	3.80027e-05	4.02007e-05	3.79759e-05	3.75384e-05	6.22419e-05	6.07038e-05	0.189229	1.05784	0.498672	0.999296	0.234945	1.65809	0.141416	1.61711	Uncharacterized protein OS=Synechococcus sp. (strain WH8102) OX=84588 GN=SYNW0838 PE=4 SV=1
Q7U766	SYNW1120	8	8	5.51748e-05	0.000174929	3.46931e-05	1.37519e-05	3.5597e-05	5.74735e-05	2.45323e-05	6.38014e-05	5.53132e-05	2.29445e-05	0.000130901	2.31743e-05	3.51453e-05	6.50885e-05	2.46596e-06	3.34438e-05	3.65416e-05	6.41616e-05	8.82657e-05	3.56075e-05	4.78823e-05	5.90065e-05	3.42333e-05	4.47157e-05	0.190054	0.403412	0.201352	0.542479	0.19379	0.580162	0.38032	0.75781	6-phosphogluconolactonase OS=Synechococcus sp. (strain WH8102) OX=84588 GN=pgl PE=3 SV=1
Q7U7M7	SYNW0954	8	8	5.57542e-05	8.74061e-05	8.95626e-05	7.55826e-05	7.63617e-05	0.000133287	0.000162017	0.000333495	0.000250601	8.76823e-05	5.31873e-05	0.000248731	0.000197452	0.000244169	0.000149813	0.00010471	0.000237628	0.00028363	7.75743e-05	9.50771e-05	0.000248704	0.000129867	0.000197144	0.000208656	0.192315	1.22563	0.0260627	3.20601	0.258711	1.51805	0.137988	1.60669	Uncharacterized protein OS=Synechococcus sp. (strain WH8102) OX=84588 GN=SYNW0954 PE=4 SV=1
Q7U9H2	SYNW0286	8	8	1.22279e-05	6.39791e-05	7.66547e-06	1.37026e-05	2.00038e-05	4.60522e-06	2.74373e-05	9.0691e-05	2.06657e-05	1.59811e-05	2.57335e-05	1.74374e-06	3.77139e-05	3.93288e-05	4.71496e-06	3.35086e-05	2.1617e-05	1.01559e-05	2.79575e-05	1.27705e-05	4.62647e-05	1.44861e-05	2.72526e-05	2.17605e-05	0.201805	0.456784	0.0249523	1.65482	0.0715782	1.88129	0.18299	1.50217	Uncharacterized protein OS=Synechococcus sp. (strain WH8102) OX=84588 GN=SYNW0286 PE=4 SV=1
Q7U554	SYNW1855	8	8	8.53849e-05	6.25686e-05	9.53985e-05	0.000120498	7.8826e-05	8.50357e-05	9.91315e-05	0.000187258	0.000111143	9.04963e-05	3.32403e-05	0.000434487	9.36558e-05	7.8903e-05	3.77256e-05	0.000104794	0.00012769	5.49267e-05	8.11173e-05	9.47867e-05	0.000132511	0.000186074	7.00948e-05	9.58038e-05	0.204478	1.16851	0.147961	1.63357	0.248515	0.376703	0.300262	0.514868	N-acylglucosamine-6-phosphate 2-epimerase OS=Synechococcus sp. (strain WH8102) OX=84588 GN=SYNW1855 PE=3 SV=1
Q7U7S3	SYNW0908	8	8	0.000661242	0.000889066	0.000646473	0.000664907	0.000358383	0.00064632	0.00088749	0.000911546	0.000571926	0.000371916	0.00058038	0.000627866	0.000629082	0.000536511	0.000799057	0.000474674	0.000869596	0.000532344	0.00073226	0.000556537	0.00079032	0.00052672	0.000654883	0.000625538	0.213242	0.760026	0.289856	1.07929	0.144295	1.24332	0.233773	1.18761	Uncharacterized protein OS=Synechococcus sp. (strain WH8102) OX=84588 GN=SYNW0908 PE=4 SV=1
Q7U899	SYNW0723	8	8	6.94631e-05	7.21888e-05	4.08915e-05	9.26202e-05	6.14627e-05	6.01308e-05	0.00011071	7.45185e-05	6.10617e-05	7.2754e-05	8.25864e-05	4.64043e-05	9.40503e-05	7.75699e-05	1.03578e-05	8.61231e-05	0.000830098	0.000116318	6.08478e-05	7.14046e-05	8.20968e-05	6.72482e-05	6.06593e-05	0.00034418	0.213943	1.17349	0.099725	1.34922	0.364677	0.902021	0.180607	5.11805	Imidazole glycerol phosphate synthase subunit HisH 2 OS=Synechococcus sp. (strain WH8102) OX=84588 GN=hisH2 PE=3 SV=1
Q7U7H6	SYNW1007	8	8	0.000153638	0.000159963	9.91936e-05	0.000225354	0.000153564	0.000102008	0.000320307	0.000248568	0.000219863	0.000132669	0.000129492	4.72451e-05	0.000252139	0.000341304	5.21171e-05	0.000257626	0.000365254	0.000248459	0.000137598	0.000160309	0.000262912	0.000103136	0.000215187	0.000290446	0.227046	1.16505	0.0155811	1.91073	0.10104	2.08644	0.0146038	2.81616	Probable 2-phosphosulfolactate phosphatase OS=Synechococcus sp. (strain WH8102) OX=84588 GN=comB PE=3 SV=1
Q7U9B8	SYNW0340	8	8	6.52139e-05	6.02912e-05	5.88165e-05	6.48811e-05	5.88507e-05	9.03175e-05	6.5141e-05	0.000161963	9.1105e-05	6.83769e-05	7.30947e-05	6.08525e-05	5.22477e-05	6.84999e-05	2.85589e-05	6.57207e-05	8.52214e-05	0.000118271	6.14406e-05	7.13498e-05	0.00010607	6.74414e-05	4.97688e-05	8.97377e-05	0.227875	1.16128	0.137688	1.72638	0.079406	0.737956	0.171306	1.3306	Uncharacterized protein OS=Synechococcus sp. (strain WH8102) OX=84588 GN=SYNW0340 PE=4 SV=1
Q7U466	SYNW2205	8	8	0.000393331	0.000280096	0.00027243	0.000363567	0.000317728	0.000350403	0.000280886	0.000261904	0.000312915	0.000424292	0.00038766	0.000326377	0.000356373	0.000713915	0.00033734	0.000533614	0.000674005	0.000562888	0.000315286	0.0003439	0.000285235	0.000379443	0.00046921	0.000590169	0.229334	1.09076	0.28472	0.904687	0.266848	1.23657	0.0286173	1.55536	Putative glutathione S-transferase OS=Synechococcus sp. (strain WH8102) OX=84588 GN=SYNW2205 PE=4 SV=1
Q7U463	SYNW2209	8	8	1.58628e-05	9.34911e-05	6.41158e-06	8.71167e-06	1.52805e-05	2.20524e-05	1.65635e-05	5.6812e-05	1.98241e-05	4.30524e-06	3.2236e-05	3.50075e-06	1.50612e-05	2.34505e-05	8.14477e-07	1.50433e-05	2.67215e-05	1.70049e-05	3.85885e-05	1.53482e-05	3.10665e-05	1.33473e-05	1.31087e-05	1.95899e-05	0.248665	0.39774	0.333228	0.805072	0.485393	0.982125	0.201527	1.4677	Possible glycosyltransferase 2 fused to TPR-repeat domain OS=Synechococcus sp. (strain WH8102) OX=84588 GN=SYNW2209 PE=4 SV=1
Q7U7Z1	SYNW0837	8	8	3.56199e-05	8.57648e-05	0.000123741	0.000143916	0.000118257	8.33658e-05	0.000146725	0.000167037	0.00018991	4.92758e-05	3.67403e-05	4.41111e-05	6.88356e-05	4.92429e-05	6.46976e-06	8.95415e-05	6.22844e-05	5.09725e-05	8.17085e-05	0.00011518	0.000167891	4.33757e-05	4.15161e-05	6.75995e-05	0.258561	1.40964	0.0113363	2.05475	0.463583	0.957127	0.0645455	1.55846	Uncharacterized protein OS=Synechococcus sp. (strain WH8102) OX=84588 GN=SYNW0837 PE=4 SV=1
Q7U9X5	SYNW0127	8	8	1.97453e-05	1.76668e-05	3.5538e-05	3.18915e-05	3.99794e-05	2.32742e-05	3.00553e-05	3.45182e-05	2.80996e-05	1.74098e-05	2.12821e-05	8.4713e-06	1.54204e-05	2.08406e-05	1.95886e-06	2.50901e-05	2.11399e-05	1.77198e-05	2.43167e-05	3.17151e-05	3.0891e-05	1.57211e-05	1.274e-05	2.13166e-05	0.272874	1.30425	0.230282	1.27036	0.12166	0.810375	0.0969345	1.35593	Lysine--tRNA ligase OS=Synechococcus sp. (strain WH8102) OX=84588 GN=lysS PE=3 SV=1
Q7U457	SYNW2215	8	8	0.000464333	0.000456433	0.00035024	0.000637594	0.000429119	0.000338333	0.000547004	0.000755398	0.000666229	0.000645726	0.000616929	0.000569605	0.00112721	0.0011478	0.00028593	0.000855116	0.00113839	0.000769416	0.000423669	0.000468349	0.000656211	0.000610753	0.000853648	0.000920975	0.279903	1.10546	0.0451871	1.54888	0.227097	1.3977	0.0495311	1.50793	Uncharacterized protein OS=Synechococcus sp. (strain WH8102) OX=84588 GN=SYNW2215 PE=4 SV=1
Q7U5D9	SYNW1768	8	8	0.00169005	0.00181172	0.00217088	0.00152421	0.00173846	0.00225823	0.00170268	0.00328357	0.00237947	0.0018423	0.00131546	0.00142021	0.00300316	0.00192818	0.000483234	0.00269262	0.00340525	0.00255329	0.00189088	0.0018403	0.00245524	0.00152599	0.00180486	0.00288372	0.282337	0.97325	0.171233	1.29846	0.35025	1.18275	0.0342711	1.88974	Possible ferredoxin [2Fe-2S] OS=Synechococcus sp. (strain WH8102) OX=84588 GN=SYNW1768 PE=4 SV=1
Q7U957	SYNW0401	8	8	0.000158143	0.00024632	8.37222e-05	0.000150484	0.000100209	0.000123887	0.000138591	0.000271703	0.000122274	0.000127872	0.000183157	8.67014e-05	0.000137238	0.00013986	3.10038e-05	0.000152466	0.000111809	7.98456e-05	0.000162729	0.00012486	0.000177523	0.000132577	0.000102701	0.000114707	0.28385	0.767289	0.244415	1.09091	0.136435	0.774651	0.295777	0.865211	Putative 3-oxoacyl-[acyl-carrier-protein] synthase I OS=Synechococcus sp. (strain WH8102) OX=84588 GN=fabB PE=3 SV=1
Q7TTY1	SYNW0013	8	8	5.02747e-06	3.88317e-05	8.52806e-06	1.02544e-05	1.2763e-05	9.78342e-06	3.35173e-05	4.44969e-05	7.88951e-06	7.18769e-06	1.16125e-05	3.96478e-06	7.12248e-06	1.02136e-05	1.42386e-05	1.46171e-05	4.30875e-05	8.28422e-06	1.74624e-05	1.09336e-05	2.86346e-05	7.58831e-06	1.05249e-05	2.19963e-05	0.287577	0.626123	0.166994	1.63978	0.254732	1.38698	0.117568	2.8987	Argininosuccinate lyase OS=Synechococcus sp. (strain WH8102) OX=84588 GN=argH PE=3 SV=1
Q7U8E8	SYNW0672	8	8	7.9505e-05	6.26428e-05	5.03291e-05	5.92306e-05	4.83833e-05	6.47644e-05	3.2189e-05	6.39176e-05	5.40937e-05	7.53343e-05	6.30763e-05	4.35036e-05	4.47983e-05	3.05958e-05	3.78365e-05	4.13965e-05	1.96193e-05	7.28416e-05	6.4159e-05	5.74594e-05	5.00668e-05	6.06381e-05	3.77435e-05	4.46191e-05	0.297726	0.895578	0.242976	0.780355	0.0588002	0.62244	0.277886	0.735827	S-adenosylmethionine:tRNA ribosyltransferase-isomerase OS=Synechococcus sp. (strain WH8102) OX=84588 GN=queA PE=3 SV=1
Q7U3R2	SYNW2367	8	8	4.64364e-06	9.99969e-06	1.5096e-05	9.48399e-06	1.32223e-05	1.16994e-05	3.45737e-05	6.17152e-05	6.73487e-05	5.57653e-06	1.29681e-05	8.9266e-06	6.85921e-06	1.74032e-05	9.10513e-06	1.39372e-05	4.85931e-05	9.31816e-05	9.91311e-06	1.14686e-05	5.45459e-05	9.15709e-06	1.11225e-05	5.19039e-05	0.299971	1.15691	0.0130418	5.50239	0.1316	1.21463	0.0969894	5.66817	Flavoprotein OS=Synechococcus sp. (strain WH8102) OX=84588 GN=SYNW2367 PE=3 SV=1
Q7U6Q9	SYNW1278	8	8	1.61001e-05	4.78068e-05	6.33146e-05	3.38743e-05	4.48453e-05	1.49336e-05	6.21449e-05	5.44796e-05	7.67294e-05	1.17897e-05	1.25778e-05	1.50602e-05	2.62179e-05	3.52983e-05	3.64428e-06	3.65889e-05	2.95959e-05	6.40833e-05	4.24072e-05	3.12177e-05	6.44513e-05	1.31425e-05	2.17202e-05	4.34227e-05	0.312303	0.736142	0.105735	1.51982	0.245911	1.65266	0.044054	3.30398	Heat shock protein HtpG OS=Synechococcus sp. (strain WH8102) OX=84588 GN=htpG PE=4 SV=1
Q7U3X8	SYNW2299	8	8	1.33806e-05	8.04763e-06	5.48131e-05	1.96631e-05	4.23123e-05	3.65623e-05	4.29517e-05	0.00026477	3.55033e-05	1.33271e-05	3.07559e-05	8.53485e-06	3.11999e-05	6.65036e-05	6.83055e-06	2.58365e-05	8.14449e-05	3.79076e-05	2.54138e-05	3.28459e-05	0.000114408	1.75393e-05	3.48447e-05	4.83963e-05	0.336337	1.29245	0.202588	4.50183	0.125355	1.98667	0.053911	2.75931	NAD(P)H-quinone oxidoreductase subunit H OS=Synechococcus sp. (strain WH8102) OX=84588 GN=ndhH PE=3 SV=1
Q7U6G1	SYNW1377	8	8	0.00143194	0.00109358	0.000975612	0.00130608	0.00105426	0.00137085	0.000415945	0.000803144	0.00107908	0.00113922	0.00120781	0.00163905	0.00162033	0.0021134	0.00149226	0.00108564	0.00116812	0.00260733	0.00116704	0.00124373	0.000766056	0.0013287	0.001742	0.00162036	0.340602	1.06571	0.17293	0.656409	0.154476	1.31106	0.239749	1.21951	Uncharacterized protein OS=Synechococcus sp. (strain WH8102) OX=84588 GN=SYNW1377 PE=4 SV=1
Q7U3N3	SYNW2397	8	8	7.48258e-05	0.00014002	2.36094e-05	0.000218657	6.40136e-05	4.31322e-05	0.000253324	0.000115067	5.52873e-05	4.07127e-05	0.000111862	3.54114e-05	8.4249e-05	0.000140713	0.000121554	5.00112e-05	7.19792e-05	8.63102e-05	7.9485e-05	0.000108601	0.000141226	6.26621e-05	0.000115505	6.94335e-05	0.346105	1.36631	0.207812	1.77677	0.0457202	1.84331	0.410234	1.10806	Uncharacterized protein OS=Synechococcus sp. (strain WH8102) OX=84588 GN=SYNW2397 PE=4 SV=1
Q7U6R2	SYNW1275	8	8	0.000248108	0.000173224	0.00018305	0.000273761	0.000174683	0.000166266	0.000399216	0.000549376	0.000219535	0.000186696	0.000126007	5.81328e-05	0.00036849	0.00033666	3.07397e-05	0.0003861	0.000523888	0.000246564	0.000201461	0.000204904	0.000389376	0.000123612	0.000245297	0.000385518	0.402847	1.01709	0.100157	1.93276	0.123093	1.98441	0.0306903	3.11877	Inositol-1-monophosphatase OS=Synechococcus sp. (strain WH8102) OX=84588 GN=SYNW1275 PE=3 SV=1
Q7U9C0	SYNW0338	8	8	0.000517451	0.000573786	0.000307241	0.000452891	0.000421789	0.000472196	0.000345852	0.000578893	0.00041976	0.000394693	0.000535423	0.000365748	0.000806656	0.000666663	0.000271151	0.000514929	0.000620621	0.000552732	0.00046616	0.000448958	0.000448168	0.000431955	0.00058149	0.000562761	0.436179	0.9631	0.424093	0.961405	0.207401	1.34618	0.0241724	1.30282	Peptide methionine sulfoxide reductase MsrB OS=Synechococcus sp. (strain WH8102) OX=84588 GN=msrB PE=3 SV=1
Q7U3E8	SYNW2484	8	8	0.00200662	0.00138935	0.00177342	0.00180426	0.00143991	0.00198739	0.00139821	0.00165759	0.00219455	0.00212538	0.0013592	0.00257362	0.00278996	0.00247385	0.00161256	0.00209157	0.00204702	0.00357246	0.00172313	0.00174385	0.00175011	0.0020194	0.00229212	0.00257035	0.439947	1.01202	0.47031	1.01566	0.353742	1.13505	0.10672	1.27283	Uncharacterized protein OS=Synechococcus sp. (strain WH8102) OX=84588 GN=SYNW2484 PE=4 SV=1
Q7U7S0	SYNW0911	8	8	0.000893502	0.000913673	0.000450113	0.000922594	0.000817964	0.000540499	0.000756079	0.00131385	0.000574995	0.000736421	0.000988031	0.000920341	0.00181064	0.00167221	0.000923641	0.00116937	0.00100993	0.0010415	0.000752429	0.000760352	0.000881643	0.000881598	0.00146883	0.0010736	0.449106	1.01053	0.246347	1.17173	0.100693	1.6661	0.130588	1.21779	Uncharacterized protein OS=Synechococcus sp. (strain WH8102) OX=84588 GN=SYNW0911 PE=4 SV=1
Q7U6U2	SYNW1244	8	8	4.21257e-05	0.00011032	3.84225e-05	5.85652e-05	8.02967e-05	4.8193e-05	5.33393e-05	6.90759e-05	8.97005e-05	1.05678e-05	7.76218e-05	2.31032e-05	2.87062e-05	5.71497e-05	5.39542e-05	3.28928e-05	8.43293e-05	8.58233e-05	6.36228e-05	6.23517e-05	7.07052e-05	3.70976e-05	4.66034e-05	6.76818e-05	0.469075	0.980021	0.408119	1.11132	0.300332	1.25624	0.104156	1.82443	Photolyase protein family OS=Synechococcus sp. (strain WH8102) OX=84588 GN=SYNW1244 PE=4 SV=1
Q7TTX3	SYNW0405	8	8	1.77737e-05	4.54749e-05	9.20965e-05	6.72232e-05	5.90734e-05	3.05028e-05	8.71367e-05	0.00013001	8.25341e-05	2.72363e-05	1.82078e-05	1.03757e-05	3.41986e-05	6.68828e-05	9.65614e-06	6.61885e-05	0.000127778	0.000106226	5.17817e-05	5.22665e-05	9.98936e-05	1.86066e-05	3.69125e-05	0.000100064	0.494763	1.00936	0.120414	1.92913	0.177618	1.98384	0.0318859	5.37789	Adenylosuccinate lyase OS=Synechococcus sp. (strain WH8102) OX=84588 GN=purB PE=3 SV=1
Q7U3L0	SYNW2421	7	7	6.79482e-05	6.3109e-05	7.74442e-05	6.32452e-05	5.95385e-05	7.34242e-05	5.53006e-05	9.10805e-05	5.97922e-05	0.00012476	9.55397e-05	0.000112407	8.5483e-05	8.57785e-05	7.43156e-05	8.39794e-05	7.98892e-05	6.68728e-05	6.95005e-05	6.54026e-05	6.87244e-05	0.000110902	8.1859e-05	7.69138e-05	0.0031969	0.941038	0.481021	0.988834	0.0474444	0.738118	0.0335061	0.693527	Polyamine aminopropyltransferase OS=Synechococcus sp. (strain WH8102) OX=84588 GN=speE PE=3 SV=1
Q7U534	SYNW1878	7	7	0.00216254	0.00160505	0.000810272	0.00244354	0.00197978	0.0011904	0.00227104	0.00353182	0.00158887	0.00219642	0.0015843	0.00261207	0.00467889	0.0039598	0.00152978	0.00340548	0.00287263	0.00338923	0.00152595	0.00187124	0.00246391	0.00213093	0.00338949	0.00322245	0.00428732	1.22628	0.109656	1.61467	0.197437	1.59061	0.0102629	1.51223	Thioredoxin OS=Synechococcus sp. (strain WH8102) OX=84588 GN=SYNW1878 PE=3 SV=1
Q7U924	SYNW0435	7	7	0.000171887	0.000164982	0.00011973	0.000218975	0.000188246	0.000152481	0.000204375	0.000323721	0.00044384	0.000128109	0.000100316	0.000144711	0.000309081	0.000284863	9.92977e-05	0.000231089	0.000244716	0.00048295	0.000152199	0.000186567	0.000323979	0.000124379	0.000231081	0.000319585	0.0191406	1.22581	0.089449	2.12865	0.147885	1.85788	0.057357	2.56945	Imidazole glycerol phosphate synthase subunit HisH 1 OS=Synechococcus sp. (strain WH8102) OX=84588 GN=hisH1 PE=3 SV=1
Q7U661	SYNW1479	7	7	0.000105078	0.000108876	7.8038e-05	0.000147794	0.000208075	0.000125541	0.000201225	0.000450028	0.000314664	0.0001294	0.000106481	0.00010666	0.00039515	0.000478849	0.000202242	0.000292423	0.000308659	0.000569254	9.73307e-05	0.00016047	0.000321973	0.00011418	0.000358747	0.000390112	0.0365685	1.64871	0.0435025	3.30803	0.0468057	3.14193	0.0495618	3.41663	Uncharacterized protein OS=Synechococcus sp. (strain WH8102) OX=84588 GN=SYNW1479 PE=4 SV=1
Q7U898	SYNW0724	7	7	0.0256404	0.0225229	0.0147306	0.0280633	0.0232776	0.0182679	0.0204571	0.0253012	0.0195531	0.031978	0.0249777	0.0231297	0.0547313	0.0421286	0.0181112	0.0336826	0.0262098	0.0377976	0.0209646	0.0232029	0.0217705	0.0266951	0.0383237	0.0325633	0.0547385	1.10676	0.408237	1.03844	0.151919	1.43561	0.157038	1.21982	Thioredoxin OS=Synechococcus sp. (strain WH8102) OX=84588 GN=trxA PE=3 SV=1
Q7U6T9	SYNW1247	7	7	0.00129046	0.00118127	0.000660241	0.00145298	0.00122431	0.00074016	0.00141156	0.00173161	0.000981867	0.00114064	0.00114205	0.000889528	0.00204954	0.00260397	0.000560602	0.00140921	0.00188705	0.00190445	0.00104399	0.00113915	0.00137501	0.00105741	0.00173804	0.00173357	0.0572909	1.09115	0.0581716	1.31707	0.163669	1.64368	0.0451248	1.63945	Uncharacterized protein OS=Synechococcus sp. (strain WH8102) OX=84588 GN=SYNW1247 PE=4 SV=1
Q7U3U7	SYNW2332	7	6	5.34763e-05	6.81438e-05	5.90913e-05	4.66442e-05	3.54133e-05	3.92157e-05	5.78675e-05	8.86848e-05	0.000107645	4.22938e-05	5.9499e-05	1.8299e-05	4.75874e-05	3.73526e-05	4.03388e-05	4.24724e-05	7.78429e-05	3.88545e-05	6.02371e-05	4.04244e-05	8.47325e-05	4.00306e-05	4.17596e-05	5.30566e-05	0.0588812	0.671088	0.0990072	1.40665	0.45275	1.04319	0.0905474	1.3254	Uncharacterized protein OS=Synechococcus sp. (strain WH8102) OX=84588 GN=SYNW2332 PE=4 SV=1
Q7U3C1	SYNW2511	7	7	0.000553785	0.000836785	0.00059779	0.000183535	0.000459662	0.000552848	0.000279899	0.000923257	0.000683144	0.000777685	0.000874717	0.00071699	0.00027417	0.000752318	0.000459399	0.000266333	0.000809592	0.000484844	0.000662787	0.000398682	0.000628767	0.000789797	0.000495296	0.000520256	0.0687768	0.601524	0.40167	0.948671	0.059257	0.627117	0.087102	0.658721	30S ribosomal protein S6 OS=Synechococcus sp. (strain WH8102) OX=84588 GN=rpsF PE=3 SV=1
Q7U6B9	SYNW1420	7	7	0.000182571	0.000186847	0.000106825	0.000213732	0.000190458	0.000131417	0.000211761	0.00024794	0.000125053	0.000182348	0.00021253	0.000178408	0.000262753	0.000379021	8.70999e-05	0.000284419	0.000272402	0.000191272	0.000158748	0.000178536	0.000194918	0.000191095	0.000242958	0.000249365	0.0700737	1.12465	0.0532674	1.22785	0.282188	1.2714	0.0760598	1.30492	Uncharacterized protein OS=Synechococcus sp. (strain WH8102) OX=84588 GN=SYNW1420 PE=4 SV=1
Q7U5S2	SYNW1625	7	7	0.000682245	0.000767429	0.000578903	0.00017384	0.000415561	0.000522849	0.0002291	0.00035062	0.00035437	0.000619079	0.000694534	0.0005712	0.000268564	0.000471139	0.000725124	0.000212227	0.000329941	0.000375515	0.000676193	0.00037075	0.000311364	0.000628271	0.000488276	0.000305895	0.073923	0.54829	0.0178903	0.460466	0.226468	0.777174	0.0188939	0.486883	Peptidyl-prolyl cis-trans isomerase OS=Synechococcus sp. (strain WH8102) OX=84588 GN=SYNW1625 PE=3 SV=1
Q7U423	SYNW2252	7	7	5.45877e-05	6.47192e-05	4.87174e-05	6.89836e-05	7.37337e-05	5.02882e-05	9.216e-05	0.000154851	0.000123854	5.01929e-05	8.07446e-05	4.42342e-05	6.17181e-05	9.79837e-05	1.32275e-05	9.13558e-05	8.48832e-05	0.000126734	5.60081e-05	6.43352e-05	0.000123621	5.83906e-05	5.76431e-05	0.000100991	0.0772358	1.14868	0.0247574	2.20721	0.482647	0.987199	0.100255	1.72958	Uncharacterized protein OS=Synechococcus sp. (strain WH8102) OX=84588 GN=SYNW2252 PE=4 SV=1
Q7U407	SYNW2269	7	7	8.31321e-05	6.72946e-05	7.96944e-05	0.000123519	8.78599e-05	8.45308e-05	0.000266816	0.000278409	0.000295645	0.000110048	7.38373e-05	0.000108238	0.000209783	0.000180673	5.6156e-05	0.000243936	0.000163103	0.000138446	7.67071e-05	9.86365e-05	0.00028029	9.73744e-05	0.000148871	0.000181828	0.0833248	1.28588	0.0012133	3.65403	0.212567	1.52885	0.0532894	1.86731	Uncharacterized protein OS=Synechococcus sp. (strain WH8102) OX=84588 GN=SYNW2269 PE=4 SV=1
Q7U869	SYNW0755	7	7	0.000377526	0.000426023	0.000208528	4.7948e-05	9.70667e-05	0.000215672	0.000145365	0.000280843	0.000136696	0.000226859	0.000358549	0.000106235	7.27083e-05	0.000121237	5.34291e-05	8.63839e-05	9.07867e-05	0.000161661	0.000337359	0.000120229	0.000187635	0.000230548	8.2458e-05	0.000112944	0.096228	0.356382	0.0419526	0.556186	0.0544856	0.357661	0.168692	0.489894	Uncharacterized protein OS=Synechococcus sp. (strain WH8102) OX=84588 GN=SYNW0755 PE=4 SV=1
Q7TTV4	SYNW1025	7	7	0.000127673	0.000454937	0.000291908	0.000137637	0.000262809	4.44266e-05	0.000577455	0.000575605	0.000830151	0.000180324	8.00193e-05	3.60011e-05	0.000182008	0.000386321	9.81095e-05	0.000301054	0.000447409	0.000385531	0.000291506	0.000148291	0.00066107	9.87815e-05	0.000222146	0.000377998	0.104331	0.508707	0.0503227	2.26778	0.158165	2.24887	0.0361162	3.82661	Anthranilate phosphoribosyltransferase OS=Synechococcus sp. (strain WH8102) OX=84588 GN=trpD PE=3 SV=1
Q7U6D0	SYNW1408	7	7	1.47841e-05	2.30186e-05	1.38131e-05	5.52167e-05	3.49796e-05	1.93585e-05	6.57464e-05	8.43676e-05	0.000636166	1.95041e-05	1.73314e-05	1.8646e-05	0.000135038	0.000100164	1.10591e-05	0.000124206	3.16896e-05	0.000826451	1.72053e-05	3.65183e-05	0.000262093	1.84938e-05	8.20868e-05	0.000327449	0.106715	2.1225	0.161994	15.2333	0.113146	4.4386	0.171576	17.7058	Cytochrome P450 family protein OS=Synechococcus sp. (strain WH8102) OX=84588 GN=SYNW1408 PE=3 SV=1
Q7U4T4	SYNW1979	7	7	6.43815e-05	0.000203053	4.81934e-05	2.19405e-05	5.5699e-05	2.90702e-05	3.78592e-05	0.000138777	0.000203526	3.32396e-05	0.000137274	7.31696e-05	3.32782e-05	3.97935e-05	6.36976e-06	3.01601e-05	4.21684e-05	6.99076e-05	0.000105209	3.55699e-05	0.000126721	8.12278e-05	2.64805e-05	4.74121e-05	0.109728	0.338086	0.390535	1.20446	0.0987845	0.326003	0.192418	0.583692	Uncharacterized protein OS=Synechococcus sp. (strain WH8102) OX=84588 GN=SYNW1979 PE=4 SV=1
Q7U8K8	SYNW0609	7	7	0.000184712	0.000137604	0.0003297	0.000364316	0.000452282	0.000318956	0.00051861	0.000716628	0.000418696	0.000300294	0.000277523	0.000199416	0.000448471	0.000306577	0.000336867	0.00048092	0.000451536	0.00036911	0.000217339	0.000378518	0.000551311	0.000259077	0.000363972	0.000433855	0.114921	1.74161	0.0710665	2.53665	0.0551146	1.40488	0.000165323	1.67462	Ribose-5-phosphate isomerase A OS=Synechococcus sp. (strain WH8102) OX=84588 GN=rpiA PE=3 SV=1
Q7U5T5	SYNW1610	7	7	0.000184568	0.000189374	0.000133129	0.000250095	0.000307911	0.000121502	0.000305838	0.000342372	0.000148647	0.000153338	0.00029181	0.000148822	0.000274634	0.000436002	0.000122785	0.000316492	0.00033185	0.000212182	0.000169024	0.000226503	0.000265619	0.00019799	0.000277807	0.000286842	0.133825	1.34007	0.0728579	1.57149	0.136604	1.40314	0.0714336	1.44877	Multifunctional fusion protein OS=Synechococcus sp. (strain WH8102) OX=84588 GN=trmD PE=3 SV=1
Q7U3F5	SYNW2477	7	7	1.13009e-05	3.37355e-05	1.42131e-05	1.7638e-05	3.26583e-05	2.64499e-05	6.52065e-06	3.81965e-05	3.66436e-05	1.70602e-05	2.58883e-05	2.5829e-05	1.65858e-05	3.02826e-05	1.38721e-05	1.61927e-05	3.52689e-05	4.99611e-05	1.97498e-05	2.55821e-05	2.71202e-05	2.29258e-05	2.02468e-05	3.38075e-05	0.134589	1.29531	0.226804	1.37319	0.317999	0.883144	0.136225	1.47465	Ferredoxin--nitrite reductase OS=Synechococcus sp. (strain WH8102) OX=84588 GN=nirA PE=3 SV=1
Q7U675	SYNW1464	7	7	0.00105001	0.000856037	0.000995267	0.00173469	0.00123772	0.00092499	0.00139922	0.00116354	0.00160401	0.00119713	0.000471801	0.00092981	0.0020261	0.0023764	0.000695565	0.00187289	0.00224291	0.00191373	0.000967103	0.00129913	0.00138892	0.000866247	0.00169936	0.00200984	0.134643	1.34332	0.0232279	1.43617	0.154846	1.96175	0.0362909	2.32017	Uncharacterized protein OS=Synechococcus sp. (strain WH8102) OX=84588 GN=SYNW1464 PE=4 SV=1
Q7U5I9	SYNW1716	7	7	3.699e-06	7.40738e-06	3.86296e-05	2.48256e-06	5.53105e-06	2.72616e-05	5.12256e-06	1.48629e-05	1.36304e-05	4.18915e-06	7.36629e-06	1.20955e-05	3.20679e-06	4.7334e-06	5.97288e-06	2.93643e-06	8.6737e-06	3.06114e-05	1.65787e-05	1.17584e-05	1.12053e-05	7.88365e-06	4.63769e-06	1.40739e-05	0.139693	0.709249	0.321884	0.675886	0.0827238	0.588267	0.211847	1.7852	Putative carboxysome structural peptide CsoS2 OS=Synechococcus sp. (strain WH8102) OX=84588 GN=csoS2 PE=4 SV=1
Q7U3V9	SYNW2318	7	7	7.55484e-05	8.0206e-05	7.67821e-05	0.0001017	9.77506e-05	7.15729e-05	0.000151848	0.000224329	0.000113035	7.18764e-05	3.932e-05	4.19262e-05	9.45027e-05	0.000186852	2.41849e-05	0.000120219	0.000184763	0.000121547	7.75121e-05	9.03411e-05	0.000163071	5.10409e-05	0.000101847	0.000142176	0.151929	1.16551	0.0564586	2.10381	0.207274	1.99539	0.0430276	2.78554	Aminotransferase OS=Synechococcus sp. (strain WH8102) OX=84588 GN=hisC PE=3 SV=1
Q7U9L7	SYNW0237	7	7	0.000117992	0.000126841	4.13563e-05	5.96152e-05	4.35116e-05	6.06887e-05	5.39231e-05	7.94622e-05	9.69157e-05	8.69881e-05	0.000115916	7.15751e-05	7.70545e-05	8.48971e-05	4.34986e-05	7.31899e-05	5.37687e-05	9.68321e-05	9.53964e-05	5.46052e-05	7.6767e-05	9.14931e-05	6.84834e-05	7.45969e-05	0.158892	0.572402	0.333916	0.804715	0.0365996	0.748509	0.286349	0.815328	Uncharacterized protein OS=Synechococcus sp. (strain WH8102) OX=84588 GN=SYNW0237 PE=4 SV=1
Q7U844	SYNW0780	7	7	0.000690067	0.000693435	0.000608488	0.000747267	0.000679653	0.000649249	0.000956676	0.00218682	0.000987622	0.00066344	0.000587671	0.000919679	0.00111817	0.00120533	0.000758014	0.000911587	0.00129275	0.00112008	0.000663997	0.000692056	0.00137704	0.000723597	0.00102717	0.00110814	0.160499	1.04226	0.105084	2.07386	0.164599	1.41954	0.0696649	1.53143	Uncharacterized protein OS=Synechococcus sp. (strain WH8102) OX=84588 GN=SYNW0780 PE=4 SV=1
Q7UA94	SYNW0001	7	7	3.42322e-05	0.000120262	4.47056e-05	3.03261e-05	3.6947e-05	3.28966e-05	2.82648e-05	6.30351e-05	6.27165e-05	2.63302e-05	4.63105e-05	3.14803e-05	2.80184e-05	2.93062e-05	8.27679e-06	4.25081e-05	2.69876e-05	5.06275e-05	6.63999e-05	3.33899e-05	5.13388e-05	3.4707e-05	2.18671e-05	4.00411e-05	0.160635	0.502861	0.283658	0.773176	0.114125	0.63005	0.354045	1.15369	Beta sliding clamp OS=Synechococcus sp. (strain WH8102) OX=84588 GN=dnaN PE=3 SV=1
Q7U5S8	SYNW1618	7	6	4.75152e-05	3.26432e-05	4.71944e-05	4.32954e-05	0.000169548	7.04699e-05	9.47453e-05	0.000678906	0.000379342	3.55397e-05	4.96772e-05	6.9493e-05	0.000122151	0.000595259	5.6291e-05	0.000105821	0.000376232	0.000886397	4.24509e-05	9.44378e-05	0.000384331	5.157e-05	0.000257901	0.00045615	0.175946	2.22464	0.093387	9.05353	0.176626	5.00099	0.102999	8.84527	Signal recognition particle protein OS=Synechococcus sp. (strain WH8102) OX=84588 GN=ffh PE=3 SV=1
P0A418	SYNW0144	7	7	0.000254384	0.000155911	0.000211444	0.000219543	0.000309467	0.000290107	0.000252704	0.0012549	0.000189058	0.00049111	0.000321286	0.000264078	0.000703804	0.000267814	0.000182874	0.000468338	0.000336347	0.000447764	0.000207247	0.000273039	0.000565554	0.000358825	0.000384831	0.000417483	0.176288	1.31746	0.217705	2.7289	0.403696	1.07248	0.226448	1.16347	Photosystem I iron-sulfur center OS=Synechococcus sp. (strain WH8102) OX=84588 GN=psaC PE=3 SV=2
Q7U6A9	SYNW1430	7	7	7.78875e-05	0.000109114	5.43827e-05	6.91101e-05	8.3409e-05	5.82944e-05	6.63036e-05	5.98483e-05	5.7906e-05	0.000109558	0.000108175	3.96622e-05	5.99375e-05	2.94163e-05	3.62272e-05	6.03419e-05	1.49146e-05	6.77676e-05	8.04615e-05	7.02712e-05	6.13526e-05	8.57984e-05	4.18603e-05	4.76747e-05	0.178418	0.873351	0.1738	0.762509	0.091503	0.487891	0.197464	0.555659	Short-chain dehydrogenase/reductase (SDR) superfamily OS=Synechococcus sp. (strain WH8102) OX=84588 GN=SYNW1430 PE=4 SV=1
Q7UA03	SYNW0099	7	7	0.000787202	0.000589762	0.000294207	0.000412622	0.0003349	0.000407531	0.000354906	0.000655415	0.000384325	0.000354726	0.000447572	0.000405269	0.000603909	0.000859615	0.000232847	0.000513182	0.000480015	0.000515839	0.000557057	0.000385017	0.000464882	0.000402523	0.000565457	0.000503012	0.180976	0.691163	0.321196	0.834533	0.224118	1.40478	0.0558173	1.24965	Glutathione peroxidase OS=Synechococcus sp. (strain WH8102) OX=84588 GN=SYNW0099 PE=3 SV=1
Q7UA92	SYNW0003	7	7	6.01595e-06	1.7564e-05	5.07503e-06	1.13936e-05	2.96695e-05	2.18975e-06	5.00093e-05	6.11622e-05	7.90228e-05	8.06126e-06	3.83205e-06	3.41356e-06	1.90051e-05	2.26025e-05	3.69948e-07	2.77116e-05	2.49232e-05	5.84632e-05	9.55165e-06	1.44176e-05	6.33981e-05	5.10229e-06	1.39925e-05	3.70327e-05	0.189156	1.50944	0.0165614	6.6374	0.14908	2.7424	0.0549998	7.25805	Phosphoribosylformylglycinamidine synthase subunit PurL OS=Synechococcus sp. (strain WH8102) OX=84588 GN=purL PE=3 SV=1
Q7TTX2	SYNW0513	7	7	0.00185809	0.00434564	0.00121676	0.00118071	0.00168532	0.00158096	0.00114674	0.00113713	0.00221229	0.00123879	0.00194647	0.00091965	0.000934063	0.0011943	0.000736912	0.00111683	0.000982586	0.00190814	0.0024735	0.00148233	0.00149872	0.0013683	0.00095509	0.00133585	0.190033	0.599285	0.254162	0.60591	0.0698228	0.698011	0.479724	0.976284	10 kDa chaperonin OS=Synechococcus sp. (strain WH8102) OX=84588 GN=groS PE=3 SV=1
Q7U6M8	SYNW1310	7	7	3.4734e-05	7.58352e-05	2.23788e-05	1.91732e-05	3.48749e-05	3.14594e-05	1.11816e-05	2.80163e-05	4.74169e-05	3.10989e-05	5.71337e-05	1.70445e-05	2.0289e-05	5.19543e-05	1.04228e-05	5.78866e-05	2.42439e-05	6.89757e-05	4.4316e-05	2.85025e-05	2.88716e-05	3.50924e-05	2.75554e-05	5.03687e-05	0.193952	0.643165	0.272885	0.651493	0.0233522	0.785224	0.302699	1.43532	3-dehydroquinate synthase OS=Synechococcus sp. (strain WH8102) OX=84588 GN=aroB PE=3 SV=1
Q7U8K2	SYNW0615	7	7	4.4113e-06	2.19027e-06	1.66859e-05	2.05828e-05	5.75004e-05	7.06151e-06	5.37751e-05	0.000337632	0.000112368	3.7395e-06	7.03064e-06	5.60637e-06	3.8001e-05	0.000146097	3.26239e-06	3.91714e-05	0.000150934	0.000248057	7.76248e-06	2.83816e-05	0.000167925	5.45884e-06	6.24534e-05	0.000146054	0.194361	3.65625	0.106284	21.6329	0.155421	11.4408	0.0715096	26.7555	DNA-directed RNA polymerase subunit beta' OS=Synechococcus sp. (strain WH8102) OX=84588 GN=rpoC2 PE=3 SV=1
Q7U5J6	SYNW1708	7	7	0.000166355	0.000158207	0.000121215	0.000150513	0.000177657	0.000186267	0.000123602	0.000205972	0.000129761	0.000218824	0.000190626	0.000240479	0.00041381	0.00025629	0.000152837	0.000230616	0.000136948	0.000246784	0.000148592	0.000171479	0.000153111	0.000216643	0.000274312	0.000204783	0.215715	1.15403	0.43948	1.03041	0.276675	1.2662	0.314324	0.945255	4a-hydroxytetrahydrobiopterin dehydratase OS=Synechococcus sp. (strain WH8102) OX=84588 GN=SYNW1708 PE=3 SV=1
Q7U875	SYNW0749	7	7	1.64319e-05	1.75786e-05	4.64073e-05	2.94373e-05	6.49413e-05	3.42991e-05	6.75902e-05	4.95899e-05	8.12907e-05	2.22888e-05	3.22859e-05	3.13655e-05	1.84506e-05	3.6161e-05	2.19052e-05	2.65918e-05	3.32148e-05	3.94678e-05	2.68059e-05	4.28926e-05	6.6157e-05	2.86467e-05	2.55056e-05	3.30915e-05	0.224601	1.60012	0.0110952	2.468	0.25089	0.890351	0.0825519	1.15516	Possible glucose 6-phosphate dehydrogenase effector OpcA OS=Synechococcus sp. (strain WH8102) OX=84588 GN=SYNW0749 PE=4 SV=1
Q7U937	SYNW0422	7	7	2.73943e-05	1.72637e-05	4.66908e-05	3.46454e-05	4.20141e-05	3.77592e-05	4.58246e-05	5.11034e-05	4.97036e-05	3.96735e-05	4.68732e-05	3.18239e-05	1.472e-05	1.90601e-05	1.74238e-05	5.0123e-05	3.29066e-05	5.81979e-05	3.04496e-05	3.81396e-05	4.88772e-05	3.94569e-05	1.70679e-05	4.70758e-05	0.255997	1.25255	0.0871029	1.60518	0.0158116	0.432572	0.291329	1.1931	GDP-mannose 4,6-dehydratase OS=Synechococcus sp. (strain WH8102) OX=84588 GN=gmd PE=3 SV=1
Q7U5M8	SYNW1675	7	7	4.35054e-05	4.73593e-05	2.799e-05	3.58356e-05	4.58919e-05	3.07602e-05	9.46611e-05	0.000270416	7.49459e-05	3.83131e-05	5.77441e-05	3.65273e-05	6.13173e-05	0.00010542	5.48591e-06	7.00766e-05	0.000193639	0.000118099	3.96182e-05	3.74959e-05	0.000146674	4.41948e-05	5.74078e-05	0.000127271	0.278174	0.94643	0.103137	3.70219	0.313532	1.29897	0.0549202	2.87978	Imidazole glycerol phosphate synthase subunit hisF1 OS=Synechococcus sp. (strain WH8102) OX=84588 GN=hisF1 PE=3 SV=1
Q7U5H0	SYNW1737	7	7	4.5775e-05	0.000124475	6.59096e-05	5.59098e-05	6.83152e-05	6.98514e-05	5.49885e-05	0.00016846	0.000137454	4.17882e-05	0.000132311	7.59836e-05	3.64415e-05	6.83997e-05	6.67639e-05	6.0282e-05	7.38704e-05	0.000124258	7.87197e-05	6.46921e-05	0.000120301	8.33611e-05	5.72017e-05	8.61369e-05	0.287628	0.821803	0.0737822	1.52822	0.15036	0.686192	0.46919	1.0333	Uncharacterized protein OS=Synechococcus sp. (strain WH8102) OX=84588 GN=SYNW1737 PE=4 SV=1
Q7U8Q3	SYNW0560	7	6	0.000142506	0.000114772	0.000123001	0.000145073	0.000113155	0.000124248	7.3684e-05	0.000109072	0.000149449	0.000115673	0.000101604	5.88503e-05	0.000220066	0.000146243	6.22545e-05	0.000180815	0.000146287	0.000180266	0.00012676	0.000127492	0.000110735	9.20424e-05	0.000142855	0.000169123	0.306649	1.00578	0.312333	0.873583	0.112593	1.55205	0.0391578	1.83744	Peptide methionine sulfoxide reductase MsrA OS=Synechococcus sp. (strain WH8102) OX=84588 GN=msrA PE=3 SV=1
Q7U8Q7	SYNW0556	7	7	6.32349e-05	0.000103746	5.90551e-05	8.33642e-05	8.13263e-05	3.66773e-05	8.61573e-05	0.000160718	0.000112349	4.86075e-05	4.89503e-05	1.6337e-05	9.8912e-05	0.000146536	7.82963e-06	0.000102153	0.000117398	0.000114446	7.53452e-05	6.71226e-05	0.000119742	3.79649e-05	8.4426e-05	0.000111332	0.310265	0.890868	0.0271473	1.58924	0.134606	2.22379	0.015211	2.9325	UDP-3-O-acyl-N-acetylglucosamine deacetylase OS=Synechococcus sp. (strain WH8102) OX=84588 GN=lpxC PE=3 SV=1
Q7U6U7	SYNW1239	7	7	4.36292e-05	1.4917e-05	7.56972e-05	8.0422e-05	7.6581e-05	3.19402e-05	0.000104683	9.91874e-05	0.000158771	8.23957e-05	2.6562e-05	2.16735e-05	7.56812e-05	0.000124646	3.61346e-05	9.29148e-05	0.000247822	6.7069e-05	4.47478e-05	6.2981e-05	0.000120881	4.35438e-05	7.88207e-05	0.000135935	0.312216	1.40747	0.00484243	2.70137	0.192561	1.81015	0.146136	3.12181	Branched-chain-amino-acid aminotransferase OS=Synechococcus sp. (strain WH8102) OX=84588 GN=ilvE PE=3 SV=1
Q7U918	SYNW0441	7	7	4.02293e-05	8.30873e-05	3.23826e-05	5.32119e-05	4.553e-05	3.16987e-05	3.37212e-05	8.23963e-05	4.76259e-05	3.61308e-05	5.69111e-05	1.23997e-05	5.05361e-05	3.64899e-05	2.34435e-05	7.63342e-05	3.23766e-05	3.13975e-05	5.18998e-05	4.34802e-05	5.45811e-05	3.51472e-05	3.68232e-05	4.67028e-05	0.316536	0.837773	0.360019	1.05166	0.446878	1.04768	0.302948	1.32878	Uncharacterized protein OS=Synechococcus sp. (strain WH8102) OX=84588 GN=SYNW0441 PE=4 SV=1
Q7U3Y4	SYNW2293	7	7	1.95776e-05	1.90262e-05	3.15704e-06	1.81894e-05	2.05582e-05	1.38454e-06	3.81659e-05	7.85801e-05	2.13346e-05	2.45012e-06	2.0023e-05	1.01731e-05	5.23525e-05	4.25962e-05	5.988e-06	3.80377e-05	4.60112e-05	2.22132e-05	1.39203e-05	1.33774e-05	4.60268e-05	1.08821e-05	3.36456e-05	3.54207e-05	0.327342	0.960998	0.0721082	3.30645	0.141112	3.09183	0.0348021	3.25495	Possible hemolysin-type calcium-binding protei OS=Synechococcus sp. (strain WH8102) OX=84588 GN=SYNW2293 PE=4 SV=1
Q7U3Q8	SYNW2371	7	7	0.000235886	0.00042491	0.000146655	0.000251361	0.000313465	0.000183514	0.000237161	0.000264005	0.000759369	0.000196239	0.000282441	0.000122772	0.000422027	0.000303638	5.16033e-05	0.00055078	0.000230492	0.00046879	0.00026915	0.000249447	0.000420178	0.000200484	0.000259089	0.000416687	0.355879	0.926794	0.293534	1.56113	0.286467	1.29232	0.124114	2.07841	Possible reductase OS=Synechococcus sp. (strain WH8102) OX=84588 GN=SYNW2371 PE=4 SV=1
Q7U7C0	SYNW1065	7	7	0.000870609	0.00116728	0.000417832	0.000856175	0.000951514	0.000531814	0.00079553	0.00164789	0.000741209	0.000836826	0.00116192	0.000624705	0.00163661	0.00186668	0.000429218	0.0014427	0.00126152	0.00112137	0.000818575	0.000779835	0.00106154	0.000874485	0.00131083	0.00127519	0.362753	0.952673	0.139769	1.29682	0.151317	1.49898	0.0605781	1.45822	Photosystem II reaction center Psb28 protein OS=Synechococcus sp. (strain WH8102) OX=84588 GN=psb28 PE=3 SV=1
Q7TTS1	SYNW2425	7	7	9.19369e-05	0.000203118	3.3586e-05	0.000119577	0.000107643	5.93514e-05	0.000147757	0.000185563	0.000138087	7.31687e-05	0.000128854	3.98953e-05	0.000205682	0.000253375	7.79151e-06	0.000189138	0.000198605	0.000142815	0.000109547	9.55236e-05	0.000157136	8.06395e-05	0.000155616	0.000176853	0.381724	0.871987	0.155895	1.43441	0.148353	1.92978	0.00991943	2.19313	Aminomethyltransferase OS=Synechococcus sp. (strain WH8102) OX=84588 GN=gcvT PE=3 SV=1
Q7U870	SYNW0754	7	7	4.55538e-05	3.17772e-05	7.71678e-05	2.66236e-05	3.17834e-05	8.77546e-05	2.21405e-05	2.66197e-05	4.27431e-05	6.59863e-05	6.55712e-05	8.14059e-05	3.11725e-05	2.8045e-05	5.20499e-05	3.13021e-05	3.04137e-05	5.57688e-05	5.14996e-05	4.87205e-05	3.05011e-05	7.09878e-05	3.70891e-05	3.91615e-05	0.389035	0.946037	0.0665067	0.592259	0.00249273	0.522472	0.00467006	0.551666	Conserved hypothetical OS=Synechococcus sp. (strain WH8102) OX=84588 GN=SYNW0754 PE=4 SV=1
Q7U7Z4	SYNW0834	7	7	2.54763e-05	3.8042e-05	3.83314e-05	3.96878e-05	2.90625e-05	2.65399e-05	2.15031e-05	3.12033e-05	4.95561e-05	4.25353e-05	4.73223e-05	2.97322e-05	3.45005e-05	4.41514e-05	5.98087e-06	3.86001e-05	5.50289e-05	7.49697e-05	3.39499e-05	3.17634e-05	3.40875e-05	3.98633e-05	2.82109e-05	5.61996e-05	0.407782	0.935596	0.491325	1.00405	0.100715	0.707692	0.192827	1.40981	Uncharacterized protein OS=Synechococcus sp. (strain WH8102) OX=84588 GN=SYNW0834 PE=4 SV=1
Q7UA81	SYNW0016	7	7	0.000231692	0.000265137	0.000104644	0.000206639	0.000244654	0.00015936	0.000176854	0.000334579	0.00019207	0.000182878	0.000222369	0.000173427	0.000440233	0.000367973	8.107e-05	0.000285689	0.000220747	0.000279386	0.000200491	0.000203551	0.000234501	0.000192892	0.000296425	0.000261941	0.458311	1.01526	0.263214	1.16963	0.210557	1.53675	0.0949939	1.35797	Uncharacterized protein OS=Synechococcus sp. (strain WH8102) OX=84588 GN=SYNW0016 PE=4 SV=1
Q7U460	SYNW2212	7	7	0.000243676	0.000271147	0.000135959	0.000186712	0.000262728	0.000214356	0.000238026	0.000434252	0.000315489	0.000224642	0.000228317	0.00025565	0.000384632	0.000512719	0.000138247	0.000280564	0.000471136	0.000457419	0.000216927	0.000221265	0.000329256	0.000236203	0.0003452	0.00040304	0.461381	1.02	0.0990528	1.51782	0.227809	1.46145	0.0493627	1.70633	Uncharacterized protein OS=Synechococcus sp. (strain WH8102) OX=84588 GN=SYNW2212 PE=4 SV=1
Q7U8P3	SYNW0571	7	7	8.5438e-05	0.000102573	6.46829e-05	9.50134e-05	8.73231e-05	6.79218e-05	0.000114998	0.000109314	9.80276e-05	7.28906e-05	8.26086e-05	7.38799e-05	0.000123603	0.000183911	3.30676e-05	0.00016296	0.000155583	0.000119513	8.42315e-05	8.34194e-05	0.000107447	7.64597e-05	0.000113527	0.000146019	0.461564	0.99036	0.053897	1.27561	0.233408	1.4848	0.0164565	1.90975	Orotidine 5'-phosphate decarboxylase OS=Synechococcus sp. (strain WH8102) OX=84588 GN=pyrF PE=3 SV=1
Q7UA83	SYNW0014	7	7	7.64489e-05	0.000141878	0.000201124	8.88368e-05	9.80679e-05	0.000225878	0.000197367	0.000211475	0.000136281	6.34565e-05	0.000105154	0.000268752	0.000222982	0.000385684	5.82748e-05	0.000208625	0.000331874	0.000181481	0.000139817	0.000137594	0.000181707	0.000145788	0.000222314	0.00024066	0.462856	0.984103	0.264197	1.29961	0.327989	1.52491	0.20968	1.65076	RNA-binding region RNP-1 (RNA recognition motif) OS=Synechococcus sp. (strain WH8102) OX=84588 GN=SYNW0014 PE=4 SV=1
Q7U5D0	SYNW1777	7	7	0.000232206	0.00044109	0.00030082	0.000340929	0.000252274	0.000407112	0.000374823	0.00028541	0.000231986	0.000262922	0.000507159	0.000390301	0.000239344	0.000332692	0.000282483	0.000293193	0.00025389	0.000271976	0.000324705	0.000333439	0.000297407	0.000386794	0.00028484	0.00027302	0.468802	1.0269	0.393539	0.915927	0.0723073	0.736412	0.14958	0.705854	Uncharacterized protein OS=Synechococcus sp. (strain WH8102) OX=84588 GN=SYNW1777 PE=4 SV=1
Q7U485	SYNW2186	7	7	9.42593e-05	0.000124241	9.994e-05	0.000154767	7.15526e-05	9.28772e-05	0.000225666	0.000152421	9.85652e-05	9.58462e-05	9.51753e-05	9.13138e-05	0.000151238	0.000168508	2.51962e-05	0.000266919	0.000246795	0.000171394	0.000106147	0.000106399	0.000158884	9.41117e-05	0.000114981	0.000228369	0.497289	1.00238	0.160184	1.49683	0.340364	1.22175	0.0199664	2.42657	Inositol monophosphate family protein OS=Synechococcus sp. (strain WH8102) OX=84588 GN=SYNW2186 PE=4 SV=1
Q7U8S7	SYNW0535	6	6	0.0319321	0.0365244	0.0205682	0.0418837	0.0435218	0.0300588	0.0276538	0.0380542	0.0300458	0.0350411	0.0329635	0.0282407	0.0931648	0.0530602	0.0309826	0.0558128	0.0314873	0.0401036	0.0296749	0.0384881	0.031918	0.0320818	0.0590692	0.0424679	0.00533376	1.29699	0.315183	1.07559	0.120348	1.84121	0.124692	1.32374	Ferredoxin OS=Synechococcus sp. (strain WH8102) OX=84588 GN=petF4 PE=4 SV=1
Q7U420	SYNW2255	6	6	0.00026898	0.000322531	0.000331784	0.000356598	0.000536995	0.000488194	0.00022984	0.000692356	0.000642212	0.000337471	0.000326567	0.00039723	0.000754729	0.000749106	0.000326363	0.000457809	0.00071421	0.000815654	0.000307765	0.000460596	0.000521469	0.000353756	0.000610066	0.000662558	0.0265046	1.49658	0.117953	1.69437	0.128843	1.72454	0.0412445	1.87292	Putative RNA-binding protein (RRM domain) OS=Synechococcus sp. (strain WH8102) OX=84588 GN=SYNW2255 PE=4 SV=1
Q7U3S1	SYNW2358	6	6	0.000741983	0.000804552	0.000936816	0.000995395	0.00103881	0.00103664	0.000843644	0.000756705	0.00101373	0.000935368	0.00113758	0.000496284	0.000837447	0.000491434	0.00102815	0.00105106	0.000548485	0.000682894	0.000827784	0.00102361	0.00087136	0.000856411	0.000785677	0.000760813	0.0279191	1.23657	0.222844	1.05264	0.4273	0.917407	0.368311	0.888373	Nucleoside diphosphate kinase OS=Synechococcus sp. (strain WH8102) OX=84588 GN=ndk PE=3 SV=1
Q7U7D2	SYNW1053	6	6	4.10404e-05	2.57807e-05	2.80818e-05	3.25432e-05	1.79734e-05	2.49542e-05	2.25881e-05	2.64349e-05	2.46643e-05	4.58813e-05	4.21917e-05	7.6345e-06	4.11605e-05	2.69202e-05	1.69191e-06	5.00052e-05	2.35176e-05	1.84392e-05	3.16343e-05	2.51569e-05	2.45624e-05	3.19025e-05	2.32576e-05	3.0654e-05	0.0308036	0.795242	0.173843	0.776449	0.0609829	0.72902	0.450775	0.960865	4-diphosphocytidyl-2-C-methyl-D-erythritol kinase OS=Synechococcus sp. (strain WH8102) OX=84588 GN=ispE PE=3 SV=2
Q7U9F6	SYNW0302	6	5	0.000119273	0.000111568	3.96409e-05	0.000164221	0.000146976	5.45433e-05	0.000426629	0.00105164	9.30268e-05	0.000102741	9.70822e-05	4.84914e-05	0.000432052	0.00039735	5.11067e-05	0.000290228	0.000552336	0.000110674	9.01607e-05	0.000121913	0.000523766	8.27714e-05	0.000293503	0.000317746	0.0349297	1.35218	0.120879	5.80925	0.0904984	3.54595	0.089945	3.83884	Uncharacterized protein OS=Synechococcus sp. (strain WH8102) OX=84588 GN=SYNW0302 PE=4 SV=1
Q7U5B2	SYNW1795	6	6	2.13896e-05	4.5962e-05	3.79894e-05	1.30159e-05	2.17251e-05	2.19507e-05	1.99436e-05	2.29114e-05	4.77189e-05	1.9119e-05	1.97554e-05	1.5812e-05	9.79914e-06	1.40627e-05	5.16238e-06	1.30842e-05	1.66682e-05	1.6871e-05	3.51137e-05	1.88972e-05	3.01913e-05	1.82288e-05	9.67473e-06	1.55411e-05	0.0356702	0.538173	0.329903	0.859816	0.0143512	0.530738	0.160743	0.852558	Uncharacterized protein OS=Synechococcus sp. (strain WH8102) OX=84588 GN=SYNW1795 PE=4 SV=1
Q7U5T1	SYNW1614	6	6	0.000107361	0.000126388	9.12867e-05	0.000119558	0.000171225	0.00012357	0.000131353	0.000206982	0.000125167	0.000123132	0.000112873	0.000139283	0.000241959	0.000251539	9.80198e-05	0.000294454	0.00026529	0.000291487	0.000108345	0.000138118	0.000154501	0.000125096	0.000197173	0.000283744	0.0443006	1.27479	0.0590924	1.426	0.166592	1.57617	0.000795956	2.26821	Uncharacterized protein OS=Synechococcus sp. (strain WH8102) OX=84588 GN=SYNW1614 PE=4 SV=1
Q7U7D0	SYNW1055	6	6	5.41952e-05	3.61498e-05	9.55602e-05	8.32358e-05	9.96947e-05	0.000115143	0.000174789	0.000210706	0.000142062	5.67219e-05	6.92732e-05	5.84122e-05	9.54715e-05	9.65392e-05	5.40274e-05	7.75627e-05	0.000105649	0.000206806	6.19684e-05	9.93578e-05	0.000175852	6.14691e-05	8.20127e-05	0.000130006	0.0537393	1.60336	0.0459163	2.83777	0.126104	1.33421	0.115085	2.11498	Pyruvate dehydrogenase E1 beta subunit OS=Synechococcus sp. (strain WH8102) OX=84588 GN=pdhB PE=4 SV=1
Q7U4B9	SYNW2152	6	6	0.000266796	0.00018493	0.00016986	0.000420931	0.000269715	0.000204701	0.00090998	0.000971858	0.000570797	0.000607916	0.000148205	0.00032969	0.00117237	0.000850269	0.000446258	0.000643932	0.000997235	0.000837232	0.000207195	0.000298449	0.000817545	0.000361937	0.000822967	0.000826133	0.0593205	1.44042	0.0162029	3.94577	0.0604504	2.27379	0.0938607	2.28253	Conserved hypothetical OS=Synechococcus sp. (strain WH8102) OX=84588 GN=SYNW2152 PE=4 SV=1
Q7U8C1	SYNW0700	6	6	0.00014416	6.64448e-05	5.63435e-05	0.00015469	0.00012261	0.000120073	6.53468e-05	9.21735e-05	6.91334e-05	0.000143491	0.000144845	0.000122179	0.000324702	0.000180432	5.87831e-05	0.000179232	0.000103388	0.000106619	8.89826e-05	0.000132458	7.55513e-05	0.000136838	0.000187973	0.000129746	0.0601422	1.48858	0.361338	0.849056	0.273196	1.37369	0.392065	0.94817	Uncharacterized protein OS=Synechococcus sp. (strain WH8102) OX=84588 GN=SYNW0700 PE=4 SV=1
Q7U9F9	SYNW0299	6	6	0.000317356	0.000339207	0.00028583	0.000528409	0.000422217	0.000346322	0.000548304	0.000770023	0.000597305	0.000400813	0.000418454	0.000450242	0.00132412	0.000754514	0.000217235	0.000847502	0.000914943	0.000775254	0.000314131	0.000432316	0.000638544	0.00042317	0.00076529	0.0008459	0.0639427	1.37623	0.0152837	2.03273	0.206595	1.80847	0.00710332	1.99896	Uncharacterized protein OS=Synechococcus sp. (strain WH8102) OX=84588 GN=SYNW0299 PE=4 SV=1
Q7U7Q8	SYNW0923	6	6	0.00079863	0.00102383	0.000533824	0.00109573	0.00105637	0.000793928	0.001118	0.00182152	0.00127268	0.000805054	0.000864839	0.000938822	0.00218795	0.00272103	0.000590643	0.0014433	0.0014653	0.00157956	0.000785429	0.000982008	0.00140407	0.000869572	0.00183321	0.00149605	0.0703171	1.25028	0.0272308	1.78764	0.143475	2.10817	0.000216155	1.72044	PutativeRNA-binding protein RbpD OS=Synechococcus sp. (strain WH8102) OX=84588 GN=rbpD PE=4 SV=1
Q7U6H4	SYNW1364	6	6	0.00177783	0.00178465	0.00176815	0.00106114	0.00124123	0.00171081	0.0025434	0.00369263	0.00360764	0.00168234	0.00150504	0.00244435	0.00257111	0.00408787	0.00116241	0.00205537	0.00368608	0.0022129	0.00177688	0.00133773	0.00328122	0.00187724	0.00260713	0.00265145	0.078011	0.752852	0.027741	1.84662	0.290511	1.38881	0.19863	1.41242	RNA-binding protein OS=Synechococcus sp. (strain WH8102) OX=84588 GN=SYNW1364 PE=4 SV=1
Q7U8M9	SYNW0587	6	6	0.00213592	0.00187486	7.17171e-05	0.000570925	0.000526172	7.19154e-05	0.000745461	0.000476849	0.00068276	0.000998147	0.00121954	0.000153636	0.000652129	0.00221554	9.21465e-05	0.000440804	0.00114518	0.000300159	0.00136083	0.000389671	0.000635023	0.000790441	0.000986606	0.000628714	0.0928998	0.286348	0.1955	0.466644	0.339154	1.24817	0.258958	0.795396	DNA binding protein HU OS=Synechococcus sp. (strain WH8102) OX=84588 GN=SYNW0587 PE=3 SV=1
Q7U679	SYNW1460	6	6	0.00053608	0.000360319	0.000123754	0.000560826	0.000380381	0.000221006	0.00066005	0.000868884	0.000524688	0.000477287	0.000361977	0.0002157	0.0011059	0.00107264	0.000260252	0.000729843	0.000546812	0.00077572	0.000340051	0.000387404	0.000684541	0.000351655	0.000812929	0.000684125	0.0992706	1.13925	0.0475357	2.01305	0.079424	2.31173	0.0511912	1.94545	Conserved hypothetical OS=Synechococcus sp. (strain WH8102) OX=84588 GN=SYNW1460 PE=4 SV=1
Q7U836	SYNW0788	6	6	1.11326e-05	2.7297e-05	2.16081e-05	3.01901e-05	0.000126109	3.38896e-05	6.38122e-05	0.000537172	0.000364813	1.82269e-05	2.96194e-05	2.13907e-06	5.55174e-05	0.000186067	1.50988e-06	4.84929e-05	0.000291725	0.000822226	2.00126e-05	6.33964e-05	0.000321932	1.66618e-05	8.10314e-05	0.000387481	0.1294	3.16783	0.0761388	16.0865	0.153391	4.86331	0.127226	23.2557	Acetyl-coenzyme A carboxylase carboxyl transferase subunit beta OS=Synechococcus sp. (strain WH8102) OX=84588 GN=accD PE=3 SV=1
Q7U6S5	SYNW1261	6	6	4.07863e-05	8.30055e-05	6.95852e-05	8.56327e-05	8.39712e-05	7.86206e-05	0.000101049	0.000245941	0.000109273	5.17141e-05	7.32716e-05	0.000101493	0.000102749	0.00012969	0.000345069	6.72986e-05	0.000178136	0.000142011	6.4459e-05	8.27415e-05	0.000152088	7.5493e-05	0.000192503	0.000129149	0.15398	1.28363	0.0741339	2.35945	0.102894	2.54994	0.0905806	1.71073	Phosphoribosylglycinamide formyltransferase OS=Synechococcus sp. (strain WH8102) OX=84588 GN=purN PE=3 SV=1
Q7UA36	SYNW0064	6	6	0.000267221	0.000899152	0.000273226	0.000180485	0.000256644	0.000256116	0.000281773	0.000569739	0.000465622	0.000286836	0.000525443	0.00012627	0.000315822	0.000341807	9.63095e-05	0.000402005	0.000424538	0.000411295	0.000479866	0.000231082	0.000439045	0.000312849	0.000251313	0.000412613	0.167797	0.481554	0.407396	0.914931	0.216995	0.803304	0.23297	1.31889	ATP-dependent Clp protease proteolytic subunit 1 OS=Synechococcus sp. (strain WH8102) OX=84588 GN=clpP1 PE=3 SV=1
Q7U4H9	SYNW2088	6	6	7.02088e-05	5.92887e-05	0.0002844	3.64166e-05	7.14757e-05	0.000245245	5.40146e-05	0.000104125	0.000220603	4.12019e-05	6.53623e-05	0.000188206	2.98159e-05	9.30215e-05	0.000174973	7.11403e-05	9.59741e-05	0.000295827	0.000137966	0.000117712	0.000126248	9.82568e-05	9.92702e-05	0.000154314	0.16991	0.853198	0.372572	0.915063	0.473166	1.01031	0.0808638	1.57051	30S ribosomal protein S13 OS=Synechococcus sp. (strain WH8102) OX=84588 GN=rpsM PE=3 SV=1
Q7U865	SYNW0759	6	6	1.44611e-05	3.16108e-05	2.46933e-06	1.14142e-05	1.70804e-05	3.05785e-06	1.84847e-05	5.71531e-05	8.25546e-06	3.74451e-06	1.38371e-05	9.69751e-06	4.94117e-05	3.06527e-05	3.63071e-05	1.81476e-05	2.24796e-05	3.57225e-05	1.61804e-05	1.05175e-05	2.79644e-05	9.09305e-06	3.87905e-05	2.54499e-05	0.169927	0.650012	0.114849	1.72829	0.0363036	4.26595	0.0426788	2.79883	Uncharacterized protein OS=Synechococcus sp. (strain WH8102) OX=84588 GN=SYNW0759 PE=4 SV=1
Q7TTS9	SYNW2142	6	6	0.000147323	0.000197157	0.000118772	0.000210727	0.000310022	9.21491e-05	0.000757972	0.000657626	0.000308376	0.000216767	0.000199459	8.43019e-05	0.000426675	0.000805411	2.08904e-05	0.00114829	0.000621208	0.000849709	0.000154418	0.0002043	0.000574658	0.000166843	0.000417659	0.00087307	0.173141	1.32303	0.0381222	3.72145	0.162925	2.50331	0.0211639	5.2329	Prephenate dehydratase OS=Synechococcus sp. (strain WH8102) OX=84588 GN=pheA PE=4 SV=1
Q7U5A0	SYNW1807	6	6	0.000100266	6.94404e-05	9.19727e-05	0.000122671	8.07497e-05	8.71669e-05	0.000143379	0.000123836	0.000143904	0.000124227	9.16654e-05	0.000102487	0.000207317	0.00017286	0.000124436	0.000193442	0.000159313	0.000310275	8.72263e-05	9.68625e-05	0.00013704	0.000106127	0.000168204	0.00022101	0.173423	1.11047	0.0023468	1.57108	0.0452841	1.58494	0.0659583	2.08251	Exodeoxyribonuclease III OS=Synechococcus sp. (strain WH8102) OX=84588 GN=SYNW1807 PE=4 SV=1
Q7UA08	SYNW0093	6	6	0.000131998	9.93897e-05	9.24938e-05	0.000155438	0.00021371	8.23446e-05	7.16853e-05	7.31815e-05	0.000187791	9.25239e-05	9.49478e-05	6.93072e-05	0.000157575	9.20458e-05	7.87871e-05	0.000126593	0.000112297	0.000197011	0.00010796	0.000150498	0.000110886	8.5593e-05	0.000109469	0.0001453	0.185518	1.39401	0.478118	1.0271	0.185763	1.27895	0.112105	1.69757	Translation initiation factor IF-3 OS=Synechococcus sp. (strain WH8102) OX=84588 GN=infC PE=3 SV=1
Q7U4M3	SYNW2044	6	6	0.000311415	0.000224753	0.000119106	0.000196237	0.000137121	0.0001599	0.000209088	0.000556011	0.000192445	0.000423567	0.000438903	0.000265654	0.000517023	0.000457103	0.000311782	0.00046271	0.000343372	0.000536807	0.000218425	0.000164419	0.000319181	0.000376041	0.000428636	0.00044763	0.188956	0.75275	0.253769	1.46129	0.0694755	1.13986	0.286321	1.19037	Photosystem I reaction center subunit II (PsaD) OS=Synechococcus sp. (strain WH8102) OX=84588 GN=psaD PE=4 SV=1
Q7U7H5	SYNW1008	6	6	9.66322e-05	0.000178289	5.44856e-05	8.73697e-05	9.64129e-05	5.75957e-05	0.000109862	0.00011343	0.000124824	7.8107e-05	0.00014928	7.88274e-05	8.56919e-05	0.000131287	1.05399e-05	0.000159252	0.000114768	0.000146073	0.000109802	8.04594e-05	0.000116039	0.000102072	7.58395e-05	0.000140031	0.19182	0.732767	0.44408	1.0568	0.180144	0.743004	0.203556	1.37189	Possible nitrilase OS=Synechococcus sp. (strain WH8102) OX=84588 GN=SYNW1008 PE=4 SV=1
Q7U6Y7	SYNW1199	6	6	0.000894696	0.00101689	0.000826429	0.00149137	0.000902675	0.00102561	0.000813976	0.00135735	0.0013739	0.00102262	0.00084473	0.000809894	0.00162622	0.00185429	0.000251143	0.00122275	0.00122777	0.00126719	0.000912673	0.00113988	0.00118174	0.000892414	0.00124388	0.00123924	0.192222	1.24895	0.141359	1.29482	0.266258	1.39384	0.0226356	1.38864	Uncharacterized protein OS=Synechococcus sp. (strain WH8102) OX=84588 GN=SYNW1199 PE=4 SV=1
Q7U4I6	SYNW2081	6	6	0.000117724	0.000109948	0.000545886	2.93351e-05	0.000119665	0.000527996	7.55286e-05	0.000369364	0.00040944	4.84944e-05	9.74341e-05	0.000496729	9.59636e-05	0.000310815	0.000343187	7.5355e-05	0.000273774	0.000624938	0.000257853	0.000225666	0.000284777	0.000214219	0.000249988	0.000324689	0.192679	0.875171	0.421261	1.10442	0.384039	1.16697	0.0644842	1.51568	50S ribosomal protein L6 OS=Synechococcus sp. (strain WH8102) OX=84588 GN=rplF PE=3 SV=1
Q7U4Q7	SYNW2007	6	6	4.41175e-06	3.73368e-05	5.91684e-06	5.13429e-06	8.03614e-06	3.17861e-06	2.57605e-05	3.95647e-05	4.41786e-05	3.61693e-06	1.37202e-05	5.39977e-06	9.26802e-06	1.04371e-05	1.92576e-06	1.22341e-05	1.4144e-05	1.28965e-05	1.58885e-05	5.44968e-06	3.65013e-05	7.57897e-06	7.2103e-06	1.30915e-05	0.192897	0.342996	0.0931011	2.29734	0.456862	0.951355	0.0823129	1.72735	Similar to cpeY OS=Synechococcus sp. (strain WH8102) OX=84588 GN=SYNW2007 PE=4 SV=1
Q7U5Q9	SYNW1641	6	6	9.11869e-06	0.000104603	2.92785e-06	3.26774e-06	4.52867e-06	3.29997e-06	4.73585e-06	2.60318e-05	1.99181e-05	2.72842e-06	2.35881e-05	2.36245e-06	6.30609e-06	1.19297e-05	2.00015e-06	5.79286e-06	9.30586e-06	4.28759e-05	3.88832e-05	3.69879e-06	1.68952e-05	9.55967e-06	6.74532e-06	1.93249e-05	0.196042	0.0951257	0.263471	0.434513	0.300228	0.705602	0.303631	2.0215	D-alanine--D-alanine ligase OS=Synechococcus sp. (strain WH8102) OX=84588 GN=ddl PE=3 SV=1
Q7U581	SYNW1826	6	6	5.28162e-06	5.52424e-06	2.35444e-05	2.02641e-05	5.84052e-05	1.37052e-05	4.61418e-05	0.000144796	7.79768e-05	1.24169e-05	7.24426e-06	1.16756e-05	3.5618e-05	9.55597e-05	1.41699e-06	2.94681e-05	7.4687e-05	0.000104018	1.14501e-05	3.07915e-05	8.96381e-05	1.04456e-05	4.41983e-05	6.93909e-05	0.200013	2.68919	0.0631794	7.82859	0.181884	4.23128	0.0584561	6.64307	Glutamate--tRNA ligase OS=Synechococcus sp. (strain WH8102) OX=84588 GN=gltX PE=3 SV=1
Q7U4R2	SYNW2002	6	6	0.000612231	0.000628149	0.000429888	0.000627635	0.00051943	0.000407657	0.000526922	0.000589379	0.000612727	0.000493741	0.000470012	0.000476432	0.000561046	0.000779817	0.000292943	0.000546402	0.000708353	0.000815799	0.000556756	0.000518241	0.000576342	0.000480062	0.000544602	0.000690184	0.202272	0.930822	0.417438	1.03518	0.347411	1.13444	0.0646929	1.4377	Chromophore lyase CpcS/CpeS OS=Synechococcus sp. (strain WH8102) OX=84588 GN=cpeS PE=3 SV=1
Q7U868	SYNW0756	6	6	8.08508e-06	4.90828e-06	1.60022e-05	1.28822e-05	1.29404e-05	1.32003e-05	1.78395e-05	3.3041e-05	1.99018e-05	1.68737e-05	1.12292e-05	9.76228e-06	1.47388e-05	3.05555e-05	3.266e-06	1.43806e-05	2.24833e-05	1.83764e-05	9.66518e-06	1.30077e-05	2.35941e-05	1.26217e-05	1.61868e-05	1.84135e-05	0.203603	1.34583	0.0983096	2.44114	0.349397	1.28245	0.151441	1.45887	Probable aminopeptidase N OS=Synechococcus sp. (strain WH8102) OX=84588 GN=pepN PE=4 SV=1
Q7U911	SYNW0448	6	6	3.73151e-05	5.50458e-05	2.3082e-05	2.11984e-05	3.13566e-05	3.21684e-05	1.72631e-05	3.65673e-05	1.34885e-05	3.64876e-05	5.73881e-05	1.28933e-05	1.59016e-05	1.92715e-05	8.38654e-06	1.3738e-05	1.71048e-05	6.79125e-06	3.8481e-05	2.82411e-05	2.24396e-05	3.55897e-05	1.45199e-05	1.25447e-05	0.204972	0.733898	0.0194053	0.583136	0.0810517	0.407981	0.0723136	0.352481	Putative N-acetylneuraminic acid synthetase OS=Synechococcus sp. (strain WH8102) OX=84588 GN=neuB PE=4 SV=1
Q7U8C9	SYNW0692	6	6	7.26831e-06	7.35878e-05	2.78958e-06	2.22121e-06	5.42674e-06	6.29886e-06	2.22127e-06	7.14741e-06	3.64785e-06	2.91634e-06	1.58558e-05	6.67319e-06	1.44701e-06	5.0465e-06	1.39224e-06	1.25383e-06	8.56016e-07	4.55104e-06	2.78819e-05	4.64893e-06	4.33884e-06	8.48179e-06	2.62858e-06	2.22029e-06	0.206005	0.166737	0.194032	0.155615	0.0817562	0.309909	0.144189	0.261772	Putative nicotinamide nucleotide transhydrogenase, subunit alpha 1 (A1) OS=Synechococcus sp. (strain WH8102) OX=84588 GN=pntA-1 PE=4 SV=1
Q7U8T2	SYNW0529	6	6	0.000559543	0.00079899	0.00050671	0.000581985	0.000613828	0.000480831	0.000998388	0.00144394	0.00104744	0.000452525	0.000662196	0.000690611	0.000913298	0.00139266	0.000589957	0.00083241	0.00111014	0.00108622	0.000621747	0.000558881	0.00116326	0.000601777	0.000965306	0.00100959	0.210872	0.898888	0.0059291	1.87095	0.137923	1.60409	0.0012675	1.67768	Uncharacterized protein OS=Synechococcus sp. (strain WH8102) OX=84588 GN=SYNW0529 PE=4 SV=1
Q7U6T1	SYNW1255	6	6	8.79993e-06	8.59555e-06	2.11885e-05	1.25853e-05	1.83506e-05	1.82868e-05	1.90448e-05	3.72936e-05	1.64274e-05	1.13724e-05	2.39899e-05	1.12005e-05	2.89772e-05	2.75436e-05	2.43279e-06	1.6099e-05	1.21291e-05	1.1204e-05	1.28613e-05	1.64076e-05	2.42552e-05	1.55209e-05	1.96512e-05	1.3144e-05	0.21717	1.27573	0.180061	1.88591	0.321026	1.26611	0.33878	0.84686	Leucine--tRNA ligase OS=Synechococcus sp. (strain WH8102) OX=84588 GN=leuS PE=3 SV=1
Q7TTT2	SYNW2011	6	6	8.92417e-06	6.55935e-05	6.19407e-06	2.12373e-06	4.69059e-06	1.44251e-05	1.53964e-06	4.80164e-06	4.14568e-06	4.42329e-06	2.24731e-05	9.63377e-06	2.35644e-06	3.22607e-06	6.59829e-06	2.37864e-06	8.56578e-06	5.00252e-06	2.69039e-05	7.0798e-06	3.49565e-06	1.21767e-05	4.06027e-06	5.31565e-06	0.22234	0.263151	0.16915	0.129931	0.141269	0.333446	0.0985248	0.436542	Bilin biosynthesis protein MpeU (PBS lyase HEAT-like repeat) OS=Synechococcus sp. (strain WH8102) OX=84588 GN=mpeU PE=4 SV=1
Q7U6W7	SYNW1219	6	6	3.89029e-05	3.61943e-05	3.51449e-05	4.52514e-05	3.24729e-05	4.23219e-05	0.000151381	4.18407e-05	4.72892e-05	5.40049e-05	4.21406e-05	6.02471e-05	5.4913e-05	2.07366e-05	4.37496e-05	4.92062e-05	2.7964e-05	7.99178e-05	3.67474e-05	4.00154e-05	8.01701e-05	5.21309e-05	3.97997e-05	5.23627e-05	0.224667	1.08893	0.16801	2.18166	0.105054	0.763458	0.491879	1.00445	Conserved hypothetical OS=Synechococcus sp. (strain WH8102) OX=84588 GN=SYNW1219 PE=4 SV=1
Q7U518	SYNW1894	6	6	1.1435e-05	1.41543e-05	2.22943e-05	1.77824e-05	2.51544e-05	1.73484e-05	2.50006e-05	2.0223e-05	3.70642e-05	1.46854e-05	3.05383e-05	1.93394e-05	1.00985e-05	1.55226e-05	5.71122e-06	1.05113e-05	1.99401e-05	3.5551e-05	1.59612e-05	2.00951e-05	2.74292e-05	2.1521e-05	1.04441e-05	2.20008e-05	0.237325	1.25899	0.0259917	1.71849	0.0385885	0.485298	0.47903	1.02229	Serine--tRNA ligase OS=Synechococcus sp. (strain WH8102) OX=84588 GN=serS PE=3 SV=1
Q7U3C3	SYNW2509	6	6	1.8449e-05	3.93257e-05	2.4034e-05	2.75569e-05	3.59128e-05	2.78414e-05	4.19483e-05	6.37532e-05	3.82293e-05	1.71555e-05	2.75588e-05	2.02183e-05	2.80488e-05	5.20961e-05	2.22955e-05	3.28358e-05	5.22616e-05	7.50225e-05	2.72696e-05	3.0437e-05	4.79769e-05	2.16442e-05	3.41468e-05	5.33733e-05	0.237376	1.11615	0.0119998	1.75936	0.0978902	1.57764	0.0576995	2.46594	Shikimate dehydrogenase (NADP(+)) OS=Synechococcus sp. (strain WH8102) OX=84588 GN=aroE PE=3 SV=1
Q7U8Q1	SYNW0562	6	6	1.4556e-05	5.98635e-06	3.22451e-05	2.79077e-05	4.10675e-05	1.95271e-05	4.78292e-05	5.53685e-05	2.67477e-05	1.48776e-05	1.23703e-05	1.5712e-05	1.7085e-05	2.76202e-05	4.03053e-06	2.25546e-05	2.99905e-05	3.04409e-05	1.75958e-05	2.95007e-05	4.33151e-05	1.432e-05	1.62452e-05	2.7662e-05	0.239858	1.67657	0.127526	2.46167	0.413773	1.13444	0.0228283	1.9317	Probable cytosol aminopeptidase OS=Synechococcus sp. (strain WH8102) OX=84588 GN=pepA PE=3 SV=1
Q7UA73	SYNW0027	6	6	0.000933655	0.00104123	0.000551155	0.000862147	0.000792146	0.000641039	0.000699272	0.000764616	0.000830518	0.000634639	0.000836689	0.000789441	0.00119162	0.00163755	0.000374828	0.00101861	0.00118328	0.00127842	0.000842013	0.000765111	0.000764802	0.00075359	0.001068	0.0011601	0.257193	0.908669	0.353909	0.908302	0.243116	1.41721	0.00540758	1.53944	Nucleoid-associated protein SYNW0027 OS=Synechococcus sp. (strain WH8102) OX=84588 GN=SYNW0027 PE=3 SV=1
Q7U4N1	SYNW2036	6	6	2.96771e-05	1.58627e-05	6.86147e-05	4.26028e-05	5.29145e-05	5.29079e-05	6.25844e-05	0.000127365	0.000107588	3.72685e-05	4.45267e-05	5.65165e-05	4.86647e-05	5.45953e-05	7.1087e-05	4.72126e-05	6.01969e-05	8.20844e-05	3.80515e-05	4.9475e-05	9.9179e-05	4.61039e-05	5.81157e-05	6.31646e-05	0.265946	1.30021	0.0682595	2.60644	0.00606897	1.26054	0.0323416	1.37005	Putative ribonuclease D OS=Synechococcus sp. (strain WH8102) OX=84588 GN=rnd PE=4 SV=1
Q7U3M1	SYNW2410	6	6	4.14111e-05	6.10731e-05	1.89489e-05	4.11234e-05	5.92149e-05	3.02228e-05	3.81999e-05	8.6779e-05	5.7073e-05	4.45125e-05	5.95789e-05	2.10714e-05	7.0258e-05	6.67398e-05	1.6792e-05	4.41245e-05	5.85124e-05	6.63951e-05	4.04777e-05	4.35204e-05	6.0684e-05	4.17209e-05	5.12633e-05	5.6344e-05	0.269454	1.07517	0.12035	1.4992	0.194645	1.22872	0.220676	1.3505	Uncharacterized protein OS=Synechococcus sp. (strain WH8102) OX=84588 GN=SYNW2410 PE=4 SV=1
Q7U7W1	SYNW0869	6	6	9.22205e-05	8.24481e-05	9.0062e-05	8.599e-05	8.17486e-05	0.000122369	6.46401e-05	0.000130471	8.76052e-05	7.10764e-05	9.16707e-05	0.000116579	0.00010473	0.000125602	0.000119137	9.34079e-05	8.64892e-05	0.00014742	8.82435e-05	9.67027e-05	9.42386e-05	9.31086e-05	0.000116489	0.000109106	0.277399	1.09586	0.40634	1.06794	0.0769098	1.25111	0.139486	1.17181	Uncharacterized protein OS=Synechococcus sp. (strain WH8102) OX=84588 GN=SYNW0869 PE=4 SV=1
Q7U914	SYNW0445	6	6	6.70609e-05	5.43234e-05	0.00010916	9.19087e-05	0.000125515	7.59931e-05	0.000152712	0.000135763	0.000142997	7.81323e-05	0.000118562	6.5591e-05	5.59309e-05	6.44785e-05	7.7408e-05	8.31338e-05	9.15784e-05	0.000142557	7.68481e-05	9.78056e-05	0.000143824	8.74285e-05	6.59391e-05	0.000105756	0.279671	1.27271	0.0281898	1.87154	0.187984	0.754206	0.305753	1.20963	Putative nucleotide sugar epimerase OS=Synechococcus sp. (strain WH8102) OX=84588 GN=SYNW0445 PE=4 SV=1
Q7U462	SYNW2210	6	6	1.57141e-05	3.73939e-05	1.66954e-05	3.5035e-05	2.69351e-05	2.59761e-05	1.68197e-05	2.77381e-05	3.53115e-05	2.84332e-05	2.89542e-05	2.20269e-05	1.4841e-05	3.05217e-05	6.73581e-06	2.25717e-05	3.12881e-05	4.09333e-05	2.32678e-05	2.93154e-05	2.66231e-05	2.64714e-05	1.73662e-05	3.15977e-05	0.280403	1.25991	0.361633	1.1442	0.115701	0.656035	0.277261	1.19365	Putative uroporphyrinogen III synthase OS=Synechococcus sp. (strain WH8102) OX=84588 GN=hemD PE=4 SV=1
Q7U3P1	SYNW2389	6	6	6.5502e-06	8.76467e-06	9.53176e-06	8.35208e-06	5.83917e-06	7.78637e-06	1.40091e-05	2.46334e-05	1.60891e-05	5.46996e-06	5.50485e-06	4.5224e-06	1.1337e-05	1.36414e-05	1.62766e-06	1.08023e-05	1.59506e-05	2.59455e-05	8.28221e-06	7.32587e-06	1.82438e-05	5.16574e-06	8.86868e-06	1.75661e-05	0.285092	0.884531	0.0391617	2.20278	0.192847	1.71683	0.0602944	3.40051	DNA ligase OS=Synechococcus sp. (strain WH8102) OX=84588 GN=ligA PE=3 SV=1
Q7U5V4	SYNW1587	6	6	8.95681e-06	1.02488e-05	1.28757e-05	5.59758e-06	2.62519e-05	1.21785e-05	1.43433e-05	0.000111909	5.28758e-05	1.0689e-05	1.43051e-05	0.000157745	1.32009e-05	5.55576e-05	4.56969e-06	1.24901e-05	3.59311e-05	7.07066e-05	1.06938e-05	1.4676e-05	5.97095e-05	6.09132e-05	2.44427e-05	3.97093e-05	0.289286	1.37239	0.111912	5.58359	0.300922	0.401272	0.29529	0.651899	ATP-dependent zinc metalloprotease FtsH OS=Synechococcus sp. (strain WH8102) OX=84588 GN=ftsH3 PE=3 SV=1
Q7U4D9	SYNW2130	6	6	4.86698e-05	3.87869e-05	2.72492e-05	5.71791e-05	3.11917e-05	3.65606e-05	3.48728e-05	4.04663e-05	3.46676e-05	4.54387e-05	4.54469e-05	2.11143e-05	6.9955e-05	4.86198e-05	1.2112e-05	6.18008e-05	6.62009e-05	4.33667e-05	3.82353e-05	4.16438e-05	3.66689e-05	3.73333e-05	4.35623e-05	5.71228e-05	0.299521	1.08915	0.413895	0.959032	0.294958	1.16685	0.00394134	1.53007	Lipoyl synthase 1 OS=Synechococcus sp. (strain WH8102) OX=84588 GN=lipA1 PE=3 SV=1
Q7U9H5	SYNW0283	6	6	2.22309e-05	2.99659e-05	1.97312e-05	2.65684e-05	2.29213e-05	1.70654e-05	2.04167e-05	1.93997e-05	2.49997e-05	2.22621e-05	2.32098e-05	1.83501e-05	1.91766e-05	3.33624e-05	1.83785e-05	2.41689e-05	3.46648e-05	3.38389e-05	2.3976e-05	2.21851e-05	2.16054e-05	2.1274e-05	2.36391e-05	3.08909e-05	0.321555	0.925303	0.328134	0.901125	0.306972	1.11117	0.0697813	1.45205	Uncharacterized protein OS=Synechococcus sp. (strain WH8102) OX=84588 GN=SYNW0283 PE=4 SV=1
Q7UA90	SYNW0006	6	6	0.000116421	0.000126965	9.62172e-05	0.000138636	8.99746e-05	8.63922e-05	0.000162448	0.000168951	0.000104899	0.000110028	0.000149352	0.000127096	0.00020099	0.000177092	6.49489e-05	0.000282159	0.000146411	0.000157791	0.000113201	0.000105001	0.000145433	0.000128825	0.000147677	0.000195454	0.339524	0.927561	0.0562426	1.28473	0.356288	1.14634	0.170032	1.5172	Uncharacterized protein OS=Synechococcus sp. (strain WH8102) OX=84588 GN=SYNW0006 PE=4 SV=1
Q7U8G0	SYNW0659	6	6	0.000358711	0.000548491	0.000162981	0.00037199	0.000333367	0.000249374	0.000305749	0.00059096	0.000356803	0.00032207	0.000325539	0.000548551	0.000685853	0.000839416	0.000219047	0.000697319	0.000572643	0.000563429	0.000356728	0.000318244	0.000417837	0.00039872	0.000581438	0.00061113	0.35647	0.89212	0.242302	1.17131	0.277323	1.45826	0.0908056	1.53273	Uncharacterized protein OS=Synechococcus sp. (strain WH8102) OX=84588 GN=SYNW0659 PE=4 SV=1
Q7U9K2	SYNW0254	6	6	2.87717e-05	6.60961e-05	2.50257e-05	6.32092e-05	4.64524e-05	2.95967e-05	4.98894e-05	6.72284e-05	6.53203e-05	2.46355e-05	6.03383e-05	4.30605e-05	8.71878e-05	0.0001091	3.19207e-06	8.15452e-05	0.000101438	8.50943e-05	3.99645e-05	4.64194e-05	6.08127e-05	4.26781e-05	6.64932e-05	8.93591e-05	0.359927	1.16152	0.103247	1.52167	0.267662	1.55802	0.00591185	2.09379	Sugar fermentation stimulation protein homolog OS=Synechococcus sp. (strain WH8102) OX=84588 GN=sfsA PE=3 SV=1
Q7U5N2	SYNW1671	6	6	3.5032e-05	4.94576e-05	2.79326e-05	4.12252e-05	3.48931e-05	2.86285e-05	3.34843e-05	2.69005e-05	4.54651e-05	2.22782e-05	3.09684e-05	1.59971e-05	2.58552e-05	1.2922e-05	3.91655e-06	3.36523e-05	1.65012e-05	2.19494e-05	3.7474e-05	3.49156e-05	3.52833e-05	2.30812e-05	1.42312e-05	2.40343e-05	0.360136	0.931727	0.433689	0.941539	0.15177	0.616573	0.457326	1.04129	Glycine--tRNA ligase alpha subunit OS=Synechococcus sp. (strain WH8102) OX=84588 GN=glyQ PE=3 SV=1
Q7U5T2	SYNW1613	6	6	2.7593e-06	1.79832e-05	1.3094e-05	7.36081e-06	9.9038e-06	2.31094e-05	6.16336e-06	9.82539e-06	2.12753e-05	3.52669e-06	1.47105e-05	7.45481e-06	2.2251e-06	7.43515e-06	4.88489e-06	4.513e-06	1.4212e-05	6.52012e-06	1.12788e-05	1.3458e-05	1.24214e-05	8.564e-06	4.84838e-06	8.41503e-06	0.361904	1.19321	0.41785	1.1013	0.0887726	0.566135	0.410867	0.982605	GTPase Era OS=Synechococcus sp. (strain WH8102) OX=84588 GN=era PE=3 SV=1
Q7U3K0	SYNW2432	6	6	4.57969e-06	1.32323e-05	7.32181e-06	8.24346e-06	8.01747e-06	1.27794e-05	4.01375e-06	7.90941e-06	2.83725e-05	4.12326e-06	1.71824e-05	8.00294e-06	6.1294e-06	1.16706e-05	3.04975e-06	7.70824e-06	5.22588e-06	1.43668e-05	8.37794e-06	9.68012e-06	1.34319e-05	9.76952e-06	6.94992e-06	9.1003e-06	0.365598	1.15543	0.298494	1.60324	0.181932	0.711388	0.458635	0.931499	Possible p-aminobenzoate synthetase OS=Synechococcus sp. (strain WH8102) OX=84588 GN=SYNW2432 PE=4 SV=1
Q7U6K9	SYNW1329	6	6	0.000798754	0.000626529	0.000390095	0.000845075	0.000566675	0.000435271	0.000897916	0.0012606	0.000652351	0.000874428	0.000431904	0.000725109	0.000993677	0.000753685	0.000609698	0.000880237	0.000585681	0.000704069	0.000605126	0.000615674	0.000936956	0.000677147	0.000785687	0.000723329	0.396364	1.01743	0.0854969	1.54837	0.240375	1.16029	0.242498	1.0682	Uncharacterized protein OS=Synechococcus sp. (strain WH8102) OX=84588 GN=SYNW1329 PE=4 SV=1
Q7U7B6	SYNW1069	6	6	4.17794e-05	6.36451e-05	2.78797e-05	5.10923e-05	3.28911e-05	3.74949e-05	2.92169e-05	4.94831e-05	5.37705e-05	3.55366e-05	4.20093e-05	2.34217e-05	5.22671e-05	4.5368e-05	7.98085e-06	4.98293e-05	2.75153e-05	6.23041e-05	4.44347e-05	4.04927e-05	4.41568e-05	3.36559e-05	3.52053e-05	4.65496e-05	0.398218	0.911286	0.492497	0.993746	0.441691	1.04604	0.245577	1.3831	Uncharacterized protein OS=Synechococcus sp. (strain WH8102) OX=84588 GN=SYNW1069 PE=4 SV=1
Q7U6B1	SYNW1428	6	6	5.87061e-05	8.2066e-05	4.65853e-05	6.22144e-05	6.29369e-05	7.31806e-05	4.71621e-05	8.33899e-05	6.15414e-05	4.8738e-05	6.74141e-05	4.9498e-05	6.1789e-05	9.89789e-05	2.80669e-05	6.35847e-05	8.66167e-05	7.15494e-05	6.24525e-05	6.61106e-05	6.40312e-05	5.52167e-05	6.29449e-05	7.39169e-05	0.403846	1.05857	0.427813	1.02528	0.33402	1.13996	0.0061591	1.33867	Uncharacterized protein OS=Synechococcus sp. (strain WH8102) OX=84588 GN=SYNW1428 PE=4 SV=1
Q7U7G9	SYNW1015	6	6	4.6313e-05	9.90652e-05	2.49931e-05	3.03226e-05	3.41321e-05	7.82129e-05	1.51794e-05	5.74007e-05	4.94551e-05	4.63032e-05	7.24351e-05	6.07973e-05	6.56965e-05	9.74686e-05	6.89848e-06	8.20701e-05	6.99818e-05	5.11928e-05	5.67904e-05	4.75559e-05	4.06784e-05	5.98452e-05	5.66879e-05	6.77482e-05	0.406426	0.837392	0.257235	0.716289	0.45626	0.947242	0.315595	1.13206	Putative bacterioferritin comigratory protein OS=Synechococcus sp. (strain WH8102) OX=84588 GN=SYNW1015 PE=4 SV=1
Q7U3Y7	SYNW2290	6	6	0.00018902	0.000328593	0.000124523	0.000150898	0.00026529	0.000273495	8.87961e-05	0.000304028	0.00022572	0.000142338	0.000209838	0.000290164	0.000122755	0.000383235	9.01479e-05	9.59689e-05	0.000197582	0.000452192	0.000214045	0.000229894	0.000206181	0.000214113	0.000198712	0.000248581	0.41746	1.07405	0.452879	0.96326	0.449752	0.928071	0.323349	1.16098	Conserved hypothetical OS=Synechococcus sp. (strain WH8102) OX=84588 GN=SYNW2290 PE=4 SV=1
Q7U8Q5	SYNW0558	6	6	6.47209e-05	0.000138626	0.00010861	0.000123268	9.80915e-05	0.000106276	0.000125919	0.000324052	0.000191689	2.23839e-05	8.76424e-05	3.84323e-05	5.386e-05	0.000111984	0.000105931	7.85517e-05	0.000161432	0.000196498	0.000103986	0.000109212	0.000213886	4.94862e-05	9.05916e-05	0.000145494	0.436479	1.05026	0.0514817	2.05688	0.0456719	1.83064	0.0463018	2.94009	Acyl-[acyl-carrier-protein]--UDP-N-acetylglucosamine O-acyltransferase OS=Synechococcus sp. (strain WH8102) OX=84588 GN=lpxA PE=3 SV=1
Q7U767	SYNW1119	6	6	1.1908e-05	7.41989e-05	6.37469e-05	2.70795e-05	7.4068e-05	5.17946e-05	6.72409e-05	6.82152e-05	8.79094e-05	9.93659e-06	2.52898e-05	4.69909e-05	1.3062e-05	2.3475e-05	4.4892e-05	1.81394e-05	2.96697e-05	3.80734e-05	4.99512e-05	5.09807e-05	7.44552e-05	2.74058e-05	2.7143e-05	2.86275e-05	0.453842	1.02061	0.150247	1.49056	0.44555	0.990412	0.417878	1.04458	6-phosphogluconate dehydrogenase, decarboxylating OS=Synechococcus sp. (strain WH8102) OX=84588 GN=gnd PE=3 SV=1
Q7U4R6	SYNW1998	6	6	2.00048e-05	3.08456e-05	1.5196e-05	1.72292e-05	2.00413e-05	2.63009e-05	1.83252e-05	4.67652e-05	7.16309e-05	1.66004e-05	3.07948e-05	1.02705e-05	1.85181e-05	3.34616e-05	8.6113e-06	1.41399e-05	2.4754e-05	7.42355e-05	2.20155e-05	2.11904e-05	4.55737e-05	1.92219e-05	2.0197e-05	3.77098e-05	0.454605	0.962524	0.152206	2.07007	0.270526	1.05073	0.250983	1.96181	Uncharacterized protein OS=Synechococcus sp. (strain WH8102) OX=84588 GN=SYNW1998 PE=4 SV=1
Q7U8Z2	SYNW0467	6	6	0.00038555	0.000242822	0.000192013	0.000326595	0.000255397	0.000241059	0.000236803	0.00024496	0.000280658	0.000324009	0.000312699	0.000356868	0.000475776	0.000541841	0.000187852	0.000399966	0.000462893	0.000432611	0.000273462	0.00027435	0.00025414	0.000331192	0.000401823	0.000431823	0.490096	1.00325	0.403373	0.929345	0.310421	1.21326	0.0278157	1.30385	Uncharacterized protein OS=Synechococcus sp. (strain WH8102) OX=84588 GN=SYNW0467 PE=4 SV=1
Q7U4R8	SYNW1995	5	5	0.000338668	0.000313111	0.000289055	0.000303306	0.000290468	0.000266859	0.000232669	0.000270558	0.000271272	0.000551222	0.000344474	0.000624757	0.000560448	0.000464642	0.000197384	0.000392736	0.000319494	0.000357474	0.000313611	0.000286878	0.000258166	0.000506818	0.000407491	0.000356568	0.0125436	0.914755	0.0846212	0.823206	0.306282	0.80402	0.0826013	0.703543	Uncharacterized protein OS=Synechococcus sp. (strain WH8102) OX=84588 GN=SYNW1995 PE=4 SV=1
Q7U408	SYNW2268	5	5	0.000389854	0.000360884	0.000276151	0.000420165	0.000386587	0.000320834	0.000245065	0.000313193	0.000447145	0.00047139	0.000478315	0.00045256	0.000782974	0.000658173	0.000457327	0.000500064	0.000290363	0.000860658	0.000342296	0.000375862	0.000335134	0.000467422	0.000632825	0.000550362	0.0138944	1.09806	0.472923	0.979076	0.101881	1.35386	0.340458	1.17744	Possible transcriptional regulator OS=Synechococcus sp. (strain WH8102) OX=84588 GN=SYNW2268 PE=4 SV=1
Q7U660	SYNW1480	5	5	0.000160232	0.000146706	9.27699e-05	0.000129406	0.000115178	7.7644e-05	0.000175399	0.000268282	0.00013635	0.000126253	0.000152624	8.63681e-05	0.000111349	0.000230732	0.000138529	0.000384104	0.000366801	0.000248763	0.000133236	0.000107409	0.000193344	0.000121748	0.000160203	0.000333223	0.0201963	0.806159	0.0996967	1.45114	0.149807	1.31585	0.00829864	2.73698	Putative glucokinase OS=Synechococcus sp. (strain WH8102) OX=84588 GN=SYNW1480 PE=3 SV=1
Q7U5P0	SYNW1661	5	5	0.000481001	0.000329375	0.000328818	0.00057522	0.00036889	0.000409948	0.000603481	0.000649475	0.000546387	0.000345319	0.000323316	0.00058981	0.00113063	0.000812428	0.000366328	0.000640707	0.000680583	0.000768844	0.000379731	0.000451352	0.000599781	0.000419482	0.000769796	0.000696711	0.0245728	1.18861	0.0305705	1.57949	0.18125	1.83511	0.0168651	1.66089	Uncharacterized protein OS=Synechococcus sp. (strain WH8102) OX=84588 GN=SYNW1661 PE=4 SV=1
Q7U8U9	SYNW0510	5	5	0.000258176	0.00024305	0.000255259	0.000415254	0.000504487	0.000350594	0.00352	0.00579233	0.000638709	0.000335573	0.000323359	0.000332418	0.00121628	0.00163567	0.000264702	0.00137382	0.00241279	0.000677771	0.000252162	0.000423445	0.00331701	0.00033045	0.00103888	0.00148813	0.0357968	1.67926	0.0883839	13.1543	0.11216	3.14384	0.0749248	4.50333	Probable 30S ribosomal protein PSRP-3 OS=Synechococcus sp. (strain WH8102) OX=84588 GN=SYNW0510 PE=3 SV=1
Q7U9F5	SYNW0303	5	5	4.59118e-05	8.40083e-05	4.68201e-05	2.66973e-05	4.93906e-05	3.43569e-05	3.32848e-05	7.82352e-05	6.63702e-05	5.43368e-05	0.000107244	2.91217e-05	7.13185e-05	6.47793e-05	0.000268725	4.16975e-05	6.31189e-05	0.000178447	5.89134e-05	3.68149e-05	5.92967e-05	6.35676e-05	0.000134941	9.44211e-05	0.0389361	0.624899	0.486156	1.00651	0.246602	2.12279	0.32896	1.48536	Photosystem II manganese-stabilizing polypeptide OS=Synechococcus sp. (strain WH8102) OX=84588 GN=psbO PE=4 SV=1
Q7U9W6	SYNW0136	5	5	3.76553e-05	4.3516e-05	1.75834e-05	2.26601e-05	2.74795e-05	1.38189e-05	6.76295e-06	7.50361e-06	8.81033e-06	1.11884e-05	2.43529e-05	5.13469e-06	1.32375e-05	8.84233e-06	3.24506e-06	1.53437e-05	9.85044e-06	4.1846e-06	3.29182e-05	2.13195e-05	7.6923e-06	1.35586e-05	8.44164e-06	9.79291e-06	0.0490652	0.647649	0.0472399	0.233679	0.218799	0.622602	0.284251	0.722263	Uncharacterized protein OS=Synechococcus sp. (strain WH8102) OX=84588 GN=SYNW0136 PE=4 SV=1
Q7U4Q8	SYNW2006	5	5	0.000738376	0.000760794	0.000338332	0.000956786	0.00085348	0.000410007	0.00136327	0.00185532	0.00205516	0.000554145	0.000637374	0.000599986	0.00168074	0.00181952	0.000157357	0.00119443	0.00161774	0.00187954	0.000612501	0.000740091	0.00175792	0.000597169	0.0012192	0.00156391	0.0541855	1.20831	0.0342441	2.87006	0.181605	2.04164	0.0173031	2.61887	Uncharacterized protein OS=Synechococcus sp. (strain WH8102) OX=84588 GN=SYNW2006 PE=4 SV=1
Q7U7T3	SYNW0897	5	5	3.92542e-05	2.54954e-05	4.21091e-05	4.29979e-05	4.72601e-05	6.07874e-05	2.72006e-05	3.93215e-05	7.36196e-05	3.84657e-05	2.37845e-05	6.89586e-05	5.55415e-05	6.44e-05	2.43302e-05	4.53227e-05	5.59261e-05	9.12999e-05	3.56196e-05	5.03485e-05	4.67139e-05	4.37363e-05	4.80905e-05	6.41829e-05	0.0589951	1.4135	0.236482	1.31147	0.43987	1.09956	0.054417	1.4675	Possible carbonic anhydrase OS=Synechococcus sp. (strain WH8102) OX=84588 GN=SYNW0897 PE=4 SV=1
Q7U9R9	SYNW0184	5	5	0.000227073	0.000128823	0.000117303	0.000264365	0.000228166	0.000146611	0.000309746	0.000213592	0.000256958	0.000222024	0.000135766	0.000247742	0.000249647	0.000437867	0.000154541	0.000316347	0.00029782	0.000306384	0.000157733	0.000213047	0.000260099	0.000201844	0.000280685	0.00030685	0.0648476	1.35068	0.0158206	1.64898	0.284853	1.3906	0.0371205	1.52023	Putative CTP:CMP-3-deoxy-D-manno-octulosonate transferase OS=Synechococcus sp. (strain WH8102) OX=84588 GN=kdsB2 PE=3 SV=1
Q7U6P0	SYNW1298	5	5	1.33882e-05	3.80247e-05	3.52494e-05	3.99386e-06	6.02083e-06	2.33403e-05	6.29332e-06	1.07947e-05	2.77959e-05	7.99597e-06	1.86225e-05	2.10297e-05	6.37154e-06	7.76989e-06	6.99689e-06	9.05975e-06	7.98469e-06	2.76977e-05	2.88874e-05	1.11183e-05	1.49613e-05	1.58827e-05	7.0461e-06	1.49141e-05	0.0654994	0.384884	0.08569	0.517918	0.0704084	0.443633	0.433421	0.939012	Pyruvate kinase OS=Synechococcus sp. (strain WH8102) OX=84588 GN=pykF PE=3 SV=1
Q7U4I4	SYNW2083	5	5	1.11441e-05	1.74594e-05	8.29263e-07	1.39508e-05	2.39255e-05	2.11676e-06	2.07859e-05	7.14929e-05	1.38237e-05	5.31964e-06	2.03759e-05	4.43412e-06	3.95172e-05	5.58246e-05	1.33932e-06	2.12763e-05	5.68267e-05	1.92707e-05	9.81093e-06	1.3331e-05	3.53675e-05	1.00432e-05	3.22271e-05	3.24579e-05	0.0745635	1.35879	0.107607	3.60491	0.110723	3.20884	0.0428935	3.23183	30S ribosomal protein S5 OS=Synechococcus sp. (strain WH8102) OX=84588 GN=rpsE PE=3 SV=1
Q7U7H0	SYNW1014	5	5	1.65744e-06	5.28607e-06	8.42063e-06	6.08979e-06	5.73391e-06	1.38005e-05	1.45754e-06	4.85241e-06	1.78136e-05	5.89168e-06	3.30664e-06	6.9984e-06	3.49541e-07	3.7175e-06	1.36276e-05	7.66584e-07	9.30512e-06	1.38073e-05	5.12138e-06	8.54139e-06	8.04117e-06	5.39891e-06	5.89821e-06	7.95968e-06	0.0759694	1.66779	0.231143	1.57012	0.450013	1.09248	0.287202	1.47431	Uncharacterized protein OS=Synechococcus sp. (strain WH8102) OX=84588 GN=SYNW1014 PE=4 SV=1
Q7U5S3	SYNW1624	5	5	4.86207e-05	7.62243e-05	7.15584e-05	8.12505e-05	7.86731e-05	0.000102567	0.000125631	0.000162673	0.000111309	4.48956e-05	9.52701e-05	8.97417e-05	8.77023e-05	0.00010829	8.83105e-05	9.46295e-05	0.000143538	0.00014334	6.54678e-05	8.74967e-05	0.000133204	7.66358e-05	9.47676e-05	0.000127169	0.0768059	1.33648	0.0207761	2.03465	0.149228	1.2366	0.000494309	1.6594	Uncharacterized protein OS=Synechococcus sp. (strain WH8102) OX=84588 GN=SYNW1624 PE=4 SV=1
Q7U4T2	SYNW1981	5	5	6.42698e-05	5.90351e-05	5.76611e-05	7.54067e-05	6.05631e-05	7.80756e-05	8.92714e-05	6.68759e-05	0.000107414	6.44808e-05	5.48605e-05	4.42718e-05	0.000106878	6.26952e-05	1.29436e-05	6.27365e-05	0.000125664	3.75687e-05	6.0322e-05	7.13485e-05	8.78539e-05	5.45377e-05	6.08388e-05	7.53231e-05	0.0902485	1.18279	0.075977	1.45642	0.397608	1.11554	0.246974	1.38112	Possible ferredoxin [2Fe-2S] OS=Synechococcus sp. (strain WH8102) OX=84588 GN=SYNW1981 PE=4 SV=1
Q7U3F6	SYNW2476	5	5	1.2451e-05	1.10125e-05	1.18191e-05	1.97393e-05	1.75547e-05	1.16314e-05	2.48981e-05	6.2381e-05	1.14906e-05	2.28951e-05	1.09229e-05	1.00611e-05	3.28187e-05	4.33814e-05	2.07287e-05	2.81348e-05	4.65279e-05	1.31392e-05	1.17609e-05	1.63085e-05	3.29232e-05	1.46264e-05	3.23096e-05	2.92673e-05	0.0979521	1.38667	0.153263	2.79939	0.0695676	2.209	0.148963	2.00099	Possible DNA mismatch repair proteins, mutS fa OS=Synechococcus sp. (strain WH8102) OX=84588 GN=SYNW2476 PE=4 SV=1
Q7U6P2	SYNW1296	5	5	0.000199916	0.000265707	0.000172088	0.000139135	0.000185311	0.000173643	0.000132367	0.000255387	0.000156964	0.000167027	0.000227034	6.98632e-05	0.000286271	0.000193448	9.93835e-05	0.00015662	0.000118612	0.00019372	0.00021257	0.00016603	0.000181573	0.000154642	0.000193034	0.000156317	0.100137	0.781058	0.116429	0.854178	0.238923	1.24827	0.491202	1.01084	Uncharacterized protein OS=Synechococcus sp. (strain WH8102) OX=84588 GN=SYNW1296 PE=4 SV=1
Q7TTS3	SYNW2375	5	5	0.000594437	0.000506332	0.000650043	0.000624701	0.000908598	0.000817845	0.000665448	0.00161099	0.00126406	0.000703424	0.000768574	0.00152495	0.00207278	0.00187291	0.00370206	0.000961603	0.00120182	0.00206463	0.000583604	0.000783715	0.00118016	0.000998982	0.00254925	0.00140935	0.10335	1.34289	0.091859	2.0222	0.020342	2.55185	0.0188705	1.41079	Glycine cleavage system H protein OS=Synechococcus sp. (strain WH8102) OX=84588 GN=gcvH PE=3 SV=1
Q7U607	SYNW1534	5	5	3.53222e-05	4.86067e-05	3.42307e-05	3.76747e-05	8.11285e-05	4.7695e-05	3.59402e-05	7.83206e-05	9.25875e-05	2.20046e-05	4.09437e-05	3.64994e-05	0.000125039	8.93733e-05	2.66566e-05	6.5264e-05	7.62661e-05	0.000256359	3.93866e-05	5.54994e-05	6.89495e-05	3.31492e-05	8.03563e-05	0.00013263	0.104444	1.4091	0.109061	1.75058	0.142239	2.42408	0.120209	4.00099	Uncharacterized protein OS=Synechococcus sp. (strain WH8102) OX=84588 GN=SYNW1534 PE=4 SV=1
Q7U6S2	SYNW1264	5	5	0.000480518	0.000359136	0.000374596	0.000276585	0.000218775	0.000386661	0.000100237	0.000145139	0.000381409	0.000390373	0.000258398	0.000394518	0.000296533	0.000316575	2.7131e-05	0.000565843	0.000223066	0.000346937	0.00040475	0.000294007	0.000208929	0.000347763	0.000213413	0.000378615	0.113066	0.726392	0.111407	0.516192	0.196703	0.613674	0.355736	1.08872	Peptidyl-prolyl cis-trans isomerase OS=Synechococcus sp. (strain WH8102) OX=84588 GN=SYNW1264 PE=3 SV=1
Q7U6Q2	SYNW1286	5	5	3.94055e-05	4.39419e-05	5.92601e-07	1.96074e-05	7.24e-06	1.25647e-06	3.87991e-05	2.91744e-05	9.08919e-06	8.4447e-06	2.69753e-05	1.44292e-05	2.75776e-05	2.5168e-05	6.50245e-07	1.65518e-05	4.25561e-05	2.73973e-05	2.798e-05	9.36795e-06	2.56875e-05	1.66164e-05	1.77986e-05	2.88351e-05	0.113526	0.334809	0.383547	0.918068	0.456705	1.07115	0.0153246	1.73534	ABC transporter, substrate binding protein component, possibly phosphate OS=Synechococcus sp. (strain WH8102) OX=84588 GN=SYNW1286 PE=4 SV=1
Q7U9N5	SYNW0219	5	5	1.91636e-06	1.4426e-05	1.34406e-05	1.16889e-05	1.39785e-05	1.90677e-05	1.38833e-05	2.45102e-05	1.71199e-05	3.27766e-06	1.02378e-05	1.14071e-05	1.02939e-06	6.97975e-06	8.21991e-06	2.40491e-06	2.29104e-05	6.11681e-06	9.92765e-06	1.49117e-05	1.85045e-05	8.30754e-06	5.40968e-06	1.04774e-05	0.117541	1.50203	0.0379602	1.86393	0.00618902	0.651177	0.363437	1.26119	Probable deoxyribodipyrimidine photolyase OS=Synechococcus sp. (strain WH8102) OX=84588 GN=SYNW0219 PE=3 SV=1
Q7U7D5	SYNW1050	5	5	0.000212423	0.0003332	8.05022e-05	6.61562e-05	0.000153249	0.000102609	6.4114e-05	0.000248412	8.7105e-05	0.000129038	0.000275721	5.94799e-05	8.87531e-05	0.000177625	0.000109523	0.000118871	0.000116728	0.000208157	0.000208708	0.000107338	0.00013321	0.000154746	0.0001253	0.000147919	0.123139	0.514298	0.117558	0.638262	0.282529	0.809715	0.472867	0.955879	Uncharacterized protein OS=Synechococcus sp. (strain WH8102) OX=84588 GN=SYNW1050 PE=4 SV=1
Q7U6S4	SYNW1262	5	5	7.82656e-06	9.18545e-06	3.80113e-05	0.000161651	0.000278896	1.97058e-05	0.000751856	0.00166555	0.000215832	1.0866e-05	7.77903e-06	8.32825e-06	0.000332396	0.000454671	5.45151e-06	0.000277378	0.000904325	0.000521045	1.83411e-05	0.000153417	0.000877747	8.99109e-06	0.000264173	0.000567583	0.123898	8.36468	0.0920677	47.8568	0.0985923	29.3816	0.0464651	63.1273	N-acetyl-gamma-glutamyl-phosphate reductase OS=Synechococcus sp. (strain WH8102) OX=84588 GN=argC PE=3 SV=1
Q7U5F5	SYNW1752	5	5	1.18171e-05	3.26742e-05	4.54221e-05	9.70963e-06	2.34663e-05	4.44735e-05	3.24407e-05	0.000134117	4.41671e-05	1.34021e-05	1.85763e-05	2.88211e-05	1.08506e-05	6.29244e-05	4.50624e-06	1.48257e-05	8.76616e-05	6.71919e-05	2.99712e-05	2.58831e-05	7.02416e-05	2.02665e-05	2.60937e-05	5.65597e-05	0.12708	0.863602	0.163124	2.34364	0.400346	1.28753	0.102336	2.7908	Uridylate kinase OS=Synechococcus sp. (strain WH8102) OX=84588 GN=pyrH PE=3 SV=1
Q7U4K9	SYNW2058	5	5	4.72743e-05	8.53317e-05	5.03218e-05	4.72773e-05	4.36239e-05	3.9405e-05	8.88177e-05	0.000572963	9.21403e-05	4.35204e-05	3.98832e-05	1.12103e-05	4.72311e-05	6.62191e-05	1.28996e-05	7.31344e-05	8.48028e-05	0.000173527	6.09759e-05	4.34354e-05	0.000251307	3.1538e-05	4.21166e-05	0.000110488	0.147656	0.712337	0.164418	4.12141	0.156229	1.33543	0.100162	3.50334	Prephenate dehydrogenase OS=Synechococcus sp. (strain WH8102) OX=84588 GN=SYNW2058 PE=4 SV=1
Q7TTU9	SYNW1475	5	4	2.16727e-05	4.37762e-05	2.03102e-05	3.37568e-05	4.13481e-05	2.90873e-05	3.2861e-05	6.42715e-05	3.18567e-05	1.65062e-05	3.77563e-05	8.50517e-06	2.579e-05	4.73866e-05	8.12455e-07	2.91896e-05	5.23596e-05	3.46847e-05	2.85864e-05	3.47307e-05	4.29964e-05	2.09225e-05	2.4663e-05	3.87446e-05	0.148334	1.21494	0.0209263	1.50409	0.290074	1.17878	0.0258235	1.85181	Tryptophan--tRNA ligase OS=Synechococcus sp. (strain WH8102) OX=84588 GN=trpS PE=3 SV=1
Q7U5C4	SYNW1783	5	5	6.49485e-06	5.11122e-06	1.10744e-05	6.66099e-07	1.78875e-06	1.20619e-05	6.05008e-07	8.57004e-06	1.66685e-06	4.94285e-06	1.16689e-05	1.30279e-05	4.03607e-07	1.41296e-06	1.31705e-05	5.57406e-07	3.89633e-06	8.74515e-06	7.56017e-06	4.83891e-06	3.61396e-06	9.87991e-06	4.99571e-06	4.39963e-06	0.152481	0.640053	0.206038	0.478027	0.122891	0.505643	0.0205454	0.445311	RNA polymerase sigma factor SigA OS=Synechococcus sp. (strain WH8102) OX=84588 GN=rpoD PE=3 SV=1
Q7TTS2	SYNW2398	5	5	0.000132224	0.000242407	0.000114164	0.000104643	0.000133233	0.00011552	6.06304e-05	0.000120385	8.85064e-05	0.000142207	0.000187332	0.000171882	0.000102797	0.000117228	0.000132309	0.000144376	0.000115576	0.000107806	0.000162932	0.000117798	8.98404e-05	0.00016714	0.000117445	0.000122586	0.15291	0.722992	0.05976	0.551399	0.0198347	0.702672	0.0990132	0.733431	Possible Protein phosphatase 2A regulatory B s OS=Synechococcus sp. (strain WH8102) OX=84588 GN=SYNW2398 PE=4 SV=1
Q7U9L4	SYNW0240	5	5	1.33695e-05	2.30812e-05	2.35083e-05	1.47394e-05	1.8392e-05	1.32856e-05	1.78413e-05	2.4234e-05	2.55061e-05	1.03793e-05	4.06767e-06	5.42296e-06	1.17087e-05	1.64881e-05	9.29437e-07	1.66635e-05	1.24781e-05	2.75412e-05	1.99863e-05	1.54723e-05	2.25271e-05	6.62331e-06	9.70877e-06	1.88943e-05	0.154964	0.774145	0.0626869	1.12713	0.298714	1.46585	0.065955	2.85269	Probable oxidoreductase OS=Synechococcus sp. (strain WH8102) OX=84588 GN=SYNW0240 PE=4 SV=1
Q7UA86	SYNW0010	5	5	1.82024e-05	9.15788e-05	1.70053e-05	1.16909e-05	2.8839e-05	1.17463e-05	1.46118e-05	6.55996e-05	4.28185e-05	1.05482e-05	6.38559e-05	1.55724e-05	2.49165e-05	3.27636e-05	1.83316e-05	2.64499e-05	5.10452e-05	3.38054e-05	4.22622e-05	1.74254e-05	4.101e-05	2.99922e-05	2.53372e-05	3.71002e-05	0.160178	0.412316	0.470531	0.970371	0.382684	0.844795	0.275138	1.237	Transcription antitermination protein NusB OS=Synechococcus sp. (strain WH8102) OX=84588 GN=SYNW0010 PE=3 SV=1
Q7U830	SYNW0794	5	5	0.000462844	0.000635205	0.000544166	0.000246908	0.000389171	0.000613076	0.0006173	0.00123667	0.000272519	0.000323804	0.000816751	0.000512744	0.000434183	0.000647476	0.000352041	0.000414719	0.000714389	0.000313778	0.000547405	0.000416385	0.000708828	0.000551099	0.0004779	0.000480962	0.160816	0.760652	0.293747	1.29489	0.254474	0.867175	0.248504	0.872732	Phosphoribosylformylglycinamidine synthase subunit PurS OS=Synechococcus sp. (strain WH8102) OX=84588 GN=purS PE=3 SV=1
Q7U6M2	SYNW1316	5	5	5.54119e-05	0.000113058	1.51285e-05	3.48554e-05	2.56487e-05	1.82089e-05	7.54646e-05	6.7957e-05	3.02235e-05	3.11257e-05	5.18219e-05	1.18485e-05	6.98074e-05	6.57482e-05	2.02206e-06	0.000104462	9.09491e-05	4.53696e-05	6.11994e-05	2.62377e-05	5.78817e-05	3.15987e-05	4.58592e-05	8.02603e-05	0.163006	0.428725	0.444334	0.94579	0.207833	1.4513	0.0298003	2.53999	Quinolinate synthase A OS=Synechococcus sp. (strain WH8102) OX=84588 GN=nadA PE=3 SV=1
Q7U8K3	SYNW0614	5	5	4.29689e-06	8.58338e-06	6.39144e-06	1.38057e-05	7.30802e-05	7.25808e-06	3.46742e-05	0.000234882	7.1239e-05	6.82243e-06	8.5004e-06	8.31974e-06	3.20256e-05	0.000105493	2.86739e-06	2.8702e-05	4.56488e-05	0.000163698	6.4239e-06	3.13813e-05	0.000113598	7.88086e-06	4.67952e-05	7.93497e-05	0.168499	4.88509	0.108963	17.6837	0.164205	5.93783	0.11616	10.0687	DNA-directed RNA polymerase subunit gamma OS=Synechococcus sp. (strain WH8102) OX=84588 GN=rpoC1 PE=3 SV=1
Q7U8D7	SYNW0684	5	5	2.0167e-05	7.31276e-05	9.09513e-06	1.34208e-05	1.51658e-05	7.74677e-06	6.83664e-05	5.64323e-05	1.91185e-05	2.58576e-05	4.37055e-05	3.00605e-06	1.11623e-05	1.57726e-05	7.48735e-06	1.3821e-05	3.34535e-05	1.94536e-05	3.41299e-05	1.21111e-05	4.79724e-05	2.41897e-05	1.14741e-05	2.22427e-05	0.173303	0.354854	0.269394	1.40558	0.154569	0.474338	0.426092	0.91951	Similar to methyltransferase OS=Synechococcus sp. (strain WH8102) OX=84588 GN=SYNW0684 PE=4 SV=1
Q7U6P1	SYNW1297	5	5	7.12238e-05	0.000118703	0.000165342	9.46512e-05	4.7871e-05	0.000103953	0.000312662	0.000414818	0.00032687	0.000319103	0.000258355	0.000131358	0.000118447	0.000115296	0.000354042	9.8369e-05	0.000708934	0.000169825	0.000118423	8.21584e-05	0.00035145	0.000236272	0.000195928	0.000325709	0.174939	0.69377	0.0134951	2.96775	0.394807	0.829248	0.34608	1.37854	Uncharacterized protein OS=Synechococcus sp. (strain WH8102) OX=84588 GN=SYNW1297 PE=4 SV=1
Q7U618	SYNW1523	5	5	8.98214e-05	7.07501e-05	9.59433e-05	0.000124276	0.000121465	8.13766e-05	0.00015448	0.000281688	0.000202823	9.61923e-05	6.44226e-05	8.49312e-05	0.000127409	0.000241483	0.000100052	0.000151086	0.00021691	0.000345013	8.55049e-05	0.000109039	0.000212997	8.18487e-05	0.000156314	0.00023767	0.176583	1.27524	0.0496184	2.49105	0.142572	1.9098	0.0596433	2.90377	Dihydroorotase OS=Synechococcus sp. (strain WH8102) OX=84588 GN=pyrC PE=3 SV=1
Q7U3P6	SYNW2384	5	5	4.54289e-05	7.14614e-05	7.58815e-05	8.47458e-05	6.55535e-05	8.90615e-05	0.000129014	0.000244331	0.000136703	4.51714e-05	5.93314e-05	9.14108e-05	0.000122604	0.000169824	7.621e-05	0.000103316	0.000143631	0.000140776	6.42573e-05	7.97869e-05	0.000170016	6.53045e-05	0.000122879	0.000129241	0.178912	1.24168	0.0452779	2.64587	0.132772	1.88163	0.0129447	1.97905	Uncharacterized protein OS=Synechococcus sp. (strain WH8102) OX=84588 GN=SYNW2384 PE=4 SV=1
Q7U779	SYNW1107	5	5	1.26511e-05	2.17519e-05	1.09249e-05	1.1822e-05	2.76659e-05	1.27017e-05	9.03856e-06	8.06177e-05	2.78882e-05	1.47838e-05	1.95791e-05	1.07151e-05	3.02292e-05	5.48417e-05	2.43211e-06	2.71714e-05	1.39135e-05	0.000104579	1.51093e-05	1.73966e-05	3.91815e-05	1.5026e-05	2.91677e-05	4.85546e-05	0.182081	1.15138	0.160291	2.5932	0.188986	1.94115	0.193859	3.23137	Uncharacterized protein OS=Synechococcus sp. (strain WH8102) OX=84588 GN=SYNW1107 PE=4 SV=1
Q7U8G3	SYNW0656	5	5	3.03162e-05	4.48996e-05	4.53931e-05	5.2609e-05	3.92598e-05	5.70371e-05	6.58415e-05	0.000133062	6.04532e-05	4.72896e-05	5.61107e-05	0.000107838	9.32067e-05	0.000108395	2.28148e-05	8.63597e-05	0.000103571	8.96038e-05	4.02029e-05	4.96353e-05	8.64523e-05	7.04129e-05	7.48054e-05	9.31782e-05	0.18308	1.23462	0.0838062	2.1504	0.465377	1.06238	0.192528	1.32331	Uncharacterized protein OS=Synechococcus sp. (strain WH8102) OX=84588 GN=SYNW0656 PE=4 SV=1
Q7TTS6	SYNW2280	5	5	1.056e-05	2.26969e-05	2.58772e-05	2.09622e-05	3.29848e-05	2.17905e-05	2.26232e-05	0.000122985	0.000120929	3.07172e-05	2.96392e-05	2.46911e-05	3.22632e-05	5.21199e-05	6.88373e-06	4.84601e-05	4.60417e-05	0.000173808	1.97113e-05	2.52458e-05	8.88456e-05	2.83492e-05	3.04223e-05	8.94367e-05	0.184471	1.28078	0.0683378	4.50733	0.43749	1.07313	0.149791	3.15482	Tryptophan synthase beta chain OS=Synechococcus sp. (strain WH8102) OX=84588 GN=trpB PE=3 SV=1
Q7U4Y1	SYNW1932	5	5	2.73163e-05	2.4039e-05	1.21172e-05	2.29819e-05	3.16193e-05	2.60081e-05	1.62393e-05	3.94212e-05	2.42519e-05	1.86754e-05	2.15363e-05	1.70023e-05	3.84345e-05	4.99076e-05	1.34945e-06	2.96852e-05	2.97803e-05	3.49073e-05	2.11575e-05	2.68698e-05	2.66375e-05	1.90713e-05	2.98972e-05	3.14576e-05	0.198494	1.26999	0.289141	1.25901	0.252966	1.56765	0.0249003	1.64947	Possible ring-cleaving dioxygenase OS=Synechococcus sp. (strain WH8102) OX=84588 GN=SYNW1932 PE=4 SV=1
Q7U4M0	SYNW2047	5	5	5.57581e-06	3.01156e-06	1.47878e-05	2.66911e-05	1.94381e-05	6.38141e-06	0.00020477	0.000345033	8.79584e-05	3.69514e-06	5.45119e-06	3.58292e-06	7.93013e-05	5.79397e-05	3.90802e-06	8.10678e-05	0.000117833	0.000151824	7.79171e-06	1.75035e-05	0.000212587	4.24308e-06	4.70497e-05	0.000116908	0.200068	2.24643	0.0593654	27.2838	0.0972248	11.0886	0.0157138	27.5527	Phosphoenolpyruvate carboxylase OS=Synechococcus sp. (strain WH8102) OX=84588 GN=ppc PE=3 SV=1
Q7U8Q9	SYNW0554	5	5	2.14305e-05	5.82459e-05	2.43225e-05	2.27826e-05	1.76341e-05	2.17247e-05	1.55095e-05	1.48075e-05	4.89509e-05	1.0153e-05	5.13173e-05	1.0141e-05	2.38409e-05	1.14274e-05	5.25316e-07	2.70261e-05	5.87236e-06	1.43685e-05	3.46663e-05	2.07138e-05	2.64226e-05	2.38705e-05	1.19312e-05	1.57556e-05	0.203242	0.597521	0.358024	0.7622	0.260962	0.499832	0.355578	0.660048	Phosphoribosylaminoimidazole-succinocarboxamide synthase OS=Synechococcus sp. (strain WH8102) OX=84588 GN=purC PE=3 SV=1
Q7U5C9	SYNW1778	5	5	7.85082e-05	0.000133384	3.44721e-05	5.51358e-05	6.61419e-05	5.11725e-05	4.06632e-05	0.000110719	4.38355e-05	7.29596e-05	0.000121688	4.69184e-05	5.21046e-05	7.89631e-05	2.85935e-05	7.75342e-05	8.6321e-05	7.29108e-05	8.21213e-05	5.74834e-05	6.50726e-05	8.05219e-05	5.32204e-05	7.8922e-05	0.208194	0.699982	0.172592	0.792397	0.0359611	0.660943	0.468603	0.980131	Uncharacterized protein OS=Synechococcus sp. (strain WH8102) OX=84588 GN=SYNW1778 PE=4 SV=1
Q7U8X2	SYNW0487	5	5	1.37749e-05	2.95756e-05	1.58535e-05	3.62855e-05	3.71082e-05	1.02532e-05	3.16714e-05	3.86593e-05	2.62192e-05	2.04771e-05	1.62482e-05	2.79043e-06	1.69474e-05	2.17531e-05	3.69986e-06	2.82003e-05	2.05032e-05	3.63879e-05	1.97347e-05	2.78823e-05	3.21833e-05	1.31719e-05	1.41335e-05	2.83638e-05	0.210688	1.41286	0.0227317	1.6308	0.373874	1.073	0.121234	2.15335	Uncharacterized protein OS=Synechococcus sp. (strain WH8102) OX=84588 GN=SYNW0487 PE=4 SV=1
Q7U752	SYNW1134	5	5	8.22544e-06	6.61923e-06	6.242e-06	8.26457e-06	2.85355e-06	6.46558e-06	6.30604e-06	9.318e-06	1.23023e-05	7.64848e-06	7.45456e-06	3.10409e-06	9.98133e-06	8.87663e-06	1.82763e-06	1.21444e-05	8.15827e-06	1.41957e-05	7.02889e-06	5.86123e-06	9.30878e-06	6.06904e-06	6.8952e-06	1.14994e-05	0.231951	0.833877	0.214103	1.32436	0.262743	1.13613	0.10773	1.89477	Uncharacterized protein OS=Synechococcus sp. (strain WH8102) OX=84588 GN=SYNW1134 PE=4 SV=1
Q7U3F8	SYNW2474	5	5	4.7037e-05	4.22521e-05	5.43997e-05	5.92106e-05	6.18042e-05	4.5034e-05	0.000187442	0.000268057	5.19978e-05	5.85882e-05	6.87596e-05	2.65806e-05	6.77817e-05	0.00011697	1.72187e-05	0.000119908	0.000174198	6.39341e-05	4.78963e-05	5.53496e-05	0.000169166	5.13094e-05	6.73235e-05	0.000119347	0.240393	1.15561	0.105043	3.53192	0.22243	1.31211	0.0381001	2.32602	Molybdenum cofactor biosynthesis protein B OS=Synechococcus sp. (strain WH8102) OX=84588 GN=moaB1 PE=3 SV=1
Q7U922	SYNW0437	5	5	3.05844e-05	6.52745e-05	3.42737e-05	4.02838e-05	4.2113e-05	2.45252e-05	3.41462e-05	0.000113648	0.000127578	2.94042e-05	3.52019e-05	2.61246e-05	2.90159e-05	6.3777e-05	7.52691e-06	3.849e-05	6.44319e-05	0.000114035	4.33776e-05	3.56407e-05	9.17908e-05	3.02436e-05	3.34399e-05	7.2319e-05	0.251253	0.821638	0.101298	2.11609	0.418815	1.10569	0.108556	2.39122	Uncharacterized protein OS=Synechococcus sp. (strain WH8102) OX=84588 GN=SYNW0437 PE=4 SV=1
Q7U403	SYNW2273	5	5	3.00861e-05	5.0943e-05	4.2275e-05	1.54627e-05	3.447e-05	5.31313e-05	1.12169e-05	6.82804e-06	1.77446e-05	3.6305e-05	7.37836e-05	3.4851e-05	5.77305e-06	8.20309e-06	1.72027e-05	8.86527e-06	1.15622e-05	2.87603e-05	4.11014e-05	3.43547e-05	1.19298e-05	4.83132e-05	1.03929e-05	1.63959e-05	0.262075	0.835852	0.0311891	0.290254	0.0589661	0.215116	0.0951523	0.339367	NAD(P)H-quinone oxidoreductase subunit I OS=Synechococcus sp. (strain WH8102) OX=84588 GN=ndhI PE=3 SV=1
Q7TTX4	SYNW0278	5	5	4.37295e-05	0.000100763	1.64525e-05	4.45849e-05	4.80475e-05	2.44384e-05	9.49251e-05	0.000117171	5.87573e-05	2.04974e-05	4.01002e-05	1.78091e-05	7.61894e-05	6.35858e-05	5.47178e-06	2.70347e-05	8.60891e-05	4.69876e-05	5.36483e-05	3.90236e-05	9.02846e-05	2.61356e-05	4.84157e-05	5.33705e-05	0.262482	0.727397	0.0362083	1.6829	0.187213	1.85248	0.0700298	2.04206	dCTP deaminase OS=Synechococcus sp. (strain WH8102) OX=84588 GN=dcd PE=3 SV=1
Q7U5U4	SYNW1601	5	5	3.93435e-05	3.90166e-05	3.86871e-05	4.38012e-05	5.72736e-05	3.17973e-05	7.27243e-05	0.00019177	7.88685e-05	4.07022e-05	5.91899e-05	3.61624e-05	7.09686e-05	9.65475e-05	2.1161e-05	7.9891e-05	8.42543e-05	0.000116634	3.90157e-05	4.42907e-05	0.000114454	4.53515e-05	6.28924e-05	9.35932e-05	0.271775	1.1352	0.095316	2.93354	0.198388	1.38678	0.0505272	2.06373	5'-nucleotidase SurE OS=Synechococcus sp. (strain WH8102) OX=84588 GN=surE PE=3 SV=1
Q7U8P6	SYNW0567	5	5	0.000188144	0.000166403	5.2494e-05	0.000152393	9.63365e-05	9.04813e-05	0.000165203	0.000225094	0.000191961	0.000142658	0.000143691	0.000113284	0.000264725	0.00021544	4.03612e-05	0.000190139	0.000164107	0.000159791	0.00013568	0.00011307	0.000194086	0.000133211	0.000173509	0.000171346	0.27584	0.833357	0.169498	1.43047	0.280878	1.30251	0.0250041	1.28627	Uncharacterized protein OS=Synechococcus sp. (strain WH8102) OX=84588 GN=SYNW0567 PE=4 SV=1
Q7TTV1	SYNW1280	5	5	0.000153946	0.000189534	9.42261e-05	0.000256312	0.000177335	8.37618e-05	0.000302501	0.00030742	0.000140798	0.000141274	0.000174203	5.64577e-05	0.00043864	0.000276792	0.000102247	0.000255075	0.000345708	0.000163835	0.000145902	0.00017247	0.00025024	0.000123978	0.00027256	0.000254873	0.277956	1.18209	0.0372866	1.71512	0.0952079	2.19845	0.0117082	2.05579	Alkyl hydroperoxide reductase/ Thiol specific antioxidant/ Mal allergens family protein OS=Synechococcus sp. (strain WH8102) OX=84588 GN=SYNW1280 PE=4 SV=1
Q7U474	SYNW2197	5	5	6.66338e-05	4.87502e-05	5.50254e-05	3.34706e-05	4.32896e-05	6.86131e-05	1.80833e-05	5.9831e-05	0.000148584	4.33095e-05	5.3448e-05	4.77454e-05	3.20252e-05	7.08251e-05	2.77879e-05	6.66742e-05	7.44661e-05	0.00044132	5.68031e-05	4.84578e-05	7.54996e-05	4.81676e-05	4.35461e-05	0.000194153	0.30064	0.853083	0.34723	1.32914	0.360875	0.904053	0.179791	4.03079	Uncharacterized protein OS=Synechococcus sp. (strain WH8102) OX=84588 GN=SYNW2197 PE=4 SV=1
Q7U6W8	SYNW1218	5	5	8.80305e-05	7.82543e-05	8.89502e-05	9.08402e-05	0.000205766	4.66755e-05	0.000114103	0.000986593	0.000326472	8.12341e-05	7.87584e-05	2.64331e-05	0.00027597	0.000791536	3.46853e-05	0.000159864	0.000573594	0.000859519	8.50783e-05	0.000114427	0.000475723	6.21419e-05	0.000367397	0.000530992	0.310839	1.34496	0.139808	5.59158	0.142249	5.91223	0.0823319	8.54484	Uncharacterized protein OS=Synechococcus sp. (strain WH8102) OX=84588 GN=SYNW1218 PE=4 SV=1
Q7U551	SYNW1858	5	5	7.11996e-06	1.29048e-05	6.02405e-06	4.04725e-06	5.56639e-06	1.04692e-05	1.87118e-05	3.8065e-05	2.12644e-05	2.95526e-06	1.13395e-05	1.5034e-05	5.31085e-06	2.98447e-05	9.23802e-07	1.65277e-05	2.85518e-05	2.11219e-05	8.68295e-06	6.6943e-06	2.60138e-05	9.77625e-06	1.20265e-05	2.20672e-05	0.311023	0.770971	0.0252992	2.99596	0.416685	1.23017	0.0321106	2.25722	Putative multidrug efflux ABC transporter OS=Synechococcus sp. (strain WH8102) OX=84588 GN=SYNW1858 PE=4 SV=1
Q7U4U9	SYNW1964	5	5	2.36145e-05	2.96397e-05	1.20799e-05	1.89626e-05	1.21143e-05	2.15011e-05	1.53397e-05	1.40212e-05	2.05101e-05	3.16612e-05	2.92495e-05	8.77294e-06	3.67372e-05	2.81281e-05	1.37034e-06	2.74157e-05	2.27006e-05	2.29082e-05	2.17781e-05	1.7526e-05	1.66237e-05	2.32279e-05	2.20785e-05	2.43415e-05	0.319791	0.804757	0.272051	0.763321	0.389964	0.95052	0.44027	1.04794	Enolase-phosphatase E1 OS=Synechococcus sp. (strain WH8102) OX=84588 GN=mtnC PE=3 SV=1
Q7U4N8	SYNW2029	5	5	4.65887e-05	0.000271174	0.000151025	3.71042e-05	0.0002656	0.000192855	8.53817e-05	0.000345133	0.000473402	9.30576e-05	0.000191128	0.000283839	0.000418176	0.000550741	6.59183e-05	0.000332987	0.00040467	0.000519591	0.000156263	0.000165187	0.000301306	0.000189341	0.000344945	0.000419083	0.321319	1.05711	0.122812	1.9282	0.246469	1.82182	0.000634003	2.21337	Phosphoribosylformylglycinamidine cyclo-ligase OS=Synechococcus sp. (strain WH8102) OX=84588 GN=purM PE=3 SV=1
Q7U9Y5	SYNW0117	5	5	2.88355e-05	4.91402e-05	1.6632e-05	2.49832e-05	2.02483e-05	3.04497e-05	9.24284e-06	2.1028e-05	2.14434e-05	2.05189e-05	4.30867e-05	2.55554e-05	2.90752e-05	1.60218e-05	9.14573e-06	3.17896e-05	1.36289e-05	3.2036e-05	3.15359e-05	2.52271e-05	1.72381e-05	2.97203e-05	1.80809e-05	2.58182e-05	0.330622	0.799948	0.142154	0.546617	0.192561	0.608368	0.395048	0.868704	Putative fructokinase OS=Synechococcus sp. (strain WH8102) OX=84588 GN=SYNW0117 PE=4 SV=1
Q7U3T6	SYNW2343	5	5	0.000179462	0.000255494	0.000418644	0.000292751	0.000496263	0.000248783	0.000514553	0.00281594	0.000748606	0.000151795	0.000232894	0.000148994	0.000651084	0.00141299	0.000229537	0.00047687	0.00130148	0.000496928	0.000284534	0.000345932	0.0013597	0.000177894	0.000764536	0.000758428	0.331563	1.21579	0.142327	4.7787	0.104294	4.2977	0.0702493	4.26336	50S ribosomal protein L11 OS=Synechococcus sp. (strain WH8102) OX=84588 GN=rplK PE=3 SV=1
Q7U640	SYNW1500	5	5	6.07293e-05	8.32583e-05	4.79247e-05	6.67177e-05	7.03388e-05	6.91287e-05	7.35518e-05	0.000168657	7.64429e-05	6.20266e-05	7.51558e-05	4.32773e-05	0.000175861	0.000135713	3.68243e-05	0.000119326	9.89849e-05	0.000125445	6.39708e-05	6.87284e-05	0.000106217	6.01532e-05	0.000116133	0.000114586	0.338686	1.07437	0.0976991	1.6604	0.124482	1.93061	0.0421962	1.9049	Uncharacterized protein OS=Synechococcus sp. (strain WH8102) OX=84588 GN=SYNW1500 PE=4 SV=1
Q7U9N6	SYNW0218	5	5	0.000370331	0.00025262	0.000160976	0.000399634	0.000230806	0.00017463	0.000247823	0.000381256	0.000317071	0.000374572	0.00019427	0.000237463	0.000366181	0.000371827	0.000138349	0.000324524	0.000307764	0.000315541	0.000261309	0.000268357	0.000315383	0.000268768	0.000292119	0.000315943	0.343496	1.02697	0.301968	1.20694	0.400638	1.08688	0.221259	1.17552	NUDIX hydrolase OS=Synechococcus sp. (strain WH8102) OX=84588 GN=SYNW0218 PE=4 SV=1
Q7U771	SYNW1115	5	5	0.000136243	0.000166776	0.000282116	0.000108088	0.000258098	0.00026977	0.000117616	0.000214629	0.000247151	0.000160924	0.000228275	0.000132092	0.000107299	0.000123167	0.000229154	0.000118659	0.00014855	0.000179404	0.000195045	0.000211985	0.000193132	0.000173764	0.000153207	0.000148871	0.347751	1.08685	0.473331	0.990192	0.383479	0.881694	0.288412	0.856742	Ribulose-phosphate 3-epimerase OS=Synechococcus sp. (strain WH8102) OX=84588 GN=cbbE PE=3 SV=1
Q7U9F0	SYNW0308	5	5	4.68948e-06	1.86798e-05	3.41513e-05	1.32069e-05	2.08765e-05	1.13711e-05	3.882e-05	3.86541e-05	4.07635e-05	4.61986e-06	1.44883e-05	1.20051e-05	1.72727e-05	1.82539e-05	1.75728e-05	1.99796e-05	3.69919e-05	2.82869e-05	1.91735e-05	1.51515e-05	3.94125e-05	1.03711e-05	1.76998e-05	2.84195e-05	0.35736	0.790229	0.0628477	2.05557	0.0570126	1.70665	0.00755091	2.74026	Chorismate synthase OS=Synechococcus sp. (strain WH8102) OX=84588 GN=aroC PE=3 SV=1
Q7TTV6	SYNW1002	5	5	1.47884e-05	1.77012e-05	8.94077e-06	1.90128e-05	1.30984e-05	6.18787e-06	1.6645e-05	4.45563e-05	2.15808e-05	2.35259e-05	2.0491e-05	6.38068e-06	2.01238e-05	1.49406e-05	3.23071e-06	7.85685e-06	1.44652e-05	6.8779e-06	1.38101e-05	1.27663e-05	2.7594e-05	1.67992e-05	1.2765e-05	9.73333e-06	0.367598	0.92442	0.0986021	1.9981	0.0169204	0.75986	0.135655	0.579392	UDP-N-acetylmuramoyl-tripeptide--D-alanyl-D-alanine ligase OS=Synechococcus sp. (strain WH8102) OX=84588 GN=murF PE=3 SV=1
Q7UA63	SYNW0037	5	5	6.56168e-06	1.8624e-05	6.8369e-06	9.13612e-06	8.92233e-06	9.5031e-06	1.60931e-05	2.3242e-05	1.25413e-05	1.01032e-05	1.16848e-05	4.88391e-06	1.08423e-05	9.06622e-06	9.65815e-06	1.04136e-05	1.73753e-05	1.02458e-05	1.06742e-05	9.18718e-06	1.72921e-05	8.89064e-06	9.85555e-06	1.26782e-05	0.376002	0.860692	0.0235707	1.62	0.347931	1.10853	0.0808037	1.42602	Uncharacterized protein OS=Synechococcus sp. (strain WH8102) OX=84588 GN=SYNW0037 PE=4 SV=1
Q7U5T4	SYNW1611	5	5	0.000279584	0.000356805	0.00014997	0.000262124	0.000263648	0.000214504	0.000248322	0.00033242	0.000313798	0.000212491	0.000435005	0.00019186	0.000287099	0.000491933	0.000103679	0.000302977	0.000413907	0.000334483	0.00026212	0.000246759	0.00029818	0.000279786	0.000294237	0.000350455	0.383982	0.941397	0.314726	1.13757	0.402811	1.05165	0.140449	1.25259	Chromophore lyase CpcS/CpeS OS=Synechococcus sp. (strain WH8102) OX=84588 GN=cpcS PE=3 SV=1
Q7U447	SYNW2227	5	5	3.80369e-05	7.67024e-05	4.5293e-06	3.2033e-05	8.08687e-05	3.79254e-06	4.75704e-05	7.58646e-05	9.95821e-05	2.81017e-05	0.000108779	6.62603e-06	7.11671e-05	0.000599494	2.04833e-05	8.472e-05	0.000182634	0.000115403	3.97562e-05	3.88981e-05	7.4339e-05	4.78356e-05	0.000230381	0.000127586	0.398818	0.978415	0.186501	1.86987	0.179199	4.81611	0.0175381	2.66717	Possible porin OS=Synechococcus sp. (strain WH8102) OX=84588 GN=som PE=3 SV=1
Q7U923	SYNW0436	5	5	6.28207e-05	0.000127864	4.62765e-05	9.18665e-05	9.49691e-05	6.6805e-05	0.000100245	0.000288364	0.00014681	6.64528e-05	6.77953e-05	0.000175935	0.000122833	0.000199908	4.24855e-05	0.00013149	0.000175714	0.000184756	7.89872e-05	8.45469e-05	0.000178473	0.000103394	0.000121742	0.000163986	0.400618	1.07039	0.0537016	2.25952	0.418957	1.17745	0.0845559	1.58603	Putative imidazole glycerol phosphate synthase subunit hisF2 OS=Synechococcus sp. (strain WH8102) OX=84588 GN=hisF2 PE=3 SV=1
Q7U7H3	SYNW1011	5	5	3.63876e-06	2.18165e-05	1.2533e-05	1.0207e-05	1.81044e-05	6.33769e-06	1.00116e-05	3.12737e-05	3.33526e-05	3.72685e-06	7.32896e-06	3.25339e-06	5.2485e-06	2.16009e-05	1.90233e-06	7.52373e-06	2.92059e-05	2.08383e-05	1.26627e-05	1.15497e-05	2.48793e-05	4.76973e-06	9.58391e-06	1.91893e-05	0.401259	0.9121	0.0543142	1.96476	0.210799	2.00932	0.0591109	4.02314	Polyprenyl synthetase solanesyl diphosphate synthase (Sds) OS=Synechococcus sp. (strain WH8102) OX=84588 GN=sds PE=3 SV=1
Q7U3R1	SYNW2368	5	5	3.61755e-06	1.34845e-05	2.11286e-05	9.47093e-06	1.0572e-05	1.98527e-05	3.14213e-05	4.94249e-05	9.60438e-06	5.04268e-06	7.96577e-06	1.09871e-05	1.76719e-05	3.21898e-05	7.41662e-06	1.19092e-05	2.24709e-05	1.39449e-05	1.27435e-05	1.32985e-05	3.01502e-05	7.99853e-06	1.90928e-05	1.61083e-05	0.427846	1.04355	0.178431	2.36592	0.151267	2.38703	0.0696142	2.01391	Putative flavoprotein OS=Synechococcus sp. (strain WH8102) OX=84588 GN=SYNW2368 PE=3 SV=1
Q7U8X9	SYNW0480	5	5	2.87454e-05	4.61377e-05	2.51764e-05	3.75512e-05	3.58104e-05	2.33555e-05	5.11317e-05	0.000114098	3.80743e-05	3.14721e-05	3.78674e-05	3.13107e-05	6.13692e-05	8.77618e-05	1.59639e-06	8.40698e-05	4.42833e-05	4.31039e-05	3.33531e-05	3.22391e-05	6.77681e-05	3.35501e-05	5.02425e-05	5.71523e-05	0.429541	0.966597	0.0900716	2.03184	0.278677	1.49754	0.123459	1.70349	Uncharacterized protein OS=Synechococcus sp. (strain WH8102) OX=84588 GN=SYNW0480 PE=4 SV=1
Q7U3T7	SYNW2342	5	5	2.04618e-05	2.94457e-05	3.17893e-05	1.78107e-05	2.95414e-05	3.51334e-05	3.19306e-05	6.80352e-05	0.000115989	1.47643e-05	1.75912e-05	2.3215e-05	4.44079e-05	5.42449e-05	2.99627e-05	3.23906e-05	4.81246e-05	0.000152473	2.72323e-05	2.74952e-05	7.19851e-05	1.85235e-05	4.28718e-05	7.76627e-05	0.446665	1.00965	0.0847273	2.64337	0.0572073	2.31446	0.117733	4.19266	50S ribosomal protein L1 OS=Synechococcus sp. (strain WH8102) OX=84588 GN=rplA PE=3 SV=1
Q7U6N6	SYNW1302	5	5	0.000150903	0.000208844	0.000242145	0.000180764	0.000183091	0.000244358	0.00011567	0.000362829	0.000337904	0.000172473	0.000193576	0.000146302	0.000183535	0.000287697	3.75254e-05	0.000184696	0.000307116	0.000340612	0.000200631	0.000202738	0.000272134	0.000170784	0.000169586	0.000277474	0.453796	1.0105	0.164774	1.35639	0.492811	0.992987	0.0900428	1.62471	Protein Thf1 OS=Synechococcus sp. (strain WH8102) OX=84588 GN=thf1 PE=3 SV=1
Q7U442	SYNW2233	5	5	8.02819e-05	5.64977e-05	7.07866e-05	6.83481e-05	7.88116e-05	5.71753e-05	4.94862e-05	0.000100755	0.000107056	0.000111642	8.51592e-05	2.51852e-05	5.91591e-05	8.00924e-05	9.30404e-05	6.77814e-05	0.000118319	0.000101067	6.91888e-05	6.81117e-05	8.57658e-05	7.39956e-05	7.74306e-05	9.57225e-05	0.467536	0.984433	0.279073	1.23959	0.465382	1.04642	0.299208	1.29362	UPF0367 protein SYNW2233 OS=Synechococcus sp. (strain WH8102) OX=84588 GN=SYNW2233 PE=3 SV=1
Q7U9X4	SYNW0128	5	5	0.00190319	0.00197208	0.00235623	0.00167214	0.0012158	0.00322565	0.00165464	0.00255274	0.00475461	0.00172021	0.00209	0.00579791	0.0025702	0.00454178	0.00298469	0.00173842	0.00451298	0.00866374	0.00207717	0.00203786	0.00298733	0.00320271	0.00336556	0.00497171	0.471037	0.981078	0.182187	1.43818	0.46315	1.05085	0.0917793	1.55235	Uncharacterized protein OS=Synechococcus sp. (strain WH8102) OX=84588 GN=SYNW0128 PE=4 SV=1
Q7U9W9	SYNW0133	5	5	2.89394e-06	4.85228e-07	2.57804e-05	4.07368e-06	5.67868e-06	1.96727e-05	5.67073e-06	1.84466e-05	5.46747e-06	9.81079e-06	1.2662e-06	8.90921e-06	1.23164e-05	3.10094e-06	1.68779e-05	6.27756e-06	3.15476e-05	2.40842e-05	9.71986e-06	9.80835e-06	9.8616e-06	6.66207e-06	1.07651e-05	2.06364e-05	0.490543	1.0091	0.495496	1.01458	0.0845272	1.61588	0.144626	3.0976	Conserved hypothetical OS=Synechococcus sp. (strain WH8102) OX=84588 GN=SYNW0133 PE=4 SV=1
Q7U4P1	SYNW2026	5	5	0.000241058	0.000231459	0.000142402	0.000239163	0.000224827	0.00015075	0.000285527	0.00048256	0.000319941	0.000222617	0.000195117	0.000191068	0.000257631	0.00033975	8.68966e-05	0.000223113	0.000405344	0.000239501	0.000204973	0.000204913	0.000362676	0.000202934	0.000228092	0.000289319	0.495198	0.999707	0.0604627	1.76938	0.380056	1.12397	0.153223	1.42568	Putative low molecular weight protein-tyrosine-phosphatase OS=Synechococcus sp. (strain WH8102) OX=84588 GN=SYNW2026 PE=3 SV=1
Q7U619	SYNW1522	4	4	0.000234231	0.000322501	0.000236655	0.000357713	0.000429684	0.000347214	0.000359221	0.000575882	0.00056265	0.000365615	0.000393682	0.000815473	0.00112126	0.00076731	0.000461181	0.000755059	0.000359825	0.001019	0.000264462	0.000378204	0.000499251	0.000524923	0.00078325	0.000711296	0.000950667	1.43009	0.0286564	1.8878	0.255338	1.49212	0.133777	1.35505	Uncharacterized protein OS=Synechococcus sp. (strain WH8102) OX=84588 GN=SYNW1522 PE=4 SV=1
Q7U6Z6	SYNW1190	4	4	2.8019e-05	5.42217e-06	4.99892e-05	4.72724e-05	2.84539e-05	7.29245e-05	3.88149e-05	6.81773e-05	6.37645e-05	4.8048e-05	2.30092e-05	5.9074e-05	7.22192e-05	2.94391e-05	6.35566e-05	2.31222e-05	8.36435e-05	9.86099e-05	2.78101e-05	4.95503e-05	5.69189e-05	4.3377e-05	5.50717e-05	6.84585e-05	0.00162831	1.78173	0.113063	2.0467	0.101429	1.2696	0.216273	1.57822	Conserved hypothetical OS=Synechococcus sp. (strain WH8102) OX=84588 GN=SYNW1190 PE=4 SV=1
Q7U913	SYNW0446	4	4	4.36556e-05	0.000208097	0.000433251	0.000227893	0.000350233	0.000592716	0.000228637	0.000563754	0.000653872	0.000135024	0.000221877	0.000233971	4.43488e-05	0.000200286	0.000647628	0.00010578	0.000667688	0.000577098	0.000228335	0.000390281	0.000482088	0.000196957	0.000297421	0.000450189	0.00282142	1.70925	0.0197464	2.11132	0.294815	1.51008	0.110698	2.28572	Putative aminotransferase (DegT family) OS=Synechococcus sp. (strain WH8102) OX=84588 GN=SYNW0446 PE=3 SV=1
Q7U8R3	SYNW0550	4	4	2.3584e-05	2.32656e-05	4.70554e-05	3.91706e-05	4.81558e-05	6.24098e-05	6.28454e-05	9.71547e-05	0.000129558	1.83589e-05	2.23187e-05	3.43659e-05	6.6903e-05	7.59735e-05	6.42094e-05	5.40847e-05	5.82949e-05	0.000131401	3.13017e-05	4.99121e-05	9.65192e-05	2.50145e-05	6.90287e-05	8.12601e-05	0.0136585	1.59455	0.0193432	3.08352	0.0129942	2.75955	0.0550867	3.24852	Circadian clock protein kinase KaiC OS=Synechococcus sp. (strain WH8102) OX=84588 GN=kaiC PE=3 SV=1
Q7U960	SYNW0398	4	4	9.15604e-05	7.69278e-05	9.10206e-05	0.000102344	8.42795e-05	0.000104613	6.37758e-05	8.8475e-05	0.000136759	8.24543e-05	7.84882e-05	4.47557e-05	8.60765e-05	0.00010491	7.08824e-05	7.74235e-05	0.000100697	0.000160032	8.65029e-05	9.70785e-05	9.63365e-05	6.8566e-05	8.72897e-05	0.000112717	0.0139493	1.12226	0.344448	1.11368	0.065676	1.27307	0.174596	1.64392	Putative acylneuraminate cytidylyltransferase OS=Synechococcus sp. (strain WH8102) OX=84588 GN=SYNW0398 PE=4 SV=1
Q7U6K2	SYNW1336	4	4	2.9309e-06	1.00628e-05	1.47068e-05	6.27212e-06	1.67405e-05	2.1906e-05	5.92472e-05	9.41292e-05	2.90296e-05	3.79866e-06	6.44995e-06	1.36823e-05	2.43425e-05	4.71333e-05	8.51442e-06	9.2004e-06	8.2114e-05	4.25107e-05	9.2335e-06	1.49729e-05	6.0802e-05	7.97698e-06	2.66634e-05	4.46084e-05	0.0207949	1.62158	0.062996	6.58493	0.147187	3.34254	0.109073	5.59214	Uncharacterized protein OS=Synechococcus sp. (strain WH8102) OX=84588 GN=SYNW1336 PE=4 SV=1
Q7U4R1	SYNW2003	4	4	1.60469e-05	2.77996e-05	1.19821e-05	2.27778e-05	3.46806e-05	2.49967e-05	9.78968e-06	2.44339e-05	1.55377e-05	1.82047e-05	3.02349e-05	1.71191e-05	1.93785e-05	6.10841e-06	3.00211e-06	1.55343e-05	1.02896e-05	5.23637e-06	1.86095e-05	2.74851e-05	1.65871e-05	2.18529e-05	9.49635e-06	1.03534e-05	0.0251621	1.47693	0.279548	0.891322	0.117514	0.434557	0.0738571	0.473777	Chromophore lyase CpcT/CpeT OS=Synechococcus sp. (strain WH8102) OX=84588 GN=cpeT PE=3 SV=1
Q7U4U5	SYNW1968	4	4	1.49879e-05	1.55069e-05	1.23192e-05	1.11381e-05	1.31398e-05	6.76954e-06	4.82708e-06	1.77869e-05	4.06488e-06	1.25451e-05	2.88983e-05	5.83832e-07	9.65952e-06	1.73466e-05	2.68335e-06	8.97865e-06	2.95044e-05	1.30894e-05	1.42714e-05	1.03492e-05	8.89297e-06	1.40091e-05	9.89648e-06	1.71908e-05	0.0254003	0.72517	0.149476	0.623134	0.205418	0.706434	0.288337	1.22712	Putative carboxyl-terminal processing protease OS=Synechococcus sp. (strain WH8102) OX=84588 GN=ctpA PE=3 SV=1
Q7U6K6	SYNW1332	4	4	8.66986e-06	9.71495e-06	2.58601e-05	1.9846e-05	3.52588e-05	4.23782e-05	3.76941e-05	0.00025561	3.89019e-05	1.269e-05	7.41011e-06	4.27181e-05	4.07113e-05	5.36808e-05	2.33518e-05	2.63793e-05	6.87624e-05	5.39461e-05	1.47483e-05	3.24944e-05	0.000110735	2.09394e-05	3.9248e-05	4.96959e-05	0.025772	2.20326	0.164736	7.50834	0.22404	1.87436	0.109998	2.37332	Uncharacterized protein OS=Synechococcus sp. (strain WH8102) OX=84588 GN=SYNW1332 PE=4 SV=1
Q7U4N2	SYNW2035	4	4	3.98934e-05	9.58262e-05	8.56223e-05	1.51723e-06	1.07272e-05	3.37354e-05	2.35871e-05	3.14792e-05	3.37118e-05	3.5537e-05	0.000128718	1.88796e-05	8.65423e-06	2.95231e-05	2.10449e-05	1.99959e-05	4.84193e-05	5.35252e-05	7.37806e-05	1.53266e-05	2.95927e-05	6.1045e-05	1.97407e-05	4.06468e-05	0.026017	0.207732	0.0458801	0.40109	0.152025	0.32338	0.30112	0.665849	Conserved hypothetical OS=Synechococcus sp. (strain WH8102) OX=84588 GN=SYNW2035 PE=4 SV=1
Q7U527	SYNW1885	4	4	0.000269267	0.000200866	0.000167362	0.000284623	0.000233926	0.00020736	0.000233179	0.000436645	0.000224108	0.000296479	0.000175502	0.000400204	0.000333487	0.000455052	0.000135634	0.000321867	0.00036403	0.000342448	0.000212498	0.00024197	0.000297977	0.000290728	0.000308058	0.000342782	0.02837	1.13869	0.198074	1.40226	0.461187	1.05961	0.273246	1.17904	Chorismate mutase AroH OS=Synechococcus sp. (strain WH8102) OX=84588 GN=tyrA PE=4 SV=1
Q7U5G5	SYNW1742	4	4	1.02211e-05	1.27562e-05	1.55576e-05	8.79676e-06	1.0554e-05	1.20791e-05	1.44341e-05	3.07039e-05	2.12681e-05	1.25724e-05	2.07607e-05	1.00899e-05	2.16942e-05	2.81398e-05	1.78061e-05	2.51672e-05	9.24287e-06	1.29379e-05	1.28449e-05	1.04766e-05	2.21354e-05	1.44743e-05	2.25467e-05	1.57827e-05	0.0291925	0.815621	0.0831168	1.72327	0.00217081	1.5577	0.434518	1.09039	Polyphenol oxidase OS=Synechococcus sp. (strain WH8102) OX=84588 GN=SYNW1742 PE=3 SV=1
Q7U6N4	SYNW1304	4	4	9.58111e-05	8.3156e-05	4.03561e-05	0.000151562	0.000145507	6.32485e-05	0.000133615	0.000497608	0.000135238	7.51256e-05	8.56312e-05	0.000141018	0.000467171	0.000390003	8.31114e-05	0.000213504	0.00025885	0.000245055	7.31077e-05	0.000120106	0.000255487	0.000100592	0.000313428	0.000239137	0.0306405	1.64286	0.129977	3.49466	0.131131	3.11585	0.0100767	2.3773	Uncharacterized protein OS=Synechococcus sp. (strain WH8102) OX=84588 GN=SYNW1304 PE=3 SV=1
Q7U820	SYNW0805	4	3	0.000597825	0.000387695	0.000316269	0.00069588	0.000445498	0.000355863	0.000702845	0.000738989	0.000580958	0.000495703	0.000714212	0.000474812	0.00113599	0.000826933	0.000388479	0.000793607	0.000780675	0.000605308	0.000433929	0.00049908	0.000674264	0.000561576	0.000783801	0.00072653	0.0318206	1.15014	0.0397403	1.55386	0.206556	1.39572	0.0696546	1.29374	Uncharacterized protein OS=Synechococcus sp. (strain WH8102) OX=84588 GN=SYNW0805 PE=4 SV=1
Q7U9S0	SYNW0183	4	4	1.07206e-05	1.30381e-05	2.53447e-05	1.30151e-05	1.95484e-05	2.89655e-05	9.27257e-06	2.64078e-05	2.30592e-05	1.57402e-05	1.73434e-05	1.75091e-05	1.69546e-05	1.28242e-05	1.59425e-05	2.22825e-05	1.96776e-05	1.61518e-05	1.63678e-05	2.05097e-05	1.95799e-05	1.68642e-05	1.52404e-05	1.93706e-05	0.0398266	1.25305	0.296071	1.19624	0.215038	0.903715	0.193316	1.14862	Uncharacterized protein OS=Synechococcus sp. (strain WH8102) OX=84588 GN=SYNW0183 PE=4 SV=1
Q7U9B6	SYNW0342	4	4	7.37445e-05	4.89998e-05	2.85266e-05	8.06975e-05	5.83827e-05	4.70554e-05	6.8832e-05	0.000170783	6.011e-05	7.25963e-05	4.90965e-05	2.35926e-05	0.000125092	0.000125027	7.15286e-06	8.02395e-05	8.75106e-05	0.000100515	5.04236e-05	6.20452e-05	9.99082e-05	4.84284e-05	8.57574e-05	8.94218e-05	0.0404735	1.23048	0.159632	1.98138	0.155218	1.77081	0.0887254	1.84647	Uncharacterized protein OS=Synechococcus sp. (strain WH8102) OX=84588 GN=SYNW0342 PE=4 SV=1
Q7U3Z0	SYNW2287	4	4	7.35448e-06	1.3291e-05	1.12429e-05	2.01849e-05	2.37795e-05	1.49303e-05	2.66471e-05	0.000130035	3.61559e-05	6.37758e-06	1.16341e-05	9.60058e-06	3.11868e-05	8.42186e-05	3.58141e-06	3.89491e-05	5.19278e-05	0.000387685	1.06294e-05	1.96316e-05	6.42794e-05	9.20409e-06	3.96623e-05	0.000159521	0.0407921	1.84691	0.115766	6.0473	0.157181	4.3092	0.158879	17.3315	Possible magnesium protoprophyrin IX methyltransferase OS=Synechococcus sp. (strain WH8102) OX=84588 GN=SYNW2287 PE=4 SV=1
Q7U5T6	SYNW1609	4	4	9.06966e-06	1.58404e-05	1.15327e-05	1.98965e-05	2.75396e-05	1.48757e-05	0.000122274	6.10411e-05	4.01897e-05	1.02648e-05	1.78526e-05	1.18266e-05	6.78262e-05	8.45173e-05	4.07548e-06	2.79153e-05	3.75459e-05	4.55622e-05	1.21476e-05	2.07706e-05	7.45016e-05	1.33147e-05	5.21396e-05	3.70078e-05	0.0414907	1.70986	0.0687509	6.13304	0.119718	3.91596	0.0213206	2.77948	Uncharacterized protein OS=Synechococcus sp. (strain WH8102) OX=84588 GN=SYNW1609 PE=4 SV=1
Q7U3K1	SYNW2431	4	4	4.85337e-05	4.77292e-05	5.34742e-05	2.54061e-05	2.10691e-05	4.60574e-05	1.57497e-05	5.47663e-05	5.78402e-05	3.34153e-05	3.41028e-05	2.40153e-05	4.25446e-05	3.53731e-05	9.85819e-06	4.6129e-05	3.6007e-05	9.61424e-05	4.99124e-05	3.08442e-05	4.27854e-05	3.05111e-05	2.92586e-05	5.94261e-05	0.0421128	0.617967	0.317467	0.857211	0.435791	0.958949	0.158206	1.94769	7-cyano-7-deazaguanine synthase OS=Synechococcus sp. (strain WH8102) OX=84588 GN=queC PE=3 SV=1
Q7U7F5	SYNW1030	4	4	5.8566e-05	6.2568e-05	0.000235739	0.000140772	0.000218557	0.000285371	0.000724223	0.000563	0.000300186	0.00012239	0.000155916	0.000500261	0.000411176	0.000378314	0.000207311	0.000318966	0.00046194	0.000736838	0.000118958	0.0002149	0.000529136	0.000259522	0.000332267	0.000505915	0.0464028	1.80652	0.0747209	4.44811	0.36528	1.2803	0.00821313	1.94941	Uncharacterized protein OS=Synechococcus sp. (strain WH8102) OX=84588 GN=SYNW1030 PE=4 SV=1
Q7U3B3	SYNW2519	4	4	1.55721e-05	2.4755e-05	2.36425e-05	3.41786e-06	4.71263e-06	1.99537e-05	7.79721e-06	5.08667e-06	3.13237e-05	6.13337e-06	9.56314e-06	1.15158e-05	1.9687e-06	9.56364e-06	3.21574e-06	1.00674e-05	2.82619e-06	3.27228e-05	2.13232e-05	9.36138e-06	1.47359e-05	9.07076e-06	4.91603e-06	1.52055e-05	0.0634215	0.439023	0.246464	0.691072	0.112535	0.541964	0.264884	1.67632	Formate-dependent phosphoribosylglycinamide formyltransferase OS=Synechococcus sp. (strain WH8102) OX=84588 GN=purT PE=3 SV=1
Q7U4Q9	SYNW2005	4	4	7.4903e-05	9.85315e-05	6.38717e-05	8.9475e-05	0.000162515	9.4677e-05	0.000101881	0.000373086	0.000155135	9.33393e-05	0.000108004	6.97538e-05	0.000293907	0.000301179	7.41259e-05	0.000184681	0.000168813	0.000347516	7.9102e-05	0.000115556	0.000210034	9.03656e-05	0.000223071	0.00023367	0.064512	1.46084	0.10978	2.65522	0.0873422	2.46853	0.0844482	2.58583	Uncharacterized protein OS=Synechococcus sp. (strain WH8102) OX=84588 GN=SYNW2005 PE=4 SV=1
Q7U6Q7	SYNW1281	4	4	5.15752e-06	1.0553e-05	1.31201e-05	1.82037e-05	2.16274e-05	1.46064e-05	6.54433e-05	0.000168142	4.81049e-05	4.15702e-06	1.22813e-05	1.00514e-05	3.69305e-05	5.89414e-05	1.50912e-05	3.48034e-05	9.25637e-05	2.53679e-05	9.61021e-06	1.81458e-05	9.38967e-05	8.82989e-06	3.69877e-05	5.09117e-05	0.0696569	1.88818	0.0763914	9.77051	0.0739965	4.18892	0.0824832	5.76583	Putative glucosyl-glycerol-phosphate synthase [UI:98406036] OS=Synechococcus sp. (strain WH8102) OX=84588 GN=ggpS PE=4 SV=1
Q7U4X9	SYNW1934	4	4	0.000183399	8.67309e-05	5.41655e-05	0.000274961	0.000189232	6.53383e-05	0.000217442	0.000162046	0.000488296	0.000168692	9.59419e-05	0.000116325	0.000206535	0.000212706	1.1591e-05	0.000249379	0.000201503	0.000481113	0.000108099	0.00017651	0.000289262	0.000126986	0.000143611	0.000310665	0.0703492	1.63287	0.144984	2.67591	0.410773	1.13092	0.0902688	2.44645	DnaJ3 protein OS=Synechococcus sp. (strain WH8102) OX=84588 GN=dnaJ3 PE=4 SV=1
Q7U8E2	SYNW0679	4	4	4.50494e-05	5.49059e-05	2.36589e-05	5.63324e-05	5.81199e-05	2.73582e-05	4.08823e-05	4.81352e-05	3.73756e-05	3.98493e-05	5.81741e-05	2.20209e-05	7.87683e-05	3.63155e-05	1.97701e-05	5.79333e-05	3.11171e-05	6.23825e-05	4.12047e-05	4.72702e-05	4.2131e-05	4.00148e-05	4.49513e-05	5.04776e-05	0.0729841	1.1472	0.449402	1.02248	0.404346	1.12337	0.325236	1.26147	Peptidyl-prolyl cis-trans isomerase OS=Synechococcus sp. (strain WH8102) OX=84588 GN=SYNW0679 PE=3 SV=1
Q7U5Z6	SYNW1545	4	4	0.000635112	0.000355478	0.000261382	0.000904014	0.000572832	0.000274696	0.000855639	0.000924853	0.000783026	0.000616891	0.000390793	0.00036728	0.00125412	0.00154601	0.00019371	0.000877844	0.00125468	0.000691207	0.000417324	0.000583847	0.000854506	0.000458321	0.000997946	0.000941245	0.0832195	1.39903	0.0285498	2.04758	0.148804	2.17739	0.063813	2.05368	Putative translation initiation inhibitor OS=Synechococcus sp. (strain WH8102) OX=84588 GN=SYNW1545 PE=4 SV=1
Q7UA72	SYNW0028	4	4	1.03823e-05	7.70304e-06	1.19874e-05	5.88682e-06	5.42128e-06	1.14493e-05	2.25703e-06	9.57181e-06	1.11922e-05	9.24357e-06	5.95647e-06	1.05264e-05	3.5001e-06	6.76189e-06	4.48652e-06	2.85381e-06	1.3057e-05	7.26684e-06	1.00243e-05	7.5858e-06	7.67367e-06	8.57548e-06	4.91617e-06	7.7259e-06	0.0834814	0.756744	0.256942	0.76551	0.12154	0.573282	0.427103	0.900928	UDP-N-acetylenolpyruvoylglucosamine reductase OS=Synechococcus sp. (strain WH8102) OX=84588 GN=murB PE=3 SV=1
Q7U539	SYNW1872	4	4	2.40165e-06	1.2673e-06	1.01514e-05	2.70108e-06	4.61334e-06	1.19413e-05	2.76604e-06	1.10433e-05	5.64111e-06	1.94746e-06	1.32781e-06	1.70071e-05	4.93186e-06	5.36957e-06	2.29607e-05	2.93894e-06	6.98075e-06	1.78352e-05	4.60678e-06	6.41857e-06	6.48347e-06	6.76081e-06	1.10874e-05	9.25164e-06	0.0877949	1.39329	0.349128	1.40737	0.0190219	1.63995	0.127995	1.36842	DNA topoisomerase 1 OS=Synechococcus sp. (strain WH8102) OX=84588 GN=topA PE=3 SV=1
Q7U848	SYNW0776	4	4	3.3923e-05	6.02737e-05	1.45061e-05	2.00611e-05	1.54686e-05	5.4543e-06	1.42082e-05	1.81716e-05	6.0307e-06	1.7843e-05	4.32296e-05	1.8383e-06	3.28348e-05	5.27391e-05	7.09772e-06	2.46838e-05	7.99289e-05	5.75542e-06	3.62343e-05	1.36613e-05	1.28035e-05	2.09703e-05	3.08905e-05	3.67894e-05	0.0907389	0.377027	0.0705983	0.353354	0.0360156	1.47306	0.135028	1.75435	Uncharacterized protein OS=Synechococcus sp. (strain WH8102) OX=84588 GN=SYNW0776 PE=4 SV=1
P0A4S5	SYNW1717	4	4	0.00181789	0.00175749	0.00171946	0.0031828	0.00304972	0.00170089	0.00296744	0.00477018	0.00329052	0.00180874	0.00139341	0.00163318	0.00294326	0.003052	0.00117065	0.00228338	0.00519126	0.00222364	0.00176495	0.00264447	0.00367605	0.00161177	0.00238864	0.00323276	0.0947757	1.49833	0.0385848	2.08281	0.173729	1.48199	0.137507	2.00572	Ribulose bisphosphate carboxylase small chain OS=Synechococcus sp. (strain WH8102) OX=84588 GN=cbbS PE=3 SV=1
Q7U9T4	SYNW0169	4	4	6.66658e-05	6.61417e-05	7.72202e-05	9.45759e-05	0.000108513	7.69281e-05	6.60822e-05	0.000189584	8.55892e-05	9.7781e-05	5.71388e-05	0.000116483	0.000123233	0.000217867	8.28247e-05	0.000145297	0.000184366	0.000120207	7.00092e-05	9.33391e-05	0.000113752	9.04676e-05	0.000141308	0.000149957	0.101797	1.33324	0.193825	1.62481	0.235043	1.56198	0.120796	1.65758	5'-methylthioadenosine/S-adenosylhomocysteine nucleosidase OS=Synechococcus sp. (strain WH8102) OX=84588 GN=pfs PE=3 SV=1
Q7U9L6	SYNW0238	4	4	8.80478e-05	0.000171676	3.79354e-05	3.03756e-05	5.21602e-05	3.52044e-05	2.80168e-05	5.34493e-05	3.54302e-05	9.87033e-05	0.000132391	2.2792e-05	6.96279e-05	2.89658e-05	3.49924e-05	5.99488e-05	3.08759e-05	7.1186e-05	9.92198e-05	3.92467e-05	3.89655e-05	8.46286e-05	4.45287e-05	5.40036e-05	0.108697	0.395554	0.106526	0.392718	0.178819	0.526166	0.277032	0.638124	Orotate phosphoribosyltransferase OS=Synechococcus sp. (strain WH8102) OX=84588 GN=pyrE PE=3 SV=1
Q7U882	SYNW0741	4	4	8.98755e-06	1.82596e-05	5.6728e-06	4.75794e-06	7.40945e-06	5.20673e-06	4.16902e-06	4.84677e-06	4.23853e-06	5.42931e-06	6.20284e-06	2.46228e-06	2.92349e-06	2.91682e-06	8.10971e-07	2.9267e-06	3.11539e-06	9.17117e-06	1.09733e-05	5.79138e-06	4.41811e-06	4.69814e-06	2.21709e-06	5.07108e-06	0.114946	0.527769	0.103676	0.402623	0.0171739	0.471908	0.45858	1.07938	Uncharacterized protein OS=Synechococcus sp. (strain WH8102) OX=84588 GN=SYNW0741 PE=4 SV=1
Q7U3B7	SYNW2515	4	4	0.000119536	0.00013721	4.43683e-05	2.29141e-05	3.60011e-05	5.56908e-05	9.6671e-05	9.68725e-05	3.49255e-05	4.47225e-05	0.000105744	6.97826e-05	2.95113e-05	4.48668e-05	7.7901e-05	1.50144e-05	3.4283e-05	3.65687e-05	0.000100371	3.8202e-05	7.61563e-05	7.34165e-05	5.07597e-05	2.8622e-05	0.116474	0.380607	0.0568199	0.758746	0.18989	0.691394	0.0393656	0.389858	Uncharacterized protein OS=Synechococcus sp. (strain WH8102) OX=84588 GN=SYNW2515 PE=4 SV=1
Q7U858	SYNW0766	4	4	0.000124958	0.000119815	4.92238e-05	2.89539e-05	3.41681e-05	6.01741e-05	2.22544e-05	4.50617e-05	3.45724e-05	9.58818e-05	0.000137417	2.35755e-05	2.62702e-05	4.24442e-05	1.06099e-05	3.95656e-05	3.47399e-05	3.7371e-05	9.7999e-05	4.10987e-05	3.39628e-05	8.56247e-05	2.64414e-05	3.72255e-05	0.118364	0.419379	0.0663027	0.346563	0.0673429	0.308806	0.144538	0.434752	Uncharacterized protein OS=Synechococcus sp. (strain WH8102) OX=84588 GN=SYNW0766 PE=4 SV=1
Q7U5H8	SYNW1729	4	4	3.42453e-05	5.24817e-05	4.7891e-05	3.13875e-05	4.05159e-05	4.6378e-05	2.78172e-05	5.6011e-05	3.83075e-05	3.25795e-05	5.2956e-05	5.79685e-05	3.40066e-05	3.92841e-05	1.41516e-05	4.57523e-05	3.5016e-05	5.38682e-05	4.48727e-05	3.94271e-05	4.07119e-05	4.78347e-05	2.91474e-05	4.48788e-05	0.119528	0.878645	0.201396	0.907276	0.147588	0.609337	0.38689	0.938207	Uncharacterized protein OS=Synechococcus sp. (strain WH8102) OX=84588 GN=SYNW1729 PE=4 SV=1
Q7U8D8	SYNW0683	4	4	1.77158e-06	4.39428e-06	1.11321e-05	6.56585e-05	0.00016293	1.17789e-05	9.60453e-05	0.000418304	1.27769e-05	1.4493e-06	4.09338e-06	6.19062e-06	0.000272099	0.000229035	2.67392e-06	0.000147865	0.000130385	2.46439e-05	5.76599e-06	8.01225e-05	0.000175709	3.9111e-06	0.000167936	0.000100965	0.123259	13.8957	0.153309	30.4733	0.0963818	42.9383	0.0672748	25.8149	Putative chaperon-like protein for quinone binding in photosystem II OS=Synechococcus sp. (strain WH8102) OX=84588 GN=ycf39 PE=4 SV=1
Q7U4D3	SYNW2136	4	4	9.27197e-06	6.85704e-06	9.69758e-06	2.68334e-05	6.30263e-05	1.13845e-05	0.000199298	0.000227584	0.000103358	8.9852e-06	7.79793e-06	1.35338e-05	4.40938e-05	3.51695e-05	1.95272e-05	4.21359e-05	0.000261664	8.02268e-05	8.60886e-06	3.3748e-05	0.000176747	1.01057e-05	3.29302e-05	0.000128009	0.130212	3.92015	0.0240603	20.5308	0.0599523	3.25859	0.114057	12.6671	30S ribosomal protein S7 OS=Synechococcus sp. (strain WH8102) OX=84588 GN=rpsG PE=3 SV=1
Q7U5T7	SYNW1608	4	4	1.91191e-05	1.47418e-05	1.23367e-05	1.9145e-05	1.34442e-05	8.87758e-06	2.60729e-05	3.3414e-05	8.88988e-06	2.16678e-05	1.73739e-05	7.10378e-06	2.50995e-05	1.89953e-05	6.65409e-06	3.06514e-05	2.57582e-05	2.10831e-05	1.53992e-05	1.38223e-05	2.27923e-05	1.53818e-05	1.69163e-05	2.58309e-05	0.13036	0.897595	0.18337	1.48009	0.152307	1.09976	0.0138112	1.67931	Putative circadian phase modifier CpmA homolog OS=Synechococcus sp. (strain WH8102) OX=84588 GN=SYNW1608 PE=4 SV=1
Q7U6E2	SYNW1396	4	4	9.48193e-05	6.94297e-05	6.43631e-05	8.75945e-05	0.00011645	0.000103138	8.66538e-05	0.000368527	7.72965e-05	8.7676e-05	7.26402e-05	5.49396e-05	0.000138007	0.000163905	2.69866e-05	0.000100914	0.000224174	0.00010089	7.6204e-05	0.000102394	0.000177492	7.17519e-05	0.000109633	0.000141993	0.130433	1.34368	0.207106	2.32917	0.19598	1.52794	0.117178	1.97894	Uncharacterized protein OS=Synechococcus sp. (strain WH8102) OX=84588 GN=SYNW1396 PE=4 SV=1
Q7U8R9	SYNW0543	4	3	3.79207e-05	4.0739e-05	4.79656e-05	5.67236e-05	4.47534e-05	4.9512e-05	0.000131595	0.000159699	0.000205986	4.83354e-05	4.08617e-05	3.4653e-05	0.000153931	0.000134582	2.65057e-05	0.000111871	9.14306e-05	0.000255473	4.22084e-05	5.03297e-05	0.00016576	4.12834e-05	0.000105006	0.000152925	0.135373	1.19241	0.0110937	3.92718	0.109782	2.54355	0.0890625	3.70427	Probable transcriptional regulatory protein SYNW0543 OS=Synechococcus sp. (strain WH8102) OX=84588 GN=SYNW0543 PE=3 SV=1
Q7U4M7	SYNW2040	4	4	6.28812e-06	8.77949e-06	2.02957e-05	3.51074e-05	2.71276e-05	1.65311e-05	2.20758e-05	6.08687e-05	3.36794e-05	6.47708e-06	1.09041e-05	1.75758e-05	2.49648e-05	2.31395e-05	1.18346e-05	1.34782e-05	1.82839e-05	4.96168e-05	1.17878e-05	2.62553e-05	3.88746e-05	1.16523e-05	1.99796e-05	2.71263e-05	0.135471	2.22733	0.0814863	3.29787	0.185096	1.71465	0.101367	2.32797	Oxygen-dependent coproporphyrinogen-III oxidase OS=Synechococcus sp. (strain WH8102) OX=84588 GN=hemF PE=3 SV=2
Q7U526	SYNW1886	4	4	0.000409597	0.000525563	0.000210402	0.000296742	0.000206913	0.00021901	0.000518786	0.000434423	0.000487609	0.000132741	0.000185963	0.000199104	0.000374413	0.000269945	0.000382492	0.000252437	0.000175974	0.000270643	0.000381854	0.000240888	0.000480273	0.000172603	0.000342283	0.000233018	0.138981	0.630839	0.226435	1.25774	0.0331802	1.98307	0.125747	1.35003	Uncharacterized protein OS=Synechococcus sp. (strain WH8102) OX=84588 GN=SYNW1886 PE=4 SV=1
Q7U851	SYNW0773	4	4	7.32657e-05	0.000112166	2.62199e-05	4.41417e-05	3.86459e-05	3.08529e-05	3.23568e-05	5.56373e-05	6.10874e-05	5.39324e-05	8.62852e-05	1.94635e-05	6.4026e-05	5.47939e-05	9.60199e-06	7.30925e-05	4.70145e-05	7.11551e-05	7.05505e-05	3.78802e-05	4.96938e-05	5.32271e-05	4.28073e-05	6.3754e-05	0.142824	0.536923	0.268445	0.704373	0.238505	0.80424	0.365309	1.19777	1-(5-phosphoribosyl)-5-[(5-phosphoribosylamino)methylideneamino] imidazole-4-carboxamide isomerase OS=Synechococcus sp. (strain WH8102) OX=84588 GN=hisA PE=3 SV=1
Q7U4I5	SYNW2082	4	4	2.97645e-06	7.55558e-06	8.75087e-06	8.72315e-06	2.88036e-05	8.75122e-06	3.06064e-05	1.26837e-05	4.42913e-05	2.52323e-06	9.37453e-06	9.81959e-06	3.81741e-06	3.22832e-05	2.73065e-05	1.92068e-06	3.68119e-05	9.64344e-06	6.42763e-06	1.5426e-05	2.91938e-05	7.23912e-06	2.11357e-05	1.61253e-05	0.145965	2.39995	0.0648454	4.54192	0.0828372	2.91965	0.219591	2.22753	50S ribosomal protein L18 OS=Synechococcus sp. (strain WH8102) OX=84588 GN=rplR PE=3 SV=1
Q7UA25	SYNW0076	4	4	3.08139e-05	5.13815e-05	8.28637e-06	1.82478e-05	1.3499e-05	1.065e-05	2.29769e-05	8.56174e-05	2.94723e-05	4.37175e-05	6.53115e-05	7.00227e-06	3.76161e-05	7.29669e-05	2.81492e-06	5.39127e-05	0.000106278	2.49867e-05	3.01606e-05	1.41323e-05	4.60222e-05	3.86771e-05	3.77993e-05	6.17259e-05	0.152822	0.468568	0.165097	1.52591	0.428602	0.977304	0.0650049	1.59593	Uncharacterized protein OS=Synechococcus sp. (strain WH8102) OX=84588 GN=SYNW0076 PE=4 SV=1
Q7U3B9	SYNW2513	4	3	3.86948e-06	1.36156e-05	4.77449e-06	1.9754e-06	7.78057e-06	5.21356e-06	1.35419e-05	5.14701e-06	7.69017e-06	3.17663e-06	4.94498e-06	6.10047e-06	2.26975e-06	9.16917e-06	3.3454e-07	5.67557e-06	5.34827e-05	1.58444e-05	7.41986e-06	4.98984e-06	8.79303e-06	4.74069e-06	3.92449e-06	2.50009e-05	0.157837	0.672499	0.409788	1.18507	0.401894	0.827829	0.146033	5.27368	Argininosuccinate synthase OS=Synechococcus sp. (strain WH8102) OX=84588 GN=argG PE=3 SV=1
Q7U9K8	SYNW0247	4	4	0.000107003	6.99053e-05	4.26451e-05	0.00017534	6.76616e-05	5.96298e-05	0.000115688	4.00835e-05	0.00014138	8.88407e-05	3.11464e-05	0.000259512	0.000115401	0.000113141	9.42871e-05	8.76269e-05	5.9557e-05	0.000234628	7.31845e-05	0.000100877	9.90503e-05	0.0001265	0.00010761	0.000127271	0.159589	1.37839	0.283581	1.35343	0.412215	0.850672	0.482327	1.0061	Uncharacterized protein OS=Synechococcus sp. (strain WH8102) OX=84588 GN=SYNW0247 PE=4 SV=1
Q7U417	SYNW2258	4	4	0.000268929	0.000254514	0.000182047	0.000179648	0.000192285	0.000202927	0.000166838	0.000232143	0.00025105	0.000158799	0.000212241	0.000188334	0.00016468	0.000201083	0.000158359	0.000159041	0.000195677	0.000185959	0.000235164	0.00019162	0.000216677	0.000186458	0.000174707	0.000180226	0.159697	0.814836	0.372164	0.921388	0.187086	0.93698	0.177491	0.966576	NAD(P)H-quinone oxidoreductase subunit M OS=Synechococcus sp. (strain WH8102) OX=84588 GN=ndhM PE=3 SV=1
Q7U3N2	SYNW2399	4	4	0.00210289	0.00116772	0.00179657	0.00252316	0.00158143	0.00166976	0.00282694	0.00246792	0.00192374	0.00218146	0.00167181	0.00241098	0.00293184	0.0025339	0.00168277	0.00313276	0.00136089	0.00253335	0.00168906	0.00192479	0.0024062	0.00208809	0.00238283	0.00234233	0.161573	1.13956	0.0841947	1.42458	0.311643	1.14116	0.281624	1.12176	Uncharacterized protein OS=Synechococcus sp. (strain WH8102) OX=84588 GN=SYNW2399 PE=4 SV=1
Q7U965	SYNW0393	4	4	1.17374e-06	6.94215e-06	1.40303e-07	7.69437e-08	1.8516e-07	1.90814e-10	0	0	3.2253e-08	5.77489e-08	1.91752e-06	1.79106e-07	0	9.08669e-08	1.11091e-07	1.31896e-07	7.73601e-08	2.17384e-08	2.75206e-06	8.74314e-08	1.0751e-08	7.18126e-07	6.73193e-08	7.69982e-08	0.162964	0.0317694	0.16285	0.00390652	0.191817	0.0937431	0.199609	0.107221	Uncharacterized protein OS=Synechococcus sp. (strain WH8102) OX=84588 GN=SYNW0393 PE=4 SV=1
Q7U8K4	SYNW0613	4	4	3.57973e-06	1.54262e-06	1.15095e-05	7.66082e-06	3.41499e-05	1.2812e-05	2.38478e-05	7.17808e-05	3.3911e-05	3.553e-06	2.48356e-06	1.11678e-06	1.2603e-05	4.02806e-05	7.95942e-07	7.79258e-06	1.30186e-05	5.84543e-05	5.54395e-06	1.82076e-05	4.31799e-05	2.38444e-06	1.78932e-05	2.64218e-05	0.166529	3.28423	0.0737122	7.78864	0.154436	7.50412	0.143857	11.0809	DNA-directed RNA polymerase subunit beta OS=Synechococcus sp. (strain WH8102) OX=84588 GN=rpoB PE=3 SV=1
Q7U597	SYNW1810	4	4	4.30269e-05	5.99425e-05	7.83917e-05	4.6431e-05	5.84587e-05	8.48141e-05	9.45546e-05	0.000232235	0.00010579	6.16502e-05	3.18234e-05	0.000151088	7.76284e-05	0.000133826	9.65363e-05	4.90914e-05	0.000130969	0.000189151	6.04537e-05	6.32346e-05	0.000144193	8.15206e-05	0.000102664	0.00012307	0.17537	1.046	0.101335	2.38518	0.343196	1.25936	0.163523	1.50968	Uncharacterized protein OS=Synechococcus sp. (strain WH8102) OX=84588 GN=SYNW1810 PE=4 SV=1
Q7UA34	SYNW0066	4	4	9.1184e-06	6.85743e-05	8.56522e-06	5.70399e-06	2.11158e-05	6.70705e-06	2.19409e-05	5.81758e-05	2.92649e-05	1.92669e-05	1.94176e-05	1.40176e-05	2.57682e-05	1.25205e-05	2.96144e-06	2.18598e-05	2.05294e-05	3.15545e-05	2.87526e-05	1.11756e-05	3.64605e-05	1.75673e-05	1.375e-05	2.46479e-05	0.180324	0.388681	0.247884	1.26808	0.272991	0.782705	0.15478	1.40305	Aspartate-semialdehyde dehydrogenase OS=Synechococcus sp. (strain WH8102) OX=84588 GN=asd PE=3 SV=1
Q7U4I9	SYNW2078	4	4	7.94498e-06	6.52759e-06	7.92651e-06	3.16653e-05	0.0002118	5.60289e-06	8.8226e-05	0.000338779	9.8043e-05	1.14076e-05	8.30849e-06	9.17343e-06	0.00016617	0.000275722	1.83157e-06	0.000115867	0.000313813	0.000183058	7.46636e-06	8.30228e-05	0.000175016	9.62983e-06	0.000147908	0.000204246	0.183362	11.1196	0.0895184	23.4406	0.112522	15.3593	0.0404002	21.2097	50S ribosomal protein L24 OS=Synechococcus sp. (strain WH8102) OX=84588 GN=rplX PE=3 SV=1
Q7U470	SYNW2201	4	4	1.31579e-05	9.82864e-06	1.14208e-05	1.41388e-05	9.33602e-06	1.42368e-05	8.26163e-06	5.96462e-06	2.22829e-05	9.12124e-06	1.23024e-05	3.05991e-06	8.51556e-06	7.35418e-06	1.20904e-06	6.1263e-06	1.19225e-05	1.62465e-05	1.14691e-05	1.25705e-05	1.21697e-05	8.1612e-06	5.69293e-06	1.14318e-05	0.184396	1.09604	0.451558	1.06109	0.098024	0.69756	0.290622	1.40075	6-pyruvoyl-tetrahydropterin synthase homolog OS=Synechococcus sp. (strain WH8102) OX=84588 GN=SYNW2201 PE=4 SV=1
Q7U954	SYNW0404	4	4	1.61891e-05	2.86307e-05	2.23482e-06	1.42647e-05	1.61925e-05	2.90404e-06	2.91579e-06	3.78585e-06	9.7804e-06	9.82369e-06	1.94383e-05	2.44446e-06	5.95708e-06	1.63374e-06	2.25367e-07	8.25952e-06	4.08566e-06	9.94583e-06	1.56849e-05	1.11204e-05	5.49401e-06	1.05688e-05	2.60539e-06	7.43034e-06	0.186373	0.708988	0.197354	0.350274	0.124254	0.246517	0.341596	0.703044	Uncharacterized protein OS=Synechococcus sp. (strain WH8102) OX=84588 GN=SYNW0404 PE=4 SV=1
Q7U3S6	SYNW2353	4	4	3.99353e-05	8.374e-05	2.95911e-05	5.43553e-05	7.75951e-05	4.45623e-05	0.000167288	0.000197111	6.34258e-05	3.01492e-05	4.67486e-05	3.51556e-05	0.000159913	0.000194352	5.15123e-06	9.63622e-05	0.00028177	5.47671e-05	5.10888e-05	5.88376e-05	0.000142608	3.73511e-05	0.000119805	0.0001443	0.190407	1.15167	0.0440449	2.79138	0.140827	3.20755	0.121891	3.86333	Arginine biosynthesis bifunctional protein ArgJ OS=Synechococcus sp. (strain WH8102) OX=84588 GN=argJ PE=3 SV=1
Q7U596	SYNW1811	4	4	5.77475e-05	5.32181e-05	2.87093e-05	5.73044e-05	5.445e-05	3.95376e-05	4.12324e-05	3.19617e-05	3.16478e-05	5.87389e-05	5.05546e-05	4.80912e-05	5.18448e-05	8.35208e-05	1.87359e-05	6.38209e-05	5.69959e-05	6.05217e-05	4.65583e-05	5.04307e-05	3.49473e-05	5.24615e-05	5.13671e-05	6.04462e-05	0.192533	1.08317	0.12865	0.750614	0.478786	0.979139	0.0357309	1.1522	Cytidine deaminase OS=Synechococcus sp. (strain WH8102) OX=84588 GN=SYNW1811 PE=3 SV=1
Q7U7G0	SYNW1024	4	4	7.87093e-05	9.87727e-05	2.80066e-05	5.25003e-05	4.08574e-05	4.39403e-05	2.22102e-05	2.48892e-05	3.61908e-05	5.37334e-05	7.77013e-05	5.47386e-05	9.97233e-05	7.1385e-05	2.03848e-05	6.5658e-05	3.75933e-05	8.06326e-05	6.84962e-05	4.5766e-05	2.77634e-05	6.20578e-05	6.38311e-05	6.12946e-05	0.199632	0.668154	0.122194	0.405328	0.473408	1.02857	0.486569	0.987703	Uncharacterized protein OS=Synechococcus sp. (strain WH8102) OX=84588 GN=SYNW1024 PE=4 SV=1
Q7U9X2	SYNW0130	4	4	0.000371617	0.000573964	0.0002405	0.000245617	0.000356313	0.000313595	0.000192855	0.000653431	0.000441002	0.000347817	0.000532263	0.000250501	0.00044038	0.00078855	0.000242511	0.00036389	0.000751972	0.000402047	0.00039536	0.000305175	0.000429096	0.00037686	0.00049048	0.00050597	0.201781	0.77189	0.395706	1.08533	0.139048	1.30149	0.081837	1.34259	Uncharacterized protein OS=Synechococcus sp. (strain WH8102) OX=84588 GN=SYNW0130 PE=4 SV=1
Q7U8X6	SYNW0483	4	4	0.000294062	0.000662015	0.000597176	0.000168283	0.000707409	0.000516026	0.000240353	0.000492734	0.000512464	0.000418529	0.000561124	0.000465778	0.000162294	0.000408266	0.000139325	0.000199798	0.000611511	0.000484135	0.000517751	0.000463906	0.000415184	0.00048181	0.000236628	0.000431815	0.201881	0.896003	0.048571	0.801899	0.0198885	0.491123	0.307745	0.896234	Phycobilisome 7.8 kDa linker polypeptide, allophycocyanin-associated, core OS=Synechococcus sp. (strain WH8102) OX=84588 GN=apcC PE=3 SV=1
Q7U535	SYNW1877	4	4	9.02065e-06	1.87412e-05	9.01227e-06	1.02031e-05	1.55746e-05	6.89974e-06	1.82646e-05	2.12768e-05	2.19576e-05	1.24318e-05	6.6213e-06	4.98317e-06	1.30591e-05	2.27033e-05	4.72077e-06	1.67771e-05	1.93173e-05	2.68813e-05	1.2258e-05	1.08925e-05	2.04997e-05	8.01209e-06	1.34944e-05	2.09919e-05	0.203312	0.8886	0.0568933	1.67235	0.205038	1.68425	0.0623168	2.62003	Aminotransferase OS=Synechococcus sp. (strain WH8102) OX=84588 GN=SYNW1877 PE=4 SV=1
Q7U4P6	SYNW2021	4	4	9.14539e-05	9.98301e-05	4.11173e-05	0.000104439	9.00179e-05	0.000113419	0.000350933	0.000753117	0.0001519	3.59465e-05	0.000155376	0.000140666	0.00027884	0.000426396	1.16131e-05	0.000176832	0.000504377	0.000351308	7.74671e-05	0.000102625	0.00041865	0.000110663	0.00023895	0.000344172	0.206013	1.32476	0.0847811	5.40423	0.212281	2.15926	0.0311275	3.1101	Phycoerythrobilin:ferredoxin oxidoreductase OS=Synechococcus sp. (strain WH8102) OX=84588 GN=pebB PE=3 SV=1
Q7U582	SYNW1825	4	4	0.000108332	9.75186e-05	0.00019164	0.000115108	9.20532e-05	0.000266734	0.000157237	0.000296456	0.000383453	0.000190407	9.87921e-05	0.000203711	0.000219725	0.000200532	0.000229097	0.000142394	0.000156246	0.000388984	0.000132497	0.000157965	0.000279049	0.000164304	0.000216451	0.000229208	0.208241	1.19222	0.04776	2.10608	0.0852216	1.31739	0.218716	1.39503	Uncharacterized protein OS=Synechococcus sp. (strain WH8102) OX=84588 GN=SYNW1825 PE=4 SV=1
Q7U9I1	SYNW0276	4	4	2.34287e-05	2.74212e-05	6.61116e-05	3.20371e-05	4.47195e-05	6.05258e-05	6.18942e-05	0.000105743	0.000107192	2.81442e-05	2.9689e-05	3.96487e-05	3.34967e-05	6.25059e-05	6.52809e-05	4.52816e-05	6.0002e-05	0.000126111	3.89872e-05	4.57608e-05	9.16096e-05	3.2494e-05	5.37611e-05	7.71314e-05	0.208343	1.17374	0.0274734	2.34973	0.061305	1.6545	0.0852711	2.37371	Ribonuclease PH OS=Synechococcus sp. (strain WH8102) OX=84588 GN=rph PE=3 SV=1
Q7U5J2	SYNW1712	4	4	0.00013916	0.000137797	0.000182162	0.000210125	0.000224807	0.000142693	0.000291134	0.000347615	0.000189967	0.000141933	0.000151548	3.77536e-05	0.000304101	0.000475856	4.33272e-05	0.000284775	0.000619741	0.000336278	0.000153039	0.000192542	0.000276239	0.000110412	0.000274428	0.000413598	0.212556	1.25812	0.0883614	1.80502	0.108306	2.4855	0.0420439	3.74596	Possible carbon dioxide concentrating mechanism protein CcmK OS=Synechococcus sp. (strain WH8102) OX=84588 GN=ccmK2 PE=4 SV=1
Q7U4D7	SYNW2132	4	4	4.76235e-06	3.0151e-06	1.60724e-05	9.58491e-06	4.82617e-05	1.02345e-05	1.90636e-05	0.000137762	4.64566e-05	4.9298e-06	7.49715e-06	2.95698e-06	1.39762e-05	8.19451e-05	3.19522e-07	1.63145e-05	4.99707e-05	0.00011392	7.94996e-06	2.26937e-05	6.77608e-05	5.12798e-06	3.20802e-05	6.00683e-05	0.221673	2.85457	0.127002	8.52341	0.188956	6.25593	0.10137	11.7138	Ferredoxin-dependent glutamate synthase, Fd-GOGAT OS=Synechococcus sp. (strain WH8102) OX=84588 GN=glsF PE=4 SV=1
Q7U4E5	SYNW2123	4	4	2.08154e-06	1.1841e-06	8.26673e-07	9.26806e-07	2.68954e-05	9.26582e-07	1.09275e-06	3.23349e-05	3.59535e-06	2.71529e-05	1.23279e-05	4.96063e-06	1.03705e-05	1.27763e-05	1.19006e-07	1.42768e-06	1.00166e-05	3.9014e-06	1.3641e-06	9.58292e-06	1.2341e-05	1.48138e-05	7.75527e-06	5.11523e-06	0.223449	7.02507	0.196181	9.04698	0.150145	0.523516	0.175086	0.345302	Photosystem I P700 chlorophyll a apoprotein A2 OS=Synechococcus sp. (strain WH8102) OX=84588 GN=psaB PE=3 SV=1
Q7U9X1	SYNW0131	4	4	8.06474e-06	7.52754e-06	3.6626e-06	6.85633e-06	9.93674e-06	5.5715e-06	5.47719e-06	1.26657e-05	8.17273e-06	4.72956e-06	8.00497e-06	6.05818e-06	9.20592e-06	1.59234e-05	2.03927e-06	7.47944e-06	1.36912e-05	1.4843e-05	6.41829e-06	7.45485e-06	8.77187e-06	6.26424e-06	9.05621e-06	1.20045e-05	0.228203	1.1615	0.221171	1.3667	0.256857	1.4457	0.040541	1.91636	Uncharacterized protein OS=Synechococcus sp. (strain WH8102) OX=84588 GN=SYNW0131 PE=4 SV=1
Q7U912	SYNW0447	4	4	0.000182293	0.000296456	8.04381e-05	0.000138049	0.000145188	0.000124824	0.000153854	0.000111904	0.00011827	0.000202775	0.000229204	9.97488e-05	0.000259336	0.000286817	2.47791e-05	0.000220845	0.000171989	0.000103535	0.000186396	0.00013602	0.000128009	0.000177242	0.000190311	0.000165457	0.233557	0.729738	0.234605	0.686761	0.397278	1.07373	0.330223	0.933504	Putative hexapeptide transferase family protein OS=Synechococcus sp. (strain WH8102) OX=84588 GN=SYNW0447 PE=4 SV=1
Q7U8I9	SYNW0628	4	4	0.000112301	0.000104357	7.42027e-05	9.79678e-05	0.000120642	0.000110601	9.27084e-05	0.000250335	0.000203226	9.55248e-05	8.56364e-05	0.000166693	0.00017875	0.000211283	6.46326e-05	0.000153746	0.000194084	0.000313807	9.69538e-05	0.000109737	0.00018209	0.000115951	0.000151555	0.000220546	0.238736	1.13185	0.123456	1.87811	0.330599	1.30706	0.0277677	1.90205	Uncharacterized protein OS=Synechococcus sp. (strain WH8102) OX=84588 GN=SYNW0628 PE=4 SV=1
Q7U9G6	SYNW0292	4	4	0.000109173	0.000104591	9.2733e-05	8.94927e-05	0.000134271	0.000121689	0.000139373	0.000243357	0.000145778	0.000102803	0.0001302	7.31571e-05	0.000177774	0.000209974	5.92781e-05	0.000158981	0.000223178	0.000146712	0.000102165	0.000115151	0.000176169	0.000102053	0.000149009	0.00017629	0.254987	1.1271	0.0772408	1.72435	0.131495	1.46011	0.00994427	1.72744	Aspartyl/glutamyl-tRNA(Asn/Gln) amidotransferase subunit C OS=Synechococcus sp. (strain WH8102) OX=84588 GN=gatC PE=3 SV=1
Q7U888	SYNW0734	4	4	6.75389e-05	7.39158e-05	2.99784e-05	5.53902e-05	4.83793e-05	4.22651e-05	4.81968e-05	3.99327e-05	5.53496e-05	4.56747e-05	7.0111e-05	6.48787e-05	4.21257e-05	3.43054e-05	2.37009e-05	2.68461e-05	3.07167e-05	6.71768e-05	5.71444e-05	4.86782e-05	4.78264e-05	6.02214e-05	3.33773e-05	4.15799e-05	0.262204	0.851846	0.326876	0.836939	0.0748654	0.554243	0.130765	0.690449	Uncharacterized protein OS=Synechococcus sp. (strain WH8102) OX=84588 GN=SYNW0734 PE=4 SV=1
Q7U4Z0	SYNW1923	4	4	7.29331e-06	9.84192e-06	1.18447e-05	1.48737e-05	6.99982e-06	1.39218e-05	2.09359e-05	7.23629e-05	1.64178e-05	5.90703e-06	7.93562e-06	6.54775e-06	1.12331e-05	1.6367e-05	2.55679e-06	1.28512e-05	4.58934e-05	1.64488e-05	9.65997e-06	1.19318e-05	3.65722e-05	6.7968e-06	1.00523e-05	2.50645e-05	0.2646	1.23518	0.136715	3.78595	0.237532	1.47897	0.102883	3.68768	Uncharacterized protein OS=Synechococcus sp. (strain WH8102) OX=84588 GN=SYNW1923 PE=4 SV=1
Q7U6T4	SYNW1252	4	4	1.78536e-05	3.11354e-05	1.97811e-05	1.59867e-05	1.46267e-05	2.4293e-05	9.54749e-06	4.07097e-05	2.70351e-05	2.64458e-05	3.30475e-05	1.96845e-05	2.45526e-05	2.34231e-05	1.24662e-05	2.77665e-05	2.87e-05	3.24095e-05	2.29234e-05	1.83021e-05	2.57641e-05	2.63926e-05	2.01473e-05	2.96253e-05	0.267532	0.798405	0.331544	1.12392	0.055894	0.76337	0.292802	1.12249	Uncharacterized protein OS=Synechococcus sp. (strain WH8102) OX=84588 GN=SYNW1252 PE=4 SV=1
Q7U8G7	SYNW0651	4	4	2.52303e-05	1.71407e-05	1.50249e-05	1.79666e-05	1.56884e-05	1.77259e-05	1.42095e-05	4.72092e-05	1.41716e-05	2.52896e-05	2.34048e-05	1.52681e-05	3.34113e-05	7.81218e-05	8.29186e-06	2.11557e-05	2.80796e-05	2.48883e-05	1.91319e-05	1.71269e-05	2.51968e-05	2.13208e-05	3.99417e-05	2.47078e-05	0.279774	0.895201	0.33605	1.317	0.210766	1.87336	0.244198	1.15886	Uncharacterized protein OS=Synechococcus sp. (strain WH8102) OX=84588 GN=SYNW0651 PE=4 SV=1
Q7U5V2	SYNW1591	4	4	0.000215864	0.000139532	6.34466e-05	0.000170841	0.000150726	6.30979e-05	0.000147852	0.000270749	0.000102072	0.000139866	0.000133845	4.33522e-05	0.000263081	0.000170203	1.45525e-05	0.000129332	0.000260157	7.46351e-05	0.000139614	0.000128222	0.000173558	0.000105688	0.000149279	0.000154708	0.287344	0.918401	0.307566	1.24312	0.21326	1.41245	0.174826	1.46382	Uncharacterized protein OS=Synechococcus sp. (strain WH8102) OX=84588 GN=SYNW1591 PE=4 SV=1
Q7U3J8	SYNW2434	4	3	1.18757e-05	2.19007e-05	7.26435e-06	5.89591e-06	5.07344e-06	1.56672e-05	7.47952e-06	2.16999e-05	9.0874e-06	1.09429e-05	1.29988e-05	1.13704e-05	4.85564e-06	8.0869e-06	3.41333e-07	7.53551e-06	1.08007e-05	1.81055e-06	1.36802e-05	8.87885e-06	1.27556e-05	1.17707e-05	4.42796e-06	6.7156e-06	0.289316	0.649027	0.331896	0.932412	0.0297006	0.376185	0.0784156	0.570535	Uncharacterized protein OS=Synechococcus sp. (strain WH8102) OX=84588 GN=SYNW2434 PE=4 SV=1
Q7U9N3	SYNW0221	4	4	0.000272226	0.000249093	0.000124306	0.000260613	0.000213347	0.000141558	0.000219316	0.000170634	0.000252276	0.000236367	0.000189555	0.000155208	0.000369325	0.00019261	0.000103619	0.000283345	9.58426e-05	0.00023896	0.000215208	0.000205173	0.000214076	0.00019371	0.000221851	0.000206049	0.289839	0.953367	0.493836	0.994736	0.329154	1.14527	0.420359	1.0637	Uncharacterized protein OS=Synechococcus sp. (strain WH8102) OX=84588 GN=SYNW0221 PE=4 SV=1
Q7U8R0	SYNW0553	4	4	1.37732e-05	1.58517e-05	1.105e-05	1.54195e-05	1.29578e-05	1.70355e-05	9.56159e-06	2.94165e-05	1.03667e-05	1.52986e-05	1.49104e-05	5.06028e-06	1.47161e-05	1.21555e-05	9.04147e-06	1.73803e-05	7.54677e-06	9.05289e-06	1.35583e-05	1.51376e-05	1.64482e-05	1.17564e-05	1.1971e-05	1.13266e-05	0.300307	1.11648	0.323997	1.21315	0.461886	1.01825	0.456878	0.963444	Conserved hypothetical OS=Synechococcus sp. (strain WH8102) OX=84588 GN=SYNW0553 PE=4 SV=1
Q7TTU5	SYNW1617	4	4	2.82257e-05	0.000100452	0.000160285	2.54664e-05	8.16288e-05	0.000230008	4.55482e-05	7.07522e-05	0.000287756	2.4911e-05	7.59077e-05	0.00021029	5.4348e-05	0.000127575	0.000267229	5.84386e-05	8.37546e-05	0.000314194	9.63209e-05	0.000112368	0.000134686	0.000103703	0.000149717	0.000152129	0.307711	1.1666	0.248348	1.3983	0.0159717	1.44372	0.116866	1.46697	30S ribosomal protein S16 OS=Synechococcus sp. (strain WH8102) OX=84588 GN=rpsP PE=3 SV=1
Q7U4G5	SYNW2103	4	4	5.49872e-05	9.7792e-05	1.27609e-05	4.19157e-05	3.79521e-05	4.16692e-05	4.91856e-05	7.28734e-05	8.86492e-05	1.37518e-05	4.60831e-05	2.30112e-05	3.47871e-05	6.80639e-05	1.31621e-05	3.31814e-05	0.000104786	6.27526e-05	5.518e-05	4.05123e-05	7.02361e-05	2.76154e-05	3.8671e-05	6.69066e-05	0.312453	0.734185	0.337187	1.27285	0.200599	1.40034	0.0370724	2.4228	Uncharacterized protein OS=Synechococcus sp. (strain WH8102) OX=84588 GN=SYNW2103 PE=4 SV=1
Q7U496	SYNW2175	4	4	2.64311e-06	6.47163e-06	5.69079e-06	1.98281e-06	2.20344e-06	7.56849e-06	1.66033e-06	7.90779e-06	3.16011e-06	5.93002e-06	7.69381e-06	3.58572e-06	2.98299e-06	4.16334e-06	1.22678e-06	4.56544e-06	8.28918e-06	6.35119e-06	4.93517e-06	3.91824e-06	4.24274e-06	5.73652e-06	2.79104e-06	6.40194e-06	0.312997	0.793943	0.304752	0.859695	0.00646406	0.486539	0.31652	1.116	ABC transporter, ATP binding component OS=Synechococcus sp. (strain WH8102) OX=84588 GN=SYNW2175 PE=4 SV=1
Q7U7R6	SYNW0915	4	4	1.92675e-05	1.00936e-05	1.05136e-05	2.719e-05	9.38143e-06	8.58393e-06	2.23318e-05	1.35769e-05	3.33092e-05	1.09332e-05	6.28863e-06	4.22344e-06	2.66435e-05	2.00216e-05	4.68574e-06	2.27241e-05	3.27152e-05	1.40916e-05	1.32916e-05	1.50518e-05	2.30727e-05	7.14843e-06	1.71169e-05	2.3177e-05	0.313762	1.13243	0.135872	1.73589	0.086375	2.3945	0.0459829	3.24225	Uncharacterized protein OS=Synechococcus sp. (strain WH8102) OX=84588 GN=SYNW0915 PE=3 SV=1
Q7U4D0	SYNW2139	4	4	5.45095e-05	0.000178619	5.65304e-05	2.82627e-05	6.91018e-05	0.000112931	2.68298e-05	2.38004e-05	0.000135576	2.67094e-05	8.30309e-05	7.61204e-05	2.6742e-05	5.18499e-05	7.13877e-05	2.87204e-05	3.37292e-05	0.000106721	9.65529e-05	7.00985e-05	6.20688e-05	6.19536e-05	4.99932e-05	5.63901e-05	0.318104	0.726011	0.330337	0.642848	0.171573	0.806946	0.417018	0.9102	30S ribosomal protein S10 OS=Synechococcus sp. (strain WH8102) OX=84588 GN=rpsJ PE=3 SV=1
Q7U6A4	SYNW1435	4	4	0.000571542	0.000533183	0.000176288	0.000519263	0.000468568	0.000230624	0.000339409	0.000636908	0.000249636	0.000333293	0.000352882	0.000191169	0.000629958	0.000594135	0.000122777	0.000460057	0.000316546	0.000316503	0.000427004	0.000406152	0.000408651	0.000292448	0.000448956	0.000364369	0.31814	0.951166	0.439934	0.957018	0.151071	1.53517	0.157639	1.24593	Uncharacterized protein OS=Synechococcus sp. (strain WH8102) OX=84588 GN=SYNW1435 PE=4 SV=1
Q7U4Q4	SYNW2013	4	4	1.40273e-05	2.75558e-05	1.87729e-05	1.93723e-05	1.16401e-05	1.93091e-05	6.28818e-06	1.27197e-05	1.8631e-05	1.1527e-05	1.28815e-05	6.77953e-06	2.98563e-06	6.07204e-06	3.57609e-05	5.87199e-06	7.67655e-06	2.85611e-05	2.01187e-05	1.67739e-05	1.25463e-05	1.0396e-05	1.49395e-05	1.40365e-05	0.327554	0.833745	0.108108	0.623614	0.372954	1.43705	0.363502	1.35019	Putative bilin biosynthesis protein (CpeY) OS=Synechococcus sp. (strain WH8102) OX=84588 GN=cpeY PE=4 SV=1
Q7U6G9	SYNW1369	4	4	5.54109e-05	6.01562e-05	3.13975e-05	5.80215e-05	5.36898e-05	4.23591e-05	9.30895e-05	0.000124032	9.36191e-05	4.94903e-05	5.63603e-05	6.14776e-05	0.000106816	8.89848e-05	6.37855e-05	8.83391e-05	6.67175e-05	0.000107901	4.89882e-05	5.13568e-05	0.00010358	5.57761e-05	8.65286e-05	8.76526e-05	0.342111	1.04835	0.0116185	2.11439	0.0964714	1.55136	0.0504934	1.57151	Uncharacterized protein OS=Synechococcus sp. (strain WH8102) OX=84588 GN=SYNW1369 PE=4 SV=1
Q7U978	SYNW0380	4	4	3.46192e-06	3.15781e-05	7.46256e-06	5.09589e-06	1.13874e-05	1.4604e-05	7.21765e-06	3.33124e-05	3.51921e-05	2.13073e-06	4.83711e-06	7.45568e-06	2.14829e-05	2.17329e-05	2.99562e-07	2.51725e-05	2.57418e-05	2.35366e-05	1.41675e-05	1.03624e-05	2.52407e-05	4.80784e-06	1.45051e-05	2.4817e-05	0.346578	0.731422	0.157957	1.78159	0.185087	3.01698	0.00521051	5.16177	Uncharacterized protein OS=Synechococcus sp. (strain WH8102) OX=84588 GN=SYNW0380 PE=4 SV=1
Q7U999	SYNW0359	4	4	0.00304524	0.00182341	0.00524348	0.00296885	0.00223392	0.00445352	0.00337899	0.00317578	0.00524055	0.00268088	0.00156751	0.00759595	0.0069872	0.00608774	0.00259031	0.00562961	0.00349053	0.0117693	0.00337071	0.00321876	0.00393177	0.00394811	0.00522175	0.00696316	0.352728	0.954921	0.151175	1.16645	0.36216	1.32259	0.0217639	1.76367	Bacterial metallothionein OS=Synechococcus sp. (strain WH8102) OX=84588 GN=smtA PE=4 SV=1
Q7U8Z0	SYNW0469	4	4	9.93434e-05	0.000101266	6.05542e-05	0.000106944	7.84301e-05	6.35413e-05	7.78279e-05	0.000153431	0.000116851	0.000111816	8.96827e-05	7.9218e-05	0.000261955	0.000226264	3.18484e-05	0.000152667	0.000111588	0.000215715	8.70547e-05	8.29718e-05	0.000116037	9.35723e-05	0.000173356	0.00015999	0.354207	0.9531	0.185112	1.33292	0.168488	1.85264	0.100982	1.7098	Uncharacterized protein OS=Synechococcus sp. (strain WH8102) OX=84588 GN=SYNW0469 PE=4 SV=1
Q7U6U9	SYNW1237	4	4	0.00031579	0.000269459	0.000221335	0.000231431	0.000331664	0.000310707	0.000235591	0.000275039	0.000202796	0.000366725	0.000389751	0.000354728	0.000408269	0.000298527	0.000211582	0.000325608	0.000211045	0.000327381	0.000268861	0.000291268	0.000237809	0.000370401	0.000306126	0.000288011	0.359125	1.08334	0.174044	0.884504	0.181471	0.826471	0.115153	0.777565	Uncharacterized protein OS=Synechococcus sp. (strain WH8102) OX=84588 GN=SYNW1237 PE=4 SV=1
Q7U980	SYNW0378	4	4	1.25482e-05	2.33774e-05	1.89955e-05	8.28574e-06	2.08302e-05	3.24268e-05	1.61251e-05	2.85012e-05	4.13984e-05	8.5238e-06	1.28992e-05	4.19338e-05	1.48962e-05	3.68154e-05	2.03515e-05	1.55214e-05	5.58009e-05	6.5221e-05	1.8307e-05	2.05142e-05	2.86749e-05	2.11189e-05	2.40211e-05	4.55144e-05	0.366514	1.12057	0.113948	1.56633	0.423465	1.13742	0.0715748	2.15515	Conserved hypothetical OS=Synechococcus sp. (strain WH8102) OX=84588 GN=SYNW0378 PE=4 SV=1
Q7U9K0	SYNW0256	4	4	3.85963e-06	4.58456e-05	8.33632e-06	1.32931e-05	3.29321e-05	2.1319e-05	1.57214e-05	4.77194e-05	4.72666e-05	4.70983e-06	4.93935e-05	8.18789e-06	1.31289e-05	5.20947e-05	8.31212e-06	3.98998e-05	2.24058e-05	0.000114046	1.93472e-05	2.25147e-05	3.69025e-05	2.07638e-05	2.45119e-05	5.87839e-05	0.366828	1.16372	0.126824	1.90738	0.132915	1.18051	0.213115	2.83108	Uncharacterized protein OS=Synechococcus sp. (strain WH8102) OX=84588 GN=SYNW0256 PE=4 SV=1
Q7U6Z1	SYNW1195	4	4	7.61815e-06	2.8673e-05	2.10151e-05	1.7244e-05	2.27574e-05	2.25605e-05	2.45023e-05	5.83054e-05	5.66763e-05	5.60082e-06	1.6025e-05	3.69635e-06	3.22234e-05	3.03625e-05	7.186e-06	2.283e-05	3.14127e-05	5.64235e-05	1.91021e-05	2.0854e-05	4.64947e-05	8.44072e-06	2.32573e-05	3.68888e-05	0.366953	1.09171	0.0192435	2.43401	0.078444	2.75537	0.0720226	4.37033	Methionyl-tRNA formyltransferase OS=Synechococcus sp. (strain WH8102) OX=84588 GN=fmt PE=3 SV=1
Q7TTW9	SYNW0568	4	4	1.03763e-05	2.29294e-05	2.96439e-05	1.53678e-05	2.25359e-05	2.01746e-05	3.24199e-05	3.84933e-05	5.84675e-05	1.05367e-05	1.67836e-05	1.54839e-05	1.52289e-05	3.58892e-05	1.23998e-05	1.64684e-05	3.15574e-05	6.57911e-05	2.09832e-05	1.93594e-05	4.31269e-05	1.42681e-05	2.11726e-05	3.7939e-05	0.368719	0.922616	0.0143045	2.05531	0.199726	1.48392	0.1115	2.65901	Tyrosine--tRNA ligase OS=Synechococcus sp. (strain WH8102) OX=84588 GN=tyrS PE=3 SV=1
Q7U8S8	SYNW0533	4	4	5.6592e-06	9.47082e-06	1.40249e-05	5.78047e-06	1.71276e-05	1.00271e-05	5.93845e-06	3.6396e-06	1.47184e-05	5.30647e-06	9.3375e-06	7.12234e-06	3.92156e-06	3.79038e-06	1.88801e-06	3.88483e-06	3.4733e-06	1.40736e-05	9.71833e-06	1.09784e-05	8.09881e-06	7.25544e-06	3.19998e-06	7.14392e-06	0.373674	1.12966	0.26143	0.833355	0.046914	0.441046	0.489508	0.984629	D-3-phosphoglycerate dehydrogenase OS=Synechococcus sp. (strain WH8102) OX=84588 GN=serA PE=3 SV=1
Q7U4N7	SYNW2030	4	4	7.46544e-06	1.73215e-05	2.55236e-05	1.428e-05	1.39144e-05	1.75271e-05	2.55256e-05	5.46446e-05	6.53251e-05	1.29024e-06	5.0494e-06	1.07393e-05	1.85546e-05	3.07847e-05	8.14473e-06	1.90806e-05	2.77482e-05	5.08796e-05	1.67702e-05	1.52405e-05	4.84984e-05	5.69298e-06	1.91614e-05	3.25695e-05	0.380059	0.908786	0.0219207	2.89194	0.124931	3.36579	0.0290841	5.72099	Uncharacterized protein OS=Synechococcus sp. (strain WH8102) OX=84588 GN=SYNW2030 PE=4 SV=1
Q7U8U0	SYNW0521	4	4	0.00322754	0.00195685	0.0014972	0.00233447	0.00215492	0.0018307	0.00155094	0.00203445	0.0016475	0.00344881	0.00297806	0.00272249	0.00360056	0.00297985	0.00174462	0.00252086	0.00164214	0.00268178	0.0022272	0.00210669	0.00174429	0.00304979	0.00277501	0.00228159	0.392818	0.945894	0.251822	0.783178	0.259531	0.909904	0.0911279	0.748116	Putative ferredoxin-thioredoxin reductase, variable chain OS=Synechococcus sp. (strain WH8102) OX=84588 GN=ftrV PE=4 SV=1
Q7U860	SYNW0764	4	4	5.21444e-05	5.27648e-05	2.53677e-05	5.43093e-05	3.94088e-05	3.1941e-05	4.27225e-05	0.000114717	6.38617e-05	3.8147e-05	5.11003e-05	2.60733e-05	9.01068e-05	0.000133689	6.29555e-06	6.81231e-05	0.000101779	0.000123405	4.34256e-05	4.18864e-05	7.37672e-05	3.84402e-05	7.6697e-05	9.77691e-05	0.411382	0.964554	0.142708	1.6987	0.167216	1.99523	0.0483276	2.54341	Uncharacterized protein OS=Synechococcus sp. (strain WH8102) OX=84588 GN=SYNW0764 PE=4 SV=1
Q7U3S9	SYNW2350	4	4	3.27992e-05	8.54651e-05	3.26221e-05	4.40091e-05	5.64889e-05	4.08538e-05	9.81647e-05	0.000158162	4.92231e-05	4.35604e-05	7.3906e-05	4.55056e-05	5.84869e-05	0.000123731	5.1945e-05	8.79902e-05	0.000167694	5.75023e-05	5.02955e-05	4.71173e-05	0.00010185	5.4324e-05	7.80543e-05	0.000104395	0.414365	0.93681	0.0497518	2.02504	0.107879	1.43683	0.0849247	1.92172	Uncharacterized protein OS=Synechococcus sp. (strain WH8102) OX=84588 GN=SYNW2350 PE=4 SV=1
Q7U3Q7	SYNW2372	4	4	0.000183695	0.000248236	0.000106063	0.000198046	0.000181155	0.000136972	0.000204771	0.000303604	0.000209941	0.000192561	0.000177757	0.000233991	0.000285884	0.0003349	0.000115324	0.000204899	0.000207474	0.000234938	0.000179331	0.000172057	0.000239439	0.000201437	0.000245369	0.000215771	0.416281	0.959441	0.0647051	1.33518	0.325401	1.2181	0.114372	1.07116	Uncharacterized protein OS=Synechococcus sp. (strain WH8102) OX=84588 GN=SYNW2372 PE=3 SV=1
Q7U5B8	SYNW1789	4	4	3.26495e-06	2.3518e-06	8.5009e-06	5.8254e-06	3.3511e-06	5.98152e-06	6.30002e-06	1.03204e-05	4.79354e-06	4.4775e-06	3.75076e-06	1.35377e-06	3.32551e-06	5.96263e-06	1.79314e-06	3.95685e-06	1.31427e-05	4.02986e-06	4.70588e-06	5.05267e-06	7.138e-06	3.19401e-06	3.69376e-06	7.04314e-06	0.419451	1.07369	0.273474	1.51682	0.329088	1.15647	0.159144	2.20511	Metal-dependent carboxypeptidase OS=Synechococcus sp. (strain WH8102) OX=84588 GN=SYNW1789 PE=3 SV=1
Q7U8L8	SYNW0598	4	4	4.63483e-05	3.8649e-05	6.18372e-05	2.58909e-05	4.77492e-05	8.02979e-05	4.7679e-05	0.000135041	0.000188947	4.95476e-05	4.16845e-05	1.95868e-05	5.18086e-05	6.18974e-05	3.7559e-05	4.38579e-05	9.7992e-05	0.000427865	4.89448e-05	5.13127e-05	0.000123889	3.69396e-05	5.04217e-05	0.000189905	0.429337	1.04838	0.09316	2.5312	0.0698213	1.36497	0.178608	5.14095	Possible N-terminal part of IF-2 OS=Synechococcus sp. (strain WH8102) OX=84588 GN=SYNW0598 PE=4 SV=1
Q7U803	SYNW0824	4	4	5.13522e-05	6.14051e-05	8.17152e-05	4.37384e-05	4.82339e-05	0.000107762	5.98867e-05	0.000144554	0.000160685	7.66701e-05	8.41269e-05	8.30052e-05	8.46235e-05	0.000126845	0.00012704	5.49314e-05	0.000106285	0.000241622	6.48241e-05	6.65781e-05	0.000121709	8.12674e-05	0.000112836	0.00013428	0.449643	1.02706	0.0715875	1.87752	0.0580734	1.38846	0.21595	1.65232	Uncharacterized protein OS=Synechococcus sp. (strain WH8102) OX=84588 GN=SYNW0824 PE=4 SV=1
Q7U9J5	SYNW0261	4	4	1.35289e-05	1.49088e-05	1.41472e-05	2.15362e-05	9.94513e-06	9.62323e-06	2.88618e-05	2.13105e-05	1.14735e-05	1.87939e-05	4.12145e-06	5.01985e-06	1.20618e-05	1.45423e-05	1.03163e-05	2.75002e-05	2.6501e-05	9.76327e-06	1.4195e-05	1.37015e-05	2.05486e-05	9.31173e-06	1.23068e-05	2.12548e-05	0.459106	0.965235	0.173048	1.44759	0.307719	1.32164	0.0774464	2.28259	CinA-like protein OS=Synechococcus sp. (strain WH8102) OX=84588 GN=SYNW0261 PE=3 SV=1
Q7U9D0	SYNW0328	4	4	0.00166294	0.000682315	0.000772162	0.00146739	0.000666242	0.00101548	0.00079384	0.000788008	0.000909146	0.00129368	0.00088469	0.00117974	0.00146961	0.0013324	0.000528739	0.0014079	0.00116777	0.00168194	0.00103914	0.0010497	0.000830331	0.00111937	0.00111025	0.0014192	0.470734	1.01016	0.295935	0.799057	0.490243	0.991853	0.058167	1.26786	HIT (Histidine triad) family protein OS=Synechococcus sp. (strain WH8102) OX=84588 GN=SYNW0328 PE=4 SV=1
Q7U570	SYNW1837	4	4	0.000413061	0.000384149	0.000184572	0.000345106	0.000352501	0.000273035	0.000236174	0.000270798	0.00034522	0.000297776	0.000439985	0.000357056	0.000477714	0.000742405	0.000443366	0.000459381	0.00033524	0.000458185	0.000327261	0.000323548	0.000284064	0.000364939	0.000554495	0.000417602	0.472267	0.988654	0.35855	0.868005	0.0469347	1.51942	0.29033	1.14431	Guanylate kinase OS=Synechococcus sp. (strain WH8102) OX=84588 GN=gmk PE=3 SV=1
Q7U9G3	SYNW0295	4	4	3.81959e-05	5.76916e-05	4.5664e-05	4.86717e-05	4.70512e-05	4.71428e-05	3.10786e-05	4.86468e-05	5.06764e-05	4.44342e-05	5.09373e-05	3.61159e-05	4.01042e-05	2.80078e-05	1.84253e-05	5.69837e-05	2.51121e-05	3.06148e-05	4.71838e-05	4.76219e-05	4.34673e-05	4.38291e-05	2.88458e-05	3.75702e-05	0.474715	1.00928	0.243605	0.921232	0.0568706	0.658142	0.314594	0.857197	Putative 3-methyladenine DNA glycosylase OS=Synechococcus sp. (strain WH8102) OX=84588 GN=SYNW0295 PE=3 SV=1
Q7U8Z6	SYNW0463	4	4	2.44388e-05	3.10693e-05	1.52797e-05	1.54779e-05	3.4364e-05	2.02488e-05	2.80346e-05	3.47798e-05	2.7589e-05	1.4816e-05	2.8348e-05	1.8657e-05	1.65029e-05	2.33974e-05	3.32226e-06	1.11559e-05	1.62035e-05	3.56456e-05	2.35959e-05	2.33635e-05	3.01345e-05	2.0607e-05	1.44075e-05	2.10016e-05	0.481303	0.990152	0.0758318	1.27711	0.168629	0.699157	0.48388	1.01915	NADPH-dependent 7-cyano-7-deazaguanine reductase OS=Synechococcus sp. (strain WH8102) OX=84588 GN=queF PE=3 SV=1
Q7U7M8	SYNW0953	4	4	1.33376e-05	1.66132e-05	1.31655e-06	1.92764e-05	1.00041e-05	1.66447e-06	1.47387e-05	3.23285e-05	5.66632e-06	3.07557e-06	2.35901e-06	3.15193e-07	1.55589e-06	7.8064e-06	3.57043e-05	4.58298e-06	1.41376e-05	2.3368e-06	1.04224e-05	1.0315e-05	1.75778e-05	1.91659e-06	1.50222e-05	7.01912e-06	0.489535	0.98969	0.12137	1.68654	0.183304	7.83799	0.133147	3.6623	SwmB-cell surface protein required for swimming motility OS=Synechococcus sp. (strain WH8102) OX=84588 GN=swmB PE=4 SV=1
P0A329	SYNW1719	4	4	0.000179615	0.000161818	0.000400616	0.000250761	0.000252107	0.000233869	0.000278183	0.000250252	0.000184883	0.000214535	0.000174553	0.000168882	0.000178729	0.000353899	0.000154995	0.000206105	0.000499818	0.00025166	0.00024735	0.000245579	0.000237773	0.00018599	0.000229208	0.000319194	0.492428	0.992841	0.467235	0.961281	0.295937	1.23237	0.156405	1.71619	Carbon dioxide-concentrating mechanism protein CcmK OS=Synechococcus sp. (strain WH8102) OX=84588 GN=ccmK PE=3 SV=1
Q7U5H4	SYNW1733	4	4	4.9497e-06	1.864e-06	3.88224e-06	4.1215e-06	3.03582e-06	3.52603e-06	8.34443e-06	2.20728e-05	6.29324e-06	1.02949e-05	3.95383e-06	4.60931e-06	6.46349e-06	1.62131e-05	1.93792e-06	3.49381e-06	1.68687e-05	7.97219e-06	3.56532e-06	3.56112e-06	1.22368e-05	6.286e-06	8.20483e-06	9.44489e-06	0.497541	0.998822	0.136037	3.43218	0.373331	1.30525	0.31736	1.50253	N-(5'-phosphoribosyl)anthranilate isomerase OS=Synechococcus sp. (strain WH8102) OX=84588 GN=trpF PE=3 SV=1
Q7U8U2	SYNW0519	4	4	6.54771e-06	1.38275e-05	4.94313e-06	6.29592e-06	1.24025e-05	6.63114e-06	3.856e-06	1.00621e-05	9.5085e-06	1.64541e-05	2.15355e-05	7.80093e-06	2.39612e-05	2.11572e-05	5.04427e-07	3.19329e-05	1.27973e-05	1.39561e-05	8.43945e-06	8.44317e-06	7.80887e-06	1.52635e-05	1.52076e-05	1.95621e-05	0.49855	1.00044	0.416	0.925281	0.495381	0.996339	0.302095	1.28163	2,3-bisphosphoglycerate-independent phosphoglycerate mutase OS=Synechococcus sp. (strain WH8102) OX=84588 GN=gpmI PE=3 SV=1
Q7U4W6	SYNW1947	3	3	4.19555e-07	2.80705e-06	4.54869e-06	1.56247e-06	3.59944e-06	5.56553e-06	6.92336e-06	2.69499e-05	1.56988e-06	1.72138e-06	7.43788e-06	3.44394e-06	1.95551e-06	9.83142e-06	1.41226e-08	4.26464e-06	8.06257e-06	1.6978e-06	2.59177e-06	3.57581e-06	1.18144e-05	4.20107e-06	3.93368e-06	4.675e-06	0.00533879	1.37968	0.182808	4.55843	0.444722	0.936354	0.369602	1.11281	Uncharacterized protein OS=Synechococcus sp. (strain WH8102) OX=84588 GN=SYNW1947 PE=4 SV=1
Q7U6J5	SYNW1343	3	3	0.00164973	0.000726294	0.00073089	0.00226264	0.00127048	0.00110038	0.00225522	0.00153569	0.00239934	0.00142135	0.000818203	0.00311865	0.00435086	0.00344956	0.00364645	0.00201506	0.00203653	0.00378815	0.00103564	0.0015445	0.00206342	0.00178607	0.00381562	0.00261325	0.00983929	1.49135	0.0437256	1.99241	0.0576012	2.13632	0.0261044	1.46313	Ferredoxin OS=Synechococcus sp. (strain WH8102) OX=84588 GN=petF3 PE=4 SV=1
Q7U8Z3	SYNW0466	3	3	3.44105e-06	4.68103e-06	2.48956e-06	4.76298e-06	5.5623e-06	3.2858e-06	3.05885e-06	5.80906e-06	1.51215e-06	5.51319e-06	4.7497e-06	2.91672e-06	8.35616e-06	6.6826e-06	1.21214e-06	7.66465e-06	4.93531e-06	6.37888e-06	3.53721e-06	ç	3.46002e-06	4.39321e-06	5.41697e-06	6.32628e-06	0.0127695	#VALUE!	0.456613	0.978178	0.268945	1.23303	0.0897246	1.44002	Uncharacterized protein OS=Synechococcus sp. (strain WH8102) OX=84588 GN=SYNW0466 PE=4 SV=1
Q7U3A7	SYNW2525	3	3	3.33633e-06	3.3379e-06	1.49573e-06	5.90399e-06	7.75298e-06	4.4042e-06	8.27858e-06	1.9084e-05	7.57632e-06	1.64347e-06	4.51172e-06	2.07751e-06	6.02884e-06	6.6977e-06	1.97386e-06	2.68681e-06	9.97408e-06	5.88681e-06	2.72332e-06	6.02039e-06	1.16463e-05	2.74424e-06	4.90014e-06	6.18257e-06	0.0141905	2.21068	0.0606375	4.27651	0.119052	1.78561	0.0582516	2.25293	Uncharacterized protein OS=Synechococcus sp. (strain WH8102) OX=84588 GN=SYNW2525 PE=4 SV=1
Q7U3T3	SYNW2346	3	3	1.98941e-05	5.43583e-05	6.98777e-05	3.42093e-05	7.51893e-05	8.14683e-05	7.29744e-05	0.000292157	6.4139e-05	1.81757e-05	5.86016e-05	4.52183e-05	1.74681e-05	5.91117e-05	4.79277e-05	2.31317e-05	0.000327278	8.43535e-05	4.80434e-05	6.36223e-05	0.00014309	4.06652e-05	4.15025e-05	0.000144921	0.0147975	1.32427	0.162262	2.97835	0.245254	1.02059	0.167516	3.56376	Chaperone protein ClpB 2 OS=Synechococcus sp. (strain WH8102) OX=84588 GN=clpB2 PE=3 SV=1
Q7U7R9	SYNW0912	3	2	1.95398e-05	1.53279e-05	1.45659e-05	2.74807e-05	1.93319e-05	1.97352e-05	2.30623e-05	3.80214e-05	2.79261e-05	2.37876e-05	1.99877e-05	3.06691e-05	3.85599e-05	2.47631e-05	3.14584e-05	2.32554e-05	2.026e-05	3.74866e-05	1.64779e-05	2.21826e-05	2.967e-05	2.48148e-05	3.15938e-05	2.70007e-05	0.0197143	1.3462	0.0699961	1.80059	0.122337	1.27318	0.223389	1.08809	Uncharacterized protein OS=Synechococcus sp. (strain WH8102) OX=84588 GN=SYNW0912 PE=4 SV=1
Q7U437	SYNW2238	3	3	9.33536e-06	1.41002e-05	1.59891e-05	5.09126e-06	5.59067e-06	1.11212e-05	1.68617e-05	6.95462e-05	2.02132e-05	1.06009e-05	9.87253e-06	1.03921e-05	2.57506e-05	2.05377e-05	3.16417e-06	1.88126e-05	9.00185e-06	2.10425e-05	1.31416e-05	7.26771e-06	3.55404e-05	1.02885e-05	1.64841e-05	1.62856e-05	0.0238209	0.553032	0.15431	2.70442	0.2302	1.60219	0.114618	1.5829	Thymidylate kinase OS=Synechococcus sp. (strain WH8102) OX=84588 GN=tmk PE=3 SV=1
Q7U8R8	SYNW0545	3	3	1.20017e-05	1.29046e-05	1.82158e-05	1.46943e-05	1.79424e-05	2.72521e-05	2.23284e-05	4.98792e-05	3.02664e-05	2.11466e-05	1.32635e-05	1.20536e-05	1.09468e-05	1.3253e-05	7.16428e-06	1.63871e-05	3.43959e-05	1.33883e-05	1.4374e-05	1.9963e-05	3.4158e-05	1.54879e-05	1.04547e-05	2.13904e-05	0.0472442	1.38882	0.0741826	2.37637	0.114636	0.675023	0.264467	1.3811	Conserved hypothetical OS=Synechococcus sp. (strain WH8102) OX=84588 GN=SYNW0545 PE=4 SV=1
Q7U8L5	SYNW0601	3	3	3.03954e-05	2.759e-05	2.27647e-05	4.39921e-05	4.54326e-05	2.70391e-05	4.68412e-05	0.000126656	0.000109207	3.62648e-05	3.60081e-05	3.12454e-05	6.61512e-05	0.000106287	2.77157e-05	6.02627e-05	8.96067e-05	0.000109943	2.69167e-05	3.88213e-05	9.42349e-05	3.45061e-05	6.67181e-05	8.66042e-05	0.0485422	1.44227	0.0600134	3.50098	0.13511	1.93352	0.0405188	2.50982	Ribosome maturation factor RimP OS=Synechococcus sp. (strain WH8102) OX=84588 GN=rimP PE=3 SV=2
Q7U5G2	SYNW1745	3	3	4.09131e-05	4.56547e-05	4.81127e-05	2.35962e-05	4.1375e-05	2.92246e-05	2.94601e-05	8.29916e-05	3.51278e-05	3.74908e-05	5.23098e-05	4.18814e-05	2.88124e-05	3.60453e-05	1.70029e-05	4.13176e-05	3.36584e-05	5.2237e-05	4.48935e-05	3.13986e-05	4.91932e-05	4.3894e-05	2.72868e-05	4.24043e-05	0.0501534	0.699401	0.409525	1.09577	0.0355229	0.621653	0.440477	0.966062	Uncharacterized protein OS=Synechococcus sp. (strain WH8102) OX=84588 GN=SYNW1745 PE=4 SV=1
Q7U795	SYNW1090	3	3	1.43449e-06	3.52813e-06	9.67084e-06	3.78783e-06	1.28824e-05	2.07586e-05	1.9634e-06	3.52413e-06	4.15599e-05	1.63956e-06	4.22937e-06	2.48607e-06	2.57099e-06	8.35875e-07	3.98872e-06	2.82656e-06	1.52966e-06	6.88249e-06	4.87782e-06	1.24763e-05	1.56825e-05	2.785e-06	2.46519e-06	3.74624e-06	0.0522351	2.55776	0.206614	3.21506	0.427619	0.885169	0.342753	1.34515	30S ribosomal protein S2 OS=Synechococcus sp. (strain WH8102) OX=84588 GN=rpsB PE=3 SV=1
Q7U7A2	SYNW1083	3	3	9.1489e-06	1.0309e-05	7.14929e-06	1.26412e-05	1.12799e-05	8.96188e-06	1.29136e-05	3.82878e-05	1.01593e-05	9.48054e-06	8.59014e-06	8.15226e-06	2.82052e-05	3.58177e-05	3.51e-06	2.61033e-05	3.34078e-05	2.32397e-05	8.86905e-06	1.0961e-05	2.04536e-05	8.74098e-06	2.2511e-05	2.75836e-05	0.0529699	1.23587	0.146632	2.30617	0.14263	2.57533	0.0123712	3.15566	Possible Zn-dependent peptidase OS=Synechococcus sp. (strain WH8102) OX=84588 GN=SYNW1083 PE=3 SV=1
Q7U8D5	SYNW0686	3	3	1.73776e-05	2.99998e-05	1.20112e-05	6.20752e-05	9.77603e-05	2.72142e-05	0.000112627	0.000536438	5.1876e-05	1.14453e-05	1.80068e-05	3.54653e-05	0.000268237	0.000649403	1.75531e-05	0.000161928	0.000191547	6.84661e-05	1.97962e-05	6.23499e-05	0.000233647	2.16391e-05	0.000311731	0.000140647	0.0537687	3.14959	0.14168	11.8026	0.131553	14.4059	0.0558676	6.49966	Translation initiation factor IF-1 OS=Synechococcus sp. (strain WH8102) OX=84588 GN=infA PE=3 SV=1
Q7U473	SYNW2198	3	2	7.19849e-06	5.92767e-06	6.21385e-06	8.49964e-06	9.89384e-06	7.76934e-06	1.86394e-05	3.0698e-05	7.95033e-06	7.69872e-06	5.55267e-06	8.16366e-06	8.03438e-06	1.18424e-05	3.48075e-06	1.26178e-05	1.07219e-05	8.8743e-06	6.44667e-06	8.72094e-06	1.90959e-05	7.13835e-06	7.78583e-06	1.0738e-05	0.0578512	1.35278	0.0993221	2.96214	0.428557	1.0907	0.0652785	1.50427	Uncharacterized protein OS=Synechococcus sp. (strain WH8102) OX=84588 GN=SYNW2198 PE=4 SV=1
Q7U3T2	SYNW2347	3	3	0.000136788	0.000120644	6.71338e-05	0.000142297	0.000148464	8.57769e-05	0.000164749	0.000567042	0.000148413	0.000124725	9.78026e-05	0.000116647	0.000278278	0.000332744	5.09202e-05	0.000189917	0.000338089	0.000282316	0.000108189	0.000125513	0.000293401	0.000113058	0.000220648	0.000270108	0.0579363	1.16013	0.147163	2.71194	0.176772	1.95163	0.0452052	2.3891	Lactoylglutathione lyase OS=Synechococcus sp. (strain WH8102) OX=84588 GN=gloA PE=4 SV=1
Q7U659	SYNW1481	3	3	6.31746e-07	2.95106e-06	8.96018e-06	1.39097e-06	6.71177e-06	1.37177e-05	3.47865e-07	1.62805e-06	1.65478e-05	8.1886e-07	2.36497e-06	3.62553e-06	1.68828e-07	6.2695e-07	2.40955e-06	3.77031e-07	2.34617e-06	9.17211e-06	4.18099e-06	7.27349e-06	6.17458e-06	2.26979e-06	1.06844e-06	3.9651e-06	0.0617993	1.73966	0.275994	1.47682	0.0310428	0.470724	0.236136	1.74691	Homoserine kinase OS=Synechococcus sp. (strain WH8102) OX=84588 GN=thrB PE=3 SV=1
Q7U4X5	SYNW1938	3	3	4.34217e-05	3.09216e-05	2.76291e-05	4.61324e-05	4.25929e-05	3.33239e-05	5.40186e-05	4.39348e-05	4.62318e-05	3.13579e-05	2.53722e-05	4.03402e-05	4.51494e-05	3.68039e-05	1.69366e-05	6.38404e-05	3.02291e-05	4.3495e-05	3.39908e-05	4.06831e-05	4.80617e-05	3.23568e-05	3.29633e-05	4.58549e-05	0.0631326	1.19688	0.0136172	1.41396	0.482178	1.01874	0.145711	1.41716	3-dehydroquinate dehydratase OS=Synechococcus sp. (strain WH8102) OX=84588 GN=aroQ PE=3 SV=1
Q7U7L5	SYNW0966	3	3	1.35e-05	2.29563e-05	4.20062e-05	6.09332e-05	0.000105878	5.6272e-05	0.000343794	0.000891634	4.781e-05	2.04193e-05	2.4965e-05	1.4406e-05	0.000127386	0.000721448	3.37113e-06	0.000117541	0.000737822	5.32036e-05	2.61542e-05	7.4361e-05	0.000427746	1.99301e-05	0.000284068	0.000302855	0.0677726	2.84318	0.12578	16.3548	0.175409	14.2532	0.159924	15.1959	Ribose-phosphate pyrophosphokinase OS=Synechococcus sp. (strain WH8102) OX=84588 GN=prs PE=3 SV=1
Q7U4Z8	SYNW1914	3	3	4.39831e-07	8.22915e-07	2.27831e-06	6.8207e-07	3.15776e-06	4.66082e-06	1.31037e-06	6.92983e-06	3.72495e-06	7.92691e-08	1.29957e-07	2.05033e-07	5.56911e-07	9.54328e-07	1.29247e-06	6.82858e-07	8.25779e-07	3.28824e-07	1.18035e-06	2.83355e-06	3.98838e-06	1.38086e-07	9.34571e-07	6.12487e-07	0.071937	2.4006	0.11619	3.37898	0.0229014	6.76802	0.0579551	4.43554	Glycine/sarcosine N-methyltransferase OS=Synechococcus sp. (strain WH8102) OX=84588 GN=bsmA PE=1 SV=1
Q7TTU8	SYNW1519	3	3	9.52022e-06	3.65302e-05	7.89795e-06	2.23592e-05	4.47265e-05	9.12205e-06	6.8782e-05	0.00080591	5.53067e-05	1.05535e-05	1.77145e-05	1.24566e-05	7.28969e-05	0.000176862	1.3956e-06	5.54775e-05	0.000363334	0.00013982	1.79828e-05	2.54026e-05	0.00031	1.35749e-05	8.37181e-05	0.000186211	0.0795031	1.41261	0.172889	17.2387	0.145342	6.16714	0.0970918	13.7173	Tryptophan synthase alpha chain OS=Synechococcus sp. (strain WH8102) OX=84588 GN=trpA PE=3 SV=1
Q7U8F3	SYNW0667	3	3	3.64856e-06	5.65132e-06	8.30077e-06	8.91514e-06	2.8921e-05	1.56159e-05	6.17094e-06	7.83451e-05	1.47925e-05	6.05662e-06	2.47391e-05	8.25525e-06	8.45746e-06	1.85918e-05	5.59443e-06	8.45894e-06	2.16491e-05	2.4933e-05	5.86688e-06	1.78174e-05	3.31028e-05	1.3017e-05	1.08812e-05	1.8347e-05	0.0852688	3.03694	0.177008	5.64232	0.240065	0.835926	0.230549	1.40947	Ribosome hibernation promoting factor OS=Synechococcus sp. (strain WH8102) OX=84588 GN=lrtA PE=3 SV=1
Q7U5L7	SYNW1686	3	3	1.19914e-05	1.17262e-05	1.67882e-05	7.491e-05	3.18193e-05	3.03009e-05	0.00014345	0.000241451	0.000412346	9.16738e-06	8.42612e-06	7.52345e-05	0.000257889	0.000113485	5.0994e-05	0.000134577	0.000188891	0.000606374	1.35019e-05	4.56767e-05	0.000265749	3.09427e-05	0.000140789	0.000309947	0.0866901	3.38298	0.0410103	19.6823	0.149077	4.55001	0.079642	10.0168	Probable malate:quinone oxidoreductase OS=Synechococcus sp. (strain WH8102) OX=84588 GN=mqo PE=3 SV=1
Q7U8V6	SYNW0503	3	3	7.51719e-06	4.93104e-06	7.23627e-06	1.33999e-05	6.51316e-06	8.63875e-06	4.28422e-06	2.84225e-05	2.12248e-05	1.19055e-05	1.3094e-05	6.62853e-06	8.75762e-06	5.05334e-06	4.20471e-06	6.1327e-06	1.23485e-05	3.77001e-05	6.5615e-06	9.51726e-06	1.79772e-05	1.05427e-05	6.00522e-06	1.87271e-05	0.0905083	1.45047	0.14091	2.7398	0.0618562	0.56961	0.275785	1.77631	Putative nicotinate-nucleotide adenylyltransferase OS=Synechococcus sp. (strain WH8102) OX=84588 GN=SYNW0503 PE=3 SV=1
Q7U643	SYNW1497	3	3	0.0117073	0.0173344	0.00344758	0.00327024	0.00327483	0.00270099	0.00278814	0.00223336	0.0040588	0.00350869	0.00997402	0.00208503	0.00436715	0.00459933	0.00183433	0.00377494	0.00257539	0.0028185	0.0108298	0.00308202	0.00302677	0.00518925	0.00360027	0.00305628	0.0912134	0.284588	0.114929	0.279486	0.24744	0.693794	0.251709	0.588964	Type I copper blue protein: plastocyanin OS=Synechococcus sp. (strain WH8102) OX=84588 GN=petE PE=4 SV=1
Q7U5B4	SYNW1793	3	3	2.3913e-06	4.80224e-06	4.43895e-06	2.44343e-06	7.87729e-06	6.66925e-06	3.32611e-06	8.81538e-06	3.28268e-06	2.64301e-06	6.0964e-06	1.92956e-06	1.52972e-06	5.83856e-06	1.61366e-06	2.50292e-06	3.41257e-06	5.94288e-06	3.8775e-06	5.66333e-06	5.14139e-06	3.55632e-06	2.99398e-06	3.95279e-06	0.0929072	1.46056	0.244245	1.32596	0.0892395	0.841874	0.428913	1.11148	Uncharacterized protein OS=Synechococcus sp. (strain WH8102) OX=84588 GN=SYNW1793 PE=4 SV=1
Q7U9V1	SYNW0152	3	3	7.03568e-06	4.95452e-06	4.85544e-06	4.28893e-06	1.63968e-06	5.01548e-06	6.19221e-07	1.07444e-06	1.45886e-06	6.99387e-06	9.16456e-06	4.54405e-06	2.11156e-06	3.70887e-06	3.20007e-06	2.1699e-06	2.15864e-06	1.38189e-06	5.61521e-06	3.64803e-06	1.05084e-06	6.90083e-06	3.00683e-06	1.90348e-06	0.104537	0.649669	0.0198064	0.187142	0.0469561	0.435721	0.0230959	0.275833	Ribonuclease 3 OS=Synechococcus sp. (strain WH8102) OX=84588 GN=rnc PE=3 SV=1
Q7U6Y5	SYNW1201	3	2	7.47831e-06	7.73976e-06	2.03502e-05	1.42388e-05	2.01532e-05	2.05057e-05	2.23027e-05	4.73537e-05	2.42203e-05	8.31167e-06	7.97472e-06	1.58253e-05	2.55025e-05	6.57621e-05	1.87946e-05	1.28233e-05	3.27974e-05	4.75314e-05	1.18561e-05	1.82993e-05	3.12922e-05	1.07039e-05	3.66864e-05	3.10507e-05	0.105263	1.54345	0.103702	2.63934	0.127232	3.42738	0.0651221	2.90087	Flavin prenyltransferase UbiX OS=Synechococcus sp. (strain WH8102) OX=84588 GN=ubiX PE=3 SV=1
Q7U834	SYNW0790	3	3	4.977e-06	1.40879e-05	1.15205e-05	3.86216e-05	3.27938e-05	1.07342e-05	8.96185e-05	0.000108104	0.000216894	8.25387e-06	9.83276e-06	1.41001e-05	8.76337e-05	6.41414e-05	5.70265e-06	0.000103685	4.56692e-05	0.000376204	1.01951e-05	2.73832e-05	0.000138206	1.07289e-05	5.24926e-05	0.000175186	0.1134	2.6859	0.0403964	13.556	0.125376	4.89264	0.121392	16.3284	Putative oxidoreductase OS=Synechococcus sp. (strain WH8102) OX=84588 GN=SYNW0790 PE=4 SV=1
Q7UA66	SYNW0034	3	3	3.35479e-05	3.14852e-05	0.000124415	8.04836e-05	0.000121799	0.000122464	0.000121109	0.000149505	8.86751e-05	4.96143e-05	2.43137e-05	0.00010909	0.000152033	7.44863e-05	0.000207889	8.18219e-05	0.000146456	0.000312333	6.31493e-05	0.000108249	0.000119763	6.1006e-05	0.000144803	0.000180204	0.116333	1.71418	0.175816	1.8965	0.0190563	2.37358	0.0686219	2.95387	Biotin carboxyl carrier protein of acetyl-CoA carboxylase OS=Synechococcus sp. (strain WH8102) OX=84588 GN=accB PE=4 SV=1
Q7U493	SYNW2178	3	3	3.07298e-05	5.27931e-05	0.000142888	3.98721e-05	6.16653e-05	0.000192186	7.35281e-05	0.000124214	0.000204238	8.75668e-05	5.65415e-05	0.000234292	0.000124708	0.000320353	8.49781e-05	9.22567e-05	0.00017908	0.000227535	7.54704e-05	9.79079e-05	0.000133993	0.000126133	0.00017668	0.000166291	0.118375	1.2973	0.00995307	1.77544	0.356667	1.40074	0.21683	1.31837	Uncharacterized protein OS=Synechococcus sp. (strain WH8102) OX=84588 GN=SYNW2178 PE=4 SV=1
Q7U5A1	SYNW1806	3	2	0.000190619	0.000300198	4.6602e-05	2.78785e-05	3.5153e-05	6.37226e-05	6.38936e-05	4.73659e-05	2.59451e-05	8.41451e-05	0.00019854	5.59686e-05	8.21363e-05	8.18766e-05	3.29302e-05	6.65106e-05	3.62182e-05	3.7935e-05	0.000179139	4.22514e-05	4.57349e-05	0.000112885	6.56477e-05	4.68879e-05	0.119415	0.235857	0.0925759	0.255303	0.15604	0.581547	0.152068	0.415362	Uncharacterized protein OS=Synechococcus sp. (strain WH8102) OX=84588 GN=SYNW1806 PE=4 SV=1
Q7U5E0	SYNW1767	3	3	4.01806e-05	0.000136336	3.3663e-05	1.46127e-05	3.57711e-05	2.50938e-05	2.33681e-05	9.64763e-05	9.47946e-05	8.21093e-06	5.25637e-05	2.25166e-05	1.97515e-05	9.69223e-05	1.37244e-05	2.35424e-05	4.52253e-05	8.02203e-05	7.00597e-05	2.51592e-05	7.15463e-05	2.77638e-05	4.34661e-05	4.96627e-05	0.126526	0.359111	0.482809	1.02122	0.208628	1.56557	0.184731	1.78876	Putative arsenate reductase OS=Synechococcus sp. (strain WH8102) OX=84588 GN=SYNW1767 PE=3 SV=1
Q7U9J9	SYNW0257	3	3	0.000225867	0.000386307	0.000247505	0.000185253	0.000239644	0.000238105	0.000123541	0.000260754	0.000171382	0.000306131	0.00035707	0.000210928	0.000289647	0.000372236	0.000266081	0.000428946	0.00021242	0.000491124	0.00028656	0.000221001	0.000185226	0.000291377	0.000309322	0.000377497	0.127633	0.77122	0.00964025	0.646377	0.23893	1.06159	0.279606	1.29556	Uncharacterized protein OS=Synechococcus sp. (strain WH8102) OX=84588 GN=SYNW0257 PE=4 SV=1
Q7U6R9	SYNW1267	3	3	5.20091e-05	5.80965e-05	4.05732e-05	8.00316e-05	6.40452e-05	4.35451e-05	7.88063e-05	0.000105575	0.000143654	5.21404e-05	4.4692e-05	3.6382e-05	9.72724e-05	0.000146214	4.14606e-05	9.36477e-05	9.31112e-05	0.000114666	5.02263e-05	6.25406e-05	0.000109345	4.44048e-05	9.49823e-05	0.000100475	0.129712	1.24518	0.0609446	2.17705	0.106165	2.13901	0.0190998	2.2627	Uncharacterized protein OS=Synechococcus sp. (strain WH8102) OX=84588 GN=SYNW1267 PE=4 SV=1
Q7U4V6	SYNW1957	3	3	2.97566e-06	5.63332e-06	3.15509e-06	3.0095e-06	2.24104e-06	1.94275e-06	2.86481e-06	2.37328e-06	1.0187e-05	7.10197e-07	4.57508e-07	1.41813e-06	9.14623e-07	1.14931e-06	7.0375e-07	9.06148e-07	1.01126e-06	2.21989e-06	3.92136e-06	2.39776e-06	5.14168e-06	8.61943e-07	9.22561e-07	1.3791e-06	0.133741	0.611462	0.363663	1.3112	0.448292	1.07033	0.0493875	1.59999	Possible LysM domain OS=Synechococcus sp. (strain WH8102) OX=84588 GN=SYNW1957 PE=4 SV=1
Q7U583	SYNW1824	3	3	1.60936e-05	2.28738e-05	1.21956e-05	3.0927e-06	1.10987e-05	1.48613e-05	9.09041e-06	1.30947e-05	1.27041e-05	1.05787e-05	2.58105e-05	1.20554e-05	3.65548e-06	3.68872e-06	6.55685e-05	3.77116e-06	8.28465e-06	4.02393e-06	1.70544e-05	9.68421e-06	1.16298e-05	1.61482e-05	2.43042e-05	5.35991e-06	0.140251	0.567844	0.109778	0.681923	0.378882	1.50507	0.0430236	0.33192	50S ribosomal protein L19 OS=Synechococcus sp. (strain WH8102) OX=84588 GN=rplS PE=3 SV=1
Q7U6W1	SYNW1225	3	3	1.30405e-05	1.86491e-05	8.59522e-06	4.64875e-05	0.000142129	1.03727e-05	9.46647e-05	0.000379832	9.35567e-05	1.60551e-05	1.83347e-05	7.94221e-06	0.000109397	0.000314574	3.40789e-06	5.55146e-05	0.000213469	0.000170739	1.34283e-05	6.63298e-05	0.000189351	1.41106e-05	0.000142459	0.000146574	0.141916	4.93956	0.0989778	14.1009	0.142168	10.0959	0.0539291	10.3875	30S ribosomal protein S18 OS=Synechococcus sp. (strain WH8102) OX=84588 GN=rpsR PE=3 SV=1
Q7U5R4	SYNW1636	3	3	0.00010382	0.000103433	2.14372e-05	3.94977e-05	7.80907e-05	2.5313e-05	4.10367e-05	0.00012666	8.84428e-05	7.34136e-05	6.19499e-05	1.76527e-05	7.91371e-05	0.000106249	1.16809e-05	9.66071e-05	8.41545e-05	7.46988e-05	7.62301e-05	4.76338e-05	8.53797e-05	5.10054e-05	6.5689e-05	8.51535e-05	0.142345	0.624869	0.416341	1.12003	0.21782	1.28788	0.0482384	1.6695	Uncharacterized protein OS=Synechococcus sp. (strain WH8102) OX=84588 GN=SYNW1636 PE=4 SV=1
Q7TTX0	SYNW0534	3	3	5.39553e-06	2.98118e-05	3.76866e-06	8.84938e-07	4.66925e-06	1.93019e-06	2.97571e-08	3.03313e-07	7.70277e-06	2.9633e-06	1.23027e-05	6.59547e-07	1.67283e-06	6.4937e-07	1.1078e-07	5.13506e-06	1.38242e-06	7.3663e-07	1.2992e-05	2.49479e-06	2.67861e-06	5.30852e-06	8.10992e-07	2.41804e-06	0.145028	0.192025	0.204732	0.206174	0.168157	0.152772	0.275181	0.455501	Ribosomal protein L11 methyltransferase OS=Synechococcus sp. (strain WH8102) OX=84588 GN=prmA PE=3 SV=1
Q7U4L4	SYNW2053	3	3	8.88848e-05	6.71514e-05	2.68043e-05	3.87209e-05	4.3817e-05	3.2384e-05	7.84492e-05	0.000153251	0.00010245	4.84113e-05	6.71186e-05	2.64178e-05	0.000154138	0.000143526	1.44948e-05	0.000110969	0.000161218	0.000145768	6.09468e-05	3.83073e-05	0.000111383	4.73159e-05	0.000104053	0.000139319	0.147406	0.628536	0.120456	1.82755	0.12489	2.19911	0.0152178	2.94444	Molybdopterin biosynthesis protein OS=Synechococcus sp. (strain WH8102) OX=84588 GN=moeB PE=4 SV=1
Q7U8E6	SYNW0674	3	3	6.2199e-05	4.75637e-05	6.07226e-05	5.87085e-05	7.86433e-05	7.47168e-05	4.72952e-05	0.000100679	5.08398e-05	1.92104e-05	2.6767e-05	2.03796e-05	5.7306e-05	8.7907e-05	2.77137e-06	2.59907e-05	6.62202e-05	4.50247e-05	5.68284e-05	7.06895e-05	6.62714e-05	2.2119e-05	4.93281e-05	4.57452e-05	0.149651	1.24391	0.354084	1.16617	0.182249	2.23012	0.0647517	2.06814	Possible cystathionine gamma-synthase OS=Synechococcus sp. (strain WH8102) OX=84588 GN=SYNW0674 PE=3 SV=1
Q7U3Z1	SYNW2286	3	3	5.60235e-06	3.05372e-06	1.30498e-05	3.62622e-05	5.63317e-05	4.32901e-06	0.000217784	0.000479678	3.54193e-05	3.78695e-06	2.43401e-06	2.57848e-06	0.000122802	0.000253398	1.40551e-07	0.000173034	0.000302035	4.0027e-05	7.23529e-06	3.23076e-05	0.000244294	2.93315e-06	0.000125447	0.000171699	0.150269	4.46528	0.106858	33.7642	0.118023	42.7687	0.0777479	58.5373	Putative N-acetyl-glucosamine-6-phosphate deacetylase OS=Synechococcus sp. (strain WH8102) OX=84588 GN=SYNW2286 PE=3 SV=1
Q7U433	SYNW2242	3	3	9.51224e-06	9.60946e-06	1.364e-05	1.1718e-05	1.01253e-05	2.59234e-05	1.18803e-05	6.93213e-06	1.66943e-05	2.88769e-06	1.266e-05	1.00675e-05	7.11714e-06	1.16005e-05	8.76579e-06	5.66581e-06	1.07802e-05	1.63284e-05	1.09206e-05	1.59222e-05	1.18356e-05	8.5384e-06	9.16115e-06	1.09248e-05	0.153211	1.458	0.331457	1.08379	0.381477	1.07294	0.209035	1.27949	Uncharacterized protein OS=Synechococcus sp. (strain WH8102) OX=84588 GN=SYNW2242 PE=4 SV=1
Q7U516	SYNW1896	3	3	6.96921e-06	1.41533e-05	1.82367e-06	4.55832e-06	7.30937e-06	2.45315e-06	3.14485e-06	7.18297e-06	4.1669e-06	1.15509e-06	4.77595e-06	2.32833e-06	6.88897e-06	5.11491e-06	6.9543e-07	2.1511e-06	1.04906e-05	6.64268e-06	7.64873e-06	4.77362e-06	4.83157e-06	2.75312e-06	4.23311e-06	6.42814e-06	0.158138	0.624106	0.205655	0.631683	0.285363	1.53756	0.0597581	2.33485	30S ribosomal protein S14 OS=Synechococcus sp. (strain WH8102) OX=84588 GN=rpsN PE=3 SV=1
Q7U5G6	SYNW1741	3	3	2.60648e-06	1.27979e-05	1.52142e-06	1.10801e-06	1.68281e-06	8.70505e-07	5.99035e-07	6.36731e-07	2.80468e-06	8.94799e-07	4.64143e-06	1.53437e-07	5.87872e-07	1.39952e-06	3.2078e-07	7.94484e-07	4.04296e-06	7.19594e-07	5.64195e-06	1.22044e-06	1.34682e-06	1.89656e-06	7.69389e-07	1.85235e-06	0.159165	0.216316	0.199841	0.238715	0.200631	0.405677	0.453866	0.976689	Uncharacterized protein OS=Synechococcus sp. (strain WH8102) OX=84588 GN=SYNW1741 PE=4 SV=1
Q7U5Z3	SYNW1548	3	3	9.08555e-06	1.56858e-05	6.33594e-06	2.19392e-06	3.1103e-06	8.87458e-06	4.11205e-06	1.24123e-05	1.03705e-05	4.85743e-06	1.34704e-05	4.26833e-06	3.12357e-06	7.34238e-06	8.07655e-06	2.13898e-06	5.349e-06	7.5994e-06	1.03691e-05	4.72627e-06	8.96495e-06	7.53205e-06	6.18084e-06	5.02913e-06	0.164436	0.455804	0.330929	0.864585	0.3423	0.820605	0.264117	0.667697	Uncharacterized protein OS=Synechococcus sp. (strain WH8102) OX=84588 GN=SYNW1548 PE=4 SV=1
Q7U4S3	SYNW1990	3	3	0.000343842	0.000432544	0.000271864	0.000127605	0.00012689	0.000349586	7.08138e-05	0.000244949	0.00021113	0.000276071	0.00051005	0.000286843	0.000336584	0.000183038	5.05199e-05	0.000224441	0.000172212	0.000220345	0.000349417	0.000201361	0.000175631	0.000357655	0.000190048	0.000205666	0.164689	0.576276	0.0531205	0.50264	0.144217	0.531372	0.121949	0.575041	Uncharacterized protein OS=Synechococcus sp. (strain WH8102) OX=84588 GN=SYNW1990 PE=4 SV=1
Q7U4C2	SYNW2148	3	2	0.000184143	0.000245606	7.90866e-05	0.000183975	0.000250608	0.000105678	0.000163884	0.000272831	0.000122475	0.00017115	0.000213331	0.00019058	0.000408797	0.000517172	5.42674e-05	0.000312299	0.000289702	0.000218132	0.000169612	0.000180087	0.000186396	0.000191687	0.000326745	0.000273377	0.16474	1.06176	0.236115	1.09896	0.214105	1.70458	0.0655297	1.42617	ATP-dependent Clp protease adapter protein ClpS OS=Synechococcus sp. (strain WH8102) OX=84588 GN=clpS PE=3 SV=1
Q7U9E2	SYNW0316	3	3	7.32238e-06	8.77776e-06	1.00905e-05	1.93986e-05	7.47454e-06	1.31241e-05	3.59439e-06	6.8575e-06	1.59376e-05	1.5648e-05	1.64513e-05	1.17025e-05	2.41003e-05	1.87171e-05	2.35554e-06	2.60541e-05	1.50886e-05	9.63913e-06	8.73021e-06	1.33324e-05	8.7965e-06	1.46006e-05	1.50576e-05	1.69273e-05	0.181645	1.52716	0.492022	1.00759	0.469088	1.0313	0.311613	1.15936	Uncharacterized protein OS=Synechococcus sp. (strain WH8102) OX=84588 GN=SYNW0316 PE=4 SV=1
Q7TTY2	SYNW0004	3	3	1.95825e-06	7.05828e-06	1.89406e-06	1.25637e-05	7.27274e-06	2.76099e-06	4.36459e-05	1.47814e-05	6.86911e-05	3.3604e-06	6.08166e-06	7.23897e-07	2.37665e-05	1.323e-05	1.47747e-06	3.59921e-05	2.55338e-05	9.95726e-05	3.63687e-06	7.53247e-06	4.23728e-05	3.38865e-06	1.28246e-05	5.36995e-05	0.183012	2.07114	0.0759861	11.6509	0.122288	3.78459	0.0885599	15.8469	Amidophosphoribosyltransferase OS=Synechococcus sp. (strain WH8102) OX=84588 GN=purF PE=3 SV=1
Q7U4Q3	SYNW2014	3	2	1.02603e-05	2.39602e-05	3.48808e-06	5.00965e-06	6.12714e-06	6.19629e-06	1.71217e-05	1.97512e-05	1.88942e-05	3.88497e-06	1.32425e-05	3.5558e-06	1.45881e-05	4.92358e-05	1.21493e-06	1.15285e-05	2.94199e-05	1.98574e-05	1.25695e-05	5.7777e-06	1.85891e-05	6.89443e-06	2.16796e-05	2.02686e-05	0.186904	0.45966	0.200092	1.4789	0.159675	3.14451	0.021485	2.93985	Uncharacterized protein OS=Synechococcus sp. (strain WH8102) OX=84588 GN=SYNW2014 PE=4 SV=1
Q7TTT5	SYNW1865	3	3	5.65257e-05	5.86064e-05	3.10354e-05	5.18809e-05	3.38489e-05	3.31301e-05	3.02945e-05	3.0458e-05	3.7529e-05	4.23315e-05	4.86844e-05	1.83062e-05	3.41529e-05	3.89087e-05	5.39035e-06	5.57392e-05	2.88032e-05	7.93214e-05	4.87225e-05	3.962e-05	3.27605e-05	3.64407e-05	2.61507e-05	5.46213e-05	0.188127	0.813176	0.145735	0.672389	0.00889989	0.717622	0.259834	1.49891	Putative Riboflavin synthase alpha chain OS=Synechococcus sp. (strain WH8102) OX=84588 GN=ribE PE=4 SV=1
Q7U6P5	SYNW1293	3	3	1.23335e-06	1.35683e-05	7.74612e-07	5.7275e-07	2.7427e-06	5.51205e-07	1.03475e-06	2.54221e-05	6.60251e-06	7.65137e-07	8.65824e-07	3.94428e-07	1.25405e-06	9.27844e-06	4.41017e-08	1.28126e-06	6.78983e-06	1.5989e-05	5.19209e-06	1.28888e-06	1.10198e-05	6.7513e-07	3.52553e-06	8.02002e-06	0.188398	0.24824	0.117959	2.12241	0.207317	5.222	0.118878	11.8792	L-threonine dehydratase OS=Synechococcus sp. (strain WH8102) OX=84588 GN=ilvA PE=3 SV=1
Q7U909	SYNW0450	3	3	1.22869e-05	1.28462e-05	3.85752e-06	1.25833e-05	1.22681e-05	1.30082e-06	2.03689e-05	2.80496e-05	2.68994e-05	1.39113e-05	9.10132e-06	1.63842e-06	4.218e-05	2.4856e-05	6.3545e-07	1.86309e-05	1.97497e-05	4.0372e-05	9.66355e-06	8.71739e-06	2.5106e-05	8.217e-06	2.25572e-05	2.62509e-05	0.189382	0.90209	0.0350666	2.59801	0.11644	2.74518	0.113869	3.1947	Putative sugar-phosphate nucleotide transferase OS=Synechococcus sp. (strain WH8102) OX=84588 GN=SYNW0450 PE=4 SV=1
Q7U956	SYNW0402	3	3	0.000392895	0.00035082	0.000208295	0.000302616	0.000191062	0.000254923	0.00014308	0.00015117	0.000256003	0.000300594	0.000338042	0.000192816	0.00031247	0.00025793	0.000117219	0.000285598	0.000119587	0.000336232	0.000317336	0.000249534	0.000183418	0.000277151	0.000229206	0.000247139	0.189865	0.786338	0.141307	0.577992	0.12522	0.82701	0.400706	0.891714	Possible acyl carrier protein OS=Synechococcus sp. (strain WH8102) OX=84588 GN=SYNW0402 PE=4 SV=1
Q7U7F8	SYNW1027	3	3	5.33026e-05	6.72975e-05	5.8687e-05	3.83733e-05	3.63638e-05	6.67068e-05	6.88365e-05	3.17354e-05	6.7018e-05	5.19377e-05	6.78901e-05	5.32001e-05	3.95804e-05	0.000110961	2.46377e-05	4.85895e-05	8.59311e-05	5.57134e-05	5.97624e-05	4.7148e-05	5.58633e-05	5.7676e-05	5.83929e-05	6.34114e-05	0.190279	0.788924	0.414925	0.934757	0.488315	1.01243	0.23181	1.09944	Anti-sigma factor antagonist OS=Synechococcus sp. (strain WH8102) OX=84588 GN=SYNW1027 PE=3 SV=1
Q7U729	SYNW1157	3	3	0.000262578	0.00042959	0.000152022	0.000112263	0.000175857	0.000230931	0.000171231	0.000118325	0.000181172	0.000186326	0.000342751	0.000202763	0.000233598	0.000389167	0.000100459	0.000268463	0.00017908	0.000243871	0.000281397	0.000173017	0.000156909	0.000243947	0.000241075	0.000230471	0.192555	0.61485	0.168992	0.557609	0.479594	0.988227	0.437819	0.94476	Uncharacterized protein OS=Synechococcus sp. (strain WH8102) OX=84588 GN=SYNW1157 PE=4 SV=1
Q7U3Z2	SYNW2285	3	3	2.18646e-05	3.22008e-05	1.96235e-05	1.29869e-05	3.12013e-05	1.99907e-05	8.97884e-06	2.31997e-05	1.58731e-05	3.31172e-05	4.32359e-05	1.33548e-05	1.62991e-05	1.69193e-05	2.53689e-05	2.15104e-05	1.74284e-05	6.31704e-05	2.4563e-05	2.1393e-05	1.60172e-05	2.99026e-05	1.95291e-05	3.40364e-05	0.192968	0.870945	0.042012	0.652088	0.231529	0.653089	0.437513	1.13824	N5-carboxyaminoimidazole ribonucleotide mutase OS=Synechococcus sp. (strain WH8102) OX=84588 GN=purE PE=3 SV=1
Q7U3F0	SYNW2482	3	3	2.27054e-06	1.32607e-05	1.09302e-05	1.50696e-06	2.89766e-06	1.10452e-05	3.23242e-06	6.83717e-06	9.21906e-06	1.08282e-06	4.67443e-06	1.77464e-06	1.30536e-06	2.36359e-06	1.75231e-06	2.93864e-06	6.0977e-06	1.10819e-05	8.8205e-06	5.14993e-06	6.42955e-06	2.51063e-06	1.80709e-06	6.70607e-06	0.194104	0.583859	0.191725	0.728932	0.237562	0.719774	0.12139	2.67107	Uncharacterized protein OS=Synechococcus sp. (strain WH8102) OX=84588 GN=SYNW2482 PE=4 SV=1
Q7UA71	SYNW0029	3	3	7.41003e-07	1.00292e-05	8.3866e-07	3.19273e-07	2.82214e-07	7.11389e-07	8.8308e-08	1.14135e-06	7.54131e-07	4.68813e-07	1.21109e-06	3.27854e-06	2.15709e-07	3.11582e-08	5.04892e-08	4.38145e-07	6.89828e-07	3.60936e-07	3.86961e-06	4.37625e-07	6.61264e-07	1.65281e-06	9.91188e-08	4.96303e-07	0.195376	0.113093	0.188234	0.170887	0.109564	0.0599698	0.162085	0.300278	UDP-N-acetylmuramate--L-alanine ligase OS=Synechococcus sp. (strain WH8102) OX=84588 GN=murC PE=3 SV=1
Q7U6E3	SYNW1395	3	3	3.51955e-05	7.66273e-05	4.11524e-05	1.5012e-05	1.09511e-05	5.33805e-05	3.14653e-05	2.80003e-05	7.69767e-05	3.62148e-05	3.24519e-05	2.43208e-05	1.46707e-05	2.61616e-05	1.23924e-05	1.92799e-05	2.04801e-05	3.5832e-05	5.09917e-05	2.64479e-05	4.54807e-05	3.09958e-05	1.77416e-05	2.51974e-05	0.195423	0.51867	0.421131	0.891924	0.0483842	0.572387	0.288293	0.812928	Uncharacterized protein OS=Synechococcus sp. (strain WH8102) OX=84588 GN=SYNW1395 PE=4 SV=1
Q7U626	SYNW1514	3	3	1.27004e-05	1.01556e-05	6.30808e-06	1.79151e-05	1.34986e-05	4.46661e-06	1.79323e-05	1.66053e-05	1.17551e-05	1.57184e-05	8.95386e-06	5.07323e-06	1.30003e-05	2.181e-05	1.29589e-06	1.20902e-05	2.42632e-05	1.36887e-05	9.72138e-06	1.19601e-05	1.54309e-05	9.91516e-06	1.20354e-05	1.66807e-05	0.199977	1.23029	0.00214613	1.58732	0.365703	1.21384	0.173365	1.68234	Uncharacterized protein OS=Synechococcus sp. (strain WH8102) OX=84588 GN=SYNW1514 PE=4 SV=1
Q7U426	SYNW2249	3	3	1.22284e-05	0.000122365	3.10461e-06	1.17561e-06	1.31921e-06	1.08195e-05	2.15279e-06	1.30943e-05	1.69872e-05	2.86554e-06	3.98534e-05	8.00813e-06	5.18684e-07	1.19322e-05	6.80521e-07	2.68362e-06	7.71578e-06	1.02286e-05	4.58993e-05	4.4381e-06	1.07448e-05	1.6909e-05	4.37714e-06	6.876e-06	0.205187	0.0966921	0.224753	0.234094	0.125269	0.258864	0.230284	0.406647	Malonyl CoA-acyl carrier protein transacylase OS=Synechococcus sp. (strain WH8102) OX=84588 GN=fabD PE=3 SV=1
Q7U4E3	SYNW2125	3	3	3.95696e-06	2.67082e-05	4.93892e-06	4.76578e-06	2.99049e-06	3.88427e-06	7.48669e-06	1.7759e-05	1.60302e-05	4.35735e-06	1.23122e-05	9.75694e-07	7.79163e-06	2.15031e-05	1.46703e-07	7.05547e-06	5.91457e-06	1.14954e-05	1.1868e-05	3.88018e-06	1.37586e-05	5.88176e-06	9.81382e-06	8.15515e-06	0.20879	0.326944	0.388484	1.1593	0.154166	1.66852	0.343801	1.38652	Uncharacterized protein OS=Synechococcus sp. (strain WH8102) OX=84588 GN=SYNW2125 PE=4 SV=1
Q7U861	SYNW0763	3	3	0.000223337	0.00020128	0.000100015	8.51044e-05	0.000130093	0.000146471	0.000191637	0.000190567	0.000121654	0.000257769	0.000197231	0.000145647	0.000173763	0.000165914	4.30415e-05	0.000169877	0.000257952	0.000120487	0.000174877	0.000120556	0.000167953	0.000200216	0.000127573	0.000182772	0.210105	0.689377	0.349511	0.960404	0.0382917	0.637177	0.362354	0.912876	Uncharacterized protein OS=Synechococcus sp. (strain WH8102) OX=84588 GN=SYNW0763 PE=4 SV=1
Q7U459	SYNW2213	3	3	4.28132e-06	6.51641e-06	5.47706e-06	1.42518e-05	9.74454e-06	3.02048e-06	1.69147e-05	3.10881e-05	1.98841e-05	2.35835e-06	1.76934e-06	7.82293e-07	1.16975e-05	1.17837e-05	3.15021e-07	9.56712e-06	2.55312e-05	6.7396e-06	5.42493e-06	9.00562e-06	2.2629e-05	1.63666e-06	7.93207e-06	1.3946e-05	0.211917	1.66004	0.0218476	4.17129	0.102082	4.8465	0.0825413	8.52099	Zeta-carotene desaturase OS=Synechococcus sp. (strain WH8102) OX=84588 GN=crtQ PE=3 SV=1
Q7U5Z8	SYNW1543	3	3	3.02818e-05	3.33096e-05	7.68728e-06	2.33219e-05	7.47386e-05	1.43413e-05	2.27287e-05	0.000215085	8.21096e-05	2.09532e-05	2.23547e-05	9.61505e-06	5.45944e-05	0.000229366	2.84262e-06	4.98037e-05	0.000146099	0.000153454	2.37595e-05	3.74673e-05	0.000106641	1.7641e-05	9.56011e-05	0.000116452	0.220896	1.57694	0.134842	4.48835	0.178247	5.41926	0.0541293	6.60123	Hydroxyacylglutathione hydrolase OS=Synechococcus sp. (strain WH8102) OX=84588 GN=gloB PE=3 SV=1
Q7U5J0	SYNW1714	3	3	2.42174e-05	5.03576e-05	2.66177e-05	1.21677e-05	2.26998e-05	3.58293e-05	2.27759e-05	5.09335e-05	3.60578e-05	1.45741e-05	3.84113e-05	1.52223e-05	1.24577e-05	2.10531e-05	1.2882e-06	1.82485e-05	2.70811e-05	1.70757e-05	3.37309e-05	2.35656e-05	3.65891e-05	2.27359e-05	1.15997e-05	2.08018e-05	0.220913	0.698636	0.241268	1.08473	0.0686727	0.510193	0.361048	0.914931	Putative carboxysome peptide A OS=Synechococcus sp. (strain WH8102) OX=84588 GN=SYNW1714 PE=4 SV=1
Q7U646	SYNW1494	3	3	3.6726e-06	7.72244e-08	4.0803e-06	2.88064e-06	2.41609e-05	3.96852e-06	9.43284e-06	9.91417e-06	5.95157e-06	9.0296e-06	1.86671e-05	1.6563e-06	3.18408e-06	4.21561e-06	1.92506e-07	6.32001e-06	3.09303e-06	1.93002e-06	2.61004e-06	1.03367e-05	8.43286e-06	9.78434e-06	2.53073e-06	3.78102e-06	0.222311	3.96036	0.0634755	3.23093	0.0988	0.258651	0.171164	0.386436	1,4-alpha-glucan branching enzyme GlgB OS=Synechococcus sp. (strain WH8102) OX=84588 GN=glgB PE=3 SV=1
Q7U665	SYNW1474	3	3	1.94199e-05	1.444e-05	2.87577e-06	1.22418e-05	1.36184e-05	3.95085e-06	7.03301e-05	4.49008e-05	2.60251e-05	4.23079e-06	2.26958e-05	3.61701e-06	1.89723e-05	2.53262e-05	9.12862e-06	2.40569e-05	3.19953e-05	3.25315e-05	1.22452e-05	9.93701e-06	4.70853e-05	1.01812e-05	1.7809e-05	2.95279e-05	0.226338	0.811501	0.0262137	3.8452	0.0860046	1.7492	0.0380716	2.90023	Uncharacterized protein OS=Synechococcus sp. (strain WH8102) OX=84588 GN=SYNW1474 PE=4 SV=1
Q7U3Y1	SYNW2296	3	3	1.3563e-06	7.3804e-06	2.40288e-07	1.57244e-06	1.57189e-06	3.96021e-07	1.49358e-06	1.86402e-05	2.3763e-06	1.72876e-07	5.05228e-06	1.21343e-06	2.38096e-06	7.44021e-06	7.27809e-07	8.25308e-07	9.14783e-06	3.25575e-06	2.99233e-06	1.18012e-06	7.50337e-06	2.14619e-06	3.51633e-06	4.40963e-06	0.23009	0.39438	0.159147	2.50753	0.139167	1.6384	0.0759731	2.05463	Uncharacterized protein OS=Synechococcus sp. (strain WH8102) OX=84588 GN=SYNW2296 PE=4 SV=1
Q7U9P4	SYNW0209	3	3	5.43666e-05	5.22015e-05	7.50239e-05	6.48303e-05	0.000102154	6.27735e-05	8.51452e-05	0.000107809	6.48008e-05	7.50812e-05	8.77332e-05	5.06897e-05	8.03602e-05	7.20043e-05	1.76355e-05	7.69924e-05	0.000147973	2.15995e-05	6.05307e-05	7.65859e-05	8.59184e-05	7.1168e-05	5.66667e-05	8.21884e-05	0.235088	1.26524	0.15846	1.41942	0.160437	0.796238	0.35739	1.15485	NAD(P)H-quinone oxidoreductase subunit J OS=Synechococcus sp. (strain WH8102) OX=84588 GN=ndhJ PE=3 SV=1
Q7U5B3	SYNW1794	3	3	0.000208822	0.000137596	0.000195525	0.000181806	0.000225489	0.000221399	0.000157591	0.000191731	0.000190666	0.000261956	0.000205209	0.000194621	0.000313876	0.000274626	5.28296e-05	0.000332944	0.000326168	0.000306903	0.000180648	0.000209565	0.000179996	0.000220595	0.000213777	0.000322005	0.237833	1.16007	0.492446	0.996394	0.464471	0.969092	0.0111682	1.45971	Putative pterin-4-alpha-carbinolamine dehydratase OS=Synechococcus sp. (strain WH8102) OX=84588 GN=SYNW1794 PE=3 SV=1
Q7UA10	SYNW0091	3	3	3.39544e-06	5.8986e-06	7.98775e-06	2.26995e-06	6.90274e-06	1.19238e-05	2.51149e-06	7.2209e-06	1.06672e-05	3.25521e-06	5.54889e-06	7.58252e-06	5.75162e-06	4.03208e-06	2.58423e-06	2.68601e-06	3.80377e-06	9.40273e-06	5.7606e-06	7.03216e-06	6.79985e-06	5.46221e-06	4.12264e-06	5.2975e-06	0.23875	1.22073	0.211157	1.18041	0.299613	0.754757	0.444823	0.969847	Uncharacterized protein OS=Synechococcus sp. (strain WH8102) OX=84588 GN=SYNW0091 PE=4 SV=1
Q7U5Y2	SYNW1559	3	3	1.32994e-05	1.20163e-05	1.05982e-05	5.54465e-06	6.0959e-06	1.47626e-05	3.63581e-06	4.64279e-06	7.31866e-06	5.95083e-06	7.66255e-06	3.02943e-06	1.37095e-06	5.00378e-06	1.31904e-06	1.77086e-06	2.74785e-06	1.13559e-05	1.19713e-05	8.80103e-06	5.19909e-06	5.5476e-06	2.56459e-06	5.29155e-06	0.241181	0.735177	0.0341623	0.434296	0.0357876	0.462288	0.478948	0.953844	Uncharacterized protein OS=Synechococcus sp. (strain WH8102) OX=84588 GN=SYNW1559 PE=4 SV=1
Q7U9D2	SYNW0326	3	3	0.000103206	5.27605e-05	0.000228266	8.62747e-05	0.000121849	0.000239546	0.000202116	0.000214862	0.000288793	9.54647e-05	7.98806e-05	0.000243715	0.000164405	0.000160578	0.000165621	0.000118415	0.00010744	0.000361657	0.000128077	0.000149223	0.000235257	0.000139687	0.000163534	0.000195838	0.24573	1.1651	0.0342869	1.83684	0.343268	1.17072	0.10553	1.40198	Uncharacterized protein OS=Synechococcus sp. (strain WH8102) OX=84588 GN=SYNW0326 PE=4 SV=1
Q7U4Y6	SYNW1927	3	3	3.402e-05	5.91874e-05	4.50906e-05	3.21109e-05	3.39082e-05	5.00216e-05	6.60968e-05	0.000227277	0.000104718	4.57635e-05	9.89416e-05	6.80439e-05	5.8558e-05	0.000167414	7.00981e-05	5.3472e-05	0.00013977	0.000187519	4.60993e-05	3.86802e-05	0.000132697	7.09163e-05	9.869e-05	0.00012692	0.251218	0.839063	0.0861466	2.87851	0.15485	1.39164	0.116576	1.78972	Uncharacterized protein OS=Synechococcus sp. (strain WH8102) OX=84588 GN=SYNW1927 PE=4 SV=1
Q7U7S6	SYNW0905	3	3	1.46339e-05	4.02319e-05	9.42475e-06	1.5816e-05	1.58665e-05	1.21158e-05	4.16787e-06	7.37388e-06	1.98325e-05	9.46699e-06	1.94657e-05	6.60032e-06	1.46927e-05	1.63113e-05	1.20126e-06	1.31923e-05	7.03787e-06	2.19284e-05	2.14302e-05	1.45994e-05	1.04581e-05	1.18443e-05	1.07351e-05	1.40528e-05	0.25896	0.681255	0.236205	0.488006	0.382121	0.90635	0.404758	1.18646	Uncharacterized protein OS=Synechococcus sp. (strain WH8102) OX=84588 GN=SYNW0905 PE=4 SV=1
Q7U6T3	SYNW1253	3	3	8.30585e-06	1.95583e-05	6.69609e-06	5.7493e-06	1.21664e-05	9.71461e-06	5.90106e-06	1.13922e-05	1.74915e-05	6.08304e-06	8.46634e-06	5.51903e-06	2.49581e-06	1.11895e-05	1.19656e-05	2.76166e-06	8.89358e-06	2.71735e-05	1.15201e-05	9.21012e-06	1.15949e-05	6.68947e-06	8.55029e-06	1.29429e-05	0.261385	0.799483	0.495288	1.00649	0.295075	1.27817	0.252844	1.93482	Possible cysteine desulfurase (Class-V aminotransferase family) OS=Synechococcus sp. (strain WH8102) OX=84588 GN=nifS PE=3 SV=1
Q7U540	SYNW1871	3	3	2.12566e-05	6.31779e-06	4.29719e-05	1.40153e-05	1.53364e-05	5.48502e-05	4.27225e-06	1.60195e-06	7.54661e-06	2.62741e-05	1.29819e-05	2.20308e-05	1.98817e-05	4.90741e-07	1.64056e-05	7.83137e-06	1.21517e-06	2.21749e-05	2.35154e-05	2.80673e-05	4.47361e-06	2.04289e-05	1.22593e-05	1.04072e-05	0.262227	1.19357	0.0832355	0.190241	0.0319904	0.600097	0.103279	0.509432	Uncharacterized protein OS=Synechococcus sp. (strain WH8102) OX=84588 GN=SYNW1871 PE=4 SV=1
Q7U707	SYNW1179	3	3	1.15961e-05	1.44019e-05	1.87989e-05	8.9657e-06	1.84901e-05	2.15967e-05	1.46919e-05	4.65004e-05	9.39349e-05	3.15877e-06	4.91102e-06	4.49138e-06	1.03951e-05	3.05198e-05	5.32105e-06	9.93169e-06	2.9735e-05	7.31392e-05	1.49323e-05	1.63508e-05	5.17091e-05	4.18706e-06	1.5412e-05	3.7602e-05	0.280976	1.095	0.110468	3.4629	0.134882	3.68086	0.105273	8.98053	Uncharacterized protein OS=Synechococcus sp. (strain WH8102) OX=84588 GN=SYNW1179 PE=4 SV=1
Q7U3J9	SYNW2433	3	3	9.09419e-06	1.52918e-05	1.95828e-05	1.69648e-05	1.75867e-05	1.61515e-05	8.55836e-06	1.78771e-05	1.8517e-05	1.64988e-05	1.41055e-05	8.64089e-06	2.20985e-05	3.42579e-05	5.23342e-06	2.55773e-05	2.91855e-05	2.20076e-05	1.46562e-05	1.6901e-05	1.49842e-05	1.30817e-05	2.053e-05	2.55901e-05	0.281264	1.15316	0.400262	1.02237	0.19562	1.56936	0.00988004	1.95617	Aminotransferase class IV OS=Synechococcus sp. (strain WH8102) OX=84588 GN=SYNW2433 PE=4 SV=1
Q7U3T8	SYNW2341	3	3	8.87988e-06	2.29775e-06	0.000159991	3.1108e-05	7.59062e-05	0.000126321	0.000118598	0.00063147	0.000116996	1.8606e-05	1.39243e-05	0.000103963	9.06557e-05	0.00024792	0.000215374	8.5439e-05	0.000226865	9.34439e-05	5.70563e-05	7.77785e-05	0.000289021	4.54978e-05	0.00018465	0.000135249	0.286206	1.36319	0.186168	5.06554	0.0519995	4.05844	0.152119	2.97266	50S ribosomal protein L10 OS=Synechococcus sp. (strain WH8102) OX=84588 GN=rplJ PE=3 SV=1
Q7U4V3	SYNW1960	3	3	0.000162922	8.85276e-05	0.000361067	0.000130338	0.000240812	0.000343661	0.000163134	0.000686315	0.0012204	0.000137138	0.000179124	0.00121154	0.000272343	0.000467479	0.00182833	0.000198255	0.000261725	0.00109366	0.000204172	0.00023827	0.000689948	0.000509267	0.000856049	0.000517879	0.311552	1.16701	0.0981148	3.37925	0.0673573	1.68094	0.452306	1.01691	Photosystem I reaction center subunit IV OS=Synechococcus sp. (strain WH8102) OX=84588 GN=psaE PE=3 SV=1
Q7U8U8	SYNW0511	3	3	0.00030273	0.000426701	0.00018192	0.000194621	0.00028319	0.000297526	0.000166011	0.000185117	0.0002477	0.000109457	0.000267941	2.17129e-05	8.222e-05	0.000236806	0.000148652	7.95747e-05	0.000197713	9.05981e-05	0.000303784	0.000258445	0.00019961	0.000133037	0.000155893	0.000122629	0.316224	0.850754	0.183752	0.657077	0.351745	1.1718	0.412324	0.921762	ATP synthase epsilon chain OS=Synechococcus sp. (strain WH8102) OX=84588 GN=atpC PE=3 SV=1
Q7U3N0	SYNW2401	3	3	5.65194e-05	6.58888e-05	5.62472e-05	8.78458e-05	5.59877e-05	5.5223e-05	7.16849e-05	8.74597e-05	6.40919e-05	5.48727e-05	6.26147e-05	3.19153e-05	0.000112341	7.41203e-05	1.19737e-05	8.80568e-05	5.9972e-05	7.65777e-05	5.95518e-05	6.63522e-05	7.44122e-05	4.98009e-05	6.61449e-05	7.48688e-05	0.32083	1.11419	0.0322008	1.24954	0.271366	1.32819	0.110269	1.50336	Ferric uptake regulator family OS=Synechococcus sp. (strain WH8102) OX=84588 GN=SYNW2401 PE=3 SV=1
Q7U4X8	SYNW1935	3	3	1.96799e-05	2.08094e-05	9.07306e-06	1.0372e-05	1.01967e-05	1.87229e-05	4.19368e-06	6.22106e-06	5.83419e-06	7.86619e-06	9.60708e-06	1.15736e-05	1.37649e-05	4.53109e-06	2.35869e-06	9.36259e-06	2.75401e-06	5.90998e-06	1.65208e-05	1.30972e-05	5.41631e-06	9.68227e-06	6.8849e-06	6.00886e-06	0.326604	0.792769	0.0531355	0.327848	0.299142	0.711083	0.147134	0.620604	Uncharacterized protein OS=Synechococcus sp. (strain WH8102) OX=84588 GN=SYNW1935 PE=4 SV=1
Q7U4P0	SYNW2027	3	3	1.04978e-06	5.2402e-06	2.27838e-06	6.42134e-07	4.2315e-07	4.35359e-06	7.66751e-07	5.50899e-06	1.15624e-06	1.08743e-06	3.7253e-06	1.32486e-06	3.84159e-06	7.39676e-06	1.30884e-06	2.9522e-06	1.26749e-05	5.62087e-06	2.85612e-06	1.80629e-06	2.47733e-06	2.04586e-06	4.1824e-06	7.08264e-06	0.327181	0.632428	0.223886	0.867374	0.0968594	2.04432	0.0681582	3.46193	Bifunctional pantoate ligase/cytidylate kinase OS=Synechococcus sp. (strain WH8102) OX=84588 GN=panC/cmk PE=3 SV=1
Q7U731	SYNW1155	3	3	0.000115796	0.00014066	9.09388e-05	0.000118286	0.000124528	9.50513e-05	0.00015479	0.000189278	9.79961e-05	0.000119902	0.000128653	0.000111777	0.000231027	0.000180653	6.36785e-05	0.000215682	0.000114869	0.000140389	0.000115798	0.000112622	0.000147355	0.000120111	0.000158453	0.00015698	0.336594	0.972572	0.0642889	1.27252	0.248028	1.31922	0.183576	1.30696	Uncharacterized protein OS=Synechococcus sp. (strain WH8102) OX=84588 GN=SYNW1155 PE=4 SV=1
Q7U6G6	SYNW1372	3	3	7.63889e-05	0.000121767	4.19035e-05	8.77045e-05	9.81095e-05	8.03792e-05	9.34726e-05	5.15358e-05	0.00010685	7.60727e-05	0.000104425	0.000222146	0.000206278	0.000256245	4.45551e-05	0.000130595	0.000153447	0.000412069	8.00197e-05	8.8731e-05	8.39527e-05	0.000134214	0.000169026	0.000232037	0.337976	1.10887	0.464947	1.04915	0.387287	1.25937	0.0838746	1.72885	Uncharacterized protein OS=Synechococcus sp. (strain WH8102) OX=84588 GN=SYNW1372 PE=4 SV=1
Q7U594	SYNW1813	3	3	8.47488e-05	2.40844e-05	3.57449e-05	6.89513e-05	5.19996e-05	4.17779e-05	4.29989e-05	5.08717e-05	3.25348e-05	4.25851e-05	6.19614e-05	1.66101e-05	4.22415e-05	6.34864e-05	1.87617e-05	4.18292e-05	7.91375e-05	6.17135e-05	4.81927e-05	5.4243e-05	4.21351e-05	4.03856e-05	4.14966e-05	6.08934e-05	0.339459	1.12554	0.394464	0.874305	0.138225	1.02751	0.132056	1.5078	Possible phosphoribosyltransferase family protein OS=Synechococcus sp. (strain WH8102) OX=84588 GN=SYNW1813 PE=4 SV=1
Q7U9M0	SYNW0234	3	3	7.46659e-06	6.58643e-06	4.99697e-06	4.80094e-06	6.32799e-06	1.1872e-05	8.14354e-06	1.9393e-05	9.97792e-06	1.03102e-05	4.83166e-06	7.27515e-06	8.04457e-06	4.67493e-06	8.86019e-07	5.9431e-06	4.26273e-06	5.49823e-06	6.35e-06	7.66698e-06	1.25048e-05	7.47233e-06	4.53517e-06	5.23468e-06	0.345418	1.2074	0.112566	1.96926	0.124872	0.606929	0.0919393	0.700543	dITP/XTP pyrophosphatase OS=Synechococcus sp. (strain WH8102) OX=84588 GN=SYNW0234 PE=3 SV=1
Q7U5D2	SYNW1775	3	3	1.27096e-05	1.19549e-05	1.56153e-05	7.74598e-06	1.53782e-05	1.38392e-05	5.2337e-06	1.52614e-05	2.44577e-05	1.68453e-05	1.20364e-05	2.52342e-05	5.59621e-06	6.23159e-06	3.51849e-05	3.38024e-06	7.47094e-06	1.32404e-05	1.34266e-05	1.23211e-05	1.49842e-05	1.80386e-05	1.56709e-05	8.03052e-06	0.347701	0.917669	0.387976	1.11601	0.372651	0.868742	0.0340461	0.445185	Putative divalent cation tolerance protein OS=Synechococcus sp. (strain WH8102) OX=84588 GN=SYNW1775 PE=4 SV=1
Q7U557	SYNW1851	3	3	4.39475e-06	7.01701e-06	4.03075e-06	4.45118e-06	4.17283e-06	5.27141e-06	3.15745e-06	6.80055e-06	6.08905e-06	3.61419e-06	5.15352e-06	2.39308e-06	3.88311e-06	3.76383e-06	2.01739e-06	5.55063e-06	4.1181e-06	3.56753e-05	5.1475e-06	4.63181e-06	5.34902e-06	3.72026e-06	3.22144e-06	1.51147e-05	0.356097	0.899817	0.427626	1.03915	0.205021	0.865918	0.204153	4.0628	Putative potassium channel, VIC family OS=Synechococcus sp. (strain WH8102) OX=84588 GN=SYNW1851 PE=4 SV=1
Q7U3P9	SYNW2381	3	3	3.51482e-06	1.41337e-05	4.89736e-06	7.86772e-06	1.0396e-05	7.38563e-06	3.60657e-06	3.81719e-05	1.50819e-05	2.72516e-06	5.82063e-06	4.3016e-06	9.82596e-06	2.99497e-05	2.48535e-06	8.84312e-06	2.23047e-05	4.90502e-05	7.5153e-06	8.54977e-06	1.89535e-05	4.28246e-06	1.4087e-05	2.67327e-05	0.356747	1.13765	0.120569	2.52198	0.163293	3.28946	0.0956145	6.24236	Uncharacterized protein OS=Synechococcus sp. (strain WH8102) OX=84588 GN=SYNW2381 PE=4 SV=1
Q7U649	SYNW1491	3	3	2.18119e-05	3.18858e-05	2.11613e-05	9.59981e-06	1.60716e-05	3.6777e-05	1.36572e-05	1.18927e-05	4.56184e-05	1.89659e-05	2.45371e-05	7.79818e-05	2.63674e-05	1.11109e-05	3.79464e-05	2.9311e-05	9.35476e-06	8.08089e-05	2.4953e-05	2.08161e-05	2.37228e-05	4.04949e-05	2.51415e-05	3.98249e-05	0.358724	0.834215	0.467344	0.9507	0.189847	0.620857	0.468782	0.983454	Conserved hypothetical OS=Synechococcus sp. (strain WH8102) OX=84588 GN=SYNW1491 PE=4 SV=1
Q7U453	SYNW2219	3	3	9.9258e-05	9.74147e-05	0.0001242	8.37214e-05	0.000135196	0.000121125	0.000168513	0.000365733	0.000330046	0.000138803	0.000163594	0.000193465	0.000206257	0.000362602	0.000172482	0.000133334	0.000165371	0.000545561	0.000106957	0.000113348	0.000288097	0.000165287	0.000247114	0.000281422	0.364914	1.05974	0.0455638	2.69357	0.16443	1.49506	0.21439	1.70262	NAD(P)H-quinone oxidoreductase subunit O OS=Synechococcus sp. (strain WH8102) OX=84588 GN=ndhO PE=3 SV=1
Q7U606	SYNW1535	3	3	4.81114e-06	5.9539e-06	3.31132e-06	5.26817e-06	3.07066e-06	4.30038e-06	4.02479e-06	5.1557e-06	4.2679e-06	6.74215e-06	8.92642e-06	3.04505e-06	5.01687e-06	5.32574e-06	1.05e-06	3.00926e-06	3.53586e-06	5.78931e-06	4.69212e-06	4.21307e-06	4.4828e-06	6.23787e-06	3.79754e-06	4.11148e-06	0.365399	0.897903	0.376954	0.955388	0.026503	0.608787	0.240923	0.659115	Uncharacterized protein OS=Synechococcus sp. (strain WH8102) OX=84588 GN=SYNW1535 PE=4 SV=1
Q7U6T2	SYNW1254	3	3	6.04349e-06	9.36305e-06	1.10061e-05	8.55186e-06	8.4857e-06	1.0608e-05	6.47187e-06	2.49022e-06	6.14863e-06	8.12652e-06	2.87333e-06	6.29928e-06	9.8377e-06	2.35891e-06	2.3703e-06	7.49635e-06	7.53219e-06	1.14501e-05	8.80421e-06	9.21518e-06	5.03691e-06	5.76638e-06	4.85564e-06	8.82622e-06	0.367545	1.04668	0.112841	0.572102	0.317265	0.84206	0.120018	1.53063	Diaminopimelate epimerase OS=Synechococcus sp. (strain WH8102) OX=84588 GN=dapF PE=3 SV=1
Q7U5M7	SYNW1676	3	3	0.000828516	0.00100061	0.000478132	0.000566541	0.00056898	0.000882592	0.00071069	0.000899007	0.00110638	0.00103208	0.00106833	0.00134711	0.00127941	0.00142295	0.00119952	0.000815141	0.00180154	0.00142632	0.000769085	0.000672704	0.00090536	0.00114917	0.00130063	0.00134767	0.370978	0.874681	0.317657	1.17719	0.212895	1.13179	0.276382	1.17273	Uncharacterized protein OS=Synechococcus sp. (strain WH8102) OX=84588 GN=SYNW1676 PE=4 SV=1
Q7U7P0	SYNW0941	3	3	2.60131e-05	1.92389e-05	2.45429e-05	1.95587e-05	1.16245e-05	3.28497e-05	5.38862e-06	5.30332e-06	1.90426e-05	2.40418e-05	1.65259e-05	2.02098e-05	7.20471e-06	9.31955e-06	2.926e-05	1.52406e-05	1.91399e-05	1.35093e-05	2.3265e-05	2.13443e-05	9.9115e-06	2.02592e-05	1.52614e-05	1.59633e-05	0.371913	0.917443	0.0463435	0.426027	0.288132	0.75331	0.172683	0.787953	Conserved hypothetical OS=Synechococcus sp. (strain WH8102) OX=84588 GN=SYNW0941 PE=4 SV=1
Q7UA60	SYNW0040	3	3	0.000551632	0.000223823	0.000245589	0.000274642	0.000162496	0.000434521	0.00011502	0.000182472	0.000210927	0.000145757	0.000116198	0.000179253	0.00011508	4.99223e-05	1.1533e-05	9.34511e-05	4.6729e-05	0.000125854	0.000340348	0.000290553	0.000169473	0.000147069	5.88451e-05	8.8678e-05	0.373483	0.853694	0.163627	0.497941	0.0823307	0.400118	0.00445334	0.602967	Uncharacterized protein OS=Synechococcus sp. (strain WH8102) OX=84588 GN=SYNW0040 PE=4 SV=1
Q7U5R7	SYNW1632	3	3	5.10501e-05	0.000221143	3.26457e-05	4.4835e-05	0.000183905	0.000113401	2.23507e-05	0.000104069	6.83592e-05	3.10768e-05	0.000217051	6.29211e-05	2.29966e-05	0.000102403	7.57588e-05	4.44898e-05	9.28447e-05	0.000102799	0.000101613	0.000114047	6.49264e-05	0.000103683	6.70528e-05	8.00444e-05	0.379208	1.12236	0.247282	0.638957	0.225694	0.64671	0.343894	0.772011	Uncharacterized protein OS=Synechococcus sp. (strain WH8102) OX=84588 GN=SYNW1632 PE=4 SV=1
Q7U9F3	SYNW0305	3	3	1.88092e-06	3.21485e-06	1.96239e-05	1.8657e-06	5.40502e-06	1.57054e-05	1.44758e-05	2.68883e-05	1.06229e-05	5.02087e-06	4.79839e-06	1.61074e-05	3.96878e-06	1.33178e-05	5.99776e-06	2.54003e-06	3.77326e-05	1.70941e-05	8.23988e-06	7.65871e-06	1.7329e-05	8.64221e-06	7.76145e-06	1.91222e-05	0.387879	0.929468	0.221718	2.10307	0.442487	0.898085	0.225322	2.21265	ATP-dependent zinc metalloprotease FtsH OS=Synechococcus sp. (strain WH8102) OX=84588 GN=ftsH2 PE=3 SV=1
Q7U3B5	SYNW2517	3	3	7.33215e-05	7.05408e-05	3.02395e-05	7.8795e-05	4.98852e-05	5.91067e-05	7.88958e-05	5.19615e-05	4.92525e-05	7.65644e-05	5.84898e-05	4.08045e-05	0.000122118	7.65948e-05	3.76109e-05	9.93557e-05	9.3832e-05	3.4431e-05	5.8034e-05	6.25956e-05	6.00366e-05	5.86196e-05	7.87747e-05	7.58729e-05	0.390005	1.0786	0.436148	1.03451	0.144677	1.34383	0.148708	1.29433	Conserved hypothetical OS=Synechococcus sp. (strain WH8102) OX=84588 GN=SYNW2517 PE=4 SV=1
Q7U8P5	SYNW0569	3	3	1.63944e-05	1.62942e-05	1.03148e-05	1.44666e-05	1.24047e-05	1.40105e-05	1.02957e-05	7.5144e-05	1.18982e-05	1.9096e-05	1.68075e-05	1.42186e-05	1.63899e-05	2.18391e-05	2.66599e-05	9.41277e-06	3.38246e-05	1.97274e-05	1.43345e-05	1.36273e-05	3.2446e-05	1.67074e-05	2.16296e-05	2.09883e-05	0.392572	0.950664	0.234989	2.26349	0.188627	1.29462	0.317726	1.25623	Uncharacterized protein OS=Synechococcus sp. (strain WH8102) OX=84588 GN=SYNW0569 PE=4 SV=1
Q7U5Z4	SYNW1547	3	3	2.41302e-05	3.0034e-05	2.48101e-05	2.89843e-05	1.49118e-05	4.39339e-05	2.67617e-05	2.46675e-05	6.82919e-05	2.58601e-05	2.67201e-05	2.7188e-05	2.92117e-05	4.28914e-05	9.05266e-06	2.44785e-05	3.04239e-05	4.47746e-05	2.63248e-05	2.92767e-05	3.9907e-05	2.65894e-05	2.70519e-05	3.32257e-05	0.397162	1.11213	0.232003	1.51595	0.483669	1.0174	0.181163	1.24958	Uncharacterized protein OS=Synechococcus sp. (strain WH8102) OX=84588 GN=SYNW1547 PE=4 SV=1
Q7U6Z3	SYNW1193	3	3	2.23327e-05	1.972e-05	8.88107e-06	2.24413e-05	1.51809e-05	1.15872e-05	1.46337e-05	3.97329e-05	2.30412e-05	1.3425e-05	1.64732e-05	8.91459e-06	2.86018e-05	1.27355e-05	6.0814e-07	3.47307e-05	1.85091e-05	4.61864e-05	1.69779e-05	1.64031e-05	2.58026e-05	1.29376e-05	1.39818e-05	3.31421e-05	0.405821	0.966143	0.202587	1.51977	0.448909	1.08071	0.092888	2.56169	Uncharacterized protein OS=Synechococcus sp. (strain WH8102) OX=84588 GN=SYNW1193 PE=4 SV=1
Q7U939	SYNW0420	3	3	2.51983e-06	1.30065e-05	2.23651e-06	9.32697e-06	4.20844e-06	8.21384e-06	2.39392e-06	5.60665e-06	3.83981e-06	2.40898e-06	1.2961e-05	4.42965e-06	2.97806e-06	2.38578e-05	4.15357e-06	3.83026e-06	1.87222e-05	1.0251e-05	5.92094e-06	7.24975e-06	3.94679e-06	6.59988e-06	1.03298e-05	1.09345e-05	0.408872	1.22443	0.27423	0.666582	0.204061	1.56515	0.0484115	1.65677	Uncharacterized protein OS=Synechococcus sp. (strain WH8102) OX=84588 GN=SYNW0420 PE=4 SV=1
Q7U8W2	SYNW0497	3	3	0.000252818	0.000247983	0.000120014	0.000275414	0.000168584	0.000153877	0.000141192	0.000221324	0.000185073	0.000235831	0.000204133	0.000136461	0.000524416	0.000405046	5.1425e-05	0.000363116	0.000245707	0.000249376	0.000206938	0.000199292	0.00018253	0.000192141	0.000326963	0.000286066	0.425784	0.963049	0.339766	0.882048	0.177259	1.70168	0.0356071	1.48883	Ferredoxin OS=Synechococcus sp. (strain WH8102) OX=84588 GN=petF1 PE=4 SV=1
Q7U817	SYNW0808	3	3	2.18429e-06	1.24051e-05	3.15502e-06	5.21415e-06	7.73592e-06	6.40539e-06	5.83371e-06	1.76186e-05	1.01303e-05	6.01544e-06	5.85662e-06	4.57898e-06	7.77337e-06	1.62489e-05	6.52238e-07	5.01997e-06	2.01162e-05	0.000103578	5.91482e-06	6.45182e-06	1.11942e-05	5.48368e-06	8.22483e-06	4.29046e-05	0.42785	1.09079	0.015776	1.89257	0.288941	1.49987	0.176007	7.82404	Two-component response regulator OS=Synechococcus sp. (strain WH8102) OX=84588 GN=SYNW0808 PE=4 SV=1
Q7U8R4	SYNW0549	3	3	6.70801e-06	1.61284e-05	1.82567e-05	6.97126e-06	1.15354e-05	2.44997e-05	2.64719e-05	8.0218e-05	2.44818e-05	1.6413e-05	2.17061e-05	3.02827e-05	2.85761e-05	3.62262e-05	4.19571e-05	2.44164e-05	5.22333e-05	5.17402e-05	1.36977e-05	1.43354e-05	4.37239e-05	2.28006e-05	3.55865e-05	4.27967e-05	0.42878	1.04656	0.113941	3.19206	0.002344	1.56077	0.0462298	1.877	Circadian clock protein KaiB OS=Synechococcus sp. (strain WH8102) OX=84588 GN=kaiB PE=3 SV=1
Q7U9U2	SYNW0161	3	3	6.14809e-06	9.42255e-06	8.79998e-06	7.95255e-06	5.49339e-06	9.87519e-06	4.77272e-06	1.58241e-05	1.71185e-05	5.36028e-06	5.84054e-06	2.16804e-06	8.59264e-06	7.31323e-06	1.34323e-06	1.1522e-05	4.48587e-06	2.00314e-05	8.12354e-06	7.77371e-06	1.25718e-05	4.45629e-06	5.7497e-06	1.20131e-05	0.432001	0.956936	0.136106	1.54757	0.192824	1.29024	0.154553	2.69576	Putative glycolate oxidase subunit GlcE OS=Synechococcus sp. (strain WH8102) OX=84588 GN=glcE PE=4 SV=1
Q7U7W8	SYNW0861	3	3	4.93173e-06	3.13276e-06	9.62883e-06	5.05252e-06	5.96684e-06	7.48856e-06	3.03639e-05	4.00343e-05	5.45628e-06	8.22801e-06	4.96166e-06	4.90497e-06	2.40785e-05	2.2795e-05	9.30456e-06	3.75483e-05	2.7381e-05	1.45626e-05	5.89778e-06	6.1693e-06	2.52848e-05	6.03155e-06	1.8726e-05	2.64973e-05	0.433825	1.04604	0.126982	4.28718	0.0468656	3.10468	0.035441	4.39312	Uncharacterized protein OS=Synechococcus sp. (strain WH8102) OX=84588 GN=SYNW0861 PE=4 SV=1
Q7U3N1	SYNW2400	3	3	1.1055e-06	2.30819e-06	1.87343e-06	4.02615e-07	6.56942e-07	3.70086e-06	1.80838e-06	2.41212e-05	6.67147e-06	3.59494e-07	2.63535e-06	5.62137e-08	1.43935e-06	2.83388e-06	4.27911e-08	2.73523e-06	2.2603e-06	7.55991e-06	1.76238e-06	1.58681e-06	1.0867e-05	1.01702e-06	1.43867e-06	4.18515e-06	0.440637	0.90038	0.14714	6.16613	0.167438	1.4146	0.151806	4.11511	Short-chain dehydrogenase/reductase (SDR) superfamily OS=Synechococcus sp. (strain WH8102) OX=84588 GN=SYNW2400 PE=4 SV=1
Q7U4V0	SYNW1963	3	3	2.02876e-05	1.70505e-05	3.43608e-05	2.52869e-05	2.33564e-05	2.53592e-05	4.80266e-05	6.94203e-05	3.73742e-05	2.92301e-05	3.11477e-05	2.08822e-05	3.46527e-05	2.81779e-05	1.66865e-05	8.74306e-05	3.9904e-05	3.25071e-05	2.38996e-05	2.46675e-05	5.1607e-05	2.70867e-05	2.65057e-05	5.32806e-05	0.444926	1.03213	0.0956238	2.15932	0.432666	0.978553	0.121877	1.96704	Methylthioribulose-1-phosphate dehydratase OS=Synechococcus sp. (strain WH8102) OX=84588 GN=mtnB PE=3 SV=1
Q7U5L1	SYNW1692	3	3	4.10562e-05	2.77178e-05	1.55277e-05	3.8163e-05	2.45606e-05	2.31578e-05	3.46707e-05	3.39596e-05	6.52109e-05	3.08273e-05	2.62647e-05	2.3261e-05	7.30762e-05	2.20997e-05	7.09697e-06	3.35034e-05	1.95065e-05	4.61104e-05	2.81006e-05	2.86271e-05	4.46137e-05	2.67843e-05	3.4091e-05	3.30401e-05	0.447883	1.01874	0.216699	1.58765	0.360704	1.2728	0.274054	1.23356	Ribonucleotide reductase (Class II) OS=Synechococcus sp. (strain WH8102) OX=84588 GN=nrdJ PE=4 SV=1
Q7U4K1	SYNW2066	3	3	1.219e-05	4.5992e-05	3.70075e-05	1.14046e-05	3.70805e-05	4.89297e-05	2.13675e-05	4.92239e-05	9.33056e-05	1.04733e-05	3.19925e-05	3.9141e-05	1.40515e-05	3.45857e-05	3.65463e-05	2.45905e-05	5.30391e-05	5.94192e-05	3.17298e-05	3.24716e-05	5.46323e-05	2.72023e-05	2.83945e-05	4.56829e-05	0.456901	1.02338	0.152841	1.7218	0.298516	1.04383	0.00689539	1.67938	NAD(P)H-quinone oxidoreductase subunit N OS=Synechococcus sp. (strain WH8102) OX=84588 GN=ndhN PE=3 SV=1
Q7U3A6	SYNW2526	3	3	6.55913e-07	6.80484e-07	2.92093e-05	4.16373e-06	3.37377e-06	2.18378e-05	4.52207e-07	1.65085e-06	8.7304e-06	3.20401e-06	3.80599e-06	1.74593e-05	4.70107e-07	2.82137e-06	1.37543e-05	1.0431e-06	1.74638e-06	1.79416e-05	1.01819e-05	9.79178e-06	3.61115e-06	8.15643e-06	5.68192e-06	6.91036e-06	0.460699	0.961686	0.222457	0.354664	0.0448769	0.696618	0.143136	0.847228	Threonine synthase OS=Synechococcus sp. (strain WH8102) OX=84588 GN=thrC PE=3 SV=1
Q7U4M6	SYNW2041	3	3	2.63012e-05	4.88051e-05	4.85724e-05	2.63956e-05	3.29378e-05	6.16597e-05	2.74964e-05	7.03521e-05	4.58387e-05	1.94688e-05	3.03231e-05	7.17823e-05	2.31847e-05	4.3914e-05	6.95062e-05	2.54752e-05	5.32953e-05	8.08228e-05	4.12262e-05	4.0331e-05	4.78957e-05	4.05247e-05	4.5535e-05	5.31977e-05	0.462309	0.978286	0.23447	1.16178	0.195988	1.12363	0.0680309	1.31272	Iron-sulfur cluster carrier protein OS=Synechococcus sp. (strain WH8102) OX=84588 GN=SYNW2041 PE=3 SV=1
Q7U7T5	SYNW0895	3	3	4.28181e-05	5.17296e-05	1.5994e-05	4.62968e-05	4.31675e-05	2.25433e-05	2.25751e-05	4.65633e-05	2.92834e-05	3.12519e-05	4.02832e-05	2.4109e-05	5.33078e-05	5.70154e-05	4.13938e-06	4.46794e-05	4.29091e-05	4.59338e-05	3.68472e-05	3.73359e-05	3.28073e-05	3.18813e-05	3.81542e-05	4.45074e-05	0.462638	1.01326	0.358699	0.89036	0.340855	1.19676	0.0755042	1.39603	Uncharacterized protein OS=Synechococcus sp. (strain WH8102) OX=84588 GN=SYNW0895 PE=4 SV=1
Q7U7W0	SYNW0870	3	3	3.01331e-05	4.37671e-05	2.19198e-05	4.24519e-05	3.05404e-05	2.07434e-05	0.000108578	4.43954e-05	2.1344e-05	3.26073e-05	3.96871e-05	1.48272e-05	1.88387e-05	3.56402e-05	7.80425e-06	3.11353e-05	5.73219e-05	1.2348e-05	3.194e-05	3.12452e-05	5.81058e-05	2.90405e-05	2.0761e-05	3.36017e-05	0.466781	0.978247	0.211149	1.81922	0.0512231	0.714899	0.27894	1.15706	Conserved hypothetical OS=Synechococcus sp. (strain WH8102) OX=84588 GN=SYNW0870 PE=4 SV=1
Q7U9E1	SYNW0317	3	3	4.76678e-07	2.2745e-06	3.71472e-07	3.55849e-07	7.08005e-07	1.86479e-06	1.50612e-07	4.63576e-07	6.36233e-08	1.88438e-07	3.47916e-06	8.51721e-08	7.06735e-07	4.1356e-07	1.62584e-08	2.01365e-08	1.10053e-07	3.38749e-07	1.04088e-06	9.76215e-07	2.25937e-07	1.25092e-06	3.78851e-07	1.56313e-07	0.474163	0.937873	0.1217	0.217063	0.257148	0.302857	0.219773	0.124958	Uncharacterized protein OS=Synechococcus sp. (strain WH8102) OX=84588 GN=SYNW0317 PE=4 SV=1
Q7U7E4	SYNW1041	3	3	4.33022e-05	3.62404e-05	1.85852e-05	3.89274e-05	2.95133e-05	2.89285e-05	2.09101e-05	2.38327e-05	2.89364e-05	3.62704e-05	4.27783e-05	3.14626e-05	5.22653e-05	5.50701e-05	8.57922e-06	3.93024e-05	4.38893e-05	3.78468e-05	3.27093e-05	3.24564e-05	2.45598e-05	3.68371e-05	3.86382e-05	4.03461e-05	0.483272	0.992269	0.244411	0.75085	0.448868	1.04889	0.0752334	1.09526	Uncharacterized protein OS=Synechococcus sp. (strain WH8102) OX=84588 GN=SYNW1041 PE=4 SV=1
Q7U5V7	SYNW1584	3	3	2.03808e-05	2.22669e-05	4.81854e-06	2.39896e-05	1.32198e-05	1.06768e-05	1.09415e-05	1.63306e-05	1.05794e-05	1.76618e-05	1.69829e-05	2.11793e-05	3.27189e-05	2.39534e-05	4.43967e-06	1.66175e-05	1.56992e-05	1.70615e-05	1.58221e-05	1.5962e-05	1.26172e-05	1.8608e-05	2.03707e-05	1.64594e-05	0.489334	1.00885	0.27886	0.797442	0.435234	1.09473	0.0807084	0.884533	Uncharacterized protein OS=Synechococcus sp. (strain WH8102) OX=84588 GN=SYNW1584 PE=4 SV=1
Q7U6U8	SYNW1238	3	3	1.18765e-06	3.66318e-07	1.27473e-05	1.0881e-06	4.84062e-06	8.58824e-06	1.11199e-05	3.67939e-05	2.07422e-05	9.05029e-07	1.41913e-06	1.49117e-06	1.54017e-05	2.20824e-05	7.6526e-07	7.3544e-06	2.4722e-05	2.88587e-05	4.76708e-06	4.83899e-06	2.28853e-05	1.27178e-06	1.27498e-05	2.03117e-05	0.489808	1.01508	0.0934434	4.8007	0.106354	10.0252	0.0484737	15.9711	Methionine synthase OS=Synechococcus sp. (strain WH8102) OX=84588 GN=metH PE=4 SV=1
Q7TTU2	SYNW1631	3	3	7.55266e-06	1.40536e-05	1.29608e-05	9.82104e-06	1.11839e-05	1.36382e-05	5.33326e-06	4.92827e-06	1.73797e-05	7.02119e-06	7.71504e-06	1.25035e-05	5.27162e-06	3.51467e-06	4.1323e-06	5.71058e-06	4.39136e-06	1.06069e-05	1.15223e-05	1.15477e-05	9.21376e-06	9.07992e-06	4.3062e-06	6.90296e-06	0.494091	1.0022	0.307371	0.799642	0.0661006	0.474255	0.033912	0.760245	tRNA/rRNA methyltransferase (SpoU) OS=Synechococcus sp. (strain WH8102) OX=84588 GN=spoU PE=3 SV=1
Q7UA18	SYNW0083	2	2	2.66422e-07	1.13655e-07	1.90613e-06	1.05031e-06	1.16028e-06	2.61305e-06	2.32982e-07	2.82402e-07	2.23359e-06	9.25139e-07	1.85848e-06	3.65592e-07	7.59323e-07	3.52872e-07	2.2154e-07	5.54409e-07	4.79992e-07	3.70922e-07	7.62068e-07	1.60788e-06	9.16323e-07	1.04974e-06	4.44578e-07	4.68441e-07	0.00723133	2.10989	0.138847	1.20242	0.155559	0.423515	0.147338	0.446247	Putative deacetylase sulfotransferase OS=Synechococcus sp. (strain WH8102) OX=84588 GN=SYNW0083 PE=4 SV=1
Q7U4W3	SYNW1950	2	2	3.93129e-06	1.05595e-05	1.17158e-05	2.73542e-07	2.75017e-06	4.54096e-06	7.1872e-07	7.09457e-07	5.08215e-06	2.30078e-06	5.33107e-06	4.14868e-06	6.27292e-07	1.80667e-06	8.25976e-07	8.67314e-07	8.80796e-07	1.44119e-05	8.7355e-06	2.52156e-06	2.17011e-06	3.92684e-06	1.08665e-06	5.38668e-06	0.0202826	0.288656	0.0378285	0.248424	0.0200317	0.276723	0.387901	1.37176	Uncharacterized protein OS=Synechococcus sp. (strain WH8102) OX=84588 GN=SYNW1950 PE=4 SV=1
Q7U887	SYNW0735	2	2	0.000170772	0.000188584	0.000126123	0.000137762	0.000135735	0.000100752	0.000145162	0.000148677	0.000261497	0.000206065	0.000186819	0.000176414	0.000147077	0.000225021	2.71806e-05	0.000160863	0.000286618	0.000162073	0.000161826	0.00012475	0.000185112	0.000189766	0.000133093	0.000203184	0.0227385	0.77089	0.359409	1.14389	0.202458	0.701352	0.394829	1.07071	Uncharacterized protein OS=Synechococcus sp. (strain WH8102) OX=84588 GN=SYNW0735 PE=4 SV=1
Q7U9D7	SYNW0321	2	2	1.30456e-06	1.00659e-06	9.7728e-07	1.92034e-07	2.79764e-07	5.03297e-07	1.40572e-07	0	6.15125e-07	3.15696e-07	3.81863e-07	0	5.83705e-08	0	1.23857e-08	0	2.71839e-14	2.359e-07	1.09614e-06	3.25032e-07	2.51899e-07	2.32519e-07	2.35854e-08	7.86335e-08	0.0266846	0.296524	0.0375185	0.229805	0.107193	0.101434	0.257143	0.33818	ABC transporter, membrane component OS=Synechococcus sp. (strain WH8102) OX=84588 GN=SYNW0321 PE=4 SV=1
Q7TTS5	SYNW2320	2	2	9.92364e-07	7.44485e-07	3.46702e-06	1.67468e-06	2.50204e-06	4.53595e-06	5.91706e-07	5.50288e-07	1.75926e-06	1.31597e-06	3.99203e-06	3.58995e-06	2.69671e-08	2.35221e-07	1.26164e-06	4.19141e-07	1.21986e-06	5.00677e-07	1.73462e-06	2.90422e-06	9.67084e-07	2.96598e-06	5.07944e-07	7.13225e-07	0.0326414	1.67427	0.123362	0.557518	0.0376287	0.171257	0.0405769	0.240468	Nicotinate-nucleotide pyrophosphorylase:Quinolinate phosphoriobsyl transferase OS=Synechococcus sp. (strain WH8102) OX=84588 GN=nadC PE=3 SV=1
Q7U859	SYNW0765	2	2	1.38072e-05	2.15882e-05	1.74632e-05	8.44495e-06	1.29208e-05	1.42556e-05	5.208e-06	5.4759e-06	8.15552e-06	1.29784e-05	2.23012e-05	8.21821e-06	3.18095e-06	1.09723e-06	6.88418e-06	2.97325e-06	2.5988e-06	1.14395e-05	1.76195e-05	1.18738e-05	6.27981e-06	1.44993e-05	3.72079e-06	5.67051e-06	0.0342971	0.673899	0.0209148	0.356412	0.101026	0.256619	0.157606	0.39109	Uncharacterized protein OS=Synechococcus sp. (strain WH8102) OX=84588 GN=SYNW0765 PE=4 SV=1
Q7U566	SYNW1841	2	2	5.39117e-05	3.76766e-05	2.23833e-05	5.97343e-05	4.74396e-05	2.60151e-05	3.80409e-05	4.20426e-05	3.43008e-05	4.26483e-05	4.8129e-05	1.8375e-05	0.000102072	7.94602e-05	1.14578e-05	9.90116e-05	7.46186e-05	5.38783e-05	3.79905e-05	4.43964e-05	3.81281e-05	3.63841e-05	6.43301e-05	7.58362e-05	0.0351259	1.16862	0.494138	1.00362	0.141628	1.76808	0.0233926	2.08432	Cytochrome b6-f complex iron-sulfur subunit OS=Synechococcus sp. (strain WH8102) OX=84588 GN=petC PE=3 SV=1
Q7UA19	SYNW0082	2	2	3.01198e-06	3.27928e-06	3.17215e-06	4.63867e-06	4.88871e-06	3.72177e-06	9.20808e-06	1.51319e-05	4.86471e-06	3.49281e-06	5.49994e-06	2.70892e-06	4.32988e-06	6.31633e-06	4.02948e-06	6.0469e-06	1.088e-05	1.00484e-05	3.15447e-06	4.41638e-06	9.73489e-06	3.90056e-06	4.89189e-06	8.99179e-06	0.0356292	1.40004	0.0772747	3.08606	0.0132577	1.25415	0.0335155	2.30526	6,7-dimethyl-8-ribityllumazine synthase OS=Synechococcus sp. (strain WH8102) OX=84588 GN=ribH PE=3 SV=1
Q7U7M9	SYNW0952	2	2	1.90428e-05	2.08755e-05	2.71338e-05	1.36901e-05	1.23522e-05	2.41711e-05	2.24581e-05	2.95135e-05	4.64085e-05	7.08388e-06	1.16914e-05	1.30409e-05	7.72202e-06	8.91673e-06	1.29881e-05	1.1294e-05	2.25697e-05	3.36258e-05	2.23507e-05	1.67378e-05	3.27934e-05	1.06054e-05	9.87563e-06	2.24965e-05	0.0366888	0.748871	0.0773247	1.46722	0.278057	0.931187	0.0647527	2.12123	Uncharacterized protein OS=Synechococcus sp. (strain WH8102) OX=84588 GN=SYNW0952 PE=4 SV=1
Q7U4J0	SYNW2077	2	2	2.06877e-05	3.54551e-05	7.67949e-05	9.14454e-06	1.88186e-05	7.13932e-05	1.79568e-05	0.000143745	1.80942e-05	1.16383e-05	1.9615e-05	6.88988e-05	1.57591e-05	2.90176e-05	0.000108636	8.80758e-06	4.44664e-05	1.98605e-05	4.43126e-05	3.31188e-05	5.99319e-05	3.3384e-05	5.11376e-05	2.43782e-05	0.0374296	0.74739	0.390211	1.35248	0.125383	1.5318	0.35832	0.730234	50S ribosomal protein L14 OS=Synechococcus sp. (strain WH8102) OX=84588 GN=rplN PE=3 SV=1
Q7U7P7	SYNW0934	2	2	1.71052e-06	5.42778e-06	6.23147e-06	3.17907e-06	5.97025e-06	6.99763e-06	4.62898e-06	8.77605e-06	5.73573e-06	1.31218e-06	3.2914e-06	4.50914e-06	2.01134e-06	5.35714e-06	8.10747e-07	3.06687e-06	3.70785e-06	1.22363e-05	4.45659e-06	5.38232e-06	6.38025e-06	3.03757e-06	2.72641e-06	6.33702e-06	0.0400339	1.20772	0.127243	1.43164	0.437237	0.897562	0.139892	2.08621	Isoprenyl transferase OS=Synechococcus sp. (strain WH8102) OX=84588 GN=uppS PE=3 SV=1
Q7U8L3	SYNW0603	2	2	6.54841e-06	6.74357e-06	1.25995e-05	9.73522e-06	1.27886e-05	1.47177e-05	2.73034e-05	9.94031e-05	4.51731e-05	1.13888e-05	3.82039e-06	1.0869e-05	3.27733e-05	3.63877e-05	5.77798e-06	1.87253e-05	5.93294e-05	5.97766e-05	8.6305e-06	1.24138e-05	5.72932e-05	8.69272e-06	2.49797e-05	4.59437e-05	0.0420323	1.43837	0.0801942	6.63846	0.141022	2.87363	0.0660665	5.28531	Uncharacterized protein OS=Synechococcus sp. (strain WH8102) OX=84588 GN=SYNW0603 PE=4 SV=1
Q7U3R4	SYNW2365	2	2	8.61018e-07	4.24382e-07	8.43789e-07	3.23602e-07	3.07682e-08	7.01591e-07	2.72837e-06	2.34745e-06	3.08884e-06	3.74117e-06	4.22171e-06	1.35655e-05	8.2819e-06	8.53628e-07	3.79627e-06	1.33577e-06	1.93025e-06	2.05398e-06	7.0973e-07	3.51987e-07	2.72156e-06	7.17613e-06	4.3106e-06	1.77333e-06	0.0451614	0.495945	0.00170314	3.83464	0.280138	0.600686	0.109479	0.247115	Putative small heat shock protein OS=Synechococcus sp. (strain WH8102) OX=84588 GN=SYNW2365 PE=3 SV=1
Q7U6V6	SYNW1230	2	2	1.6852e-07	4.37519e-07	5.48662e-06	3.9057e-06	1.88597e-06	7.01964e-06	1.737e-06	1.41674e-06	7.1075e-06	4.08352e-07	8.09281e-07	6.5374e-06	9.47169e-07	1.69933e-06	3.07407e-06	2.71681e-07	2.13185e-06	1.26784e-05	2.03089e-06	4.27044e-06	3.42041e-06	2.58501e-06	1.90686e-06	5.0273e-06	0.04803	2.10275	0.0106108	1.6842	0.337594	0.737659	0.163378	1.94479	Possible DnaJ domain OS=Synechococcus sp. (strain WH8102) OX=84588 GN=SYNW1230 PE=4 SV=1
Q7U563	SYNW1845	2	2	4.10451e-05	4.44809e-06	4.45745e-05	4.96462e-05	3.22159e-05	8.15115e-05	2.20303e-05	2.36218e-05	3.87356e-05	1.09938e-05	1.46726e-05	9.66663e-06	1.37498e-05	2.78482e-05	6.62343e-06	1.26822e-05	8.39779e-06	2.72312e-05	3.00226e-05	5.44579e-05	2.81292e-05	1.17777e-05	1.60738e-05	1.61038e-05	0.0497909	1.8139	0.440651	0.936936	0.230403	1.36477	0.299953	1.36731	Uncharacterized protein OS=Synechococcus sp. (strain WH8102) OX=84588 GN=SYNW1845 PE=4 SV=1
Q7U3X2	SYNW2305	2	2	3.12006e-06	3.72966e-06	3.94579e-06	3.7884e-06	4.46691e-06	5.89158e-06	1.92304e-06	4.43273e-06	9.15175e-06	3.83411e-06	5.0574e-06	1.33059e-06	2.47105e-06	1.78483e-06	2.32686e-08	2.69665e-06	3.74056e-06	1.28879e-05	3.5985e-06	4.71563e-06	5.16917e-06	3.40737e-06	1.42638e-06	6.4417e-06	0.0573227	1.31044	0.247537	1.43648	0.045957	0.418617	0.275162	1.89052	Probable O-succinylbenzoic acid--CoA ligase (OSB-CoA synthetase) OS=Synechococcus sp. (strain WH8102) OX=84588 GN=menE PE=4 SV=1
Q7U3L3	SYNW2418	2	2	7.74186e-06	6.85771e-06	7.18578e-06	9.93552e-06	1.01035e-05	7.80522e-06	1.22195e-05	1.10172e-05	6.2152e-06	7.43025e-06	6.65881e-06	2.67172e-06	6.7411e-06	1.03517e-05	4.45126e-06	1.05314e-05	1.42661e-05	1.04543e-05	7.26178e-06	9.28143e-06	9.81728e-06	5.58693e-06	7.18134e-06	1.17506e-05	0.0590149	1.27812	0.142355	1.35191	0.16782	1.28538	0.028296	2.10323	MazG family protein OS=Synechococcus sp. (strain WH8102) OX=84588 GN=SYNW2418 PE=4 SV=1
Q7U458	SYNW2214	2	2	5.27945e-05	6.19494e-05	4.67274e-05	5.43977e-05	7.24337e-05	5.78747e-05	4.41555e-05	8.22583e-05	7.39749e-05	5.23251e-05	7.24689e-05	3.58009e-05	8.06667e-05	0.00011129	2.37359e-05	8.08682e-05	5.94961e-05	9.80486e-05	5.38238e-05	6.15687e-05	6.67963e-05	5.35316e-05	7.18976e-05	7.9471e-05	0.0640853	1.1439	0.179603	1.24102	0.179049	1.34309	0.177693	1.48456	Uncharacterized protein OS=Synechococcus sp. (strain WH8102) OX=84588 GN=SYNW2214 PE=3 SV=1
Q7U5H1	SYNW1736	2	2	3.98149e-06	7.6087e-06	3.00697e-06	2.93142e-06	4.1551e-06	1.86267e-06	1.93745e-06	5.51817e-06	4.90022e-06	2.67292e-06	6.7436e-06	1.48592e-06	1.37195e-06	1.08705e-05	9.21496e-07	2.66067e-06	1.99801e-05	1.53102e-06	4.86572e-06	2.98307e-06	4.11861e-06	3.63414e-06	4.38798e-06	8.05728e-06	0.0694378	0.613078	0.314249	0.846455	0.350394	1.20743	0.21061	2.2171	Acetyl-coenzyme A carboxylase carboxyl transferase subunit alpha OS=Synechococcus sp. (strain WH8102) OX=84588 GN=accA PE=3 SV=1
Q7U662	SYNW1478	2	2	5.53902e-07	1.46385e-06	3.80645e-06	8.83908e-07	2.82395e-06	4.27264e-06	2.53032e-06	7.3363e-06	9.62123e-07	9.9408e-07	9.59397e-07	1.59022e-06	9.96718e-07	3.661e-06	1.86752e-06	1.63467e-06	4.13477e-06	1.58621e-06	1.9414e-06	2.66016e-06	3.60958e-06	1.18123e-06	2.17508e-06	2.45188e-06	0.0780344	1.37023	0.2881	1.85926	0.183078	1.84137	0.160297	2.0757	Threonine--tRNA ligase OS=Synechococcus sp. (strain WH8102) OX=84588 GN=thrS PE=3 SV=1
Q7U841	SYNW0783	2	2	3.02784e-06	2.09679e-06	1.66277e-06	5.54199e-06	1.18969e-05	4.37954e-06	3.00346e-05	5.4262e-05	5.63766e-06	2.33643e-06	2.60665e-06	3.56729e-06	2.4663e-05	3.31273e-05	2.13716e-06	1.81547e-05	2.93502e-06	8.32138e-06	2.26246e-06	7.2728e-06	2.99781e-05	2.83679e-06	1.99758e-05	9.8037e-06	0.0858018	3.21455	0.0923217	13.2502	0.10777	7.0417	0.134786	3.45591	UDP-3-O-acylglucosamine N-acyltransferase OS=Synechococcus sp. (strain WH8102) OX=84588 GN=lpxD PE=3 SV=1
Q7U7X6	SYNW0853	2	2	1.02275e-06	7.77099e-07	3.17669e-06	5.52607e-06	1.38857e-05	5.73552e-06	1.95833e-05	0.000330614	0.000166125	1.86201e-06	6.9827e-07	2.62803e-05	1.14932e-05	0.000193696	1.35868e-05	1.07441e-05	0.000396889	0.000185294	1.65884e-06	8.38242e-06	0.000172107	9.61352e-06	7.29253e-05	0.000197643	0.0868828	5.05317	0.0992704	103.751	0.216869	7.5857	0.118649	20.5588	Uncharacterized protein OS=Synechococcus sp. (strain WH8102) OX=84588 GN=SYNW0853 PE=4 SV=1
Q7U5K5	SYNW1698	2	2	3.51979e-06	7.02853e-06	4.26195e-06	6.36151e-06	7.09758e-06	6.82297e-06	4.97878e-06	2.3879e-06	7.54183e-06	1.45327e-06	3.22767e-06	2.21803e-06	1.86684e-06	2.83016e-06	1.55036e-06	3.90736e-06	4.43209e-06	2.99812e-06	4.93676e-06	6.76069e-06	4.96951e-06	2.29966e-06	2.08245e-06	3.77919e-06	0.0871581	1.36946	0.495166	1.00663	0.286302	0.905548	0.0492836	1.64337	Uncharacterized protein OS=Synechococcus sp. (strain WH8102) OX=84588 GN=SYNW1698 PE=4 SV=1
Q7U3M6	SYNW2405	2	2	1.53159e-05	1.38171e-05	4.10924e-06	1.59236e-05	1.54966e-05	8.19414e-06	1.83296e-05	2.68093e-05	1.19263e-05	1.47158e-05	1.57585e-05	2.09175e-05	3.04463e-05	3.31343e-05	3.69194e-06	1.76473e-05	2.109e-05	2.29558e-05	1.10808e-05	1.32048e-05	1.90217e-05	1.71306e-05	2.24242e-05	2.05644e-05	0.0874079	1.19169	0.0551437	1.71665	0.342395	1.30901	0.0365593	1.20045	Uncharacterized protein OS=Synechococcus sp. (strain WH8102) OX=84588 GN=SYNW2405 PE=4 SV=1
Q7U9L5	SYNW0239	2	2	1.99662e-06	1.35409e-05	5.31845e-06	2.23362e-05	6.73223e-05	1.43341e-05	3.91497e-05	0.000216518	5.36259e-05	1.40225e-06	6.55962e-06	8.7395e-06	0.0002168	0.000149438	3.86048e-06	7.23687e-05	3.69649e-05	8.2953e-05	6.95198e-06	3.46642e-05	0.000103098	5.56712e-06	0.000123366	6.40955e-05	0.0876485	4.98624	0.107109	14.83	0.105386	22.1598	0.026689	11.5132	Uncharacterized protein OS=Synechococcus sp. (strain WH8102) OX=84588 GN=SYNW0239 PE=4 SV=1
Q7U6W0	SYNW1226	2	2	4.35191e-05	5.11368e-05	3.25037e-05	0.000766783	0.00109226	4.40614e-05	0.00472951	0.0030942	0.00178826	4.19057e-05	4.49796e-05	9.27374e-05	0.000431515	0.00192355	8.29468e-05	0.000692781	0.0058189	0.000908972	4.23866e-05	0.000634366	0.00320399	5.98742e-05	0.000812671	0.00247355	0.0956043	14.9662	0.0324996	75.5898	0.160195	13.573	0.143751	41.3125	50S ribosomal protein L33 OS=Synechococcus sp. (strain WH8102) OX=84588 GN=rpmG PE=3 SV=1
Q7U8J1	SYNW0626	2	2	8.21962e-07	7.84793e-07	7.07388e-07	7.92201e-07	5.54716e-07	6.2251e-07	3.01203e-07	0	6.88786e-07	2.31421e-06	1.14616e-06	6.26494e-07	7.39998e-07	7.11159e-07	3.47861e-08	6.66053e-07	3.78311e-07	0	7.71381e-07	6.56476e-07	3.29996e-07	1.36229e-06	4.95314e-07	3.48121e-07	0.097175	0.851039	0.0942305	0.427799	0.0677711	0.36359	0.0433045	0.255542	Ribosomal RNA small subunit methyltransferase G OS=Synechococcus sp. (strain WH8102) OX=84588 GN=rsmG PE=3 SV=1
Q7U636	SYNW1504	2	2	3.68042e-06	2.81034e-06	5.5086e-06	9.73879e-06	1.30438e-05	5.62685e-06	4.51046e-06	1.39212e-05	1.44278e-05	5.69064e-06	3.3181e-06	2.07121e-06	5.29256e-06	8.44743e-06	2.10426e-06	4.27497e-06	6.51843e-06	4.05127e-05	3.99979e-06	9.46981e-06	1.09531e-05	3.69332e-06	5.28142e-06	1.7102e-05	0.10168	2.36758	0.0780718	2.73843	0.232678	1.42999	0.199167	4.63053	Uncharacterized protein OS=Synechococcus sp. (strain WH8102) OX=84588 GN=SYNW1504 PE=4 SV=1
Q7U734	SYNW1152	2	2	3.18295e-05	1.50071e-05	4.91736e-05	3.48489e-05	2.1602e-05	7.19036e-05	2.95156e-05	6.4846e-05	4.07625e-05	2.86058e-05	1.02121e-05	3.06155e-05	4.66149e-05	1.44402e-05	6.25626e-05	2.23165e-05	3.718e-05	9.74497e-05	3.20034e-05	4.27848e-05	4.50413e-05	2.31445e-05	4.12059e-05	5.23154e-05	0.108663	1.33688	0.276839	1.40739	0.0762954	1.78038	0.150796	2.26038	Uncharacterized protein OS=Synechococcus sp. (strain WH8102) OX=84588 GN=SYNW1152 PE=4 SV=1
Q7U4X6	SYNW1937	2	2	1.91238e-06	1.18075e-06	1.51507e-06	2.13599e-06	1.16049e-06	1.79705e-06	3.95115e-06	4.80207e-06	1.20969e-05	1.45746e-06	2.14817e-06	1.57782e-06	2.85929e-06	6.0931e-06	2.1484e-07	1.03065e-06	1.04832e-05	4.59315e-06	1.53607e-06	1.69784e-06	6.95003e-06	1.72782e-06	3.05574e-06	5.369e-06	0.111311	1.10532	0.0875805	4.52456	0.238803	1.76856	0.144651	3.10739	Similar to tRNA-(MS[2]IO[6]A)-hydroxylase OS=Synechococcus sp. (strain WH8102) OX=84588 GN=SYNW1937 PE=4 SV=1
Q7U3W0	SYNW2317	2	2	6.67423e-06	5.46726e-06	6.3382e-06	9.08614e-06	5.28994e-06	1.02421e-05	4.05567e-06	1.5817e-06	4.3583e-06	1.11026e-05	1.29403e-05	1.45576e-06	2.60179e-06	2.53621e-06	9.25288e-06	4.38137e-06	1.019e-06	1.24175e-06	6.1599e-06	8.20607e-06	3.33189e-06	8.49953e-06	4.79696e-06	2.21404e-06	0.11413	1.33218	0.0185228	0.5409	0.293579	0.56438	0.102298	0.26049	Putative L-asparaginase OS=Synechococcus sp. (strain WH8102) OX=84588 GN=yccC PE=4 SV=1
Q7U4A7	SYNW2164	2	2	1.71812e-06	9.44077e-07	2.59712e-06	3.11126e-06	2.1879e-06	2.42036e-06	1.25171e-06	6.79484e-07	2.71479e-06	2.10309e-06	1.01428e-06	1.27113e-06	9.75668e-07	8.65483e-07	5.38524e-07	1.84675e-06	2.09583e-06	3.20035e-06	1.7531e-06	2.57317e-06	1.54866e-06	1.46283e-06	7.93225e-07	2.38098e-06	0.121417	1.46778	0.177495	0.883382	0.07132	0.542253	0.142878	1.62765	Phosphoadenylyl-sulfate reductase (thioredoxin) OS=Synechococcus sp. (strain WH8102) OX=84588 GN=cysH PE=3 SV=1
Q7U7S7	SYNW0904	2	2	3.86382e-06	5.22383e-06	1.2007e-05	8.98181e-06	2.57875e-05	1.4172e-05	1.41306e-05	2.40421e-05	4.05272e-05	4.02523e-06	6.7204e-06	8.76242e-06	5.68627e-06	6.62335e-06	1.17293e-05	8.9628e-06	1.40264e-05	1.39768e-05	7.03156e-06	1.63137e-05	2.62333e-05	6.50268e-06	8.01296e-06	1.2322e-05	0.122623	2.32007	0.0339116	3.73079	0.115488	1.23226	0.0080537	1.89491	Two-component response regulator OS=Synechococcus sp. (strain WH8102) OX=84588 GN=SYNW0904 PE=4 SV=1
Q7U845	SYNW0779	2	2	1.58529e-06	6.04222e-06	6.08772e-06	4.36767e-07	1.1809e-06	5.58843e-06	4.85367e-07	1.30425e-06	9.84396e-06	1.90089e-06	3.97424e-06	7.92417e-06	1.1063e-06	2.68568e-06	5.14036e-07	2.39697e-06	2.90288e-06	2.6064e-06	4.57174e-06	2.40203e-06	3.87786e-06	4.59977e-06	1.43534e-06	2.63542e-06	0.125695	0.525408	0.402218	0.848223	0.137656	0.312046	0.1877	0.572946	Putative pre-16S rRNA nuclease OS=Synechococcus sp. (strain WH8102) OX=84588 GN=SYNW0779 PE=3 SV=1
Q7U9H3	SYNW0285	2	2	5.20509e-06	9.31085e-06	2.83978e-06	2.55048e-05	6.10976e-05	2.83157e-06	0.000219837	0.000612858	6.70221e-05	3.64167e-06	4.73861e-06	2.72475e-06	0.000155565	0.000418681	1.64184e-06	0.000125423	0.000217267	0.000134978	5.78524e-06	2.98113e-05	0.000299906	3.70168e-06	0.000191963	0.000159223	0.125926	5.153	0.104345	51.8398	0.130249	51.8583	0.0161653	43.0137	tRNA (guanine-N(7)-)-methyltransferase OS=Synechococcus sp. (strain WH8102) OX=84588 GN=trmB PE=3 SV=1
Q7U919	SYNW0440	2	2	4.70666e-06	4.63704e-06	2.71936e-06	4.67321e-06	5.55899e-06	3.15017e-06	1.78618e-05	5.97014e-05	1.12763e-05	2.17556e-06	3.80318e-06	2.9246e-07	4.95598e-06	3.31092e-05	7.14392e-07	7.45142e-06	0.000130364	6.25889e-06	4.02102e-06	4.46079e-06	2.96132e-05	2.0904e-06	1.29265e-05	4.80248e-05	0.12595	1.10937	0.112912	7.3646	0.181245	6.18376	0.186303	22.974	Uncharacterized protein OS=Synechococcus sp. (strain WH8102) OX=84588 GN=SYNW0440 PE=4 SV=1
Q7U5L6	SYNW1687	2	2	0.000295135	0.00030043	9.71662e-05	8.10952e-05	0.000110477	0.000128599	0.000108901	0.000339265	0.000161008	0.00017794	0.000187229	0.000212114	0.000223752	0.000168908	3.37812e-05	0.000163815	0.000205214	9.13654e-05	0.000230911	0.000106724	0.000203058	0.000192428	0.000142147	0.000153465	0.126429	0.462187	0.379794	0.879378	0.264668	0.738704	0.225435	0.797519	NifU-like protein OS=Synechococcus sp. (strain WH8102) OX=84588 GN=SYNW1687 PE=4 SV=1
Q7U6B2	SYNW1427	2	2	0.000150921	5.77207e-05	0.000106316	0.000396591	0.000482903	6.69846e-05	0.000405391	0.000890198	0.000154006	0.000131946	9.59294e-05	2.13111e-05	0.000973422	0.000553074	4.55179e-05	0.000277495	0.000514478	0.000235382	0.000104986	0.000315493	0.000483198	8.30622e-05	0.000524004	0.000342452	0.129934	3.00509	0.124296	4.6025	0.101366	6.30857	0.0435415	4.12283	Predicted flavoprotein involved in K+ transport (COG2072) OS=Synechococcus sp. (strain WH8102) OX=84588 GN=SYNW1427 PE=4 SV=1
Q7UA37	SYNW0063	2	2	1.6141e-06	2.28864e-06	3.22165e-06	1.40721e-05	3.8377e-05	3.38746e-06	0.000167284	0.000620654	0.000193402	2.4483e-06	3.32746e-06	3.30292e-06	6.13078e-05	0.000151155	3.5295e-06	9.78661e-05	0.000293536	0.000116136	2.3748e-06	1.86122e-05	0.000327113	3.02623e-06	7.19975e-05	0.000169179	0.131678	7.83738	0.0788843	137.744	0.124605	23.7912	0.058155	55.9044	ATP-dependent Clp protease ATP-binding subunit ClpX OS=Synechococcus sp. (strain WH8102) OX=84588 GN=clpX PE=3 SV=1
Q7U3Z8	SYNW2278	2	2	1.85267e-05	2.39345e-05	6.78268e-06	2.26406e-05	4.22205e-05	8.30323e-06	3.55978e-05	5.74754e-05	1.81751e-05	1.53577e-05	1.96706e-05	7.97002e-06	7.33554e-05	6.47073e-05	7.28499e-07	4.14814e-05	5.74107e-05	5.70593e-05	1.64146e-05	2.43881e-05	3.70828e-05	1.43328e-05	4.62637e-05	5.19838e-05	0.13279	1.48576	0.0448036	2.25913	0.12523	3.22783	0.0148171	3.62692	Uncharacterized protein OS=Synechococcus sp. (strain WH8102) OX=84588 GN=SYNW2278 PE=4 SV=1
Q7U9F8	SYNW0300	2	2	5.29599e-05	5.76412e-05	1.98322e-05	3.87079e-05	3.00016e-05	2.24161e-05	1.75638e-05	3.09903e-05	2.63815e-05	3.93397e-05	3.38004e-05	1.27687e-05	7.36549e-05	6.22522e-05	2.54931e-05	4.97131e-05	1.74836e-05	1.17026e-05	4.34778e-05	3.03752e-05	2.49785e-05	2.86362e-05	5.38001e-05	2.62998e-05	0.136366	0.698638	0.142304	0.574513	0.0298961	1.87874	0.395508	0.918409	Uncharacterized protein OS=Synechococcus sp. (strain WH8102) OX=84588 GN=SYNW0300 PE=4 SV=1
Q7U595	SYNW1812	2	2	1.13068e-05	9.77298e-06	3.50831e-06	3.57889e-06	4.17063e-06	4.75805e-06	5.70817e-07	4.63682e-07	4.53015e-07	7.32999e-06	8.08114e-06	4.0232e-06	2.45142e-06	3.60102e-07	1.69459e-06	1.84267e-06	2.38911e-07	2.37035e-07	8.19603e-06	4.16919e-06	4.95838e-07	6.47811e-06	1.50204e-06	7.72873e-07	0.137734	0.508684	0.041199	0.0604973	0.0427857	0.231863	0.0199775	0.119305	Uncharacterized protein OS=Synechococcus sp. (strain WH8102) OX=84588 GN=SYNW1812 PE=4 SV=1
Q7TTY0	SYNW0074	2	2	8.61807e-06	6.72226e-06	3.47132e-06	8.85631e-06	1.70154e-06	1.48314e-06	9.07427e-06	1.08945e-05	6.75946e-06	7.18777e-06	5.80937e-06	2.75034e-07	4.121e-06	1.22697e-05	4.05007e-07	4.96355e-06	5.84043e-06	1.09687e-05	6.27055e-06	4.01366e-06	8.9094e-06	4.42406e-06	5.59856e-06	7.25756e-06	0.138406	0.640081	0.0713754	1.42083	0.35779	1.26548	0.275338	1.64048	Putative Precorrin-8X methylmutase CobH OS=Synechococcus sp. (strain WH8102) OX=84588 GN=cobH PE=4 SV=1
Q7UA56	SYNW0044	2	2	1.02716e-05	1.28146e-05	4.32665e-06	1.043e-06	1.2755e-06	6.48418e-06	4.84098e-07	1.84151e-06	6.55203e-06	3.57685e-06	4.32481e-06	4.92623e-06	1.62358e-06	7.96126e-07	1.92094e-06	9.88921e-07	1.52937e-06	4.61645e-06	9.1376e-06	2.93423e-06	2.95921e-06	4.27596e-06	1.44688e-06	2.37825e-06	0.140223	0.321116	0.140203	0.32385	0.0128896	0.338376	0.0699998	0.556191	Uncharacterized protein OS=Synechococcus sp. (strain WH8102) OX=84588 GN=SYNW0044 PE=4 SV=1
Q7U400	SYNW2276	2	2	1.89426e-06	8.20148e-07	1.58112e-07	2.39247e-07	2.82466e-07	2.02573e-07	2.97188e-07	4.21491e-07	3.0192e-07	3.66221e-07	2.94044e-07	8.00362e-08	7.16221e-07	3.69544e-07	4.52884e-08	1.1138e-06	1.4768e-07	3.69917e-07	9.57507e-07	2.41428e-07	3.402e-07	2.46767e-07	3.77018e-07	5.43799e-07	0.143747	0.252143	0.176458	0.355297	0.186432	1.52783	0.184396	2.20369	Uncharacterized protein OS=Synechococcus sp. (strain WH8102) OX=84588 GN=SYNW2276 PE=4 SV=1
Q7U409	SYNW2267	2	2	1.1851e-05	2.86474e-05	8.80394e-06	5.72041e-05	4.48555e-05	6.68964e-06	0.000205086	0.000356435	6.37826e-05	1.31084e-05	4.42855e-05	1.1993e-05	0.000202378	0.000325381	3.74694e-07	0.000223676	0.000191334	0.000115878	1.64341e-05	3.62497e-05	0.000208434	2.3129e-05	0.000176044	0.000176963	0.14403	2.20576	0.067501	12.683	0.109442	7.61142	0.019126	7.65113	Methylenetetrahydrofolate reductase OS=Synechococcus sp. (strain WH8102) OX=84588 GN=SYNW2267 PE=3 SV=1
Q7U5I7	SYNW1720	2	2	1.02098e-05	1.82503e-05	1.5488e-05	5.27724e-06	7.34078e-06	1.65734e-05	1.08786e-05	8.46045e-06	9.09732e-06	6.60618e-06	1.7326e-05	1.34118e-07	1.25215e-06	6.65797e-06	6.08168e-06	3.73531e-06	9.49549e-06	6.15492e-06	1.46494e-05	9.73048e-06	9.47878e-06	8.02209e-06	4.66393e-06	6.46191e-06	0.145656	0.664225	0.11761	0.647043	0.281923	0.581386	0.368645	0.805515	Ham1 protein homolog OS=Synechococcus sp. (strain WH8102) OX=84588 GN=ham1 PE=4 SV=1
Q7U8N4	SYNW0580	2	2	5.55169e-05	4.83204e-05	2.19717e-05	7.57596e-05	4.35555e-05	4.11202e-05	9.57776e-05	0.000157378	7.93699e-05	9.54097e-05	5.43467e-05	8.42921e-05	0.00012113	0.000118556	1.3199e-05	7.01147e-05	7.50386e-05	0.000146966	4.19363e-05	5.34784e-05	0.000110842	7.80162e-05	8.4295e-05	9.73732e-05	0.146406	1.27523	0.0397295	2.6431	0.44518	1.08048	0.262832	1.24812	Uncharacterized protein OS=Synechococcus sp. (strain WH8102) OX=84588 GN=SYNW0580 PE=4 SV=1
Q7U7X3	SYNW0856	2	2	0	2.82427e-08	1.5862e-07	3.72292e-07	3.94702e-07	6.84352e-08	8.34103e-07	5.71289e-07	3.14544e-07	7.96964e-08	5.05568e-08	0	6.25859e-07	2.00528e-07	0	1.00433e-07	0	0	6.22875e-08	2.78476e-07	5.73312e-07	4.34177e-08	2.75462e-07	3.34775e-08	0.146825	4.47082	0.060709	9.20429	0.145191	6.34447	0.342463	0.771057	Uncharacterized protein OS=Synechococcus sp. (strain WH8102) OX=84588 GN=SYNW0856 PE=4 SV=1
Q7U9P5	SYNW0208	2	2	7.98156e-06	1.45485e-05	9.23728e-06	1.12269e-05	2.39432e-05	8.76513e-06	1.34359e-05	4.0255e-05	2.6199e-05	6.93107e-06	1.30511e-05	7.04382e-06	1.17224e-05	2.03215e-05	3.61442e-06	1.69455e-05	2.61717e-05	7.63263e-05	1.05891e-05	1.46451e-05	2.663e-05	9.00865e-06	1.18861e-05	3.98145e-05	0.147001	1.38303	0.0558522	2.51484	0.233716	1.31941	0.125413	4.41959	NAD(P)H-quinone oxidoreductase subunit K OS=Synechococcus sp. (strain WH8102) OX=84588 GN=ndhK PE=3 SV=1
Q7TTW7	SYNW0653	2	2	3.08244e-06	6.7199e-06	1.98674e-06	9.31629e-07	7.96376e-07	2.41488e-06	4.44089e-07	6.94459e-07	2.84872e-06	1.12922e-07	1.00292e-06	9.67079e-08	1.74912e-07	1.20495e-07	1.49999e-08	2.03582e-07	3.94448e-07	3.33881e-10	3.92969e-06	1.38096e-06	1.32909e-06	4.04182e-07	1.03469e-07	1.99455e-07	0.150552	0.351417	0.160508	0.338218	0.206848	0.255995	0.215268	0.493478	PRECORRIN-2 C20-METHYLTRANSFERASE OS=Synechococcus sp. (strain WH8102) OX=84588 GN=cbiL PE=4 SV=1
Q7U6K4	SYNW1334	2	2	0.000125824	7.9138e-05	4.60506e-05	0.000147981	8.23707e-05	4.78495e-05	0.000164653	0.00019034	0.000107675	8.3781e-05	7.85328e-05	9.39934e-05	0.000241087	0.000291371	4.86983e-05	0.000149913	0.000142449	0.000117207	8.36708e-05	9.27336e-05	0.000154223	8.54357e-05	0.000193719	0.000136523	0.150607	1.10831	0.0403716	1.84321	0.150753	2.26742	0.0335772	1.59796	NUDIX family protein OS=Synechococcus sp. (strain WH8102) OX=84588 GN=mutT PE=4 SV=1
Q7U3Q0	SYNW2380	2	2	1.3347e-05	1.42802e-05	5.32455e-06	8.33343e-06	3.12676e-06	6.69467e-06	5.82552e-06	2.49349e-06	1.43759e-06	1.00007e-05	1.08544e-05	1.5857e-06	6.1338e-06	1.64522e-05	2.20474e-07	4.85291e-06	7.07241e-06	7.5245e-07	1.09839e-05	6.05162e-06	3.2522e-06	7.48026e-06	7.60215e-06	4.22592e-06	0.152864	0.550952	0.0386086	0.296087	0.484787	1.0163	0.0624943	0.564943	Uncharacterized protein OS=Synechococcus sp. (strain WH8102) OX=84588 GN=SYNW2380 PE=4 SV=1
Q7U4I8	SYNW2079	2	2	9.22872e-07	7.07462e-07	2.78311e-06	8.54635e-07	5.00865e-06	3.75703e-06	1.1695e-06	2.07603e-06	7.12046e-06	7.08237e-07	9.44469e-07	3.7266e-06	4.47279e-07	1.12721e-06	1.88742e-06	4.88758e-07	9.03196e-07	3.01019e-06	1.47115e-06	3.20677e-06	3.45533e-06	1.7931e-06	1.15397e-06	1.46738e-06	0.159209	2.17978	0.12274	2.34873	0.203464	0.643562	0.124097	0.818347	50S ribosomal protein L5 OS=Synechococcus sp. (strain WH8102) OX=84588 GN=rplE PE=3 SV=1
Q7U506	SYNW1906	2	2	1.80487e-05	3.25143e-05	7.89232e-06	1.32181e-05	1.29833e-05	8.80228e-06	1.99995e-05	4.88746e-05	1.65882e-05	9.87218e-06	1.90837e-05	9.64625e-06	1.13338e-05	2.76727e-05	6.45737e-06	1.57161e-05	2.44787e-05	1.92566e-05	1.94851e-05	1.16679e-05	2.84874e-05	1.28674e-05	1.51546e-05	1.98171e-05	0.163859	0.598811	0.0815267	1.46201	0.286498	1.17775	0.0175277	1.54011	Uncharacterized protein OS=Synechococcus sp. (strain WH8102) OX=84588 GN=SYNW1906 PE=4 SV=1
Q7U4H4	SYNW2094	2	2	3.21678e-06	8.48205e-06	7.98607e-06	3.90585e-06	8.2427e-06	9.97715e-06	8.00025e-06	2.18203e-05	2.05549e-05	2.4625e-06	6.97395e-06	1.16917e-05	1.24415e-05	1.11167e-05	1.38957e-05	8.48121e-06	1.17402e-05	2.14e-05	6.56163e-06	7.37523e-06	1.67918e-05	7.04271e-06	1.24846e-05	1.38738e-05	0.16772	1.12399	0.0322558	2.55909	0.0726193	1.7727	0.0220297	1.96995	30S ribosomal protein S9 OS=Synechococcus sp. (strain WH8102) OX=84588 GN=rpsI PE=3 SV=1
Q7U6S3	SYNW1263	2	2	1.94645e-06	1.5423e-06	5.62647e-06	1.20047e-06	1.7959e-06	3.27463e-06	5.93964e-07	2.92145e-07	4.87824e-07	1.93834e-06	2.41395e-06	3.74359e-06	5.44394e-07	0	3.29088e-06	5.32425e-07	5.43625e-07	6.75216e-07	3.03841e-06	2.09033e-06	4.57978e-07	2.69863e-06	1.27843e-06	5.83755e-07	0.168971	0.687971	0.0906163	0.15073	0.0644777	0.473732	0.0253509	0.216316	Riboflavin biosynthesis protein RibBA OS=Synechococcus sp. (strain WH8102) OX=84588 GN=ribA PE=3 SV=1
Q7U8V8	SYNW0501	2	2	2.24637e-06	3.188e-07	6.08826e-06	7.82402e-06	9.25363e-06	3.88961e-06	1.26437e-05	4.04003e-06	5.29999e-06	2.31803e-06	6.83015e-07	6.77674e-06	3.90189e-06	3.46368e-06	1.62986e-06	3.9655e-06	3.46306e-06	4.25897e-06	2.88448e-06	6.98909e-06	7.32791e-06	3.25926e-06	2.99848e-06	3.89584e-06	0.169635	2.423	0.152423	2.54046	0.462735	0.919987	0.365425	1.19531	Alanine dehydrogenase OS=Synechococcus sp. (strain WH8102) OX=84588 GN=ald PE=3 SV=1
Q7U7F9	SYNW1026	2	2	7.71235e-06	1.46994e-05	1.48324e-05	2.0087e-05	1.10108e-05	2.41245e-05	1.87708e-05	5.78338e-05	6.01792e-05	7.50671e-06	7.00636e-06	1.21979e-05	3.89173e-05	2.07991e-05	4.27275e-07	2.23854e-05	3.74095e-05	7.17172e-05	1.24147e-05	1.84074e-05	4.55946e-05	8.90366e-06	2.00479e-05	4.38374e-05	0.17377	1.48271	0.0478756	3.67263	0.233897	2.25165	0.0581561	4.92352	Carbamoyl-phosphate synthase small chain OS=Synechococcus sp. (strain WH8102) OX=84588 GN=carA PE=3 SV=1
Q7U9N4	SYNW0220	2	2	4.29727e-06	7.90588e-06	9.85574e-07	3.79144e-06	2.87702e-06	8.31669e-07	2.68038e-06	2.94658e-06	3.14536e-07	2.07813e-06	2.53232e-06	5.76018e-07	1.41475e-06	4.84387e-06	3.37182e-08	2.46334e-06	2.30101e-06	9.48634e-07	4.39624e-06	2.50004e-06	1.9805e-06	1.72883e-06	2.09745e-06	1.90433e-06	0.175244	0.568678	0.102204	0.450499	0.370506	1.21322	0.239624	1.10151	Putative pleiotropic regulatory protein OS=Synechococcus sp. (strain WH8102) OX=84588 GN=degT PE=3 SV=1
Q7UA58	SYNW0042	2	2	8.48488e-06	9.17401e-06	9.03616e-06	2.17549e-05	2.1446e-05	4.36773e-06	8.49829e-05	0.000454324	1.79828e-05	1.19894e-06	2.42003e-06	1.40462e-06	6.30217e-05	0.000308756	2.49491e-06	3.30346e-05	0.000211964	1.30514e-05	8.89835e-06	1.58562e-05	0.000185763	1.67453e-06	0.000124758	8.60168e-05	0.177217	1.78192	0.160952	20.8761	0.158918	74.5031	0.155896	51.3677	Uncharacterized protein OS=Synechococcus sp. (strain WH8102) OX=84588 GN=SYNW0042 PE=4 SV=1
Q7U7T2	SYNW0899	2	2	1.08075e-06	3.64407e-06	3.26138e-07	1.23383e-06	6.48231e-06	4.98091e-07	1.10749e-06	3.92993e-05	3.76804e-05	2.93538e-07	1.67645e-06	3.62454e-07	2.86241e-06	1.665e-05	4.45229e-06	4.77805e-06	1.07651e-05	8.94694e-05	1.68365e-06	2.73808e-06	2.60291e-05	7.7748e-07	7.98823e-06	3.50042e-05	0.179319	1.62628	0.0917128	15.4599	0.103088	10.2745	0.169484	45.0226	Methylenetetrahydrofolate--tRNA-(uracil-5-)-methyltransferase TrmFO OS=Synechococcus sp. (strain WH8102) OX=84588 GN=trmFO PE=3 SV=1
Q7U781	SYNW1105	2	2	1.78776e-05	9.94653e-06	4.23244e-05	3.26425e-05	2.92412e-05	3.60106e-05	5.19348e-05	3.44172e-05	4.46877e-05	2.23216e-05	9.80767e-06	1.18513e-05	2.79311e-05	2.4964e-05	1.91081e-05	3.34019e-05	2.77467e-05	4.97916e-05	2.33828e-05	3.26314e-05	4.36799e-05	1.46602e-05	2.40011e-05	3.698e-05	0.180932	1.39553	0.0815165	1.86803	0.0433726	1.63716	0.054676	2.52248	Uncharacterized protein OS=Synechococcus sp. (strain WH8102) OX=84588 GN=SYNW1105 PE=4 SV=1
Q7UA49	SYNW0051	2	2	1.9741e-06	1.0402e-05	6.17154e-09	7.46644e-07	5.24405e-07	1.09768e-07	3.94234e-07	0	1.21824e-08	3.83061e-07	6.66375e-07	2.47577e-08	1.03884e-07	3.59432e-07	4.21151e-07	9.00768e-07	1.86592e-08	0	4.12743e-06	4.60272e-07	1.35472e-07	3.58065e-07	2.94822e-07	3.06476e-07	0.180951	0.111515	0.171416	0.0328224	0.404555	0.823377	0.446143	0.855923	SqdX OS=Synechococcus sp. (strain WH8102) OX=84588 GN=sqdX PE=4 SV=1
Q7U5K9	SYNW1694	2	2	2.25984e-06	7.60466e-07	3.20013e-06	3.58805e-06	1.21544e-05	3.14783e-06	2.57896e-06	5.77007e-06	6.22688e-06	3.91994e-06	3.01432e-06	7.63334e-07	1.26366e-06	3.48122e-06	7.62496e-06	6.89076e-07	3.50296e-06	5.42178e-06	2.07348e-06	6.29675e-06	4.85864e-06	2.56587e-06	4.12328e-06	3.20461e-06	0.181161	3.03681	0.0885104	2.34323	0.317058	1.60698	0.402786	1.24894	30S ribosomal protein S4 OS=Synechococcus sp. (strain WH8102) OX=84588 GN=rpsD PE=3 SV=1
Q7U8N6	SYNW0578	2	2	1.33929e-05	4.80263e-06	4.00383e-05	2.64002e-05	2.71184e-05	3.39526e-05	5.75668e-05	3.92295e-05	6.99293e-05	2.48753e-05	1.41513e-05	3.0511e-05	2.80911e-05	4.73139e-05	6.25478e-05	2.50451e-05	6.31585e-05	0.000130298	1.94112e-05	2.91571e-05	5.55752e-05	2.31792e-05	4.59842e-05	7.28338e-05	0.18195	1.50207	0.00665267	2.86304	0.0727179	1.98386	0.113192	3.1422	Uncharacterized protein OS=Synechococcus sp. (strain WH8102) OX=84588 GN=SYNW0578 PE=4 SV=1
Q7U3F9	SYNW2473	2	2	1.21397e-05	1.36074e-05	4.1465e-06	9.10414e-06	7.86945e-06	5.62616e-06	3.85498e-06	1.43155e-05	5.96574e-06	1.25528e-05	1.46428e-05	8.41011e-06	1.2637e-05	1.57188e-05	6.40649e-06	1.0506e-05	9.46621e-06	8.81167e-06	9.96453e-06	7.53325e-06	8.04542e-06	1.18686e-05	1.15874e-05	9.59464e-06	0.183753	0.756007	0.304737	0.807406	0.393011	0.976311	0.147146	0.808407	Molydbenum cofactor biosynthesis protein D (Molybdopterin converting factor small subunit) OS=Synechococcus sp. (strain WH8102) OX=84588 GN=moaD PE=4 SV=1
Q7U537	SYNW1874	2	2	2.55399e-06	8.4795e-06	1.29712e-06	1.55082e-06	9.50084e-07	1.54459e-06	4.31673e-06	5.29168e-06	1.28356e-05	2.28463e-06	4.84027e-06	6.02428e-07	4.39465e-06	2.27474e-06	1.01208e-07	7.29927e-07	5.77534e-06	1.96516e-05	4.1102e-06	1.3485e-06	7.48135e-06	2.57578e-06	2.25687e-06	8.71897e-06	0.185301	0.328086	0.258716	1.82019	0.417787	0.876189	0.221973	3.38499	Macrolide export ATP-binding/permease protein MacB OS=Synechococcus sp. (strain WH8102) OX=84588 GN=macB PE=3 SV=1
Q7U3I9	SYNW2443	2	2	4.17939e-06	1.00028e-05	1.72712e-06	7.06956e-07	9.57876e-07	3.61968e-06	1.30781e-06	4.55889e-06	4.84278e-06	9.91367e-07	8.53923e-06	7.86438e-07	1.09736e-06	3.44292e-06	1.52707e-06	5.92618e-06	2.57007e-06	8.75889e-06	5.30312e-06	1.76151e-06	3.56983e-06	3.43901e-06	2.02245e-06	5.75171e-06	0.189302	0.332164	0.282407	0.673156	0.261834	0.588091	0.319806	1.67249	Urease accessory protein UreG OS=Synechococcus sp. (strain WH8102) OX=84588 GN=ureG PE=3 SV=1
Q7U6L0	SYNW1328	2	2	3.44483e-06	2.45778e-06	2.27266e-06	8.00811e-07	1.66923e-06	2.71963e-06	1.57909e-06	4.78184e-06	9.78858e-06	6.75777e-06	2.77613e-06	4.53005e-07	7.8243e-07	1.80479e-06	1.20153e-06	1.90653e-06	4.33226e-06	3.24573e-06	2.72509e-06	1.72989e-06	5.38317e-06	3.32897e-06	1.26292e-06	3.16151e-06	0.191648	0.634802	0.215288	1.97541	0.206674	0.379372	0.475038	0.949695	Uncharacterized protein OS=Synechococcus sp. (strain WH8102) OX=84588 GN=SYNW1328 PE=4 SV=1
Q7U5N8	SYNW1663	2	2	4.99702e-06	1.26733e-06	3.12461e-06	1.32721e-05	0.000164175	1.14022e-06	1.91613e-05	0.000286225	0.000158879	8.25253e-07	1.23162e-06	9.38644e-07	6.09561e-05	0.000234794	9.15931e-06	5.46774e-05	4.25637e-05	0.000990875	3.12965e-06	5.9529e-05	0.000154755	9.98504e-07	0.000101636	0.000362705	0.200586	19.0209	0.0960331	49.448	0.138838	101.789	0.18431	363.249	Uncharacterized protein OS=Synechococcus sp. (strain WH8102) OX=84588 GN=SYNW1663 PE=3 SV=1
Q7U5K1	SYNW1702	2	2	3.6963e-06	6.68568e-06	6.81064e-06	4.30473e-06	2.04974e-06	6.01216e-06	2.21239e-06	1.5549e-06	1.29149e-05	1.252e-06	1.57331e-06	3.41732e-06	9.63536e-07	1.05754e-06	2.69313e-07	2.72462e-06	1.78297e-07	3.06514e-06	5.73087e-06	4.12221e-06	5.56075e-06	2.08088e-06	7.63463e-07	1.98935e-06	0.206299	0.7193	0.481836	0.970315	0.143798	0.366895	0.461499	0.956015	Nucleoside triphosphate pyrophosphatase OS=Synechococcus sp. (strain WH8102) OX=84588 GN=SYNW1702 PE=3 SV=1
Q7U3G5	SYNW2467	2	2	2.33026e-05	3.13689e-05	1.39319e-05	1.32925e-05	1.74854e-05	1.95452e-05	1.6348e-05	8.03523e-05	1.52146e-05	1.47986e-05	3.26732e-05	1.69511e-05	2.2407e-05	2.2914e-05	4.50575e-06	1.50795e-05	2.39573e-05	2.19031e-05	2.28678e-05	1.67744e-05	3.7305e-05	2.14743e-05	1.66089e-05	2.03133e-05	0.207039	0.733537	0.24737	1.63133	0.259916	0.773431	0.39974	0.945936	Carbonic anhydrase OS=Synechococcus sp. (strain WH8102) OX=84588 GN=SYNW2467 PE=4 SV=1
Q7U6U1	SYNW1245	2	2	1.23954e-07	5.60699e-07	1.68294e-06	1.23398e-07	5.63658e-07	1.90129e-06	9.14043e-07	1.1514e-06	1.13747e-06	9.55595e-07	7.29834e-07	5.97069e-08	7.70322e-07	2.32287e-06	3.59867e-07	2.81678e-07	2.93846e-06	8.28946e-07	7.89197e-07	8.62783e-07	1.06764e-06	5.81712e-07	1.15102e-06	1.34969e-06	0.208175	1.09324	0.286084	1.35282	0.197825	1.97868	0.226739	2.32021	Uncharacterized protein OS=Synechococcus sp. (strain WH8102) OX=84588 GN=SYNW1245 PE=4 SV=1
Q7U5D8	SYNW1769	2	2	1.11782e-05	7.54097e-06	5.17696e-06	1.03038e-05	0.000101804	6.72497e-06	1.38597e-05	0.000184125	0.000148921	3.03536e-06	3.75469e-06	2.17331e-06	2.33104e-05	0.000332903	2.93235e-06	1.34008e-05	0.00012941	0.000442422	7.96537e-06	3.9611e-05	0.000115635	2.98779e-06	0.000119715	0.000195078	0.209313	4.97291	0.090509	14.5172	0.193459	40.0683	0.136738	65.2917	Inorganic pyrophosphatase OS=Synechococcus sp. (strain WH8102) OX=84588 GN=ppa,ipyR PE=3 SV=1
Q7U7S1	SYNW0910	2	2	5.08085e-06	2.84907e-06	6.18673e-06	7.12207e-06	1.71357e-05	4.2473e-06	1.08188e-05	1.86388e-05	5.85787e-06	4.35002e-06	5.73447e-06	2.12593e-06	6.15519e-06	4.71878e-06	1.34671e-07	1.62806e-05	1.08238e-05	3.45577e-06	4.70555e-06	9.50169e-06	1.17718e-05	4.07014e-06	3.66955e-06	1.01867e-05	0.214755	2.01925	0.135809	2.50169	0.379255	0.901577	0.0937396	2.50279	Pyridoxine 5'-phosphate synthase OS=Synechococcus sp. (strain WH8102) OX=84588 GN=pdxJ PE=3 SV=1
Q7U9T3	SYNW0170	2	2	2.57795e-07	1.04065e-06	3.96659e-07	1.80384e-07	4.59784e-07	4.71653e-07	6.01825e-07	2.30871e-07	8.89135e-07	1.57416e-08	1.53335e-07	2.63951e-07	0	3.65856e-07	2.57859e-08	6.65992e-08	1.30715e-07	4.52938e-07	5.65035e-07	3.70607e-07	5.73944e-07	1.44343e-07	1.30547e-07	2.16751e-07	0.214989	0.655901	0.492348	1.01577	0.462617	0.904426	0.181711	1.50164	Uncharacterized protein OS=Synechococcus sp. (strain WH8102) OX=84588 GN=SYNW0170 PE=4 SV=1
Q7U4H2	SYNW2096	2	2	3.69387e-06	1.13764e-05	3.5003e-06	1.29804e-06	1.54785e-06	5.53667e-06	4.25787e-06	9.05745e-06	1.13769e-05	1.04802e-06	6.2463e-06	1.79508e-06	6.02066e-06	3.97462e-06	2.35073e-06	2.22568e-06	7.85022e-06	2.69904e-05	6.19021e-06	2.79419e-06	8.23074e-06	3.0298e-06	4.11534e-06	1.23554e-05	0.214997	0.451389	0.285285	1.32964	0.328921	1.35829	0.18045	4.07797	Peptide chain release factor 1 OS=Synechococcus sp. (strain WH8102) OX=84588 GN=prfA PE=3 SV=1
Q7U7A4	SYNW1081	2	2	0.000216794	0.00019833	0.000142595	0.000193452	0.000170627	0.000155719	0.000178305	0.000187875	0.000155351	0.000202603	0.000352059	0.000285824	0.0002649	0.000337159	2.73578e-05	0.000221702	0.000263165	0.000256031	0.000185906	0.000173266	0.000173844	0.000280162	0.000209806	0.000246966	0.215883	0.932006	0.250523	0.935115	0.271183	0.748872	0.199531	0.881511	Uncharacterized protein OS=Synechococcus sp. (strain WH8102) OX=84588 GN=SYNW1081 PE=4 SV=1
Q7U4H8	SYNW2089	2	2	3.05095e-06	5.30736e-06	2.05315e-06	2.33712e-06	4.50816e-06	2.44798e-06	3.7127e-06	8.94685e-06	6.18024e-06	2.64285e-06	5.57824e-06	2.55943e-06	3.76903e-06	1.23534e-05	1.56335e-06	3.43408e-06	4.72621e-06	2.46222e-06	3.47049e-06	3.09775e-06	6.27993e-06	3.59351e-06	5.89526e-06	3.54084e-06	0.217341	0.892599	0.0610004	1.80953	0.212769	1.64053	0.460905	0.985342	30S ribosomal protein S11 OS=Synechococcus sp. (strain WH8102) OX=84588 GN=rpsK PE=3 SV=1
Q7U3P5	SYNW2385	2	2	5.39207e-06	2.5447e-05	3.15545e-06	6.29963e-06	6.40719e-06	2.68197e-06	8.87087e-06	4.39303e-06	1.29321e-05	3.08666e-06	1.43111e-05	5.73574e-06	2.62352e-06	3.34299e-06	3.11423e-07	4.32109e-06	3.28973e-06	3.77959e-06	1.13315e-05	5.1296e-06	8.73199e-06	7.71118e-06	2.09265e-06	3.79681e-06	0.218313	0.452685	0.40409	0.770594	0.102627	0.271378	0.198979	0.492377	Conserved hypothetical OS=Synechococcus sp. (strain WH8102) OX=84588 GN=SYNW2385 PE=4 SV=1
Q7U7A1	SYNW1084	2	2	2.26567e-06	2.94537e-06	1.12527e-06	2.05671e-06	2.96976e-06	7.23644e-06	4.71276e-07	4.12814e-06	1.03171e-05	9.41366e-07	1.00561e-05	7.00721e-09	2.43879e-06	2.12591e-06	0	1.98416e-06	3.76281e-06	3.65665e-07	2.1121e-06	4.08764e-06	4.97216e-06	3.66817e-06	1.52157e-06	2.03755e-06	0.22021	1.93534	0.23761	2.35412	0.269649	0.414803	0.278977	0.555466	Phycocyanobilin:ferredoxin oxidoreductase OS=Synechococcus sp. (strain WH8102) OX=84588 GN=pcyA PE=3 SV=1
Q7U3U2	SYNW2337	2	2	1.40628e-06	6.02921e-06	5.32136e-06	3.52952e-06	4.53367e-06	9.28422e-06	1.02531e-05	3.28708e-05	8.52367e-06	2.36817e-06	6.81916e-06	6.93788e-06	5.43397e-06	1.80203e-05	4.32701e-06	8.98183e-06	4.0039e-05	2.55936e-05	4.25228e-06	5.78247e-06	1.72159e-05	5.37507e-06	9.26043e-06	2.48715e-05	0.22031	1.35985	0.105286	4.04862	0.217313	1.72285	0.0633675	4.62719	Dihydroorotate dehydrogenase (quinone) OS=Synechococcus sp. (strain WH8102) OX=84588 GN=pyrD PE=3 SV=1
Q7U5X0	SYNW1571	2	2	1.15818e-05	1.64039e-05	8.50282e-05	1.35835e-05	1.32129e-05	0.00012119	3.59092e-05	2.00582e-05	3.49615e-05	7.2156e-06	1.49829e-05	6.36131e-05	1.91805e-05	1.73751e-05	6.76298e-06	2.95568e-05	3.41629e-05	3.65889e-05	3.76713e-05	4.93288e-05	3.03096e-05	2.86039e-05	1.44395e-05	3.34362e-05	0.222322	1.30945	0.385712	0.804581	0.289032	0.50481	0.395289	1.16894	Uncharacterized protein OS=Synechococcus sp. (strain WH8102) OX=84588 GN=SYNW1571 PE=4 SV=1
Q7TTU0	SYNW1645	2	2	1.94089e-06	1.59016e-06	3.18828e-06	2.92947e-06	3.13974e-06	2.51606e-06	4.80874e-06	7.36355e-06	4.97609e-06	2.73101e-06	3.01219e-06	1.53662e-06	1.32697e-06	2.09076e-06	1.72748e-07	1.87761e-06	2.62543e-06	7.78323e-06	2.23978e-06	2.86176e-06	5.71612e-06	2.42661e-06	1.19682e-06	4.09542e-06	0.224776	1.2777	0.0499676	2.55209	0.00772042	0.493209	0.271196	1.68772	3-methyl-2-oxobutanoate hydroxymethyltransferase OS=Synechococcus sp. (strain WH8102) OX=84588 GN=panB PE=3 SV=1
Q7U4Z9	SYNW1913	2	2	1.67306e-05	7.86216e-06	1.13886e-05	1.40837e-05	1.98978e-05	1.38501e-05	2.37053e-05	8.85783e-05	7.41079e-05	1.24358e-05	2.36526e-06	1.21788e-05	2.00157e-05	6.69147e-05	1.45621e-06	2.16439e-05	5.64508e-05	7.50397e-05	1.19938e-05	1.59438e-05	6.21305e-05	8.99329e-06	2.94622e-05	5.10448e-05	0.227785	1.32934	0.0762161	5.18021	0.230891	3.27602	0.0635245	5.67587	Dimethylglycine N-methyltransferase OS=Synechococcus sp. (strain WH8102) OX=84588 GN=bsmB PE=1 SV=1
Q7U4D4	SYNW2135	2	2	3.74657e-06	7.20003e-06	1.74434e-06	2.16285e-06	2.22887e-05	2.5413e-06	2.82872e-05	0.000175497	3.47736e-05	1.26935e-06	4.19255e-06	6.70221e-06	2.48935e-05	0.000126575	1.02367e-05	3.13327e-05	8.29125e-05	7.04598e-05	4.23031e-06	8.99761e-06	7.95193e-05	4.0547e-06	5.39019e-05	6.15683e-05	0.228247	2.12694	0.123662	18.7975	0.153796	13.2937	0.028633	15.1844	30S ribosomal protein S12 OS=Synechococcus sp. (strain WH8102) OX=84588 GN=rpsL PE=3 SV=1
Q7UA68	SYNW0032	2	2	1.4099e-06	1.46721e-06	1.41347e-06	1.8774e-06	7.54001e-06	5.98343e-07	4.45174e-06	5.08517e-05	8.12137e-07	9.10431e-07	2.86027e-06	3.0717e-07	8.36059e-06	1.62328e-05	7.42392e-07	1.96247e-06	1.40121e-05	3.85535e-06	1.43019e-06	3.33858e-06	1.87052e-05	1.35929e-06	8.44526e-06	6.60997e-06	0.23105	2.33436	0.197654	13.0788	0.0992799	6.21299	0.112998	4.86281	Putative cyclophilin-type peptidyl-prolyl cis-trans isomerase OS=Synechococcus sp. (strain WH8102) OX=84588 GN=SYNW0032 PE=4 SV=1
Q7U9X6	SYNW0126	2	2	1.44907e-06	5.62157e-06	1.75813e-06	1.73277e-06	4.954e-06	1.38042e-06	2.343e-06	8.85313e-06	9.88591e-06	6.35576e-07	4.75245e-07	1.05501e-06	1.24419e-06	1.76805e-06	5.28293e-07	5.75414e-07	5.36365e-06	1.14315e-05	2.94292e-06	2.68906e-06	7.02734e-06	7.21945e-07	1.18018e-06	5.79018e-06	0.231169	0.913739	0.0976877	2.38788	0.239415	1.63472	0.117345	8.02026	Two-component response regulator OS=Synechococcus sp. (strain WH8102) OX=84588 GN=SYNW0126 PE=4 SV=1
Q7U3W4	SYNW2313	2	2	2.65094e-06	4.72191e-06	1.88079e-06	1.21615e-06	9.25843e-07	3.17691e-06	1.84427e-06	6.20241e-06	6.96933e-07	1.59815e-06	3.64761e-06	1.87271e-06	2.26206e-06	4.85544e-06	1.41572e-07	2.26865e-06	1.96594e-06	1.25288e-07	3.08455e-06	1.77297e-06	2.91454e-06	2.37282e-06	2.41969e-06	1.45329e-06	0.233374	0.57479	0.428533	0.944884	0.481657	1.01975	0.183511	0.612474	Endoribonuclease YbeY OS=Synechococcus sp. (strain WH8102) OX=84588 GN=ybeY PE=3 SV=1
Q7UA69	SYNW0031	2	2	4.00797e-06	6.29746e-06	2.27545e-06	3.90157e-06	2.95122e-06	2.64224e-06	1.97834e-06	5.15843e-07	2.36372e-06	3.46265e-06	2.88764e-06	1.55579e-06	5.23217e-06	2.45324e-06	1.32461e-07	4.63129e-06	1.7714e-06	1.56115e-06	4.19363e-06	3.16501e-06	1.6193e-06	2.63536e-06	2.60596e-06	2.65462e-06	0.235505	0.754719	0.136199	0.386134	0.488985	0.988842	0.489683	1.00731	Thiamine-monophosphate kinase OS=Synechococcus sp. (strain WH8102) OX=84588 GN=thiL PE=3 SV=1
Q7U9H6	SYNW0282	2	2	5.59961e-06	7.46163e-06	5.64474e-06	5.16613e-07	1.2502e-06	8.99172e-06	2.08455e-06	8.15735e-06	1.51733e-05	1.29001e-06	5.91669e-06	1.87831e-06	1.12798e-06	3.38227e-06	1.35894e-07	6.29656e-07	5.18943e-06	8.38807e-06	6.23533e-06	3.58618e-06	8.47173e-06	3.02834e-06	1.54872e-06	4.73572e-06	0.236175	0.575139	0.309747	1.35867	0.0839462	0.511408	0.275401	1.5638	Phosphoglucosamine mutase OS=Synechococcus sp. (strain WH8102) OX=84588 GN=glmM PE=3 SV=1
Q7U6Y4	SYNW1202	2	2	2.73219e-07	3.47696e-07	3.75532e-06	1.13853e-06	1.0253e-06	3.26643e-06	6.46929e-07	2.20862e-06	1.24496e-06	1.47238e-07	3.9288e-07	2.32159e-06	1.28592e-06	6.13527e-07	7.65494e-07	3.39792e-06	2.06045e-07	3.14329e-06	1.45875e-06	1.81009e-06	1.36684e-06	9.53903e-07	8.88315e-07	2.24909e-06	0.24705	1.24085	0.474709	0.936994	0.470733	0.931242	0.165986	2.35777	Putative acetazolamide conferring resistance protein Zam OS=Synechococcus sp. (strain WH8102) OX=84588 GN=zam PE=3 SV=1
Q7U8V3	SYNW0506	2	2	9.68621e-07	8.41647e-07	1.94128e-06	1.41488e-06	1.69486e-06	1.54734e-06	6.12636e-06	4.65434e-06	1.35736e-05	7.48074e-07	1.55091e-06	3.7332e-06	1.67705e-06	5.46059e-06	1.23856e-07	2.42123e-06	6.72836e-06	4.25492e-06	1.25052e-06	1.55236e-06	8.11809e-06	2.01073e-06	2.4205e-06	4.46817e-06	0.248733	1.24137	0.0522615	6.4918	0.434301	1.20379	0.11065	2.22216	Putative aminopeptidase P OS=Synechococcus sp. (strain WH8102) OX=84588 GN=pepP PE=3 SV=1
Q7U6D1	SYNW1407	2	2	2.23007e-05	1.71524e-05	1.06071e-05	2.10966e-05	1.73675e-05	1.87901e-05	3.03874e-05	3.42851e-05	2.06985e-05	1.57154e-05	2.05428e-05	7.586e-06	4.25963e-05	5.32169e-05	1.09301e-05	3.25303e-05	3.23821e-05	3.21034e-05	1.66867e-05	1.90847e-05	2.8457e-05	1.46147e-05	3.55811e-05	3.23386e-05	0.249003	1.14371	0.0251248	1.70537	0.072188	2.4346	0.0203369	2.21274	Uncharacterized protein OS=Synechococcus sp. (strain WH8102) OX=84588 GN=SYNW1407 PE=4 SV=1
Q7TTT7	SYNW1844	2	2	9.96996e-07	8.09224e-06	2.75052e-07	1.5294e-06	9.22344e-07	6.53971e-07	1.46744e-06	6.84128e-06	4.00358e-06	0	2.49389e-06	1.54923e-07	5.6593e-07	2.67458e-06	3.65452e-09	7.47939e-07	2.08646e-06	3.50378e-06	3.12143e-06	1.03524e-06	4.1041e-06	8.82937e-07	1.08139e-06	2.11272e-06	0.249057	0.331655	0.285142	1.31481	0.219651	1.22476	0.191784	2.39284	PUTATIVE PRECORRIN-4 C11-METHYLTRANSFERASE OS=Synechococcus sp. (strain WH8102) OX=84588 GN=cobM PE=3 SV=1
Q7UA32	SYNW0068	2	2	8.59395e-07	1.72676e-06	4.98201e-06	3.63768e-06	4.38387e-06	3.18975e-06	3.56206e-06	1.80045e-06	1.16266e-05	1.24066e-06	2.39456e-06	1.77948e-06	1.71727e-06	1.13668e-06	3.91353e-06	1.94637e-06	1.43671e-06	2.0443e-06	2.52272e-06	3.7371e-06	5.66303e-06	1.8049e-06	2.25583e-06	1.80913e-06	0.252056	1.48138	0.120888	2.24481	0.345195	1.24983	0.496998	1.00234	Ribonuclease J OS=Synechococcus sp. (strain WH8102) OX=84588 GN=rnj PE=3 SV=1
Q7U9V4	SYNW0149	2	2	3.33077e-06	2.25954e-06	7.38493e-07	1.12265e-07	2.65727e-06	8.16489e-07	4.84319e-06	2.95538e-06	3.47531e-06	6.08688e-07	3.06135e-06	1.88897e-06	1.72854e-06	1.80738e-07	2.19408e-06	5.00141e-07	8.82533e-07	3.55408e-06	2.1096e-06	1.19534e-06	3.75796e-06	1.85301e-06	1.36779e-06	1.64558e-06	0.255922	0.56662	0.0543729	1.78136	0.364694	0.738145	0.434545	0.888062	Ribosome maturation factor RimM OS=Synechococcus sp. (strain WH8102) OX=84588 GN=rimM PE=3 SV=1
Q7U8F4	SYNW0666	2	2	3.06029e-07	9.86866e-06	1.7332e-06	3.10329e-07	3.96148e-06	2.62387e-06	3.90177e-06	3.11322e-06	3.14279e-06	1.73447e-06	6.51108e-06	1.03372e-06	8.44712e-07	1.33989e-06	1.60597e-07	1.24828e-06	1.18192e-06	2.56975e-06	3.9693e-06	2.29856e-06	3.38593e-06	3.09309e-06	7.81733e-07	1.66665e-06	0.257798	0.579084	0.435075	0.853029	0.123694	0.252735	0.278112	0.538829	Deoxyribose-phosphate aldolase OS=Synechococcus sp. (strain WH8102) OX=84588 GN=SYNW0666 PE=3 SV=1
Q7U5U5	SYNW1599	2	2	4.53265e-06	9.95433e-06	7.71687e-06	5.94751e-06	3.46941e-06	7.24433e-06	7.46624e-06	2.65921e-06	4.24728e-06	4.77016e-06	4.04029e-06	2.41861e-06	1.20339e-06	3.69904e-07	1.69632e-07	6.34544e-06	2.53772e-06	3.31852e-06	7.40128e-06	5.55375e-06	4.79091e-06	3.74302e-06	5.80974e-07	4.06723e-06	0.259551	0.750377	0.236961	0.647308	0.0101499	0.155215	0.380808	1.08662	NAD kinase 1 OS=Synechococcus sp. (strain WH8102) OX=84588 GN=nadK1 PE=3 SV=1
Q7U3G2	SYNW2470	2	2	1.96912e-06	7.32951e-07	4.48493e-07	1.06319e-06	1.74012e-06	2.1439e-06	4.34992e-07	1.89367e-06	5.15369e-06	1.34488e-06	2.83456e-06	7.32537e-07	1.44319e-06	4.24142e-06	0	3.39232e-07	1.00115e-06	3.77473e-06	1.05019e-06	1.64907e-06	2.49412e-06	1.63732e-06	1.89487e-06	1.70504e-06	0.261009	1.57026	0.254001	2.37492	0.35965	1.1573	0.484115	1.04136	Uncharacterized protein OS=Synechococcus sp. (strain WH8102) OX=84588 GN=SYNW2470 PE=4 SV=1
[truncated: 54 more rows]

## Sheet: WH7803
Accession	KEGG	Peptide count	Unique peptides	L1	L2	L3	LGnM1	LGnM2	LGnM3	LGmM1	LGmM2	LGmM3	D1	D2	D3	DGnM1	DGnM2	DGnM3	DGmM1	DGmM2	DGmM3	L.avg	LGnM.avg	LGmM.avg	D.avg	DGnM.avg	DGmM.avg	TTEST.L.LGnM	FC.L.LGnM	TTEST.L.LGmM	FC.L.LGmM	TTEST.D.LGnM	FC.D.LGnM	TTEST.D.LGmM	FC.D.LGmM	Description
[truncated: 359 more rows]

[truncated: 3 more sheets: BL107, SS120, MED4]
