# Supplementary material for: Integrated Proteomic and Metabolomic Analyses Show Differential Effects of Glucose Availability in Marine Synechococcus and Prochlorococcus
Source: Microbiol Spectr. 2023 Feb 1;11(2):e03275-22. doi: 10.1128/spectrum.03275-22 (PMC10100731; doi:10.1128/spectrum.03275-22)
Supplement: Supplemental file 3 — Table S3. Download spectrum.03275-22-s0003.xlsx, XLSX file, 0.3 MB [file spectrum.03275-22-s0003.xlsx]

## Sheet: Alteromonas in WH8102 cultures
Accession	Peptide count	Unique peptides	Confidence score	Description	Control Light 1	Control Light 2	Control Light 3	Light+100 nM glucose 1	Light+100 nM glucose 2	Light+100 nM glucose 3	Light+5 mM glucose 1	Light+5 mM glucose 2	Light+5 mM glucose 3	Control Dark 1	Control Dark 2	Control Dark 3	Dark + 100 nM glucose 1	Dark + 100 nM glucose 2	Dark + 100 nM glucose 3	Dark + 5 mM glucose 1	Dark + 5 mM glucose 2	Dark + 5 mM glucose 3	Light 1	Light 2	Light 3	Light Glu nM 1	Light Glu nM 2	Light Glu nM 3	Light Glu mM 1	Light Glu mM 2	Light Glu mM 3	Darkness 1	Darkness 2	Darkness 3	Darkness Glu nM 1	Darkness Glu nM 2	Darkness Glu nM 3	Darkness Glu mM 1	Darkness Glu mM 2	Darkness Glu mM 3	Alteromonas_8102	Light avg	Light Glu nM avg	Light Glu mM avg	Darkness avg	Darkness Glu nM avg	Darkness Glu mM avg	t.test G nM/L	FC G nM/L
A0A359K844	3	3	12.7471	(2R,3S)-2-methylisocitrate dehydratase OS=Alteromonas sp. OX=232 GN=DEH24_16585 PE=4 SV=1	289059	471138	302165	5.48527e+06	9.71103e+06	424906	6.62302e+06	1.74746e+07	1.29334e+06	654544	337942	148817	7.82968e+06	1.7044e+07	1822.75	7.40255e+06	1.90811e+07	1.27227e+06	0.000307847	0.000606784	0.000178419	0.00318913	0.00422156	0.000342771	0.00311167	0.00497069	0.00177512	0.000600849	0.00033159	0.000132293	0.00407979	0.00627355	2.29441e-05	0.00381355	0.00585632	0.0017784	(2R,3S)-2-methylisocitrate dehydratase OS=Alteromonas sp. OX=232 GN=DEH24_16585 PE=4 SV=1	0.00036435	0.00258449	0.00328583	0.000354911	0.00345876	0.00381609	0.0843285	7.09342
A0A359KB39	3	3	12.8484	10 kDa chaperonin OS=Alteromonas sp. OX=232 GN=groES PE=3 SV=1	257999	302545	188244	7.61525e+06	1.06948e+07	219152	6.5034e+06	1.4707e+07	1.57612e+06	402084	177586	406052	1.60809e+07	4.0302e+07	11492.5	1.15295e+07	9.36656e+06	1.08449e+06	0.000274768	0.000389651	0.000111152	0.0044275	0.00464921	0.000176789	0.00305547	0.00418342	0.00216324	0.000369099	0.000174249	0.000360965	0.00837925	0.0148344	0.000144662	0.00593961	0.00287476	0.00151592	10 kDa chaperonin OS=Alteromonas sp. OX=232 GN=groES PE=3 SV=1	0.000258524	0.0030845	0.00313405	0.000301438	0.0077861	0.00344343	0.0886245	11.9312
A0A359K8N9	2	2	6.3214	2-dehydro-3-deoxy-phosphogluconate aldolase OS=Alteromonas sp. OX=232 GN=DEH24_16780 PE=3 SV=1	209230	107454	25930.9	4.33289e+06	3.68153e+06	19989.6	6.76372e+06	1.34497e+07	848248	232885	176578	2.14765e+06	6.33189e+06	7.84282e+06	942.974	6.49241e+06	1.63071e+07	395165	0.000222829	0.000138392	1.53114e-05	0.00251914	0.00160043	1.61256e-05	0.00317778	0.00382578	0.00116423	0.000213781	0.000173259	0.00190918	0.00329934	0.00288678	1.18698e-05	0.00334467	0.00500493	0.000552369	2-dehydro-3-deoxy-phosphogluconate aldolase OS=Alteromonas sp. OX=232 GN=DEH24_16780 PE=3 SV=1	0.000125511	0.00137857	0.0027226	0.000765406	0.002066	0.00296732	0.101367	10.9837
A0A359K307	2	2	5.1609	2-dehydro-3-deoxyphosphooctonate aldolase OS=Alteromonas sp. OX=232 GN=kdsA PE=3 SV=1	50887.5	23998.5	21270.5	170825	186999	28824.7	428568	817911	119548	45628.4	20858.5	22528.1	441305	511250	44.7074	340134	529967	73999.4	5.4195e-05	3.09079e-05	1.25595e-05	9.93178e-05	8.1292e-05	2.32528e-05	0.000201353	0.000232657	0.000164081	4.18853e-05	2.04664e-05	2.00266e-05	0.000229949	0.000188181	5.62757e-07	0.000175225	0.000162656	0.000103438	2-dehydro-3-deoxyphosphooctonate aldolase OS=Alteromonas sp. OX=232 GN=kdsA PE=3 SV=1	3.25541e-05	6.79542e-05	0.000199363	2.74594e-05	0.000139564	0.000147106	0.0522909	2.08742
A0A359KBM7	4	4	16.5674	2-isopropylmalate synthase OS=Alteromonas sp. OX=232 GN=leuA PE=3 SV=1	1.64784e+06	600836	1.05118e+06	2.37119e+06	2.36358e+06	1.14181e+06	8.66651e+06	5.64105e+06	1.45908e+06	2.07975e+06	826686	672763	5.57663e+06	5.04362e+06	1729.95	5.37593e+06	4.64837e+06	1.74387e+06	0.00175494	0.000773824	0.000620691	0.00137861	0.00102749	0.000921101	0.00407176	0.00160461	0.0020026	0.00190914	0.000811149	0.00059806	0.0029058	0.00185645	2.17759e-05	0.0027695	0.00142667	0.00243761	2-isopropylmalate synthase OS=Alteromonas sp. OX=232 GN=leuA PE=3 SV=1	0.00104982	0.00110907	0.00255966	0.00110612	0.00159468	0.00221126	0.405724	1.05644
A0A359KA63	2	2	11.3871	2-methylisocitrate lyase OS=Alteromonas sp. OX=232 GN=prpB PE=3 SV=1	15221.3	5530.65	14759.7	383558	600043	17543.3	383715	710953	66554.4	8774.33	15185	132681	618534	514024	319.831	230617	313659	46912.3	1.62106e-05	7.12298e-06	8.71516e-06	0.000223	0.000260849	1.41522e-05	0.000180279	0.000202232	9.13464e-05	8.05453e-06	1.48996e-05	0.000117948	0.000322298	0.000189202	4.0259e-06	0.000118806	9.62675e-05	6.55748e-05	2-methylisocitrate lyase OS=Alteromonas sp. OX=232 GN=prpB PE=3 SV=1	1.06829e-05	0.000166	0.000157953	4.69675e-05	0.000171842	9.35494e-05	0.0891174	15.5389
A0A359JZQ9	3	3	16.3155	2,3,4,5-tetrahydropyridine-2,6-dicarboxylate N-succinyltransferase OS=Alteromonas sp. OX=232 GN=dapD PE=3 SV=1	480743	196611	389376	2.42375e+06	1.29579e+07	473362	6.16032e+06	3.16539e+07	1.23523e+06	596414	599956	577801	1.71716e+07	2.3788e+07	29929.3	1.52555e+07	2.61197e+07	670679	0.000511989	0.000253217	0.000229914	0.00140916	0.00563302	0.000381861	0.00289428	0.00900401	0.00169536	0.000547487	0.00058868	0.000513643	0.00894757	0.0087559	0.000376737	0.00785915	0.0080166	0.000937486	2,3,4,5-tetrahydropyridine-2,6-dicarboxylate N-succinyltransferase OS=Alteromonas sp. OX=232 GN=dapD PE=3 SV=1	0.000331707	0.00247468	0.00453122	0.000549937	0.00602674	0.00560441	0.159861	7.46045
A0A359K3H7	2	2	7.58128	3-dehydroquinate synthase (Fragment) OS=Alteromonas sp. OX=232 GN=DEH24_07875 PE=4 SV=1	55738	42989.2	37816.3	110210	1.41967e+06	57119.6	335167	2.04748e+06	2.18054e+06	43514.2	49066.5	56402	816210	1.96166e+06	4923.74	598949	2.20034e+06	4.14392e+06	5.93608e-05	5.53663e-05	2.23293e-05	6.4076e-05	0.000617155	4.60783e-05	0.00015747	0.00058241	0.0029928	3.99445e-05	4.81443e-05	5.01392e-05	0.000425301	0.000722049	6.1978e-05	0.000308558	0.000675323	0.00579244	3-dehydroquinate synthase (Fragment) OS=Alteromonas sp. OX=232 GN=DEH24_07875 PE=4 SV=1	4.56855e-05	0.000242437	0.00124423	4.6076e-05	0.000403109	0.00225878	0.19698	5.30665
A0A359K585	2	2	5.54294	3-hydroxydecanoyl-[acyl-carrier-protein] dehydratase OS=Alteromonas sp. OX=232 GN=fabA PE=3 SV=1	321470	457872	322021	849238	2.87046e+06	444636	1.27521e+06	3.49381e+06	196230	323009	485144	103364	648353	1.69732e+06	3476.32	883331	2.7994e+06	154873	0.000342365	0.000589698	0.000190143	0.000493746	0.00124784	0.000358688	0.000599127	0.000993821	0.000269327	0.000296511	0.000476026	9.18865e-05	0.000337836	0.000624748	4.37584e-05	0.000455063	0.000859186	0.000216484	3-hydroxydecanoyl-[acyl-carrier-protein] dehydratase OS=Alteromonas sp. OX=232 GN=fabA PE=3 SV=1	0.000374068	0.000700092	0.000620758	0.000288141	0.000335447	0.000510244	0.094358	1.87156
A0A359K9E8	3	3	18.3547	3-isopropylmalate dehydrogenase OS=Alteromonas sp. OX=232 GN=leuB PE=3 SV=1	109313	635353	328240	1.28113e+06	1.99622e+06	502351	5.02824e+06	7.04134e+06	1.12274e+06	182110	302512	224533	5.19322e+06	6.03828e+06	18392.7	4.43952e+06	5.84004e+06	733060	0.000116418	0.000818278	0.000193816	0.000744849	0.000867791	0.000405246	0.0023624	0.00200292	0.00154096	0.000167171	0.000296827	0.000199602	0.00270602	0.00222257	0.00023152	0.00228709	0.00179241	0.00102468	3-isopropylmalate dehydrogenase OS=Alteromonas sp. OX=232 GN=leuB PE=3 SV=1	0.000376171	0.000672629	0.00196876	0.0002212	0.00172004	0.0017014	0.113861	1.7881
A0A359K1K0	3	3	12.1642	3-oxoacyl-[acyl-carrier-protein] synthase 3 OS=Alteromonas sp. OX=232 GN=fabH PE=3 SV=1	255634	330218	30583.6	1.0561e+06	1.67583e+06	140175	2.18285e+06	4.53172e+06	278451	328245	450399	244578	1.65957e+06	3.71026e+06	3007.69	1.78916e+06	4.19607e+06	571800	0.000272249	0.000425291	1.80587e-05	0.000614016	0.000728515	0.000113079	0.00102556	0.00128906	0.000382176	0.000301317	0.000441934	0.000217421	0.000864745	0.00136567	3.78595e-05	0.000921714	0.00128785	0.000799272	3-oxoacyl-[acyl-carrier-protein] synthase 3 OS=Alteromonas sp. OX=232 GN=fabH PE=3 SV=1	0.000238533	0.000485203	0.000898931	0.000320224	0.000756093	0.00100294	0.0422374	2.03411
A0A359K8U1	2	2	6.41219	3,4-dihydroxy-2-butanone 4-phosphate synthase OS=Alteromonas sp. OX=232 GN=ribB PE=3 SV=1	23360.7	44310.7	73415.6	1.07021e+06	1.13449e+06	125360	2.56242e+06	3.51015e+06	225882	87361.6	63373.2	120452	2.3389e+06	2.64928e+06	3051.68	1.98091e+06	4.24391e+06	198416	2.4879e-05	5.70683e-05	4.33496e-05	0.00062222	0.000493181	0.000101128	0.00120389	0.00099847	0.000310024	8.01949e-05	6.21822e-05	0.000107077	0.00121872	0.000975149	3.84132e-05	0.0010205	0.00130253	0.000277349	3,4-dihydroxy-2-butanone 4-phosphate synthase OS=Alteromonas sp. OX=232 GN=ribB PE=3 SV=1	4.17656e-05	0.00040551	0.000837463	8.31514e-05	0.000744095	0.000866792	0.0753732	9.70917
A0A359K950	2	2	5.45042	3'(2'),5'-bisphosphate nucleotidase CysQ OS=Alteromonas sp. OX=232 GN=cysQ PE=3 SV=1	43730.5	33936.7	183016	80046.2	110433	211288	464672	463852	199903	73667.3	37234.1	91867.8	485227	257057	1503.76	289355	270778	388457	4.65728e-05	4.37075e-05	0.000108065	4.65388e-05	4.80072e-05	0.000170446	0.000218315	0.000131944	0.000274369	6.76241e-05	3.65343e-05	8.1667e-05	0.000252836	9.46175e-05	1.89287e-05	0.000149066	8.31065e-05	0.000542992	3'(2'),5'-bisphosphate nucleotidase CysQ OS=Alteromonas sp. OX=232 GN=cysQ PE=3 SV=1	6.61152e-05	8.83306e-05	0.000208209	6.19418e-05	0.000122127	0.000258388	0.192314	1.33601
A0A359K3G1	5	5	27.5385	30S ribosomal protein S1 (Fragment) OS=Alteromonas sp. OX=232 GN=rpsA PE=4 SV=1	377441	824335	552587	5.73574e+06	2.09132e+07	900725	1.12117e+07	2.28424e+07	2.44624e+06	439344	975030	1.30171e+06	6.61313e+06	2.19174e+07	57279.6	1.0067e+07	1.91384e+07	1.2754e+06	0.000401974	0.00106167	0.000326285	0.00333476	0.00909134	0.000726614	0.00526757	0.00649757	0.00335748	0.000403303	0.000956705	0.00115717	0.00344588	0.00806736	0.000721012	0.0051862	0.00587391	0.00178277	30S ribosomal protein S1 (Fragment) OS=Alteromonas sp. OX=232 GN=rpsA PE=4 SV=1	0.000596643	0.00438424	0.00504087	0.000839058	0.00407808	0.00428096	0.116709	7.34818
A0A359K5U3	3	3	20.7023	30S ribosomal protein S1 (Fragment) OS=Alteromonas sp. OX=232 GN=rpsA PE=4 SV=1	268488	374019	670376	2.98843e+07	2.73791e+07	1.10206e+06	2.60615e+07	2.87065e+07	4.42804e+06	486383	632854	212693	1.67451e+07	2.80656e+07	5991.74	1.18927e+07	5.04453e+07	1.89856e+06	0.000285939	0.000481704	0.000395836	0.0173747	0.0119022	0.000889027	0.0122444	0.00816563	0.00607751	0.000446483	0.00062096	0.000189076	0.0087253	0.0103304	7.54214e-05	0.00612672	0.0154826	0.00265384	30S ribosomal protein S1 (Fragment) OS=Alteromonas sp. OX=232 GN=rpsA PE=4 SV=1	0.000387826	0.0100553	0.00882917	0.00041884	0.00637704	0.00808771	0.0927795	25.9274
A0A359K4K0	2	2	7.50252	30S ribosomal protein S18 OS=Alteromonas sp. OX=232 GN=rpsR PE=3 SV=1	179867	431575	182206	5.75902e+06	5.964e+06	160252	3.50849e+06	1.06745e+07	885499	151143	289388	241603	8.62038e+06	1.13136e+07	4468.53	7.27318e+06	7.42187e+06	774957	0.000191558	0.000555831	0.000107587	0.00334829	0.00259266	0.000129275	0.00164838	0.00303638	0.00121535	0.000138744	0.000283949	0.000214776	0.0044918	0.00416432	5.62479e-05	0.0037469	0.0022779	0.00108325	30S ribosomal protein S18 OS=Alteromonas sp. OX=232 GN=rpsR PE=3 SV=1	0.000284992	0.00202341	0.00196671	0.00021249	0.00290412	0.00236935	0.0992645	7.09988
A0A359KAH9	3	3	17.42	30S ribosomal protein S2 (Fragment) OS=Alteromonas sp. OX=232 GN=rpsB PE=3 SV=1	589490	814742	625697	3.54629e+06	4.11905e+06	552822	877494	4.67623e+06	583243	499884	1.04589e+06	176391	2.94895e+06	1.09697e+07	21578.3	4.34861e+06	4.97408e+06	731992	0.000627804	0.00104932	0.000369455	0.00206181	0.00179062	0.000445961	0.00041227	0.00133016	0.000800505	0.000458876	0.00102624	0.000156805	0.0015366	0.00403772	0.000271618	0.00224026	0.00152663	0.00102319	30S ribosomal protein S2 (Fragment) OS=Alteromonas sp. OX=232 GN=rpsB PE=3 SV=1	0.000682191	0.0014328	0.000847646	0.000547306	0.00194865	0.00159669	0.0977686	2.10029
A0A359K9S6	2	2	7.60864	30S ribosomal protein S9 OS=Alteromonas sp. OX=232 GN=rpsI PE=3 SV=1	162329	81006.1	95246.3	2.90503e+06	3.8832e+06	48759.9	1.02631e+06	2.20773e+06	575998	326563	209740	43631.8	4.64856e+06	7.44464e+06	3143.6	5.03817e+06	1.42455e+06	742012	0.000172879	0.000104329	5.62399e-05	0.00168898	0.0016881	3.93346e-05	0.000482186	0.000627993	0.000790562	0.000299773	0.000205798	3.8787e-05	0.00242221	0.00274023	3.95703e-05	0.0025955	0.000437219	0.0010372	30S ribosomal protein S9 OS=Alteromonas sp. OX=232 GN=rpsI PE=3 SV=1	0.000111149	0.0011388	0.00063358	0.000181453	0.001734	0.00135664	0.0940869	10.2457
A0A359K9D0	4	4	15.4978	4-hydroxy-3-methylbut-2-en-1-yl diphosphate synthase (flavodoxin) OS=Alteromonas sp. OX=232 GN=ispG PE=3 SV=1	219711	100075	643317	262917	838103	326303	875955	2.17748e+06	800496	380130	333303	144755	791512	1.36777e+06	1937.14	651265	2.50877e+06	1.01337e+06	0.000233991	0.000128887	0.000379859	0.00015286	0.000364338	0.000263229	0.000411547	0.000619389	0.00109869	0.000348946	0.000327039	0.000128682	0.000412431	0.000503449	2.43839e-05	0.00033551	0.000769986	0.00141651	4-hydroxy-3-methylbut-2-en-1-yl diphosphate synthase (flavodoxin) OS=Alteromonas sp. OX=232 GN=ispG PE=3 SV=1	0.000247579	0.000260142	0.000709874	0.000268222	0.000313421	0.000840667	0.460435	1.05074
A0A359K6Q3	2	2	6.13634	5-methyltetrahydrofolate--homocysteine methyltransferase OS=Alteromonas sp. OX=232 GN=DEH24_14150 PE=4 SV=1	9684.81	6536.61	3641.71	85293.2	119430	7356.93	430111	707266	24718	1166.45	5886.31	28699.1	332712	538674	97.986	485672	465837	6789.83	1.03143e-05	8.41857e-06	2.15031e-06	4.95894e-05	5.19184e-05	5.93483e-06	0.000202078	0.000201183	3.39256e-05	1.07076e-06	5.77569e-06	2.55124e-05	0.000173366	0.000198275	1.23341e-06	0.000250202	0.000142974	9.49095e-06	5-methyltetrahydrofolate--homocysteine methyltransferase OS=Alteromonas sp. OX=232 GN=DEH24_14150 PE=4 SV=1	6.96105e-06	3.58142e-05	0.000145729	1.07863e-05	0.000124291	0.000134222	0.0745275	5.14494
A0A359KCF1	3	3	19.0051	50S ribosomal protein L1 (Fragment) OS=Alteromonas sp. OX=232 GN=rplA PE=4 SV=1	1.02182e+06	584373	1.08454e+06	1.38269e+07	2.53561e+07	963970	1.04923e+07	3.81969e+07	5.31967e+06	1.5594e+06	983354	1.76505e+06	1.68375e+07	3.24616e+07	13341.4	1.54316e+07	2.5485e+07	6.13405e+06	0.00108824	0.00075262	0.000640389	0.00803893	0.0110228	0.000777634	0.00492957	0.0108652	0.00730129	0.00143148	0.000964872	0.00156906	0.00877346	0.0119485	0.000167936	0.00794983	0.00782178	0.00857429	50S ribosomal protein L1 (Fragment) OS=Alteromonas sp. OX=232 GN=rplA PE=4 SV=1	0.000827082	0.00661311	0.00769868	0.0013218	0.00696328	0.0081153	0.095961	7.99571
A0A2D5LJN7	4	4	20.197	50S ribosomal protein L11 OS=Alteromonas sp. OX=232 GN=rplK PE=3 SV=1	4.68451e+06	8.02729e+06	8.60154e+06	4.30851e+07	6.79808e+07	7.85537e+06	4.91305e+07	1.3026e+08	7.75988e+06	4.80418e+06	6.82302e+06	2.04581e+06	6.05245e+07	1.00119e+08	112588	4.75619e+07	1.15469e+08	6.65776e+06	0.00498898	0.0103384	0.00507894	0.0250497	0.0295525	0.00633692	0.0230828	0.0370526	0.0106505	0.00441007	0.00669479	0.00181865	0.0315373	0.0368519	0.00141722	0.0245023	0.0354396	0.00930633	50S ribosomal protein L11 OS=Alteromonas sp. OX=232 GN=rplK PE=3 SV=1	0.00680212	0.020313	0.0235953	0.00430784	0.0232688	0.0230827	0.0792046	2.98628
A0A359KA81	6	6	30.8001	50S ribosomal protein L13 OS=Alteromonas sp. OX=232 GN=rplM PE=3 SV=1	2.99435e+06	6.34769e+06	1.99831e+06	3.24586e+07	5.00215e+07	2.12557e+06	2.35045e+07	9.19429e+07	4.3139e+06	2.6574e+06	3.03118e+06	3.15706e+06	4.56526e+07	5.78712e+07	182088	3.68707e+07	5.50731e+07	5.4562e+06	0.00318897	0.00817526	0.00117994	0.0188714	0.0217452	0.00171469	0.011043	0.0261533	0.00592086	0.0024394	0.00297421	0.0028065	0.0237881	0.0213012	0.00229204	0.0189946	0.0169029	0.00762677	50S ribosomal protein L13 OS=Alteromonas sp. OX=232 GN=rplM PE=3 SV=1	0.00418139	0.0141105	0.0143724	0.00274004	0.0157938	0.0145081	0.0855062	3.37458
A0A359K7S7	3	3	11.0905	50S ribosomal protein L19 OS=Alteromonas sp. OX=232 GN=rplS PE=3 SV=1	6.30612e+06	748528	437007	3.39352e+07	5.96912e+07	3.48683e+06	2.1856e+07	5.94438e+07	5.10839e+06	1.28976e+06	3.04206e+06	4.81138e+06	5.16315e+07	6.97461e+07	2035.83	4.33651e+07	3.43097e+07	5.21749e+06	0.00671599	0.000964037	0.000258039	0.0197299	0.0259488	0.00281283	0.0102686	0.0169089	0.0070113	0.00118396	0.00298489	0.00427713	0.0269035	0.0256722	2.56262e-05	0.0223403	0.0105303	0.0072931	50S ribosomal protein L19 OS=Alteromonas sp. OX=232 GN=rplS PE=3 SV=1	0.00264602	0.0161639	0.0113963	0.00281532	0.0175338	0.0133879	0.0861358	6.10874
A0A359JZI0	2	2	10.5243	50S ribosomal protein L20 (Fragment) OS=Alteromonas sp. OX=232 GN=rplT PE=4 SV=1	37353.2	541789	81117.3	2.70785e+06	3.52111e+06	82631.5	1.56942e+06	5.29534e+06	135071	157361	212600	61465.9	4.2948e+06	4.13606e+06	674.676	4.34338e+06	1.28159e+06	257597	3.9781e-05	0.000697776	4.78972e-05	0.00157434	0.00153069	6.66587e-05	0.000737356	0.00150627	0.000185386	0.000144452	0.000208605	5.46408e-05	0.00223788	0.0015224	8.49254e-06	0.00223757	0.000393344	0.000360074	50S ribosomal protein L20 (Fragment) OS=Alteromonas sp. OX=232 GN=rplT PE=4 SV=1	0.000261818	0.00105723	0.000809671	0.000135899	0.00125626	0.000996995	0.105501	4.03803
A0A359K2W9	2	2	5.77611	50S ribosomal protein L21 OS=Alteromonas sp. OX=232 GN=rplU PE=3 SV=1	96560.7	196342	239502	813580	1.58964e+06	179320	192273	864376	170174	177644	83682.8	134807	2.10891e+06	744920	2976.04	1.2387e+06	452183	155178	0.000102837	0.000252871	0.000141418	0.000473015	0.000691044	0.000144657	9.0335e-05	0.000245873	0.000233565	0.000163071	8.21101e-05	0.000119839	0.00109889	0.00027419	3.74611e-05	0.000638138	0.000138783	0.000216911	50S ribosomal protein L21 OS=Alteromonas sp. OX=232 GN=rplU PE=3 SV=1	0.000165709	0.000436239	0.000189924	0.000121673	0.000470179	0.000331277	0.0915647	2.63257
A0A359K3M8	2	2	15.0311	50S ribosomal protein L27 OS=Alteromonas sp. OX=232 GN=rpmA PE=3 SV=1	1.5013e+06	1.24492e+06	1.84184e+06	9.71807e+06	1.21005e+07	1.02171e+06	6.79961e+06	2.15395e+07	1.07425e+06	1.03766e+06	1.31946e+06	1.17984e+06	1.51588e+07	1.83737e+07	10341.3	1.07147e+07	1.27353e+07	2.13887e+06	0.00159888	0.00160334	0.00108755	0.00565008	0.00526031	0.00082421	0.00319464	0.00612696	0.00147441	0.000952537	0.00129467	0.00104883	0.00789875	0.00676301	0.000130172	0.00551988	0.00390867	0.00298975	50S ribosomal protein L27 OS=Alteromonas sp. OX=232 GN=rpmA PE=3 SV=1	0.00142992	0.00391153	0.00359867	0.00109868	0.00493064	0.00413943	0.106671	2.73549
A0A359JZE8	3	3	10.443	50S ribosomal protein L28 OS=Alteromonas sp. OX=232 GN=rpmB PE=3 SV=1	449726	1.62654e+06	1.0027e+06	3.214e+06	9.78565e+06	917395	3.26592e+06	1.11149e+07	4.12013e+06	796323	1.0222e+06	729202	5.04878e+06	1.55398e+07	7960.63	3.79376e+06	9.4945e+06	6.65767e+06	0.000478957	0.00209484	0.000592065	0.00186862	0.004254	0.000740062	0.00153441	0.00316166	0.00565491	0.000730996	0.00100299	0.000648233	0.00263075	0.00571989	0.000100205	0.00195442	0.00291403	0.00930621	50S ribosomal protein L28 OS=Alteromonas sp. OX=232 GN=rpmB PE=3 SV=1	0.00105529	0.00228756	0.00345033	0.000794072	0.00281695	0.00472489	0.0850732	2.16771
A0A359K8B9	10	10	62.5721	50S ribosomal subunit assembly factor BipA OS=Alteromonas sp. OX=232 GN=typA PE=3 SV=1	1.36749e+06	9.85426e+06	3.59967e+06	5.76731e+06	1.55182e+07	2.27269e+06	1.16966e+07	3.21277e+07	4.72158e+06	1.55986e+06	1.84869e+06	1.84515e+06	1.03596e+07	2.3919e+07	33319.3	1.02696e+07	3.21141e+07	4.55792e+06	0.00145637	0.0126914	0.00212549	0.00335311	0.00674606	0.00183337	0.00549539	0.00913879	0.0064804	0.0014319	0.00181395	0.00164027	0.00539806	0.00880411	0.000419409	0.00529053	0.00985639	0.00637114	50S ribosomal subunit assembly factor BipA OS=Alteromonas sp. OX=232 GN=typA PE=3 SV=1	0.00542443	0.00397751	0.00703819	0.0016287	0.00487386	0.00717269	0.299427	0.73326
A0A359K6N6	2	2	13.1725	6,7-dimethyl-8-ribityllumazine synthase OS=Alteromonas sp. OX=232 GN=ribH PE=3 SV=1	654994	17125.7	28429.9	802481	2.82954e+06	15134.4	1.60673e+06	2.84978e+06	106410	58529.4	35793.4	27842.6	2.31754e+06	2.66249e+06	314.527	1.38427e+06	1.75669e+06	268936	0.000697566	2.20564e-05	1.6787e-05	0.000466562	0.00123005	1.22089e-05	0.000754887	0.000810625	0.000146049	5.37279e-05	3.51207e-05	2.4751e-05	0.00120759	0.000980011	3.95913e-06	0.000713132	0.000539158	0.000375924	6,7-dimethyl-8-ribityllumazine synthase OS=Alteromonas sp. OX=232 GN=ribH PE=3 SV=1	0.00024547	0.000569607	0.00057052	3.78665e-05	0.000730522	0.000542738	0.271759	2.32048
A0A359K381	2	2	6.44677	60 kDa chaperonin (Fragment) OS=Alteromonas sp. OX=232 GN=groEL PE=3 SV=1	3.05996e+06	8.78982e+06	4.18031e+06	3.98188e+06	8.33477e+06	4.37055e+06	6.04324e+06	1.36132e+07	3.16349e+06	2.88858e+06	6.60825e+06	152330	9.58539e+06	1.20574e+07	65524.2	1.04595e+07	1.5343e+07	5.31565e+06	0.00325884	0.0113205	0.00246834	0.00231506	0.00362327	0.00352572	0.00283927	0.00387229	0.00434191	0.00265161	0.00648405	0.000135415	0.00499463	0.00443809	0.000824791	0.00538841	0.00470903	0.00743031	60 kDa chaperonin (Fragment) OS=Alteromonas sp. OX=232 GN=groEL PE=3 SV=1	0.00568256	0.00315468	0.00368449	0.00309036	0.00341917	0.00584258	0.220287	0.555152
A0A359KD18	5	5	25.2642	Acetolactate synthase OS=Alteromonas sp. OX=232 GN=DEH24_21380 PE=3 SV=1	340437	193171	309905	915965	2.31194e+06	149599	2.87392e+06	3.43294e+06	319006	391640	386165	277461	1.39083e+06	1.7602e+06	1772.25	2.06863e+06	2.31839e+06	661501	0.000362564	0.000248787	0.000182989	0.000532542	0.00100504	0.000120681	0.00135025	0.000976507	0.000437837	0.000359512	0.000378908	0.000246652	0.000724716	0.000647893	2.23083e-05	0.00106569	0.000711555	0.000924658	Acetolactate synthase OS=Alteromonas sp. OX=232 GN=DEH24_21380 PE=3 SV=1	0.00026478	0.000552754	0.00092153	0.000328357	0.000464972	0.000900634	0.179287	2.0876
A0A359KAW1	3	3	10.9666	Acetolactate synthase OS=Alteromonas sp. OX=232 GN=DEH24_21385 PE=3 SV=1	91172.9	185305	156688	1.00083e+06	1.40896e+06	370337	3.01031e+06	3.75109e+06	455157	29760.5	122664	329863	673009	1.65287e+06	5796.84	1.33235e+06	1.85166e+06	152265	9.70987e-05	0.000238656	9.25192e-05	0.000581879	0.000612498	0.000298751	0.00141433	0.001067	0.000624706	2.73191e-05	0.000120359	0.000293235	0.000350683	0.00060839	7.29682e-05	0.000686381	0.000568306	0.000212839	Acetolactate synthase OS=Alteromonas sp. OX=232 GN=DEH24_21385 PE=3 SV=1	0.000142758	0.000497709	0.00103535	0.000146971	0.000344014	0.000489175	0.0241451	3.48639
A0A359K1M2	9	9	49.4042	Acetyl-coenzyme A synthetase OS=Alteromonas sp. OX=232 GN=acs PE=3 SV=1	1.96195e+06	2.97981e+06	3.41472e+06	5.91682e+06	1.31269e+07	2.55639e+06	1.03309e+07	1.82309e+07	7.5245e+06	2.10332e+06	3.30392e+06	1.20571e+06	1.21632e+07	1.52303e+07	22475.6	9.64171e+06	1.54446e+07	1.54681e+07	0.00208947	0.00383773	0.00201629	0.00344004	0.0057065	0.00206224	0.00485371	0.00518582	0.0103274	0.00193077	0.00324183	0.00107183	0.00633787	0.00560596	0.000282913	0.00496709	0.00474022	0.0216216	Acetyl-coenzyme A synthetase OS=Alteromonas sp. OX=232 GN=acs PE=3 SV=1	0.00264783	0.00373626	0.00678899	0.00208148	0.00407558	0.010443	0.091268	1.41107
A0A359KBC6	2	2	7.10072	Aconitate hydratase (Fragment) OS=Alteromonas sp. OX=232 GN=acnD PE=4 SV=1	1.72852e+06	4.94076e+06	1.41343e+06	1.56832e+06	1.44092e+06	1.82071e+06	504127	454216	929559	218713	3.41136e+06	549427	190564	469128	43515.3	159789	1.05252e+06	406776	0.00184087	0.00636326	0.000834583	0.000911819	0.000626395	0.00146876	0.000236852	0.000129203	0.00127583	0.000200771	0.00334724	0.000488419	9.92967e-05	0.000172677	0.000547752	8.23179e-05	0.000323036	0.000568599	Aconitate hydratase (Fragment) OS=Alteromonas sp. OX=232 GN=acnD PE=4 SV=1	0.0030129	0.00100233	0.000547294	0.00134548	0.000273242	0.000324651	0.202159	0.332678
A0A359K084	8	8	42.3228	Aconitate hydratase B OS=Alteromonas sp. OX=232 GN=acnB PE=3 SV=1	1.14264e+07	9.03136e+06	3.30268e+06	2.67807e+06	3.13111e+07	5.448e+06	4.0128e+06	2.96827e+07	2.08715e+07	2.60163e+06	2.60507e+06	3.33324e+06	3.31996e+06	3.74747e+07	98418.2	5.79603e+06	3.15873e+07	3.67804e+07	0.012169	0.0116316	0.00195013	0.00155703	0.0136115	0.00439489	0.00188532	0.00844331	0.0286463	0.00238821	0.00255611	0.00296312	0.00172992	0.0137937	0.00123885	0.00298592	0.0096947	0.0514122	Aconitate hydratase B OS=Alteromonas sp. OX=232 GN=acnB PE=3 SV=1	0.00858358	0.00652114	0.0129916	0.00263581	0.00558749	0.0213643	0.338629	0.759722
A0A2D5LGS0	6	6	46.5985	Acyl carrier protein OS=Alteromonas sp. OX=232 GN=acpP PE=3 SV=1	7.30976e+06	1.03231e+07	6.05553e+06	8.7841e+07	1.26942e+08	6.09685e+06	1.26278e+08	1.64394e+08	1.59333e+07	9.01352e+06	7.60935e+06	6.13527e+06	1.22478e+08	1.4282e+08	148134	1.21843e+08	1.96658e+08	1.19327e+07	0.00778486	0.0132952	0.0035756	0.0510707	0.0551841	0.00491833	0.0593289	0.0467623	0.0218686	0.0082741	0.00746634	0.00545402	0.0638194	0.0525694	0.00186465	0.0627694	0.0603578	0.0166797	Acyl carrier protein OS=Alteromonas sp. OX=232 GN=acpP PE=3 SV=1	0.00821857	0.0370577	0.0426533	0.00706482	0.0394178	0.0466023	0.0854747	4.50902
A0A359K020	5	5	16.321	Adenylate kinase (Fragment) OS=Alteromonas sp. OX=232 GN=DEH24_02300 PE=3 SV=1	241445	355574	292040	3.82438e+06	4.97004e+06	211499	8.07929e+06	1.10851e+07	2.96774e+06	649966	639304	289131	6.99067e+06	8.38309e+06	12324.2	7.11842e+06	1.0216e+07	4.32944e+06	0.000257138	0.000457948	0.00017244	0.00222349	0.00216056	0.000170616	0.00379587	0.00315317	0.00407324	0.000596646	0.000627289	0.000257027	0.00364261	0.00308565	0.000155132	0.00366717	0.00313548	0.00605177	Adenylate kinase (Fragment) OS=Alteromonas sp. OX=232 GN=DEH24_02300 PE=3 SV=1	0.000295842	0.00151822	0.00367409	0.000493654	0.00229446	0.00428481	0.093005	5.13187
A0A359K825	4	4	11.9728	Adenylosuccinate lyase OS=Alteromonas sp. OX=232 GN=DEH24_15900 PE=3 SV=1	5.77378e+06	3.94607e+06	2.32809e+06	6.06168e+06	7.04278e+06	2.6398e+06	6.6548e+06	1.74146e+07	3.23436e+06	1.26425e+07	1.74781e+06	1.87583e+06	5.37695e+06	9.43464e+06	74850.4	5.29021e+06	2.0034e+07	3.0264e+06	0.00614905	0.00508219	0.00137466	0.00352426	0.00306162	0.00212953	0.0031266	0.00495361	0.00443918	0.0116054	0.00171496	0.00166754	0.00280175	0.0034727	0.000942186	0.00272534	0.00614877	0.00423036	Adenylosuccinate lyase OS=Alteromonas sp. OX=232 GN=DEH24_15900 PE=3 SV=1	0.00420197	0.00290514	0.00417313	0.00499596	0.00240555	0.00436816	0.169423	0.691375
A0A359K1T7	4	4	18.0009	Adenylosuccinate synthetase OS=Alteromonas sp. OX=232 GN=purA PE=3 SV=1	32524.5	1.48832e+06	141552	652994	1.87947e+06	134338	2.93232e+06	5.20385e+06	527654	35674.9	199767	146228	771954	1.73787e+06	2980.04	1.16545e+06	3.80988e+06	459728	3.46385e-05	0.00191682	8.35819e-05	0.000379651	0.000817038	0.00010837	0.00137768	0.00148025	0.000724209	3.27483e-05	0.000196012	0.000129991	0.00040224	0.000639675	3.75114e-05	0.000600403	0.00116932	0.000642616	Adenylosuccinate synthetase OS=Alteromonas sp. OX=232 GN=purA PE=3 SV=1	0.000678347	0.00043502	0.00119405	0.000119584	0.000359809	0.000804113	0.317219	0.641294
A0A359JZV2	2	2	7.35796	AIRS (Fragment) OS=Alteromonas sp. OX=232 GN=DEH24_01790 PE=4 SV=1	2.33175e+06	7.04365e+06	3.20265e+06	1.27124e+06	2.14418e+06	1.7521e+06	911503	1.02506e+06	897952	2.99061e+06	5.1404e+06	1.22111e+06	583433	992487	18879	710560	1.81519e+06	701229	0.0024833	0.00907159	0.00189107	0.000739097	0.000932112	0.00141342	0.000428248	0.000291581	0.00123245	0.00274527	0.00504379	0.00108552	0.000304008	0.000365315	0.000237641	0.000366057	0.000557114	0.00098019	AIRS (Fragment) OS=Alteromonas sp. OX=232 GN=DEH24_01790 PE=4 SV=1	0.00448199	0.00102821	0.000650758	0.00295819	0.000302321	0.000634454	0.141272	0.229409
A0A359K3R5	2	2	16.6633	Alanine dehydrogenase OS=Alteromonas sp. OX=232 GN=ald PE=3 SV=1	2.9732e+06	2.54109e+06	898080	2.47866e+06	2.10691e+06	1.06492e+06	1.11281e+07	1.15256e+07	822426	2.04443e+06	2.55424e+06	905149	2.94873e+06	1.44194e+06	35239.3	4.0839e+06	6.44798e+06	1.58236e+06	0.00316645	0.00327269	0.000530288	0.00144109	0.000915911	0.000859073	0.00522826	0.00327847	0.00112879	0.00187672	0.00250624	0.000804643	0.00153649	0.000530749	0.000443578	0.00210389	0.001979	0.00221185	Alanine dehydrogenase OS=Alteromonas sp. OX=232 GN=ald PE=3 SV=1	0.00232314	0.00107203	0.00321184	0.0017292	0.000836939	0.00209825	0.131373	0.461455
A0A359K3B3	4	4	19.6564	Alanine--tRNA ligase OS=Alteromonas sp. OX=232 GN=alaS PE=3 SV=1	711489	482052	511567	1.20646e+06	2.35429e+06	486038	2.3184e+06	4.75203e+06	1.19836e+06	484438	574058	884044	2.42138e+06	4.38637e+06	7704.03	2.40319e+06	5.54627e+06	2.00567e+06	0.000757733	0.00062084	0.000302064	0.000701437	0.00102345	0.000392086	0.00108925	0.00135173	0.00164475	0.000444697	0.000563269	0.000785881	0.0012617	0.00161454	9.69751e-05	0.00123805	0.00170225	0.00280356	Alanine--tRNA ligase OS=Alteromonas sp. OX=232 GN=alaS PE=3 SV=1	0.000560212	0.000705658	0.00136191	0.000597949	0.000991071	0.00191462	0.197486	1.25963
A0A359K919	3	3	15.3996	Aldehyde dehydrogenase (Fragment) OS=Alteromonas sp. OX=232 GN=DEH24_18290 PE=4 SV=1	2.2778e+06	2.66723e+06	1.81581e+06	1.41741e+06	2.97735e+06	2.50344e+06	833787	3.3716e+06	4.39157e+06	1.17362e+06	3.95908e+06	1.77421e+06	1.52738e+06	5.13239e+06	46682.4	1.3021e+06	5.13852e+06	1.21993e+07	0.00242584	0.00343515	0.00107218	0.000824081	0.00129431	0.00201952	0.000391735	0.000959059	0.00602746	0.00107735	0.00388467	0.00157721	0.00079587	0.00188913	0.000587618	0.000670797	0.0015771	0.0170524	Aldehyde dehydrogenase (Fragment) OS=Alteromonas sp. OX=232 GN=DEH24_18290 PE=4 SV=1	0.00231106	0.0013793	0.00245942	0.00217974	0.00109087	0.00643342	0.215532	0.596828
A0A359K159	4	4	19.5779	Alkyl hydroperoxide reductase C OS=Alteromonas sp. OX=232 GN=DEH24_01620 PE=3 SV=1	2.76647e+06	1.32602e+06	213144	2.34697e+07	3.23451e+07	270165	4.13166e+07	7.51795e+07	2.87871e+06	1.61581e+06	1.23185e+06	292502	4.63171e+07	4.90869e+07	6935.79	4.12256e+07	7.52391e+07	1.85085e+06	0.00294628	0.0017078	0.000125855	0.0136453	0.014061	0.000217942	0.0194116	0.021385	0.00395105	0.00148325	0.0012087	0.000260023	0.0241343	0.0180679	8.73047e-05	0.0212381	0.0230922	0.00258716	Alkyl hydroperoxide reductase C OS=Alteromonas sp. OX=232 GN=DEH24_01620 PE=3 SV=1	0.00159331	0.00930807	0.0149159	0.000983993	0.0140965	0.0156391	0.0911786	5.84196
A0A359KBT9	3	3	11.3957	Alpha-1,4 glucan phosphorylase OS=Alteromonas sp. OX=232 GN=DEH24_19170 PE=3 SV=1	198748	717249	127519	279387	625494	243219	680163	1.19116e+06	197674	212610	269992	162443	103802	199768	2304.77	167177	913985	178590	0.000211666	0.000923753	7.52958e-05	0.000162435	0.000271913	0.000196205	0.000319559	0.000338828	0.000271308	0.000195169	0.000264918	0.000144405	5.40881e-05	7.35306e-05	2.90115e-05	8.61243e-05	0.000280518	0.000249636	Alpha-1,4 glucan phosphorylase OS=Alteromonas sp. OX=232 GN=DEH24_19170 PE=3 SV=1	0.000403572	0.000210185	0.000309898	0.000201497	5.22101e-05	0.000205426	0.248071	0.520811
A0A359K7Z8	2	2	6.07758	Aminotransferase OS=Alteromonas sp. OX=232 GN=DEH24_16445 PE=3 SV=1	33569	15932.8	29507.4	859108	2.16463e+06	60629.5	2.16941e+06	5.44454e+06	189359	146103	59217.7	40160.3	2.07972e+06	2.96528e+06	1135.38	2.06529e+06	5.17323e+06	183269	3.57509e-05	2.052e-05	1.74232e-05	0.000499485	0.000941001	4.89098e-05	0.00101925	0.00154871	0.000259897	0.000134118	5.81047e-05	3.57009e-05	0.00108367	0.00109146	1.42917e-05	0.00106397	0.00158775	0.000256176	Aminotransferase OS=Alteromonas sp. OX=232 GN=DEH24_16445 PE=3 SV=1	2.45647e-05	0.000496465	0.000942618	7.59745e-05	0.000729808	0.0009693	0.103678	20.2105
A0A359JZQ6	3	3	17.0119	Arginine--tRNA ligase OS=Alteromonas sp. OX=232 GN=argS PE=3 SV=1	1.22178e+06	1.1991e+06	315071	2.32289e+06	2.46167e+06	296123	5.40169e+06	7.34001e+06	4.00302e+06	826170	988751	299536	4.13778e+06	7.86123e+06	46233.9	4.11428e+06	9.2721e+06	881030	0.00130119	0.00154433	0.00018604	0.00135053	0.00107013	0.000238882	0.00253786	0.00208788	0.00549417	0.000758395	0.000970169	0.000266276	0.00215606	0.00289356	0.000581973	0.00211954	0.00284577	0.00123152	Arginine--tRNA ligase OS=Alteromonas sp. OX=232 GN=argS PE=3 SV=1	0.00101052	0.000886514	0.0033733	0.000664946	0.0018772	0.00206561	0.276118	0.877286
A0A359K7X4	5	5	26.0647	Asparagine--tRNA ligase OS=Alteromonas sp. OX=232 GN=asnS PE=3 SV=1	1.07619e+06	1.77866e+06	2.98466e+06	2.07252e+06	3.29901e+06	6.54165e+06	5.55036e+06	8.59259e+06	743524	1.00456e+06	1.3688e+06	2.94036e+06	4.26122e+06	4.69096e+06	71741.7	3.32232e+06	5.66769e+06	802159	0.00114614	0.00229076	0.00176235	0.00120496	0.00143414	0.00527715	0.00260771	0.00244418	0.00102049	0.000922147	0.00134307	0.00261387	0.00222039	0.00172665	0.000903054	0.00171155	0.00173952	0.00112127	Asparagine--tRNA ligase OS=Alteromonas sp. OX=232 GN=asnS PE=3 SV=1	0.00173308	0.00263875	0.00202413	0.00162636	0.0016167	0.00152411	0.283224	1.52257
A0A359K8V6	2	2	14.2436	Aspartate aminotransferase family protein (Fragment) OS=Alteromonas sp. OX=232 GN=DEH24_17990 PE=4 SV=1	972069	3.06475e+06	209189	1.83861e+06	3.07493e+06	170377	2.86589e+06	3.37572e+06	256755	783097	2.06683e+06	714037	3.41616e+06	4.08687e+06	3033.07	2.70444e+06	3.77295e+06	246840	0.00103525	0.00394712	0.00012352	0.00106897	0.00133673	0.000137443	0.00134647	0.00096023	0.000352399	0.000718856	0.00202798	0.000634752	0.00178005	0.0015043	3.8179e-05	0.00139324	0.00115798	0.000345038	Aspartate aminotransferase family protein (Fragment) OS=Alteromonas sp. OX=232 GN=DEH24_17990 PE=4 SV=1	0.00170196	0.000847713	0.000886367	0.0011272	0.00110751	0.00096542	0.216621	0.498079
A0A359K499	2	2	6.65904	Aspartate transcarbamylase OS=Alteromonas sp. OX=232 GN=DEH24_08800 PE=3 SV=1	156345	389534	252105	235045	196022	66356.3	820790	808327	90361.7	200734	122214	284511	273045	445951	27332.9	365148	1.08459e+06	175453	0.000166507	0.000501685	0.00014886	0.000136655	8.52142e-05	5.35296e-05	0.000385629	0.00022993	0.000124022	0.000184267	0.000119917	0.000252919	0.000142275	0.000164146	0.000344054	0.000188112	0.00033288	0.000245251	Aspartate transcarbamylase OS=Alteromonas sp. OX=232 GN=DEH24_08800 PE=3 SV=1	0.000272351	9.17997e-05	0.000246527	0.000185701	0.000216825	0.000255415	0.134911	0.337064
A0A359K1H2	2	2	6.4008	Aspartate--tRNA ligase (Fragment) OS=Alteromonas sp. OX=232 GN=DEH24_04320 PE=4 SV=1	380861	672027	387658	1.04131e+06	1.66137e+06	436254	1.68213e+06	3.34975e+06	825352	966229	275035	838833	841236	2.53949e+06	45268.9	1.6607e+06	4.35528e+06	1.70572e+06	0.000405615	0.000865511	0.0002289	0.000605415	0.000722226	0.000351926	0.000790311	0.000952842	0.0011328	0.000886964	0.000269866	0.00074569	0.000438341	0.000934735	0.000569825	0.000855535	0.00133671	0.00238428	Aspartate--tRNA ligase (Fragment) OS=Alteromonas sp. OX=232 GN=DEH24_04320 PE=4 SV=1	0.000500009	0.000559856	0.000958651	0.000634174	0.000647634	0.00152551	0.311482	1.11969
A0A359K070	3	3	10.3476	Aspartate-semialdehyde dehydrogenase OS=Alteromonas sp. OX=232 GN=asd PE=3 SV=1	240492	229109	349569	2.51639e+06	8.24954e+06	423029	6.10884e+06	1.82426e+07	6.12222e+06	317741	416563	163932	5.93466e+06	1.18061e+07	12895.7	7.4409e+06	1.71143e+07	7.16435e+06	0.000256123	0.000295072	0.000206409	0.00146303	0.00358622	0.000341257	0.0028701	0.00518916	0.00840279	0.000291675	0.000408734	0.000145729	0.00309236	0.00434558	0.000162326	0.0038333	0.00525269	0.0100145	Aspartate-semialdehyde dehydrogenase OS=Alteromonas sp. OX=232 GN=asd PE=3 SV=1	0.000252535	0.00179684	0.00548735	0.000282046	0.00253342	0.00636681	0.118762	7.11519
A0A359K568	15	15	80.2504	ATP synthase subunit beta OS=Alteromonas sp. OX=232 GN=atpD PE=3 SV=1	1.40886e+07	1.65778e+07	3.10955e+07	4.42453e+07	1.09328e+08	2.38272e+07	1.03428e+08	1.5865e+08	2.94442e+07	1.30938e+07	1.65511e+07	8.75466e+06	4.5582e+07	7.2796e+07	264922	6.55994e+07	1.30847e+08	2.91626e+07	0.0150043	0.0213508	0.0183609	0.0257242	0.0475269	0.0192214	0.0485931	0.0451284	0.0404123	0.0120197	0.0162401	0.00778256	0.0237513	0.0267948	0.00333472	0.0337946	0.0401592	0.0407639	ATP synthase subunit beta OS=Alteromonas sp. OX=232 GN=atpD PE=3 SV=1	0.0182386	0.0308242	0.0447113	0.0120141	0.0179603	0.0382393	0.114852	1.69005
A0A359K068	3	3	7.98612	ATP-dependent Clp protease ATP-binding subunit ClpA OS=Alteromonas sp. OX=232 GN=DEH24_02480 PE=3 SV=1	84771.2	116357	159845	182416	421851	209069	348479	851297	424576	127514	70339.8	60534.1	327637	410381	1730.02	307096	809203	700949	9.0281e-05	0.000149858	9.43832e-05	0.000106057	0.000183386	0.000168656	0.000163724	0.000242153	0.000582734	0.000117054	6.90178e-05	5.38125e-05	0.000170721	0.000151053	2.17767e-05	0.000158206	0.000248359	0.000979799	ATP-dependent Clp protease ATP-binding subunit ClpA OS=Alteromonas sp. OX=232 GN=DEH24_02480 PE=3 SV=1	0.000111507	0.000152699	0.000329537	7.99613e-05	0.000114517	0.000462121	0.0702126	1.36941
A0A359K462	2	2	5.85085	ATP-dependent metalloprotease (Fragment) OS=Alteromonas sp. OX=232 GN=hflB PE=4 SV=1	1.39874e+07	1.24303e+07	4.50726e+06	7.99886e+06	3.18962e+06	7.00857e+06	1.79072e+06	869585	1.75769e+06	1.18782e+07	1.13005e+07	9.23182e+06	3.16611e+06	2.28206e+06	62925	3.43104e+06	2.02485e+06	1.74434e+06	0.0148965	0.0160091	0.0026614	0.00465053	0.00138659	0.00565381	0.000841329	0.000247355	0.00241245	0.0109038	0.0110881	0.00820673	0.00164976	0.00083998	0.000792073	0.00176756	0.000621461	0.00243827	ATP-dependent metalloprotease (Fragment) OS=Alteromonas sp. OX=232 GN=hflB PE=4 SV=1	0.011189	0.00389698	0.00116704	0.0100662	0.00109394	0.0016091	0.151176	0.348286
A0A359K5N7	3	3	8.86166	ATP-dependent RNA helicase DeaD OS=Alteromonas sp. OX=232 GN=deaD PE=3 SV=1	49114.1	44337	7946.97	160841	352319	21556.4	489788	951329	75825.6	19069	24921.2	5812.17	172855	322218	1598.26	243356	477047	193193	5.23063e-05	5.71021e-05	4.69243e-06	9.35126e-05	0.000153159	1.73896e-05	0.000230115	0.000270607	0.000104071	1.75047e-05	2.44529e-05	5.16679e-06	9.00692e-05	0.000118602	2.01182e-05	0.000125369	0.000146414	0.000270048	ATP-dependent RNA helicase DeaD OS=Alteromonas sp. OX=232 GN=deaD PE=3 SV=1	3.80336e-05	8.80205e-05	0.000201598	1.57081e-05	7.62632e-05	0.00018061	0.0888541	2.31428
A0A359K7E3	3	3	10.1515	ATP-sulfurylase small subunit (Fragment) OS=Alteromonas sp. OX=232 GN=DEH24_11560 PE=3 SV=1	12656.3	83878.1	143107	934002	979208	75538.3	1.70439e+06	3.40083e+06	281897	89547.5	73771.5	294186	1.33041e+06	2.35881e+06	1616.58	2.01959e+06	4.47213e+06	527783	1.34789e-05	0.000108028	8.45004e-05	0.000543028	0.000425679	6.09367e-05	0.000800766	0.000967373	0.000386906	8.22015e-05	7.2385e-05	0.00026152	0.000693232	0.000868231	2.03488e-05	0.00104042	0.00137257	0.000737745	ATP-sulfurylase small subunit (Fragment) OS=Alteromonas sp. OX=232 GN=DEH24_11560 PE=3 SV=1	6.8669e-05	0.000343215	0.000718348	0.000138702	0.000527271	0.00105025	0.115247	4.9981
A0A359K1I4	3	3	10.3573	Beta sliding clamp OS=Alteromonas sp. OX=232 GN=DEH24_01275 PE=3 SV=1	1.46297e+07	2.12721e+07	1.55858e+06	1.08976e+07	7.46319e+06	5.2552e+06	3.8757e+06	3.57433e+06	4.3594e+06	1.15445e+07	1.11421e+07	906740	5.82824e+06	3.62931e+06	45606.5	4.43707e+06	3.09851e+06	3.35481e+06	0.0155805	0.0273966	0.000920291	0.00633588	0.00324438	0.00423937	0.00182091	0.00101673	0.00598331	0.0105974	0.0109327	0.000806057	0.00303691	0.00133588	0.000574075	0.00228583	0.000950987	0.00468941	Beta sliding clamp OS=Alteromonas sp. OX=232 GN=DEH24_01275 PE=3 SV=1	0.0146325	0.00460654	0.00294031	0.00744539	0.00164895	0.00264208	0.166987	0.314817
A0A359K2G9	2	2	7.81109	Bifunctional aspartokinase/homoserine dehydrogenase OS=Alteromonas sp. OX=232 GN=DEH24_06550 PE=3 SV=1	207860	25774	15100.7	139677	383784	22677.1	676870	1.97997e+06	85566.9	103857	24081.4	61717.1	318660	571168	122.898	548514	1.30383e+06	101031	0.00022137	3.31946e-05	8.91646e-06	8.12079e-05	0.000166838	1.82936e-05	0.000318011	0.000563205	0.000117441	9.53368e-05	2.36288e-05	5.48641e-05	0.000166043	0.000210236	1.54699e-06	0.000282576	0.000400168	0.000141224	Bifunctional aspartokinase/homoserine dehydrogenase OS=Alteromonas sp. OX=232 GN=DEH24_06550 PE=3 SV=1	8.78269e-05	8.87798e-05	0.000332886	5.79432e-05	0.000125942	0.000274656	0.495744	1.01085
A0A359K1F8	2	2	6.2028	Bifunctional chorismate mutase/prephenate dehydratase OS=Alteromonas sp. OX=232 GN=pheA PE=4 SV=1	137248	91175.2	37505	1.26493e+06	1.02739e+06	109139	3.31957e+06	4.23873e+06	312020	114428	184720	106081	3.53855e+06	2.42048e+06	2738.75	3.14818e+06	2.1417e+06	241763	0.000146168	0.000117426	2.21455e-05	0.000735429	0.000446626	8.80422e-05	0.00155962	0.00120572	0.000428249	0.000105041	0.000181248	9.43016e-05	0.00184382	0.000890932	3.44742e-05	0.00162184	0.000657325	0.000337941	Bifunctional chorismate mutase/prephenate dehydratase OS=Alteromonas sp. OX=232 GN=pheA PE=4 SV=1	9.52464e-05	0.000423366	0.00106453	0.000126864	0.000923076	0.000872368	0.0810038	4.44495
A0A359K6K3	6	6	31.1224	Bifunctional purine biosynthesis protein PurH OS=Alteromonas sp. OX=232 GN=purH PE=3 SV=1	1.73041e+06	1.18708e+06	2.66026e+06	5.33066e+06	9.31873e+06	1.19229e+06	1.00384e+07	1.45958e+07	1.10741e+06	798684	874204	380036	1.23088e+07	1.38051e+07	64701.4	9.27117e+06	1.70714e+07	888271	0.00184288	0.00152885	0.0015708	0.00309924	0.00405102	0.000961817	0.00471631	0.00415182	0.00151993	0.000733164	0.000857774	0.000337837	0.00641372	0.00508137	0.000814434	0.0047762	0.00523952	0.00124164	Bifunctional purine biosynthesis protein PurH OS=Alteromonas sp. OX=232 GN=purH PE=3 SV=1	0.00164751	0.00270403	0.00346268	0.000642925	0.00410318	0.00375245	0.182613	1.64128
A0A359K5E0	2	2	6.33407	Carbamoyl phosphate synthase large subunit (Fragment) OS=Alteromonas sp. OX=232 GN=carB PE=4 SV=1	46366.5	15272.8	68785.6	420107	1.89889e+06	49064.4	1.36771e+06	3.32543e+06	1.19234e+06	75308.3	116105	90301.9	508925	1.30177e+06	9354.83	551848	3.19003e+06	1.38713e+06	4.93801e-05	1.967e-05	4.06157e-05	0.00024425	0.000825479	3.95802e-05	0.000642588	0.000945926	0.0016365	6.91304e-05	0.000113923	8.02749e-05	0.000265184	0.000479156	0.000117755	0.000284294	0.000979076	0.00193895	Carbamoyl phosphate synthase large subunit (Fragment) OS=Alteromonas sp. OX=232 GN=carB PE=4 SV=1	3.65553e-05	0.00036977	0.001075	8.77761e-05	0.000287365	0.00106744	0.151919	10.1154
A0A359JZC5	2	2	5.03914	Chaperone protein DnaJ OS=Alteromonas sp. OX=232 GN=dnaJ PE=3 SV=1	29558.9	59297.1	44703.7	56976	90659.3	18812.2	101526	454437	10991.3	57040.4	50890	34412.3	53005.7	513996	977.195	126975	527662	5652.12	3.14801e-05	7.63693e-05	2.63961e-05	3.31258e-05	3.94112e-05	1.51758e-05	4.76996e-05	0.000129266	1.50856e-05	5.23611e-05	4.99336e-05	3.05912e-05	2.76196e-05	0.000189192	1.23005e-05	6.5413e-05	0.000161949	7.90064e-06	Chaperone protein DnaJ OS=Alteromonas sp. OX=232 GN=dnaJ PE=3 SV=1	4.47485e-05	2.92376e-05	6.40169e-05	4.42953e-05	7.63706e-05	7.84208e-05	0.152529	0.653376
A0A359JZP2	14	14	95.7008	Chaperone protein DnaK OS=Alteromonas sp. OX=232 GN=dnaK PE=2 SV=1	4.38086e+06	8.97397e+06	1.96726e+07	2.44292e+07	4.11253e+07	1.39195e+07	4.15948e+07	1.4474e+08	1.92896e+07	5.06097e+06	6.93489e+06	7.07409e+06	4.45053e+07	1.28777e+08	508067	5.29566e+07	1.29948e+08	2.80153e+07	0.0046656	0.0115577	0.011616	0.0142031	0.0178779	0.0112288	0.0195423	0.0411716	0.0264751	0.00464579	0.00680455	0.00628859	0.0231903	0.0474003	0.00639533	0.0272815	0.0398833	0.0391603	Chaperone protein DnaK OS=Alteromonas sp. OX=232 GN=dnaK PE=2 SV=1	0.00927977	0.0144366	0.029063	0.00591298	0.025662	0.0354417	0.109896	1.55571
A0A359K737	4	4	22.2108	Chemotaxis protein CheW OS=Alteromonas sp. OX=232 GN=DEH24_14130 PE=4 SV=1	397108	2.9934e+06	708892	1.11483e+07	1.6544e+07	812651	1.72622e+07	2.68149e+07	5.46472e+06	735731	1.15203e+06	1.2066e+06	2.44461e+07	2.30362e+07	19274.8	1.49057e+07	2.93306e+07	6.83448e+06	0.000422919	0.00385524	0.000418578	0.00648164	0.00719198	0.000655565	0.00811022	0.00762756	0.00750037	0.000675375	0.00113038	0.00107262	0.0127381	0.00847916	0.000242623	0.00767891	0.00900207	0.00955336	Chemotaxis protein CheW OS=Alteromonas sp. OX=232 GN=DEH24_14130 PE=4 SV=1	0.00156558	0.00477639	0.00774605	0.000959458	0.00715329	0.00874478	0.0982213	3.05088
A0A359K937	4	4	26.7257	Chemotaxis protein OS=Alteromonas sp. OX=232 GN=DEH24_17530 PE=4 SV=1	300145	729579	196734	6.43688e+06	9.79073e+06	307472	433360	293478	217498	569549	487347	252124	6.05163e+06	1.5299e+06	2747.66	386493	540334	284778	0.000319653	0.000939633	0.000116165	0.0037424	0.0042562	0.000248037	0.000203604	8.34805e-05	0.000298517	0.000522826	0.000478188	0.000224128	0.00315331	0.000563127	3.45864e-05	0.000199108	0.000165838	0.000398068	Chemotaxis protein OS=Alteromonas sp. OX=232 GN=DEH24_17530 PE=4 SV=1	0.000458484	0.00274888	0.000195201	0.000408381	0.00125034	0.000254338	0.0839741	5.99558
A0A359K1Y4	5	5	37.7736	Citrate synthase OS=Alteromonas sp. OX=232 GN=gltA PE=3 SV=1	1.50648e+06	2.4325e+06	1.54975e+06	1.27471e+07	1.98734e+07	1.48358e+06	2.35093e+07	3.33454e+07	3.97702e+06	1.82614e+06	1.61441e+06	1.89616e+06	2.25266e+07	2.06213e+07	65403.6	3.34604e+07	2.52694e+07	3.32684e+06	0.0016044	0.00313285	0.000915076	0.00741117	0.00863931	0.0011968	0.0110453	0.00948516	0.00545849	0.00167634	0.00158407	0.00168561	0.0117379	0.00759029	0.000823273	0.0172377	0.00775562	0.00465032	Citrate synthase OS=Alteromonas sp. OX=232 GN=gltA PE=3 SV=1	0.00188411	0.0057491	0.00866298	0.00164867	0.00671715	0.00988121	0.0819916	3.05136
A0A359K8E7	2	2	14.9187	Citrulline--aspartate ligase (Fragment) OS=Alteromonas sp. OX=232 GN=DEH24_14245 PE=4 SV=1	38233.6	63530	76107.5	1.1538e+06	2.2418e+06	144717	6.39579e+06	7.51303e+06	762323	43742.7	48287	46073.8	2.81272e+06	4.87453e+06	4898.7	3.41559e+06	4.57308e+06	1.88237e+06	4.07187e-05	8.1821e-05	4.49391e-05	0.000670818	0.000974548	0.000116743	0.00300491	0.0021371	0.00104629	4.01543e-05	4.73795e-05	4.09579e-05	0.00146562	0.00179422	6.16628e-05	0.0017596	0.00140356	0.00263121	Citrulline--aspartate ligase (Fragment) OS=Alteromonas sp. OX=232 GN=DEH24_14245 PE=4 SV=1	5.58262e-05	0.00058737	0.00206277	4.28305e-05	0.00110717	0.00193146	0.0796278	10.5214
A0A359JZ44	3	3	12.0003	Clp R domain-containing protein (Fragment) OS=Alteromonas sp. OX=232 GN=DEH24_00190 PE=3 SV=1	2.07662e+06	6.89621e+06	6.63907e+06	1.59796e+06	3.52293e+06	7.54485e+06	1.78733e+06	4.18081e+06	1.41939e+06	1.98906e+06	6.98539e+06	1.85031e+06	491863	1.20817e+06	91306.4	822399	6.60079e+06	1.35338e+06	0.00221159	0.00888171	0.00392016	0.000929053	0.00153148	0.00608642	0.000839736	0.00118924	0.00194812	0.00182589	0.00685411	0.00164485	0.000256294	0.000444703	0.00114933	0.000423673	0.0020259	0.00189177	Clp R domain-containing protein (Fragment) OS=Alteromonas sp. OX=232 GN=DEH24_00190 PE=3 SV=1	0.00500449	0.00284899	0.0013257	0.00344162	0.000616774	0.00144712	0.259734	0.569286
A0A359K7L3	2	2	6.65814	Cold-shock protein OS=Alteromonas sp. OX=232 GN=DEH24_15040 PE=4 SV=1	553373	545403	319061	2.88703e+06	5.33924e+06	367727	8.65801e+06	1.5823e+07	1.19489e+06	441779	385370	85404.3	5.13175e+06	1.06078e+07	5624.46	8.00555e+06	1.08959e+07	891963	0.00058934	0.00070243	0.000188396	0.00167852	0.00232106	0.000296645	0.00406776	0.00450087	0.00163999	0.000405538	0.000378127	7.59212e-05	0.00267399	0.00390452	7.07983e-05	0.00412419	0.00334415	0.0012468	Cold-shock protein OS=Alteromonas sp. OX=232 GN=DEH24_15040 PE=4 SV=1	0.000493389	0.00143207	0.00340288	0.000286529	0.00221644	0.00290505	0.0839617	2.90253
A0A359K805	2	2	6.98907	Competence protein ComFB OS=Alteromonas sp. OX=232 GN=DEH24_13535 PE=4 SV=1	9818.5	24591.3	36479.8	573433	814161	45127.3	571995	160290	86109.6	15996.8	27007.9	23323.3	774794	281351	1545.8	196624	65981.3	80053.4	1.04567e-05	3.16714e-05	2.15402e-05	0.000333394	0.00035393	3.64041e-05	0.000268739	4.55949e-05	0.000118186	1.46845e-05	2.65003e-05	2.07336e-05	0.00040372	0.00010356	1.94578e-05	0.000101294	2.02508e-05	0.0001119	Competence protein ComFB OS=Alteromonas sp. OX=232 GN=DEH24_13535 PE=4 SV=1	2.12227e-05	0.000241243	0.000144173	2.06395e-05	0.000175579	7.78151e-05	0.0825682	11.3672
A0A359K053	5	5	31.3658	Cysteine synthase OS=Alteromonas sp. OX=232 GN=cysK PE=3 SV=1	7.08553e+07	8.6698e+07	7.27859e+07	5.38392e+07	2.63694e+07	7.73326e+07	2.70448e+07	2.51567e+07	1.64275e+07	6.3167e+07	4.41099e+07	4.38689e+07	2.01501e+07	2.32143e+07	574956	2.47173e+07	3.18661e+07	8.99535e+06	0.0754606	0.111659	0.0429778	0.0313021	0.0114632	0.0623842	0.0127064	0.00715586	0.0225468	0.0579851	0.0432809	0.0389978	0.0104996	0.00854472	0.00723731	0.0127335	0.00978026	0.0125739	Cysteine synthase OS=Alteromonas sp. OX=232 GN=cysK PE=3 SV=1	0.0766992	0.0350498	0.0141364	0.0467546	0.00876054	0.0116959	0.17564	0.456978
A0A359K4S9	2	2	5.63201	Dihydrolipoamide succinyltransferase (Fragment) OS=Alteromonas sp. OX=232 GN=DEH24_10240 PE=4 SV=1	15952.8	71133.2	33498.8	3.2187e+06	2.94224e+06	9264.72	6.36478e+06	7.56241e+06	680652	20907.4	10353.6	1570.5	4.17693e+06	5.87454e+06	1091.09	6.4172e+06	7.16508e+06	143360	1.69896e-05	9.16132e-05	1.978e-05	0.00187135	0.00127904	7.47384e-06	0.00299034	0.00215114	0.0009342	1.91923e-05	1.0159e-05	1.39611e-06	0.00217646	0.0021623	1.37342e-05	0.00330593	0.00219909	0.00020039	Dihydrolipoamide succinyltransferase (Fragment) OS=Alteromonas sp. OX=232 GN=DEH24_10240 PE=4 SV=1	4.27943e-05	0.00105262	0.00202523	1.02491e-05	0.00145083	0.0019018	0.102844	24.5973
A0A359K358	4	4	15.3073	Dihydrolipoyl dehydrogenase (Fragment) OS=Alteromonas sp. OX=232 GN=DEH24_07870 PE=4 SV=1	308132	106853	592984	7.08726e+06	7.96713e+06	578717	1.50404e+07	2.1576e+07	1.3151e+06	378741	110755	641016	8.86962e+06	9.07746e+06	5565.82	9.16713e+06	1.86405e+07	768687	0.000328159	0.000137618	0.000350138	0.00412053	0.00346345	0.000466851	0.00706636	0.00613734	0.00180498	0.000347671	0.000108674	0.000569838	0.00462167	0.00334123	7.00602e-05	0.0047226	0.00572108	0.00107448	Dihydrolipoyl dehydrogenase (Fragment) OS=Alteromonas sp. OX=232 GN=DEH24_07870 PE=4 SV=1	0.000271972	0.00268361	0.00500289	0.000342061	0.00267766	0.00383939	0.0860571	9.86724
A0A359KBQ3	7	7	29.9582	Dihydroxy-acid dehydratase OS=Alteromonas sp. OX=232 GN=ilvD PE=3 SV=1	902301	4.05068e+06	1.40698e+06	3.70518e+06	4.03328e+06	1.15138e+06	5.84433e+06	1.08418e+07	1.30009e+06	850632	800508	990322	8.52077e+06	8.82672e+06	42642.2	6.10642e+06	7.53166e+06	2.24353e+06	0.000960947	0.00521691	0.000830779	0.00215419	0.00175334	0.000928814	0.00274582	0.00308398	0.00178439	0.000780851	0.000785464	0.000880358	0.00443989	0.00324894	0.000536761	0.00314582	0.0023116	0.00313604	Dihydroxy-acid dehydratase OS=Alteromonas sp. OX=232 GN=ilvD PE=3 SV=1	0.00233621	0.00161212	0.00253806	0.000815558	0.00274186	0.00286449	0.328883	0.690055
A0A359K8N1	2	2	6.40966	DNA polymerase I OS=Alteromonas sp. OX=232 GN=polA PE=3 SV=1	174042	135092	88984.8	164569	402674	33511.8	705478	865188	265058	92611.5	203170	104872	566149	812760	982.81	535293	1.1593e+06	150803	0.000185354	0.000173986	5.25427e-05	9.568e-05	0.000175049	2.70339e-05	0.000331452	0.000246104	0.000363793	8.50141e-05	0.000199351	9.32275e-05	0.000295002	0.000299161	1.23712e-05	0.000275765	0.000355809	0.000210795	DNA polymerase I OS=Alteromonas sp. OX=232 GN=polA PE=3 SV=1	0.000137294	9.92545e-05	0.000313783	0.000125864	0.000202178	0.00028079	0.146673	0.722933
A0A359K2X7	2	2	4.27614	DNA topoisomerase (ATP-hydrolyzing) (Fragment) OS=Alteromonas sp. OX=232 GN=gyrA PE=3 SV=1	555.959	7755.16	30473.5	387808	637876	20987.1	723753	1.47631e+06	98837	152.043	4369.38	98957.3	101709	516439	46.9606	220363	1.95964e+06	15762.8	5.92094e-07	9.98796e-06	1.79936e-05	0.000225471	0.000277296	1.69303e-05	0.000340039	0.00041994	0.000135655	1.3957e-07	4.28726e-06	8.79693e-05	5.29974e-05	0.000190091	5.9112e-07	0.000113523	0.000601448	2.20335e-05	DNA topoisomerase (ATP-hydrolyzing) (Fragment) OS=Alteromonas sp. OX=232 GN=gyrA PE=3 SV=1	9.52457e-06	0.000173233	0.000298544	3.07987e-05	8.12265e-05	0.000245668	0.0941408	18.188
A0A359K8V9	2	2	6.9014	DUF1329 domain-containing protein OS=Alteromonas sp. OX=232 GN=DEH24_17975 PE=4 SV=1	60906	92429.2	83785.4	3.73222e+06	5.33478e+06	150097	2.81097e+06	1.29296e+06	87728.5	23229.5	181874	49734.4	3.98813e+06	3.48519e+06	1313.18	2.09343e+06	2.34333e+06	154348	6.48646e-05	0.000119041	4.94726e-05	0.00216991	0.00231912	0.000121083	0.00132067	0.000367785	0.000120408	2.13238e-05	0.000178456	4.4212e-05	0.00207808	0.00128283	1.65298e-05	0.00107846	0.00071921	0.000215751	DUF1329 domain-containing protein OS=Alteromonas sp. OX=232 GN=DEH24_17975 PE=4 SV=1	7.77926e-05	0.0015367	0.000602954	8.13307e-05	0.00112581	0.000671141	0.0851768	19.7539
A0A359K6E9	3	3	19.3511	DUF3450 domain-containing protein OS=Alteromonas sp. OX=232 GN=DEH24_13555 PE=4 SV=1	287439	228487	1.21181e+06	1.71385e+06	1.88418e+06	970136	1.08257e+06	3.21834e+07	552025	1.93681e+06	362246	922779	1.8508e+06	3.82707e+06	7439.72	1.11517e+06	927011	805327	0.000306121	0.000294271	0.000715535	0.00099643	0.000819086	0.000782608	0.000508619	0.00915464	0.000757658	0.00177793	0.000355437	0.000820315	0.00096439	0.00140867	9.3648e-05	0.000574499	0.000284516	0.0011257	DUF3450 domain-containing protein OS=Alteromonas sp. OX=232 GN=DEH24_13555 PE=4 SV=1	0.000438643	0.000866041	0.00347364	0.00098456	0.000822236	0.000661572	0.074429	1.97437
A0A359K162	11	11	71.8362	Elongation factor G (Fragment) OS=Alteromonas sp. OX=232 GN=DEH24_03810 PE=4 SV=1	7.45412e+06	7.59086e+06	7.76798e+06	5.55138e+07	9.27815e+07	6.5688e+06	6.44205e+07	1.21492e+08	1.27135e+07	9.60227e+06	7.59335e+06	3.70288e+06	6.93332e+07	1.03449e+08	165106	6.74047e+07	8.39443e+07	1.30524e+07	0.00793861	0.00977636	0.00458675	0.0322757	0.0403338	0.00529905	0.0302665	0.0345585	0.0174494	0.00881455	0.00745064	0.00329172	0.0361273	0.0380775	0.00207828	0.0347246	0.025764	0.0182449	Elongation factor G (Fragment) OS=Alteromonas sp. OX=232 GN=DEH24_03810 PE=4 SV=1	0.00743391	0.0259695	0.0274248	0.00651897	0.0254277	0.0262445	0.0891524	3.49338
A0A359KA31	6	6	22.3317	Elongation factor Ts OS=Alteromonas sp. OX=232 GN=tsf PE=3 SV=1	485780	2.50351e+06	969195	7.6542e+06	1.77161e+07	773397	1.05596e+07	1.98645e+07	2.66579e+06	1.38153e+06	636576	101203	1.34671e+07	2.00439e+07	15650.1	1.23863e+07	1.58725e+07	1.27845e+06	0.000517354	0.0032243	0.000572279	0.00445015	0.00770152	0.000623899	0.00496117	0.00565049	0.00365882	0.0012682	0.000624613	8.99655e-05	0.00701728	0.00737775	0.000196997	0.00638099	0.00487154	0.00178704	Elongation factor Ts OS=Alteromonas sp. OX=232 GN=tsf PE=3 SV=1	0.00143798	0.00425852	0.00475683	0.000660924	0.00486401	0.00434652	0.0901192	2.96146
A0A359K9E1	3	3	21.5471	Enolase OS=Alteromonas sp. OX=232 GN=eno PE=3 SV=1	4.86614e+06	1.37446e+07	7.10473e+06	2.07591e+07	3.02186e+07	2.55448e+06	3.59614e+07	4.2457e+07	1.27155e+07	4.47423e+06	6.07932e+06	1.36235e+06	2.83911e+07	3.91422e+07	84866.1	2.73926e+07	3.97638e+07	9.31393e+06	0.00518242	0.0177018	0.00419512	0.0120693	0.0131366	0.0020607	0.0168956	0.012077	0.0174522	0.00410719	0.00596506	0.00121108	0.0147937	0.0144075	0.00106826	0.0141118	0.0122042	0.0130192	Enolase OS=Alteromonas sp. OX=232 GN=eno PE=3 SV=1	0.00902644	0.00908887	0.0154749	0.00376111	0.0100898	0.0131117	0.493664	1.00692
A0A359K9B0	2	2	5.25302	Enoyl-[acyl-carrier-protein] reductase [NADH] OS=Alteromonas sp. OX=232 GN=fabV PE=3 SV=1	787325	2.66555e+06	536449	861920	1.48659e+06	350062	1.1529e+06	3.36261e+06	350994	687024	1.58382e+06	35707	1.04966e+06	2.52238e+06	1186.69	1.30093e+06	3.10661e+06	203808	0.000838497	0.00343299	0.000316756	0.00050112	0.000646248	0.000282395	0.000541662	0.000956503	0.000481742	0.000630664	0.00155405	3.17421e-05	0.000546946	0.000928439	1.49376e-05	0.000670193	0.000953474	0.000284887	Enoyl-[acyl-carrier-protein] reductase [NADH] OS=Alteromonas sp. OX=232 GN=fabV PE=3 SV=1	0.00152941	0.000476588	0.000659969	0.000738819	0.000496774	0.000636185	0.175213	0.311615
A0A359K257	3	3	13.8479	Fatty acid oxidation complex subunit alpha FadB OS=Alteromonas sp. OX=232 GN=DEH24_05940 PE=3 SV=1	784068	871600	620840	1.71035e+06	2.15704e+06	634711	3.36538e+06	3.49214e+06	3.1298e+06	371972	471665	134770	2.01047e+06	3.70755e+06	8606.01	2.37616e+06	3.57229e+06	4.56811e+06	0.000835029	0.00112254	0.000366586	0.000994395	0.000937704	0.000512021	0.00158114	0.000993346	0.00429567	0.000341457	0.000462801	0.000119805	0.00104759	0.00136467	0.000108329	0.00122412	0.0010964	0.00638539	Fatty acid oxidation complex subunit alpha FadB OS=Alteromonas sp. OX=232 GN=DEH24_05940 PE=3 SV=1	0.000774719	0.000814706	0.00229005	0.000308021	0.000840198	0.00290197	0.378108	1.05162
A0A359KC41	5	5	20.9611	Fe-S cluster assembly ATPase SufC OS=Alteromonas sp. OX=232 GN=sufC PE=3 SV=1	111131	267691	145424	1.27212e+06	1.65864e+06	100788	6.75328e+06	6.66871e+06	616538	76665.9	90044.6	105028	2.35569e+06	2.89556e+06	3861.62	2.32712e+06	4.34153e+06	446072	0.000118354	0.000344762	8.58683e-05	0.000739612	0.000721039	8.13054e-05	0.00317287	0.00189693	0.000846202	7.03767e-05	8.83523e-05	9.3366e-05	0.00122747	0.0010658	4.86085e-05	0.00119886	0.00133249	0.000623527	Fe-S cluster assembly ATPase SufC OS=Alteromonas sp. OX=232 GN=sufC PE=3 SV=1	0.000182995	0.000513986	0.001972	8.40317e-05	0.000780627	0.00105163	0.105354	2.80874
A0A359K9V0	5	5	16.7473	Fe-S cluster assembly protein SufB (Fragment) OS=Alteromonas sp. OX=232 GN=sufB PE=3 SV=1	224429	565298	236264	794004	801136	366403	2.35755e+06	1.96561e+06	1.56959e+06	623198	319471	63884.9	1.25823e+06	1.30848e+06	4173.39	1.50905e+06	2.02417e+06	1.48655e+06	0.000239016	0.000728054	0.000139506	0.000461633	0.000348268	0.000295577	0.00110764	0.00055912	0.00215427	0.000572074	0.000313467	5.67912e-05	0.000655622	0.000481627	5.25328e-05	0.00077741	0.000621252	0.00207793	Fe-S cluster assembly protein SufB (Fragment) OS=Alteromonas sp. OX=232 GN=sufB PE=3 SV=1	0.000368859	0.000368493	0.00127368	0.000314111	0.000396594	0.00115886	0.499321	0.999008
A0A359K6F8	2	2	16.6566	Flagellar motor protein MotA OS=Alteromonas sp. OX=232 GN=DEH24_13560 PE=3 SV=1	910247	412870	2.59035e+06	3.87609e+06	2.6623e+06	1.98887e+06	2.16633e+06	3.4626e+07	826796	1.4348e+06	507519	689264	2.04604e+06	4.40912e+06	53689.9	1.12938e+06	2.82228e+06	618064	0.000969409	0.00053174	0.00152952	0.00225356	0.00115735	0.00160442	0.0010178	0.00984944	0.00113478	0.00131709	0.00049798	0.000612729	0.00106612	0.00162291	0.000675825	0.000581819	0.000866207	0.000863941	Flagellar motor protein MotA OS=Alteromonas sp. OX=232 GN=DEH24_13560 PE=3 SV=1	0.00101022	0.00167178	0.00400068	0.000809268	0.00112162	0.000770655	0.0994666	1.65486
A0A359K339	2	2	13.6731	Flagellin OS=Alteromonas sp. OX=232 GN=DEH24_06795 PE=3 SV=1	951295	1.36159e+06	890556	3.05488e+07	2.47141e+07	855974	4.84676e+07	4.46687e+07	2.45473e+06	1.92942e+06	969083	571407	5.18407e+07	3.76736e+07	43404.8	2.94538e+07	5.26958e+07	1.39521e+06	0.00101313	0.0017536	0.000525845	0.0177611	0.0107437	0.000690513	0.0227714	0.0127061	0.00336913	0.00177114	0.00095087	0.000507959	0.0270125	0.0138669	0.000546361	0.0151736	0.0161733	0.00195025	Flagellin OS=Alteromonas sp. OX=232 GN=DEH24_06795 PE=3 SV=1	0.00109753	0.00973175	0.0129489	0.00107666	0.0138086	0.011099	0.106636	8.86699
A0A359KBX4	2	2	6.68796	Fructose-bisphosphate aldolase class I OS=Alteromonas sp. OX=232 GN=DEH24_19345 PE=3 SV=1	77920.5	149666	10251.8	279653	381765	20145.8	598748	448132	86704.3	213843	206129	3151.92	545158	362393	193.216	588653	357920	183747	8.2985e-05	0.000192757	6.05339e-06	0.00016259	0.00016596	1.62516e-05	0.000281308	0.000127472	0.000119002	0.000196301	0.000202255	2.80194e-06	0.000284064	0.00013339	2.43213e-06	0.000303254	0.000109852	0.000256844	Fructose-bisphosphate aldolase class I OS=Alteromonas sp. OX=232 GN=DEH24_19345 PE=3 SV=1	9.39317e-05	0.000114934	0.000175927	0.000133786	0.000139962	0.000223317	0.285034	1.22359
A0A359K565	4	4	24.0233	Fumarate hydratase class I OS=Alteromonas sp. OX=232 GN=DEH24_11340 PE=3 SV=1	342123	960047	290082	580979	4.26504e+06	282697	294829	2.71081e+06	896953	246389	570948	196911	485499	8.89597e+06	11980.4	767206	3.06896e+06	1.89546e+06	0.000364359	0.00123646	0.000171284	0.000337781	0.00185409	0.000228051	0.000138519	0.000771094	0.00123107	0.000226176	0.000560217	0.000175046	0.000252978	0.00327443	0.000150804	0.000395239	0.000941917	0.00264951	Fumarate hydratase class I OS=Alteromonas sp. OX=232 GN=DEH24_11340 PE=3 SV=1	0.0005907	0.00080664	0.000713562	0.00032048	0.00122607	0.00132889	0.198762	1.36557
A0A359K867	6	6	30.6251	Glucose-6-phosphate 1-dehydrogenase OS=Alteromonas sp. OX=232 GN=zwf PE=3 SV=1	1.04433e+07	8.9939e+06	7.60612e+06	1.61172e+07	1.91155e+07	9.03594e+06	2.73289e+07	3.28221e+07	4.40382e+06	1.10684e+07	1.22777e+07	2.45863e+06	7.69306e+06	1.72307e+07	188863	1.74653e+07	2.63352e+07	3.31276e+06	0.0111221	0.0115833	0.00449117	0.00937055	0.00830984	0.00728929	0.0128399	0.00933632	0.00604427	0.0101604	0.012047	0.00218562	0.0040086	0.00634227	0.00237733	0.00899752	0.00808274	0.00463063	Glucose-6-phosphate 1-dehydrogenase OS=Alteromonas sp. OX=232 GN=zwf PE=3 SV=1	0.00906553	0.00832322	0.00940681	0.008131	0.00424273	0.00723697	0.361721	0.918117
A0A359K180	2	2	11.2631	Glucose-6-phosphate isomerase (Fragment) OS=Alteromonas sp. OX=232 GN=DEH24_04200 PE=3 SV=1	56886.6	472387	35865	3.42365e+06	4.62532e+06	45055.6	7.43077e+06	1.0449e+07	649225	84659.9	75997.9	499423	4.82088e+06	7.14618e+06	16747.3	5.4116e+06	1.23103e+07	639409	6.0584e-05	0.000608392	2.11772e-05	0.00199051	0.00201071	3.63463e-05	0.00349117	0.00297223	0.000891066	7.77149e-05	7.45696e-05	0.000443968	0.002512	0.00263037	0.000210808	0.00278788	0.00377824	0.000893777	Glucose-6-phosphate isomerase (Fragment) OS=Alteromonas sp. OX=232 GN=DEH24_04200 PE=3 SV=1	0.000230051	0.00134586	0.00245149	0.000198751	0.00178439	0.00248663	0.0949475	5.85024
A0A359K595	2	2	9.89196	Glutamate dehydrogenase (Fragment) OS=Alteromonas sp. OX=232 GN=DEH24_11555 PE=4 SV=1	12450.9	100093	79890.1	306077	1.40677e+06	61491.5	274383	853226	28531.6	49592.2	12350.3	38442.4	228389	354434	594.072	58595.6	939403	17247.7	1.32601e-05	0.000128911	4.71725e-05	0.000177953	0.000611548	4.96051e-05	0.000128912	0.000242702	3.91598e-05	4.55239e-05	1.21182e-05	3.41738e-05	0.000119006	0.00013046	7.47793e-06	3.01865e-05	0.000288319	2.41091e-05	Glutamate dehydrogenase (Fragment) OS=Alteromonas sp. OX=232 GN=DEH24_11555 PE=4 SV=1	6.31145e-05	0.000279702	0.000136925	3.06053e-05	8.5648e-05	0.000114205	0.132193	4.43166
A0A359K582	2	2	12.1896	Glutamate synthase small subunit (Fragment) OS=Alteromonas sp. OX=232 GN=DEH24_11000 PE=4 SV=1	98637	95682.6	78366.1	666917	2.27916e+06	30291.7	1.07138e+06	3.90869e+06	470145	20090.7	29186.1	10714.1	1.26702e+06	3.42964e+06	6552.04	1.37847e+06	5.81642e+06	830556	0.000105048	0.000123231	4.62727e-05	0.000387745	0.000990792	2.44363e-05	0.000503363	0.00111183	0.000645277	1.84426e-05	2.86376e-05	9.52445e-06	0.000660204	0.00126238	8.24743e-05	0.000710143	0.00178516	0.00116097	Glutamate synthase small subunit (Fragment) OS=Alteromonas sp. OX=232 GN=DEH24_11000 PE=4 SV=1	9.15171e-05	0.000467658	0.000753491	1.88682e-05	0.000668354	0.00121876	0.143102	5.11006
A0A359K8U3	2	2	11.7797	Glutamine synthetase OS=Alteromonas sp. OX=232 GN=glnA PE=3 SV=1	1.54137e+06	2.94275e+06	1.98436e+06	2.63504e+07	3.78229e+07	2.01074e+06	4.81456e+07	1.21222e+08	9.67028e+06	1.52179e+06	2.52706e+06	1.31832e+06	4.12077e+07	7.44282e+07	101615	5.46809e+07	1.10585e+08	1.19751e+07	0.00164155	0.00379001	0.0011717	0.0153201	0.0164423	0.00162206	0.0226201	0.0344819	0.0132725	0.00139695	0.00247957	0.00117194	0.021472	0.0273955	0.00127909	0.0281698	0.0339404	0.016739	Glutamine synthetase OS=Alteromonas sp. OX=232 GN=glnA PE=3 SV=1	0.00220109	0.0111281	0.0234582	0.00168282	0.0167155	0.0262831	0.0852052	5.05576
A0A359K0Q9	2	2	8.77438	Glutamine--fructose-6-phosphate aminotransferase [isomerizing] OS=Alteromonas sp. OX=232 GN=glmS PE=3 SV=1	364436	353699	95588.5	183186	252783	107046	763242	1.19285e+06	69351.5	193633	327909	148948	435664	596474	4089.62	604350	1.33638e+06	34746.9	0.000388123	0.000455532	5.6442e-05	0.000106504	0.000109889	8.63541e-05	0.000358591	0.00033931	9.51854e-05	0.000177748	0.000321746	0.000132409	0.00022701	0.00021955	5.14784e-05	0.000311341	0.000410158	4.85698e-05	Glutamine--fructose-6-phosphate aminotransferase [isomerizing] OS=Alteromonas sp. OX=232 GN=glmS PE=3 SV=1	0.000300032	0.000100916	0.000264362	0.000210634	0.000166013	0.00025669	0.114097	0.33635
A0A359K885	7	7	39.0586	Glycine dehydrogenase (decarboxylating) OS=Alteromonas sp. OX=232 GN=gcvP PE=3 SV=1	148807	314861	381930	1.7942e+06	2.67641e+06	216423	5.46537e+06	8.37259e+06	344338	124910	299813	162329	4.53145e+06	6.64712e+06	6140.77	4.37827e+06	9.12261e+06	439952	0.000158479	0.000405513	0.000225518	0.00104315	0.00116348	0.000174588	0.00256777	0.0023816	0.000472607	0.000114663	0.000294179	0.000144304	0.00236119	0.00244667	7.72974e-05	0.00225554	0.00279989	0.000614973	Glycine dehydrogenase (decarboxylating) OS=Alteromonas sp. OX=232 GN=gcvP PE=3 SV=1	0.00026317	0.000793739	0.00180733	0.000184382	0.00162839	0.00189013	0.105957	3.01607
A0A359KAX0	3	3	12.8096	Glycine--tRNA ligase alpha subunit OS=Alteromonas sp. OX=232 GN=glyQ PE=3 SV=1	241124	1.25656e+06	328498	1.413e+06	2.10635e+06	143173	2.84129e+06	4.05089e+06	1.01083e+06	793309	575363	232660	2.38528e+06	3.05736e+06	4233.9	2.71727e+06	3.1394e+06	1.13182e+06	0.000256796	0.00161834	0.000193968	0.000821516	0.000915669	0.000115497	0.00133491	0.00115228	0.00138738	0.00072823	0.00056455	0.000206826	0.00124289	0.00112535	5.32945e-05	0.00139985	0.000963537	0.00158208	Glycine--tRNA ligase alpha subunit OS=Alteromonas sp. OX=232 GN=glyQ PE=3 SV=1	0.0006897	0.000617561	0.00129152	0.000499868	0.000807179	0.00131516	0.430959	0.895405
A0A359K340	6	6	25.1248	GMP synthase [glutamine-hydrolyzing] OS=Alteromonas sp. OX=232 GN=guaA PE=3 SV=1	472468	204459	285885	3.37134e+06	4.8592e+06	286778	4.76529e+06	9.06098e+06	1.94838e+06	372134	207837	252164	7.87165e+06	6.54802e+06	14035.8	5.52857e+06	7.33737e+06	2.2669e+06	0.000503176	0.000263325	0.000168806	0.0019601	0.00211238	0.000231344	0.00223886	0.00257741	0.00267417	0.000341606	0.000203931	0.000224164	0.00410166	0.0024102	0.000176676	0.00284814	0.00225197	0.00316871	GMP synthase [glutamine-hydrolyzing] OS=Alteromonas sp. OX=232 GN=guaA PE=3 SV=1	0.000311769	0.00143461	0.00249681	0.000256567	0.00222951	0.00275627	0.0870705	4.60151
A0A359KCM1	2	2	11.4387	Histidine kinase (Fragment) OS=Alteromonas sp. OX=232 GN=DEH24_20610 PE=4 SV=1	79721.7	198560	175889	1.9009e+06	1.99396e+06	119032	2.71055e+06	2.00759e+06	104937	75670	67762.5	25768.4	3.51391e+06	2.41071e+06	14855.5	1.80504e+06	2.38986e+06	76472.3	8.49033e-05	0.000255728	0.000103857	0.00110518	0.000866809	9.60227e-05	0.00127349	0.000571064	0.000144027	6.94625e-05	6.6489e-05	2.29071e-05	0.00183098	0.000887336	0.000186995	0.000929896	0.000733491	0.000106894	Histidine kinase (Fragment) OS=Alteromonas sp. OX=232 GN=DEH24_20610 PE=4 SV=1	0.000148163	0.000689339	0.000662859	5.29529e-05	0.000968438	0.000590094	0.105929	4.65258
A0A359K9M5	4	4	18.462	Histidine--tRNA ligase OS=Alteromonas sp. OX=232 GN=hisS PE=3 SV=1	321621	2.04375e+06	792929	911467	2.29439e+06	1.71878e+06	1.44858e+06	3.75425e+06	818319	350861	2.24342e+06	923032	871249	2.19727e+06	8079.91	1.29417e+06	3.73897e+06	1.04836e+06	0.000342525	0.00263216	0.0004682	0.000529926	0.000997414	0.00138654	0.000680583	0.0010679	0.00112315	0.000322078	0.00220126	0.00082054	0.000453979	0.000808773	0.000101706	0.000666715	0.00114756	0.00146542	Histidine--tRNA ligase OS=Alteromonas sp. OX=232 GN=hisS PE=3 SV=1	0.00114763	0.000971293	0.000957212	0.00111463	0.00045482	0.00109323	0.418959	0.846348
A0A359K8C7	2	2	6.87399	Homoserine O-succinyltransferase OS=Alteromonas sp. OX=232 GN=metAS PE=3 SV=1	15783.3	150734	22178.5	399777	800529	9570.29	1.34414e+06	2.04562e+06	164210	34029.7	54882.6	2824.4	850385	1.822e+06	49.435	1.1488e+06	1.25568e+06	149189	1.68092e-05	0.000194132	1.30957e-05	0.00023243	0.000348004	7.72034e-06	0.000631514	0.00058188	0.000225379	3.12381e-05	5.38511e-05	2.51078e-06	0.000443108	0.000670641	6.22267e-07	0.000591823	0.000385389	0.000208539	Homoserine O-succinyltransferase OS=Alteromonas sp. OX=232 GN=metAS PE=3 SV=1	7.46791e-05	0.000196052	0.000479591	2.92e-05	0.000371457	0.00039525	0.103276	2.62525
A0A359K490	3	3	11.0716	Imidazole glycerol phosphate synthase subunit HisF OS=Alteromonas sp. OX=232 GN=hisF PE=3 SV=1	77110	41401.1	21253.7	262392	521164	4880.34	1.5265e+06	1.34524e+06	54499.5	26955.9	29865.7	16889.7	858849	863004	3106.13	967975	867383	98289.9	8.21218e-05	5.3321e-05	1.25497e-05	0.000152554	0.000226559	3.93696e-06	0.000717192	0.000382656	7.4801e-05	2.47446e-05	2.93044e-05	1.50143e-05	0.000447518	0.000317655	3.90986e-05	0.000498669	0.000266215	0.000137391	Imidazole glycerol phosphate synthase subunit HisF OS=Alteromonas sp. OX=232 GN=hisF PE=3 SV=1	4.93308e-05	0.000127684	0.00039155	2.30211e-05	0.00026809	0.000300758	0.137538	2.58831
A0A359K0R4	4	4	16.4115	Inorganic pyrophosphatase OS=Alteromonas sp. OX=232 GN=ppa PE=3 SV=1	1.65439e+07	3.61699e+07	2.62668e+07	8.97285e+06	1.57139e+07	2.67647e+07	1.51293e+07	2.73554e+07	4.66351e+06	1.33901e+07	3.6441e+07	2.43917e+07	1.74721e+07	1.68728e+07	663609	1.54122e+07	3.18231e+07	4.64291e+06	0.0176192	0.0465837	0.0155097	0.00521681	0.00683113	0.0215911	0.00710816	0.00778131	0.0064007	0.0122917	0.0357561	0.0216833	0.00910416	0.00621055	0.00835323	0.00793987	0.00976707	0.00648994	Inorganic pyrophosphatase OS=Alteromonas sp. OX=232 GN=ppa PE=3 SV=1	0.0265709	0.011213	0.00709673	0.0232437	0.00788931	0.00806563	0.183959	0.422004
A0A359K334	5	5	19.0525	Inosine-5'-monophosphate dehydrogenase OS=Alteromonas sp. OX=232 GN=guaB PE=3 SV=1	534048	644004	853500	3.9976e+06	6.01296e+06	1.09086e+06	8.5314e+06	1.35637e+07	2.99362e+06	487287	572803	226426	8.40808e+06	1.14601e+07	11736.4	8.68097e+06	1.72205e+07	4.43461e+06	0.000568759	0.00082942	0.000503965	0.0023242	0.00261394	0.000879997	0.00400828	0.00385822	0.00410876	0.000447312	0.000562037	0.000201284	0.00438118	0.00421823	0.000147732	0.00447214	0.00528529	0.00619878	Inosine-5'-monophosphate dehydrogenase OS=Alteromonas sp. OX=232 GN=guaB PE=3 SV=1	0.000634048	0.00193938	0.00399175	0.000403545	0.00291571	0.00531874	0.0534115	3.05873
A0A359K4B7	2	2	9.20068	Inositol-1-monophosphatase OS=Alteromonas sp. OX=232 GN=DEH24_06020 PE=3 SV=1	967160	1.33101e+06	526346	1.62854e+06	3.04365e+06	501150	1.54988e+06	2.50643e+06	1.09366e+06	1.17265e+06	1.15291e+06	564371	1.19067e+06	4.10027e+06	871.105	2.09059e+06	4.11928e+06	1.08966e+06	0.00103002	0.00171422	0.00031079	0.000946834	0.00132313	0.000404278	0.000728173	0.00071296	0.00150106	0.00107646	0.00113124	0.000501704	0.000620421	0.00150923	1.09651e-05	0.001077	0.00126428	0.00152315	Inositol-1-monophosphatase OS=Alteromonas sp. OX=232 GN=DEH24_06020 PE=3 SV=1	0.00101834	0.000891414	0.00098073	0.000903133	0.000713538	0.00128814	0.232298	0.875356
A0A359K690	4	4	21.009	Isocitrase (Fragment) OS=Alteromonas sp. OX=232 GN=DEH24_09340 PE=4 SV=1	4.47922e+06	1.03082e+07	2.28177e+06	1.09831e+07	6.01743e+06	2.59136e+06	2.44745e+07	1.81518e+07	2.15853e+07	4.70004e+06	6.04953e+06	3.89807e+06	1.95316e+07	2.32173e+07	67721.4	2.1301e+07	2.25746e+07	3.68004e+07	0.00477035	0.013276	0.00134731	0.00638559	0.00261588	0.00209045	0.0114987	0.0051633	0.029626	0.00431447	0.00593583	0.00346523	0.0101773	0.00854584	0.000852448	0.0109736	0.00692853	0.0514403	Isocitrase (Fragment) OS=Alteromonas sp. OX=232 GN=DEH24_09340 PE=4 SV=1	0.00646455	0.00369731	0.0154294	0.00457184	0.00652518	0.0231141	0.278253	0.571936
A0A359K6G9	2	2	6.6841	Isocitrate dehydrogenase OS=Alteromonas sp. OX=232 GN=DEH24_13670 PE=4 SV=1	49109.8	75573.6	217948	506074	1.47883e+06	73975	2.26689e+06	2.0693e+06	250929	32089.4	120571	43229	723027	1.26078e+06	12944.5	429910	1.52592e+06	230260	5.23017e-05	9.73321e-05	0.000128691	0.000294231	0.000642876	5.96756e-05	0.00106505	0.000588617	0.000344401	2.9457e-05	0.000118305	3.84289e-05	0.000376746	0.000464068	0.00016294	0.000221475	0.000468332	0.000321862	Isocitrate dehydrogenase OS=Alteromonas sp. OX=232 GN=DEH24_13670 PE=4 SV=1	9.27751e-05	0.000332261	0.000666021	6.20638e-05	0.000334585	0.000337223	0.154769	3.58136
A0A359K821	2	2	7.63487	Isoleucine--tRNA ligase (Fragment) OS=Alteromonas sp. OX=232 GN=ileS PE=3 SV=1	93445	76335.1	112383	120823	237323	113435	250375	286162	94199.5	94856.9	81799.5	74480.3	260178	376894	3046.06	418489	278630	86782	9.95186e-05	9.83128e-05	6.63584e-05	7.02463e-05	0.000103169	9.1508e-05	0.000117633	8.13995e-05	0.000129289	8.70753e-05	8.02621e-05	6.62101e-05	0.00013557	0.000138727	3.83425e-05	0.000215592	8.55165e-05	0.000121305	Isoleucine--tRNA ligase (Fragment) OS=Alteromonas sp. OX=232 GN=ileS PE=3 SV=1	8.80632e-05	8.83077e-05	0.000109441	7.78492e-05	0.000104213	0.000140805	0.494558	1.00278
A0A359KBP7	9	9	47.9987	Ketol-acid reductoisomerase (NADP(+)) OS=Alteromonas sp. OX=232 GN=ilvC PE=3 SV=1	3.41468e+06	1.01467e+07	5.62654e+06	3.60673e+07	3.64121e+07	6.80428e+06	7.65906e+07	9.58715e+07	1.12049e+07	3.62558e+06	8.33587e+06	2.78556e+06	6.30099e+07	6.67159e+07	66261.4	6.77603e+07	8.63116e+07	6.3026e+06	0.00363662	0.0130681	0.00332229	0.0209695	0.015829	0.00548901	0.0359843	0.0272709	0.0153788	0.00332815	0.00817921	0.00247626	0.0328324	0.0245568	0.00083407	0.0349078	0.0264906	0.00880989	Ketol-acid reductoisomerase (NADP(+)) OS=Alteromonas sp. OX=232 GN=ilvC PE=3 SV=1	0.00667567	0.0140958	0.0262113	0.0046612	0.0194078	0.0234028	0.136631	2.11152
A0A359K4E5	2	2	5.78506	L-aspartate oxidase (Fragment) OS=Alteromonas sp. OX=232 GN=DEH24_09530 PE=3 SV=1	56894	0	0	67224.4	115264	2841.12	277676	523554	13830.1	0	0	20436.3	127413	179477	101.733	147264	379227	5835.55	6.05919e-05	0	0	3.90842e-05	5.01075e-05	2.29193e-06	0.000130459	0.000148926	1.8982e-05	0	0	1.81671e-05	6.63908e-05	6.60618e-05	1.28057e-06	7.58655e-05	0.000116391	8.15704e-06	L-aspartate oxidase (Fragment) OS=Alteromonas sp. OX=232 GN=DEH24_09530 PE=3 SV=1	2.01973e-05	3.04946e-05	9.94558e-05	6.05569e-06	4.45777e-05	6.68047e-05	0.336602	1.50983
A0A359K500	3	3	8.85108	Leucine--tRNA ligase OS=Alteromonas sp. OX=232 GN=leuS PE=3 SV=1	84351	243529	1.36665e+06	678919	2.02986e+06	1.48075e+06	1.43382e+06	5.8233e+06	750898	160476	184505	1.56931e+06	2.17788e+06	2.6968e+06	38192.1	1.6689e+06	4.6669e+06	1.38345e+06	8.98334e-05	0.000313644	0.000806964	0.000394723	0.000882418	0.00119452	0.000673644	0.00165645	0.00103061	0.000147311	0.000181037	0.00139506	0.00113482	0.000992637	0.000480746	0.000859761	0.00143235	0.00193382	Leucine--tRNA ligase OS=Alteromonas sp. OX=232 GN=leuS PE=3 SV=1	0.000403481	0.000823888	0.00112024	0.00057447	0.000869402	0.00140864	0.016342	2.04195
A0A359K1S1	2	2	6.18613	Lysine--tRNA ligase OS=Alteromonas sp. OX=232 GN=lysS PE=3 SV=1	76729.7	34854.9	44314.2	376007	711570	23684.3	521434	1.43378e+06	54176.2	48110.5	43548.3	271115	570596	432941	16558.7	593810	942169	46130.4	8.17169e-05	4.489e-05	2.61661e-05	0.000218611	0.000309332	1.91061e-05	0.000244984	0.000407842	7.43572e-05	4.41638e-05	4.27298e-05	0.000241011	0.000297319	0.000159357	0.000208434	0.000305911	0.000289168	6.44819e-05	Lysine--tRNA ligase OS=Alteromonas sp. OX=232 GN=lysS PE=3 SV=1	5.09243e-05	0.00018235	0.000242394	0.000109302	0.000221703	0.000219854	0.11788	3.5808
A0A359KBF7	5	5	33.407	Malate dehydrogenase OS=Alteromonas sp. OX=232 GN=mdh PE=3 SV=1	490273	705377	1.39992e+06	1.96445e+07	2.80509e+07	1.42708e+06	7.58004e+07	1.04435e+08	5.50454e+06	1.96262e+06	483474	438182	5.16099e+07	6.86559e+07	96947	5.68344e+07	8.33708e+07	4.80796e+06	0.000522139	0.000908463	0.00082661	0.0114213	0.0121942	0.00115123	0.0356131	0.0297069	0.00755502	0.00180162	0.000474388	0.000389527	0.0268923	0.0252709	0.00122033	0.0292792	0.025588	0.00672065	Malate dehydrogenase OS=Alteromonas sp. OX=232 GN=mdh PE=3 SV=1	0.000752404	0.0082556	0.0242916	0.00088851	0.0177945	0.0205293	0.0859296	10.9723
A0A359KA78	2	2	6.55963	Metalloprotease TldD OS=Alteromonas sp. OX=232 GN=DEH24_16380 PE=3 SV=1	98683.9	325391	293342	221387	441384	346396	809201	1.01347e+06	48560.6	685536	351972	520361	966205	978789	21697.1	662340	911140	9335.14	0.000105098	0.000419075	0.000173209	0.000128714	0.000191878	0.000279437	0.000380184	0.000288283	6.66498e-05	0.000629299	0.000345357	0.000462581	0.000503458	0.000360273	0.000273114	0.000341215	0.000279645	1.30488e-05	Metalloprotease TldD OS=Alteromonas sp. OX=232 GN=DEH24_16380 PE=3 SV=1	0.000232461	0.00020001	0.000245039	0.000479079	0.000378948	0.000211303	0.38844	0.860401
A0A359K164	3	3	10.4821	Methionine synthase (Fragment) OS=Alteromonas sp. OX=232 GN=DEH24_04440 PE=3 SV=1	103587	250053	365487	324670	363167	238412	1.19063e+06	1.33334e+06	154422	213943	176584	174959	912853	1.15932e+06	8363.96	986574	1.61284e+06	86849.2	0.000110319	0.000322046	0.000215809	0.000188763	0.000157875	0.000192327	0.000559389	0.000379271	0.000211945	0.000196392	0.000173265	0.000155532	0.000475658	0.000426722	0.000105282	0.00050825	0.000495009	0.000121399	Methionine synthase (Fragment) OS=Alteromonas sp. OX=232 GN=DEH24_04440 PE=3 SV=1	0.000216058	0.000179655	0.000383535	0.000175063	0.000335887	0.000374886	0.328158	0.831513
A0A359K9N9	3	3	14.2215	Methionine--tRNA ligase OS=Alteromonas sp. OX=232 GN=metG PE=3 SV=1	193786	574792	559853	917159	1.92769e+06	401532	2.70692e+06	5.33206e+06	1.52206e+06	163737	555266	422587	985901	2.08334e+06	6071.41	1.35542e+06	5.37023e+06	1.70394e+06	0.000206381	0.000740281	0.000330575	0.000533236	0.000838003	0.000323916	0.00127178	0.00151672	0.00208904	0.000150305	0.00054483	0.000375664	0.000513721	0.000766837	7.64243e-05	0.000698265	0.00164822	0.00238179	Methionine--tRNA ligase OS=Alteromonas sp. OX=232 GN=metG PE=3 SV=1	0.000425746	0.000565051	0.00162585	0.000356933	0.000452327	0.00157609	0.146434	1.3272
A0A359K8A9	3	3	15.0325	Molecular chaperone HtpG (Fragment) OS=Alteromonas sp. OX=232 GN=DEH24_13095 PE=3 SV=1	833442	1.74312e+06	776031	1.9755e+06	2.12946e+06	642208	1.04196e+07	1.56243e+07	2.40933e+06	824417	839961	535020	5.63984e+06	1.22136e+07	31040.9	7.11727e+06	1.67923e+07	3.89984e+06	0.000887612	0.00224498	0.000458222	0.00114856	0.000925715	0.000518069	0.00489539	0.00444437	0.00330682	0.000756786	0.000824175	0.000475612	0.00293874	0.00449558	0.00039073	0.00366658	0.00515386	0.00545127	Molecular chaperone HtpG (Fragment) OS=Alteromonas sp. OX=232 GN=DEH24_13095 PE=3 SV=1	0.00119694	0.000864113	0.00421552	0.000685524	0.00260835	0.00475724	0.285883	0.721936
A0A359K390	2	2	6.69073	NAD-dependent malic enzyme OS=Alteromonas sp. OX=232 GN=DEH24_07915 PE=3 SV=1	212852	101465	59520.5	776393	994422	113117	1.17933e+06	1.69899e+06	249920	82233.1	102506	29300	1.66937e+06	1.29498e+06	952.759	1.03358e+06	967094	366679	0.000226687	0.000130677	3.5145e-05	0.000451394	0.000432293	9.12512e-05	0.000554078	0.000483282	0.000343017	7.54871e-05	0.00010058	2.60466e-05	0.000869855	0.000476656	1.19929e-05	0.000532465	0.000296818	0.00051255	NAD-dependent malic enzyme OS=Alteromonas sp. OX=232 GN=DEH24_07915 PE=3 SV=1	0.000130836	0.000324979	0.000460126	6.73712e-05	0.000452835	0.000447278	0.0578715	2.48386
A0A359K060	2	2	8.04766	NADP-dependent isocitrate dehydrogenase (Fragment) OS=Alteromonas sp. OX=232 GN=DEH24_02500 PE=4 SV=1	90790.1	302270	426647	293509	886379	550559	864995	1.80579e+06	483522	126558	247855	170962	845538	1.5047e+06	3082.4	848666	910105	413624	9.66911e-05	0.000389296	0.000251921	0.000170646	0.000385325	0.000444136	0.000406397	0.000513662	0.000663637	0.000116175	0.000243196	0.000151979	0.000440582	0.000553851	3.88e-05	0.000437204	0.000279327	0.000578171	NADP-dependent isocitrate dehydrogenase (Fragment) OS=Alteromonas sp. OX=232 GN=DEH24_02500 PE=4 SV=1	0.00024597	0.000333369	0.000527899	0.00017045	0.000344411	0.000431568	0.132553	1.35533
A0A359K9X1	10	10	50.2369	NADP-dependent isocitrate dehydrogenase (Fragment) OS=Alteromonas sp. OX=232 GN=DEH24_15880 PE=4 SV=1	5.34269e+06	1.01088e+07	8.48666e+06	2.28379e+07	3.44238e+07	9.91081e+06	4.19944e+07	7.25107e+07	1.89338e+07	7.5878e+06	9.18605e+06	4.83392e+06	4.57248e+07	5.65611e+07	221570	4.3793e+07	6.38039e+07	2.30755e+07	0.00568994	0.0130192	0.00501111	0.013278	0.0149646	0.00799505	0.0197301	0.0206258	0.0259868	0.00696534	0.00901341	0.00429717	0.0238257	0.020819	0.00278903	0.0225607	0.0195825	0.0322553	NADP-dependent isocitrate dehydrogenase (Fragment) OS=Alteromonas sp. OX=232 GN=DEH24_15880 PE=4 SV=1	0.00790674	0.0120792	0.0221142	0.00675864	0.0158112	0.0247995	0.068929	1.52771
A0A359K976	4	4	14.4407	NQR complex subunit F (Fragment) OS=Alteromonas sp. OX=232 GN=DEH24_18575 PE=3 SV=1	29092.9	128207	234184	363173	591932	230879	621417	7.98894e+06	108345	68897.7	146287	103150	582609	1.54424e+06	13464.2	327976	1.70894e+06	125858	3.09838e-05	0.000165119	0.000138278	0.000211148	0.000257323	0.00018625	0.000291958	0.00227247	0.000148704	6.32457e-05	0.000143537	9.16961e-05	0.000303578	0.000568405	0.000169482	0.000168963	0.000524503	0.000175926	NQR complex subunit F (Fragment) OS=Alteromonas sp. OX=232 GN=DEH24_18575 PE=3 SV=1	0.00011146	0.00021824	0.000904378	9.9493e-05	0.000347155	0.000289797	0.0554023	1.95801
A0A2D5LH71	5	5	27.338	Nucleoside diphosphate kinase OS=Alteromonas sp. OX=232 GN=ndk PE=3 SV=1	1.23311e+06	3.01818e+06	3.62703e+06	1.91704e+07	3.62266e+07	3.37184e+06	3.55655e+07	7.92238e+07	5.08177e+06	2.28186e+06	2.23362e+06	2.19801e+06	3.33152e+07	5.46004e+07	29720.7	3.16361e+07	8.85425e+07	4.68332e+06	0.00131325	0.00388715	0.00214165	0.0111457	0.0157484	0.00272006	0.0167096	0.0225354	0.00697476	0.00209467	0.00219164	0.00195394	0.0173595	0.0200973	0.000374112	0.0162979	0.0271753	0.00654643	Nucleoside diphosphate kinase OS=Alteromonas sp. OX=232 GN=ndk PE=3 SV=1	0.00244735	0.00987136	0.0154066	0.00208009	0.0126103	0.0166732	0.0829813	4.03349
A0A359K975	2	2	12.1909	Oligopeptidase A OS=Alteromonas sp. OX=232 GN=DEH24_14670 PE=3 SV=1	8746.01	130064	113695	157027	148810	103903	470884	699003	29930.3	18952.7	50139.1	51491.8	886455	484520	8675.36	610316	547788	59848.7	9.31447e-06	0.000167511	6.71332e-05	9.12952e-05	6.46904e-05	8.38186e-05	0.000221234	0.000198833	4.10796e-05	1.73979e-05	4.91968e-05	4.57743e-05	0.000461903	0.000178342	0.000109202	0.000314414	0.000168126	8.36576e-05	Oligopeptidase A OS=Alteromonas sp. OX=232 GN=DEH24_14670 PE=3 SV=1	8.13196e-05	7.99348e-05	0.000153715	3.74563e-05	0.000249816	0.000188733	0.490952	0.98297
A0A359K154	2	2	8.12278	Oxaloacetate decarboxylase subunit alpha OS=Alteromonas sp. OX=232 GN=oadA PE=4 SV=1	155733	243067	223452	198521	477527	259264	1.20439e+06	3.01289e+06	331674	203232	178811	97237.4	663422	649787	1952.6	780119	4.02575e+06	3.13367e+06	0.000165855	0.000313049	0.000131941	0.00011542	0.000207589	0.000209148	0.000565856	0.000857024	0.000455224	0.00018656	0.00017545	8.64404e-05	0.000345688	0.000239174	2.45785e-05	0.000401891	0.00123557	0.0043803	Oxaloacetate decarboxylase subunit alpha OS=Alteromonas sp. OX=232 GN=oadA PE=4 SV=1	0.000203615	0.000177386	0.000626035	0.000149483	0.000203147	0.00200592	0.337857	0.871182
A0A359K5P7	7	7	27.106	Oxoglutarate dehydrogenase (succinyl-transferring) (Fragment) OS=Alteromonas sp. OX=232 GN=sucA PE=4 SV=1	1.0599e+06	1.22418e+06	624778	4.02976e+06	4.2965e+06	706849	6.18048e+06	9.36403e+06	948041	630109	991606	730566	4.59167e+06	5.99405e+06	41065.2	4.63921e+06	9.96426e+06	738114	0.00112879	0.00157663	0.000368912	0.0023429	0.00186777	0.000570214	0.00290375	0.00266362	0.00130119	0.000578418	0.00097297	0.000649445	0.00239257	0.00220629	0.000516912	0.00238996	0.00305821	0.00103175	Oxoglutarate dehydrogenase (succinyl-transferring) (Fragment) OS=Alteromonas sp. OX=232 GN=sucA PE=4 SV=1	0.00102478	0.00159363	0.00228952	0.000733611	0.00170526	0.00215997	0.110456	1.55509
A0A359K9T4	2	2	5.64482	Peptidoglycan-associated protein OS=Alteromonas sp. OX=232 GN=pal PE=3 SV=1	172810	114493	420363	1.32347e+06	3.21432e+06	239166	3.75123e+06	1.68886e+07	922925	209744	209870	78877.3	2.66374e+06	4.4737e+06	8474.44	4.01354e+06	1.56697e+07	987230	0.000184042	0.000147457	0.000248211	0.000769467	0.00139732	0.000192935	0.00176243	0.00480399	0.00126672	0.000192538	0.000205925	7.01189e-05	0.00138799	0.00164668	0.000106673	0.00206764	0.00480932	0.00137997	Peptidoglycan-associated protein OS=Alteromonas sp. OX=232 GN=pal PE=3 SV=1	0.000193237	0.000786574	0.00261105	0.000156194	0.00104711	0.00275231	0.127994	4.07052
A0A359K3H3	2	2	21.7592	Periplasmic serine endoprotease DegP-like OS=Alteromonas sp. OX=232 GN=DEH24_08430 PE=3 SV=1	600408	189344	759858	2.45903e+06	1.81867e+06	219055	1.04464e+07	7.22896e+06	1.38589e+06	344518	570494	460816	2.93466e+06	2.26996e+06	4533.19	2.91121e+06	6.76224e+06	554180	0.000639432	0.000243858	0.000448672	0.00142968	0.00079061	0.000176712	0.00490799	0.00205629	0.00190214	0.000316255	0.000559772	0.000409648	0.00152916	0.000835527	5.70618e-05	0.00149976	0.00207545	0.000774643	Periplasmic serine endoprotease DegP-like OS=Alteromonas sp. OX=232 GN=DEH24_08430 PE=3 SV=1	0.000443987	0.000799	0.00295548	0.000428558	0.000807249	0.00144995	0.192148	1.7996
A0A359K8I4	2	2	9.23422	Phage shock protein PspA OS=Alteromonas sp. OX=232 GN=pspA PE=3 SV=1	308527	207033	329047	1.01657e+06	763791	335730	1.10732e+06	1.82938e+06	466272	286957	330200	622068	1.07898e+06	1.34553e+06	3411.14	1.17947e+06	1.06386e+06	644618	0.00032858	0.000266641	0.000194292	0.000591034	0.000332034	0.000270833	0.000520249	0.000520372	0.000639961	0.000263416	0.000323994	0.000552995	0.000562219	0.000495263	4.2938e-05	0.000607623	0.000326519	0.000901058	Phage shock protein PspA OS=Alteromonas sp. OX=232 GN=pspA PE=3 SV=1	0.000263171	0.000397967	0.000560194	0.000380135	0.000366807	0.000611733	0.0847131	1.5122
A0A359K2A9	4	4	17.4198	Phenylalanine--tRNA ligase alpha subunit (Fragment) OS=Alteromonas sp. OX=232 GN=DEH24_05375 PE=3 SV=1	444951	657338	285200	2.51206e+06	2.55927e+06	416370	5.78007e+06	6.97928e+06	4.38757e+06	297334	319091	547127	3.7144e+06	4.20956e+06	5124.3	4.31839e+06	6.13709e+06	4.02321e+06	0.000473871	0.000846592	0.000168401	0.00146051	0.00111256	0.000335886	0.00271563	0.00198527	0.00602197	0.000272942	0.000313094	0.000486375	0.00193545	0.00154945	6.45026e-05	0.00222469	0.00188358	0.00562372	Phenylalanine--tRNA ligase alpha subunit (Fragment) OS=Alteromonas sp. OX=232 GN=DEH24_05375 PE=3 SV=1	0.000496288	0.000969652	0.00357429	0.00035747	0.00118314	0.003244	0.104106	1.95381
A0A359K230	2	2	6.63822	Phospho-2-dehydro-3-deoxyheptonate aldolase OS=Alteromonas sp. OX=232 GN=DEH24_03225 PE=3 SV=1	542983	42406.3	138202	453043	1.02377e+06	219274	1.00941e+06	2.43993e+06	78288	146161	228497	69345.6	1.2626e+06	1.33572e+06	712.33	1.30715e+06	2.58876e+06	149529	0.000578275	5.46156e-05	8.16041e-05	0.000263399	0.00044505	0.000176888	0.000474248	0.000694043	0.000107451	0.000134171	0.000224203	6.16456e-05	0.000657901	0.000491652	8.9665e-06	0.000673402	0.000794536	0.000209014	Phospho-2-dehydro-3-deoxyheptonate aldolase OS=Alteromonas sp. OX=232 GN=DEH24_03225 PE=3 SV=1	0.000238165	0.000295112	0.000425247	0.000140006	0.000386173	0.000558984	0.403403	1.23911
A0A359K5L5	3	3	11.444	Phospho-2-dehydro-3-deoxyheptonate aldolase OS=Alteromonas sp. OX=232 GN=DEH24_12145 PE=3 SV=1	35817.2	19264.7	186343	1.38584e+06	2.24995e+06	218335	5.445e+06	7.57448e+06	532166	71924	27102.9	67533.7	4.03115e+06	4.65934e+06	6163.35	3.51308e+06	8.30822e+06	762284	3.81452e-05	2.48112e-05	0.00011003	0.000805724	0.000978091	0.000176131	0.0025582	0.00215458	0.000730401	6.60237e-05	2.65935e-05	6.00349e-05	0.0021005	0.00171501	7.75817e-05	0.00180982	0.00254994	0.00106553	Phospho-2-dehydro-3-deoxyheptonate aldolase OS=Alteromonas sp. OX=232 GN=DEH24_12145 PE=3 SV=1	5.76621e-05	0.000653315	0.00181439	5.0884e-05	0.0012977	0.00180843	0.0791305	11.3301
A0A359KAT0	3	3	9.80747	Phosphoenolpyruvate carboxylase OS=Alteromonas sp. OX=232 GN=ppc PE=3 SV=1	824533	791139	916385	3.46414e+06	3.41789e+06	705937	6.33173e+06	1.15231e+07	701046	736445	876801	680002	2.50462e+06	5.72433e+06	8969.45	4.73896e+06	1.05776e+07	427027	0.000878124	0.00101892	0.000541096	0.00201405	0.00148582	0.000569479	0.00297481	0.00327778	0.00096219	0.000676031	0.000860322	0.000604495	0.00130508	0.00210701	0.000112904	0.00244135	0.00324645	0.000596906	Phosphoenolpyruvate carboxylase OS=Alteromonas sp. OX=232 GN=ppc PE=3 SV=1	0.000812712	0.00135645	0.00240493	0.000713616	0.001175	0.0020949	0.116685	1.66904
A0A359K9U0	2	2	7.83796	Phosphogluconate dehydratase OS=Alteromonas sp. OX=232 GN=edd PE=3 SV=1	397176	492627	631675	3.58489e+06	5.43402e+06	591095	6.43214e+06	1.06236e+07	1.74612e+06	754247	917193	345501	5.55225e+06	6.67886e+06	13475.6	6.23356e+06	5.30017e+06	2.59371e+06	0.000422991	0.00063446	0.000372984	0.00208425	0.00236226	0.000476836	0.00302199	0.0030219	0.00239656	0.000692373	0.000899955	0.000307137	0.0028931	0.00245836	0.000169625	0.00321132	0.00162671	0.00362553	Phosphogluconate dehydratase OS=Alteromonas sp. OX=232 GN=edd PE=3 SV=1	0.000476811	0.00164112	0.00281348	0.000633155	0.00184036	0.00282119	0.079717	3.44186
A0A359KAC8	2	2	4.92754	Phosphoglycerate dehydrogenase (Fragment) OS=Alteromonas sp. OX=232 GN=DEH24_16630 PE=4 SV=1	1.90456e+06	3.54428e+06	2.54253e+06	5.22053e+06	6.09087e+06	1.85679e+06	1.05127e+07	1.90573e+07	1.57396e+06	1.09654e+07	6.68001e+06	4.71197e+06	7.66197e+06	1.11031e+07	67788.8	8.78884e+06	2.00995e+07	1.5273e+06	0.00202835	0.00456471	0.00150128	0.00303521	0.00264781	0.00149787	0.00493916	0.00542089	0.00216027	0.0100658	0.00655446	0.00418876	0.0039924	0.00408684	0.000853297	0.00452772	0.0061689	0.00213489	Phosphoglycerate dehydrogenase (Fragment) OS=Alteromonas sp. OX=232 GN=DEH24_16630 PE=4 SV=1	0.00269811	0.00239363	0.00417344	0.00693635	0.00297751	0.00427717	0.378217	0.88715
A0A359K9N3	4	4	21.575	Phosphoglycerate kinase OS=Alteromonas sp. OX=232 GN=pgk PE=3 SV=1	674401	483450	582575	5.38165e+06	5.88288e+06	356914	1.83766e+07	2.13026e+07	2.46975e+06	913238	288287	414063	9.53237e+06	1.25625e+07	201284	1.22021e+07	2.00694e+07	1.63273e+06	0.000718234	0.00062264	0.000343992	0.00312889	0.00255739	0.000287922	0.00863383	0.00605956	0.00338975	0.000838321	0.000282869	0.000368086	0.00496701	0.004624	0.00253368	0.00628609	0.00615966	0.00228226	Phosphoglycerate kinase OS=Alteromonas sp. OX=232 GN=pgk PE=3 SV=1	0.000561622	0.0019914	0.00602771	0.000496425	0.00404156	0.00490934	0.0994806	3.5458
A0A359K6X5	2	2	8.21426	Phosphoribosylamine--glycine ligase OS=Alteromonas sp. OX=232 GN=purD PE=3 SV=1	765971	1.43209e+06	513887	1.59068e+06	2.09595e+06	698304	2.32867e+06	3.29025e+06	719965	758585	1.04825e+06	302733	1.52086e+06	3.59501e+06	19220	1.46077e+06	3.86659e+06	2.03504e+06	0.000815755	0.00184441	0.000303434	0.000924823	0.000911147	0.000563321	0.00109407	0.000935918	0.000988157	0.000696354	0.00102855	0.000269118	0.000792473	0.00132325	0.000241933	0.000752539	0.00118673	0.00284462	Phosphoribosylamine--glycine ligase OS=Alteromonas sp. OX=232 GN=purD PE=3 SV=1	0.000987865	0.000799764	0.00100605	0.000664673	0.000785886	0.00159463	0.332903	0.809588
A0A359K930	2	2	9.77031	Phosphoribosylaminoimidazole-succinocarboxamide synthase OS=Alteromonas sp. OX=232 GN=purC PE=3 SV=1	79722.2	282977	574159	1.27203e+06	2.77405e+06	762215	3.70337e+06	7.09034e+06	854303	94364.4	156884	1.76306e+06	2.58185e+06	5.08805e+06	60374.7	3.73355e+06	4.17587e+06	495561	8.49038e-05	0.000364449	0.000339022	0.000739555	0.00120593	0.000614878	0.00173994	0.00201686	0.00117254	8.66232e-05	0.000153935	0.00156729	0.00134532	0.00187281	0.000759971	0.0019234	0.00128165	0.000692704	Phosphoribosylaminoimidazole-succinocarboxamide synthase OS=Alteromonas sp. OX=232 GN=purC PE=3 SV=1	0.000262792	0.000853455	0.00164311	0.000602617	0.00132603	0.00129925	0.0355022	3.24765
A0A359K7C9	2	2	7.94731	Phosphoribosylformylglycinamidine synthase OS=Alteromonas sp. OX=232 GN=purL PE=3 SV=1	55789.2	1937.81	26935	204737	318780	59104.5	303289	452502	7373.08	78716.8	11757.2	1.04062e+06	497636	546410	131.103	449737	255709	2685.15	5.94152e-05	2.49573e-06	1.59043e-05	0.000119034	0.000138579	4.76796e-05	0.000142493	0.000128715	1.01196e-05	7.22593e-05	1.15363e-05	0.00092507	0.000259302	0.000201122	1.65026e-06	0.00023169	7.84816e-05	3.75335e-06	Phosphoribosylformylglycinamidine synthase OS=Alteromonas sp. OX=232 GN=purL PE=3 SV=1	2.59384e-05	0.000101764	9.37759e-05	0.000336289	0.000154025	0.000104641	0.0677813	3.9233
A0A359K6J3	4	4	19.034	Phosphoribulokinase OS=Alteromonas sp. OX=232 GN=DEH24_13850 PE=3 SV=1	273259	410255	113465	499983	577736	93484.5	1.91926e+06	2.18097e+06	210204	231660	281003	135639	1.26405e+06	1.40628e+06	2467.32	1.30395e+06	1.99982e+06	261765	0.000291019	0.000528371	6.69973e-05	0.00029069	0.000251152	7.54139e-05	0.000901717	0.000620382	0.000288507	0.000212656	0.000275722	0.000120578	0.000658658	0.000517625	3.10576e-05	0.000671749	0.00061378	0.000365899	Phosphoribulokinase OS=Alteromonas sp. OX=232 GN=DEH24_13850 PE=3 SV=1	0.000295463	0.000205752	0.000603535	0.000202985	0.000402447	0.000550476	0.219876	0.696372
A0A359K482	11	11	68.2896	Polyribonucleotide nucleotidyltransferase OS=Alteromonas sp. OX=232 GN=pnp PE=3 SV=1	6.64741e+06	8.37559e+06	5.29434e+06	3.84834e+07	4.91454e+07	4.96459e+06	7.64584e+07	9.68836e+07	1.09015e+07	8.11271e+06	1.03605e+07	4.198e+06	7.11106e+07	8.59631e+07	171579	6.43449e+07	1.12073e+08	9.60467e+06	0.00707946	0.010787	0.00312614	0.0223742	0.0213644	0.00400493	0.0359222	0.0275587	0.0149624	0.00744718	0.0101658	0.00373186	0.0370534	0.0316413	0.00215977	0.0331484	0.0343972	0.0134256	Polyribonucleotide nucleotidyltransferase OS=Alteromonas sp. OX=232 GN=pnp PE=3 SV=1	0.00699754	0.0159145	0.0261478	0.00711495	0.0236182	0.0269904	0.0851944	2.2743
A0A359JZK5	12	12	58.377	PrkA family serine protein kinase OS=Alteromonas sp. OX=232 GN=DEH24_01660 PE=4 SV=1	396682	515154	277676	1.47025e+07	3.08012e+07	292248	6.17647e+06	4.89562e+06	1.02432e+06	535328	519066	599571	1.73574e+07	8.74559e+06	14700.4	2.33689e+06	2.09136e+06	881195	0.000422465	0.000663473	0.000163959	0.00854801	0.0133898	0.000235756	0.00290187	0.00139257	0.00140589	0.000491412	0.000509311	0.000532996	0.0090444	0.00321908	0.000185042	0.00120389	0.000641875	0.00123175	PrkA family serine protein kinase OS=Alteromonas sp. OX=232 GN=DEH24_01660 PE=4 SV=1	0.000416632	0.0073912	0.00190011	0.00051124	0.00414951	0.00102584	0.0999723	17.7403
A0A359K602	3	3	10.0457	Proline--tRNA ligase OS=Alteromonas sp. OX=232 GN=proS PE=3 SV=1	24391.8	11449.4	110574	241723	881904	130069	878509	1.26665e+06	138955	41122.3	33854.7	5265.06	222612	844876	4617.54	421944	1.4413e+06	89610.8	2.59772e-05	1.47458e-05	6.52902e-05	0.000140538	0.000383379	0.000104926	0.000412747	0.000360301	0.000190717	3.77488e-05	3.32184e-05	4.68043e-06	0.000115996	0.000310982	5.81237e-05	0.000217372	0.000442361	0.00012526	Proline--tRNA ligase OS=Alteromonas sp. OX=232 GN=proS PE=3 SV=1	3.53377e-05	0.000209614	0.000321255	2.52159e-05	0.000161701	0.000261664	0.111064	5.93175
A0A359K5B7	5	5	26.589	Protein RecA OS=Alteromonas sp. OX=232 GN=recA PE=3 SV=1	294727	309502	772945	449019	2.25297e+06	789318	4.89802e+06	8.5633e+06	1.89045e+06	231539	168923	312494	461210	2.01041e+06	10599.1	1.26183e+06	7.59772e+06	758614	0.000313883	0.000398611	0.0004564	0.00026106	0.000979407	0.000636742	0.00230122	0.00243585	0.00259465	0.000212545	0.000165749	0.000277795	0.000240322	0.000739992	0.000133417	0.000650052	0.00233188	0.0010604	Protein RecA OS=Alteromonas sp. OX=232 GN=recA PE=3 SV=1	0.000389631	0.000625736	0.00244391	0.000218696	0.000371244	0.00134744	0.16504	1.60597
A0A359K863	2	2	13.2414	Pyruvate kinase OS=Alteromonas sp. OX=232 GN=pyk PE=3 SV=1	31918.6	131759	86393.2	2.339e+06	3.04916e+06	111920	7.69029e+06	1.02458e+07	826094	113818	83688.8	33157.4	4.87565e+06	7.22558e+06	3473.66	5.82642e+06	5.2477e+06	1.19266e+06	3.39931e-05	0.000169694	5.10124e-05	0.00135989	0.00132552	9.0286e-05	0.0036131	0.00291443	0.00113382	0.000104481	8.2116e-05	2.94757e-05	0.00254054	0.00265959	4.3725e-05	0.00300158	0.00161061	0.00166712	Pyruvate kinase OS=Alteromonas sp. OX=232 GN=pyk PE=3 SV=1	8.48997e-05	0.000925234	0.00255378	7.20241e-05	0.00174795	0.0020931	0.0863646	10.898
A0A359K6L5	2	2	9.6997	Ribonuclease PH OS=Alteromonas sp. OX=232 GN=rph PE=3 SV=1	33149.4	43944.2	220067	806064	1.0663e+06	163058	952906	1.67991e+06	280709	51757.7	73779.2	51179.7	1.13531e+06	1.11653e+06	2291.74	1.20471e+06	2.14838e+06	134045	3.5304e-05	5.65963e-05	0.000129943	0.000468645	0.000463541	0.000131538	0.0004477	0.000477855	0.000385275	4.75117e-05	7.23926e-05	4.54968e-05	0.000591573	0.000410973	2.88474e-05	0.000620625	0.000659377	0.00018737	Ribonuclease PH OS=Alteromonas sp. OX=232 GN=rph PE=3 SV=1	7.39477e-05	0.000354575	0.000436943	5.51337e-05	0.000343798	0.000489124	0.0911796	4.79494
A0A359K6Y3	2	2	12.8407	Ribonucleoside-diphosphate reductase (Fragment) OS=Alteromonas sp. OX=232 GN=DEH24_14320 PE=3 SV=1	84183.1	167729	21429	62306.4	61249.8	26908	1.22742e+06	2.41741e+06	233035	37762.9	63288	14512.1	22762.7	348997	2217.13	192500	1.58081e+06	109904	8.96547e-05	0.00021602	1.26532e-05	3.62249e-05	2.66264e-05	2.17067e-05	0.000576676	0.000687636	0.000319842	3.4665e-05	6.20986e-05	1.29007e-05	1.18609e-05	0.000128459	2.79083e-05	9.91694e-05	0.000485179	0.000153626	Ribonucleoside-diphosphate reductase (Fragment) OS=Alteromonas sp. OX=232 GN=DEH24_14320 PE=3 SV=1	0.000106109	2.8186e-05	0.000528051	3.65547e-05	5.6076e-05	0.000245992	0.157434	0.265631
A0A359K928	3	3	10.7053	Ribonucleoside-diphosphate reductase OS=Alteromonas sp. OX=232 GN=DEH24_18325 PE=3 SV=1	277925	2.12163e+06	133395	254038	213833	203551	2.90779e+06	3.70447e+06	155219	326918	593392	190670	1.14991e+06	1.74499e+06	11256.1	1.7245e+06	2.45962e+06	145489	0.000295989	0.00273247	7.87654e-05	0.000147698	9.29568e-05	0.000164205	0.00136616	0.00105374	0.000213039	0.000300099	0.000582239	0.000169498	0.00059918	0.000642297	0.000141687	0.000888405	0.0007549	0.000203368	Ribonucleoside-diphosphate reductase OS=Alteromonas sp. OX=232 GN=DEH24_18325 PE=3 SV=1	0.00103574	0.000134953	0.000877646	0.000350612	0.000461055	0.000615557	0.20507	0.130296
A0A359K3Q6	2	2	27.1104	Ribosome hibernation promoting factor OS=Alteromonas sp. OX=232 GN=DEH24_08275 PE=4 SV=1	359563	522061	720677	2.58653e+06	1.74403e+07	981283	2.22436e+06	1.8584e+06	428183	519628	531549	995440	5.1071e+06	2.75445e+06	18663.5	2.51875e+06	869477	506205	0.000382933	0.000672369	0.000425537	0.00150381	0.00758163	0.000791601	0.00104506	0.000528627	0.000587684	0.000477001	0.000521559	0.000884908	0.00266115	0.00101386	0.000234928	0.00129758	0.000266858	0.000707582	Ribosome hibernation promoting factor OS=Alteromonas sp. OX=232 GN=DEH24_08275 PE=4 SV=1	0.000493613	0.00329235	0.000720458	0.000627822	0.00130331	0.000757339	0.154199	6.6699
A0A359KCA3	4	4	14.2334	Ribosome-recycling factor OS=Alteromonas sp. OX=232 GN=frr PE=3 SV=1	613449	616190	1.26813e+06	6.46639e+06	9.23167e+06	1.17603e+06	1.4648e+07	2.63197e+07	2.10809e+06	831558	536763	536352	9.56758e+06	1.51008e+07	15324.8	1.13408e+07	2.84209e+07	1.4627e+06	0.000653321	0.000793598	0.000748789	0.00375956	0.00401317	0.000948705	0.00688202	0.0074867	0.00289337	0.000763341	0.000526675	0.000476796	0.00498536	0.00555829	0.000192902	0.0058424	0.00872287	0.00204459	Ribosome-recycling factor OS=Alteromonas sp. OX=232 GN=frr PE=3 SV=1	0.000731903	0.00290714	0.00575403	0.000588937	0.00357885	0.00553662	0.0793371	3.97204
A0A359K8F0	2	2	6.02271	RNA polymerase sigma factor FliA OS=Alteromonas sp. OX=232 GN=fliA PE=3 SV=1	527.204	140.583	2171.75	105707	183940	1691.91	67811.1	250732	642.825	1036.95	5516.7	6830.86	115803	156228	76.56	54602.3	93407.5	1389.27	5.6147e-07	1.81059e-07	1.28235e-06	6.14582e-05	7.99621e-05	1.36486e-06	3.18594e-05	7.13213e-05	8.82282e-07	9.51885e-07	5.41301e-06	6.07237e-06	6.03411e-05	5.75045e-05	9.63705e-07	2.81293e-05	2.86684e-05	1.94195e-06	RNA polymerase sigma factor FliA OS=Alteromonas sp. OX=232 GN=fliA PE=3 SV=1	6.7496e-07	4.75951e-05	3.46877e-05	4.14576e-06	3.96031e-05	1.95799e-05	0.0951438	70.5154
A0A359K337	3	3	22.501	RNA polymerase sigma factor RpoD (Fragment) OS=Alteromonas sp. OX=232 GN=DEH24_07770 PE=3 SV=1	159992	162516	115039	590608	1.63585e+06	126680	3.09969e+06	5.19016e+06	1.63899e+06	163715	188320	376976	580814	1.58679e+06	2165.81	576754	4.28949e+06	1.08311e+06	0.000170391	0.000209306	6.7927e-05	0.000343379	0.000711133	0.000102192	0.00145632	0.00147635	0.00224952	0.000150285	0.00018478	0.000335118	0.000302643	0.000584065	2.72623e-05	0.000297124	0.00131652	0.00151398	RNA polymerase sigma factor RpoD (Fragment) OS=Alteromonas sp. OX=232 GN=DEH24_07770 PE=3 SV=1	0.000149208	0.000385568	0.0017274	0.000223394	0.000304657	0.00104254	0.115173	2.5841
A0A359KAX6	2	2	8.98698	RNA-binding transcriptional accessory protein (Fragment) OS=Alteromonas sp. OX=232 GN=DEH24_21660 PE=4 SV=1	578565	172384	793148	1.41165e+06	1.8632e+06	902804	2.82309e+06	4.46316e+06	972954	410293	409479	357278	2.40039e+06	3.29693e+06	2637.12	2.52821e+06	4.5329e+06	780713	0.000616169	0.000222016	0.000468329	0.000820733	0.000809964	0.000728291	0.00132636	0.00126955	0.00133539	0.000376635	0.000401783	0.000317606	0.00125077	0.00121353	3.31949e-05	0.00130245	0.00139123	0.00109129	RNA-binding transcriptional accessory protein (Fragment) OS=Alteromonas sp. OX=232 GN=DEH24_21660 PE=4 SV=1	0.000435504	0.000786329	0.00131043	0.000365341	0.000832498	0.00126166	0.049637	1.80556
A0A359K9Z2	6	6	18.6545	S-adenosylmethionine synthase OS=Alteromonas sp. OX=232 GN=metK PE=3 SV=1	1.13704e+06	4.04977e+06	1.79989e+06	2.59605e+06	4.40457e+06	1.79781e+06	3.78408e+06	4.82936e+06	1.98334e+06	1.38503e+06	1.80839e+06	777049	3.37903e+06	3.72098e+06	16374.1	3.52042e+06	4.76353e+06	3.43377e+06	0.00121094	0.00521575	0.00106278	0.00150934	0.00191474	0.0014503	0.00177786	0.00137372	0.00272214	0.00127141	0.00177441	0.000690766	0.0017607	0.00136962	0.00020611	0.0018136	0.00146201	0.00479978	S-adenosylmethionine synthase OS=Alteromonas sp. OX=232 GN=metK PE=3 SV=1	0.00249649	0.00162479	0.00195791	0.00124553	0.00111214	0.0026918	0.273779	0.650832
A0A359K8T6	3	3	14.3664	Serine hydroxymethyltransferase OS=Alteromonas sp. OX=232 GN=glyA PE=3 SV=1	54156.8	37812	48574.2	675076	2.12638e+06	61807.1	1.2567e+06	2.61935e+06	540841	52379.6	91771	96895.1	1.31071e+06	2.34863e+06	584.757	1.337e+06	1.21901e+06	996303	5.76767e-05	4.86985e-05	2.86816e-05	0.000392489	0.000924376	4.98598e-05	0.00059043	0.000745079	0.000742308	4.80827e-05	9.00463e-05	8.6136e-05	0.000682967	0.000864483	7.36067e-06	0.000688776	0.000374135	0.00139265	Serine hydroxymethyltransferase OS=Alteromonas sp. OX=232 GN=glyA PE=3 SV=1	4.50189e-05	0.000455575	0.000692606	7.4755e-05	0.00051827	0.00081852	0.120842	10.1196
A0A359K369	2	2	6.23204	Shikimate kinase OS=Alteromonas sp. OX=232 GN=aroK PE=3 SV=1	8324.11	407363	1473.34	366419	768432	2265.55	1.18265e+06	2.14866e+06	99236.8	15940.9	35555.6	87714.3	803299	1.69447e+06	8773.63	1.04263e+06	1.61765e+06	25316.8	8.86514e-06	0.000524648	8.69959e-07	0.000213036	0.000334051	1.82762e-06	0.000555641	0.000611191	0.000136203	1.46332e-05	3.48874e-05	7.79746e-05	0.000418573	0.000623702	0.000110439	0.000537127	0.000496486	3.53883e-05	Shikimate kinase OS=Alteromonas sp. OX=232 GN=aroK PE=3 SV=1	0.000178128	0.000182972	0.000434345	4.24984e-05	0.000384238	0.000356334	0.484981	1.02719
A0A359K5W9	2	2	10.1211	Single-stranded DNA-binding protein OS=Alteromonas sp. OX=232 GN=DEH24_12210 PE=3 SV=1	8532.75	112512	25168.1	381243	2.48274e+06	96919.2	4.27623e+06	6.46327e+06	1.00038e+06	50309.8	97390.6	124410	830725	2.83969e+06	2845.77	1.00323e+06	5.33204e+06	440822	9.08734e-06	0.000144906	1.4861e-05	0.000221655	0.00107929	7.81847e-05	0.00200908	0.00183849	0.00137303	4.61826e-05	9.55603e-05	0.000110596	0.000432864	0.00104523	3.58213e-05	0.000516832	0.0016365	0.000616189	Single-stranded DNA-binding protein OS=Alteromonas sp. OX=232 GN=DEH24_12210 PE=3 SV=1	5.62846e-05	0.000459711	0.0017402	8.41129e-05	0.00050464	0.000923173	0.136199	8.16761
A0A359K612	2	2	7.16543	Stringent starvation protein A (Fragment) OS=Alteromonas sp. OX=232 GN=sspA PE=4 SV=1	151895	398806	309643	1.94828e+06	3.14569e+06	353749	5.60487e+06	7.93748e+06	809842	186954	290456	676227	5.21238e+06	6.74187e+06	11158.3	4.34227e+06	8.17231e+06	1.0908e+06	0.000161767	0.000513626	0.000182834	0.00113273	0.00136749	0.000285369	0.00263332	0.00225783	0.00111151	0.000171617	0.000284997	0.000601139	0.002716	0.00248155	0.000140456	0.00223699	0.00250823	0.00152474	Stringent starvation protein A (Fragment) OS=Alteromonas sp. OX=232 GN=sspA PE=4 SV=1	0.000286076	0.000928529	0.00200089	0.000352585	0.00177934	0.00208999	0.0710444	3.24574
A0A359K6K0	10	10	37.943	Succinate dehydrogenase flavoprotein subunit (Fragment) OS=Alteromonas sp. OX=232 GN=DEH24_11265 PE=3 SV=1	843946	1.89488e+06	1.09698e+06	1.84323e+06	3.79235e+06	693262	4.06447e+06	1.62735e+07	1.23799e+06	997254	779665	320365	2.37968e+06	6.39341e+06	23949.7	3.28313e+06	6.89183e+06	909982	0.000898799	0.00244044	0.000647734	0.00107165	0.0016486	0.000559254	0.00190959	0.00462903	0.00169916	0.000915444	0.000765012	0.000284792	0.00123998	0.00235329	0.000301468	0.00169136	0.00211522	0.00127199	Succinate dehydrogenase flavoprotein subunit (Fragment) OS=Alteromonas sp. OX=232 GN=DEH24_11265 PE=3 SV=1	0.00132899	0.00109317	0.00274593	0.000655083	0.00129824	0.00169286	0.249506	0.822556
A0A359K536	5	5	18.521	Succinate dehydrogenase iron-sulfur subunit OS=Alteromonas sp. OX=232 GN=sdhB PE=3 SV=1	747634	661193	172226	1.05024e+06	1.71512e+06	482198	1.23289e+06	5.55567e+06	766662	528684	890656	852547	685145	2.57741e+06	12006.4	1.42328e+06	4.43655e+06	1.10928e+06	0.000796227	0.000851558	0.000101694	0.00061061	0.000745593	0.000388989	0.000579244	0.00158032	0.00105225	0.000485314	0.000873917	0.000757882	0.000357006	0.000948695	0.000151132	0.000733226	0.00136165	0.00155057	Succinate dehydrogenase iron-sulfur subunit OS=Alteromonas sp. OX=232 GN=sdhB PE=3 SV=1	0.00058316	0.000581731	0.00107061	0.000705704	0.000485611	0.00121515	0.496544	0.99755
A0A359K6Q5	5	5	18.2849	Succinate--CoA ligase [ADP-forming] subunit alpha OS=Alteromonas sp. OX=232 GN=sucD PE=3 SV=1	613056	987902	1.35523e+06	1.08952e+06	1.83752e+06	874834	1.11609e+06	3.19842e+06	435137	947700	1.42551e+06	125612	2.37087e+06	3.73269e+06	13702.2	3.06376e+06	1.94669e+06	415216	0.000652903	0.00127233	0.000800219	0.000633447	0.000798803	0.000705728	0.000524371	0.000909797	0.000597229	0.000869956	0.00139872	0.000111664	0.00123538	0.00137393	0.000172477	0.00157835	0.000597473	0.000580396	Succinate--CoA ligase [ADP-forming] subunit alpha OS=Alteromonas sp. OX=232 GN=sucD PE=3 SV=1	0.000908484	0.000712659	0.000677132	0.000793446	0.000927262	0.000918738	0.149069	0.784449
A0A359K4J1	10	10	51.4594	Succinate--CoA ligase [ADP-forming] subunit beta OS=Alteromonas sp. OX=232 GN=sucC PE=3 SV=1	2.69211e+06	5.98957e+06	1.01924e+07	2.24884e+07	4.10838e+07	5.38515e+06	2.9995e+07	6.16348e+07	1.57603e+07	5.43767e+06	3.28868e+06	2.38342e+06	4.27787e+07	6.34446e+07	115661	4.8992e+07	5.39612e+07	1.33159e+07	0.00286708	0.00771404	0.00601827	0.0130748	0.0178599	0.0043442	0.0140924	0.0175322	0.0216312	0.00499159	0.00322687	0.00211877	0.0222906	0.0233527	0.00145589	0.025239	0.0165617	0.0186132	Succinate--CoA ligase [ADP-forming] subunit beta OS=Alteromonas sp. OX=232 GN=sucC PE=3 SV=1	0.00553313	0.0117596	0.0177519	0.00344574	0.0156997	0.0201379	0.127841	2.12531
A0A359K0M0	5	5	28.7121	Sulfate adenylyltransferase subunit 1 OS=Alteromonas sp. OX=232 GN=cysN PE=3 SV=1	380564	390626	909571	4.50842e+06	6.77515e+06	797344	6.91261e+06	1.61989e+07	3.13638e+06	327842	480221	524914	8.78784e+06	1.35938e+07	28696.2	8.54256e+06	1.61455e+07	5.45795e+06	0.000405299	0.000503092	0.000537073	0.00262119	0.00294528	0.000643217	0.00324773	0.0046078	0.00430471	0.000300947	0.000471195	0.000466628	0.00457906	0.0050036	0.000361216	0.00440084	0.00495535	0.00762923	Sulfate adenylyltransferase subunit 1 OS=Alteromonas sp. OX=232 GN=cysN PE=3 SV=1	0.000481821	0.0020699	0.00405341	0.000412924	0.00331462	0.0056618	0.0831566	4.29598
A0A359JZD3	2	2	7.54682	Sulfite reductase [NADPH] hemoprotein beta-component OS=Alteromonas sp. OX=232 GN=cysI PE=3 SV=1	1255.69	10648.5	102707	140601	368974	10238.8	206593	542089	20246	2554.01	8574.29	11567.8	439748	536181	1333.98	364944	531111	10434.8	1.33731e-06	1.37143e-05	6.0645e-05	8.17456e-05	0.000160399	8.25964e-06	9.70631e-05	0.000154198	2.77877e-05	2.34449e-06	8.41314e-06	1.02834e-05	0.000229139	0.000197357	1.67916e-05	0.000188007	0.000163007	1.45859e-05	Sulfite reductase [NADPH] hemoprotein beta-component OS=Alteromonas sp. OX=232 GN=cysI PE=3 SV=1	2.52322e-05	8.34682e-05	9.30164e-05	7.01367e-06	0.000147763	0.000121867	0.212282	3.308
A0A359K012	2	2	7.05834	Superoxide dismutase OS=Alteromonas sp. OX=232 GN=DEH24_01655 PE=3 SV=1	408841	572876	956852	4.45905e+06	1.13927e+07	969026	4.52932e+06	1.30113e+07	1.58516e+06	403129	413033	1.02611e+06	7.8712e+06	2.10541e+07	40079.6	6.32098e+06	1.04838e+07	1.90414e+06	0.000435414	0.000737814	0.000564991	0.00259249	0.0049526	0.000781712	0.002128	0.00370109	0.00217565	0.000370058	0.000405271	0.000912174	0.00410143	0.00774961	0.000504505	0.00325636	0.00321765	0.00266164	Superoxide dismutase OS=Alteromonas sp. OX=232 GN=DEH24_01655 PE=3 SV=1	0.000579406	0.0027756	0.00266824	0.000562501	0.00411851	0.00304522	0.0987137	4.79042
A0A359K0G3	2	2	10.4185	Thioredoxin reductase (Fragment) OS=Alteromonas sp. OX=232 GN=trxB PE=3 SV=1	44405	79917.2	57531.7	1.25424e+06	2.48376e+06	32931.7	2.68485e+06	7.30379e+06	352296	183955	97558.3	20701.1	2.9223e+06	6.50694e+06	4296.19	2.46824e+06	3.67195e+06	347080	4.72912e-05	0.000102926	3.39706e-05	0.000729216	0.00107973	2.6566e-05	0.00126141	0.00207758	0.000483529	0.000168864	9.57248e-05	1.84025e-05	0.00152271	0.00239508	5.40786e-05	0.00127155	0.00112699	0.000485155	Thioredoxin reductase (Fragment) OS=Alteromonas sp. OX=232 GN=trxB PE=3 SV=1	6.1396e-05	0.000611838	0.00127417	9.43306e-05	0.00132396	0.000961232	0.0998559	9.96544
A0A359K3T1	3	3	10.1524	Threonine--tRNA ligase OS=Alteromonas sp. OX=232 GN=thrS PE=3 SV=1	111141	195332	109980	448548	910027	115496	755761	1.63115e+06	345988	194503	140649	40653.3	452905	689539	745.551	829118	1.01553e+06	884882	0.000118364	0.00025157	6.49395e-05	0.000260785	0.000395605	9.31705e-05	0.000355076	0.000463985	0.000474871	0.000178547	0.000138005	3.61392e-05	0.000235994	0.000253805	9.38468e-06	0.000427134	0.000311683	0.0012369	Threonine--tRNA ligase OS=Alteromonas sp. OX=232 GN=thrS PE=3 SV=1	0.000144958	0.000249854	0.000431311	0.000117564	0.000166395	0.000658573	0.0558181	1.72363
A0A359JZL1	3	3	10.3747	TonB-dependent receptor OS=Alteromonas sp. OX=232 GN=DEH24_01645 PE=3 SV=1	70823.8	46686.7	9896.98	31174.5	26186.2	17160.1	140707	3.08018e+06	46206.2	105976	20279.9	10563.2	88642.7	626240	1921.69	161144	1.74044e+06	43261.4	7.54271e-05	6.01283e-05	5.84385e-06	1.81248e-05	1.13836e-05	1.3843e-05	6.6108e-05	0.000876165	6.34183e-05	9.72823e-05	1.98987e-05	9.3903e-06	4.61888e-05	0.000230506	2.41894e-05	8.30161e-05	0.000534171	6.04716e-05	TonB-dependent receptor OS=Alteromonas sp. OX=232 GN=DEH24_01645 PE=3 SV=1	4.71331e-05	1.44505e-05	0.00033523	4.21905e-05	0.000100295	0.000225886	0.125878	0.306589
A0A359K0D0	8	8	57.9288	TonB-dependent receptor OS=Alteromonas sp. OX=232 GN=DEH24_02850 PE=3 SV=1	4.64146e+06	6.59231e+06	7.84891e+06	4.32226e+07	1.48101e+08	5.64103e+06	2.12002e+07	1.83756e+08	1.29339e+07	1.21245e+07	8.06887e+06	3.48289e+06	4.80422e+07	1.96241e+08	1.47479e+06	3.66026e+07	2.12005e+08	1.19996e+07	0.00494314	0.00849031	0.00463453	0.0251296	0.0643821	0.00455062	0.00996041	0.0522697	0.0177519	0.0111299	0.00791723	0.00309616	0.0250332	0.0722323	0.018564	0.0188564	0.0650681	0.0167733	TonB-dependent receptor OS=Alteromonas sp. OX=232 GN=DEH24_02850 PE=3 SV=1	0.00602266	0.0313541	0.0266607	0.00738109	0.0386099	0.0335659	0.130837	5.20602
A0A359K9S0	2	2	7.68498	TonB-dependent receptor OS=Alteromonas sp. OX=232 GN=DEH24_19305 PE=3 SV=1	103340	9512.42	37195.4	291489	874159	44695.3	501878	5.89172e+06	79015.1	39723.1	27022.6	10677.6	272330	2.61975e+06	729.633	565160	5.99653e+06	83966.8	0.000110056	1.22512e-05	2.19627e-05	0.000169472	0.000380013	3.60556e-05	0.000235796	0.00167591	0.000108449	3.64644e-05	2.65147e-05	9.49199e-06	0.000141902	0.000964279	9.18431e-06	0.000291151	0.00184044	0.00011737	TonB-dependent receptor OS=Alteromonas sp. OX=232 GN=DEH24_19305 PE=3 SV=1	4.809e-05	0.00019518	0.000673386	2.4157e-05	0.000371789	0.000749654	0.158303	4.05863
A0A359K6A4	2	2	6.20865	TonB-dependent siderophore receptor (Fragment) OS=Alteromonas sp. OX=232 GN=DEH24_13305 PE=3 SV=1	14508.4	43559.7	87118.2	85974	122169	155900	469283	7.1083e+06	100839	22049.6	22084.4	218757	209901	138288	2938.82	522895	1.08186e+06	130288	1.54514e-05	5.6101e-05	5.14406e-05	4.99852e-05	5.31089e-05	0.000125764	0.000220482	0.00202197	0.000138402	2.02408e-05	2.16693e-05	0.000194466	0.000109372	5.09012e-05	3.69926e-05	0.000269378	0.000332043	0.000182118	TonB-dependent siderophore receptor (Fragment) OS=Alteromonas sp. OX=232 GN=DEH24_13305 PE=3 SV=1	4.09977e-05	7.62861e-05	0.000793619	7.87921e-05	6.57554e-05	0.00026118	0.127351	1.86074
A0A359K4B6	3	3	12.6173	Transaldolase (Fragment) OS=Alteromonas sp. OX=232 GN=tal PE=3 SV=1	2.04973e+06	705593	2.61557e+06	9.01383e+06	1.01738e+07	2.703e+06	2.33046e+07	2.34513e+07	1.83241e+06	1.04903e+06	3.37918e+06	181278	1.69134e+07	1.80224e+07	31247.2	1.67926e+07	1.64286e+07	1.68182e+06	0.00218296	0.000908741	0.00154441	0.00524063	0.00442274	0.00218051	0.0109491	0.00667078	0.00251499	0.00096297	0.00331567	0.000161149	0.00881302	0.00663367	0.000393326	0.00865099	0.00504223	0.00235088	Transaldolase (Fragment) OS=Alteromonas sp. OX=232 GN=tal PE=3 SV=1	0.00154537	0.00394796	0.00671162	0.00147993	0.00528001	0.00534803	0.0574191	2.5547
A0A359K792	3	3	13.5626	Transcription elongation factor GreA OS=Alteromonas sp. OX=232 GN=greA PE=3 SV=1	146598	322798	135391	454025	1.01957e+06	198814	346829	1.13336e+06	670283	235486	194941	57627	824045	1.67406e+06	35.7367	663546	1.19491e+06	1.17989e+06	0.000156126	0.000415735	7.99444e-05	0.00026397	0.000443224	0.000160383	0.000162949	0.000322387	0.000919969	0.000216168	0.000191278	5.12282e-05	0.000429383	0.000616188	4.49839e-07	0.000341837	0.000366738	0.00164927	Transcription elongation factor GreA OS=Alteromonas sp. OX=232 GN=greA PE=3 SV=1	0.000217268	0.000289192	0.000468435	0.000152891	0.000348674	0.000785947	0.0463967	1.33104
A0A359K6T7	4	4	13.8582	Transcription termination factor Rho (Fragment) OS=Alteromonas sp. OX=232 GN=rho PE=3 SV=1	1.21025e+06	1.92521e+06	303747	1.22422e+06	3.72008e+06	549894	1.24004e+06	2.31899e+06	2.38556e+06	415953	361726	104000	532948	3.12446e+06	6863.26	765296	2.82125e+06	1.10315e+06	0.00128891	0.0024795	0.000179353	0.000711762	0.00161718	0.000443599	0.000582604	0.000659643	0.0032742	0.00038183	0.000354927	9.24517e-05	0.000277702	0.00115005	8.63918e-05	0.000394255	0.000865891	0.00154201	Transcription termination factor Rho (Fragment) OS=Alteromonas sp. OX=232 GN=rho PE=3 SV=1	0.00131592	0.000924182	0.00150548	0.000276403	0.000504716	0.000934052	0.183161	0.702308
A0A359K7K5	7	7	24.571	Transcription termination/antitermination protein NusA OS=Alteromonas sp. OX=232 GN=nusA PE=3 SV=1	845406	1.39504e+06	1.35961e+06	3.62344e+06	7.63474e+06	1.16328e+06	6.83766e+06	1.55312e+07	1.79534e+06	987790	1.43422e+06	871227	2.37304e+06	5.4881e+06	14345.3	3.3131e+06	1.39191e+07	1.86955e+06	0.000900354	0.00179669	0.000802805	0.00210666	0.00331896	0.000938415	0.00321251	0.00441788	0.00246412	0.000906757	0.00140726	0.000774487	0.00123651	0.00202006	0.000180573	0.0017068	0.004272	0.0026133	Transcription termination/antitermination protein NusA OS=Alteromonas sp. OX=232 GN=nusA PE=3 SV=1	0.00116662	0.00212134	0.00336484	0.0010295	0.00114572	0.00286403	0.0753401	1.81837
A0A359KBC7	2	2	5.36193	Transcription termination/antitermination protein NusG OS=Alteromonas sp. OX=232 GN=nusG PE=3 SV=1	107915	137625	252155	1.19227e+06	1.92682e+06	128482	1.73449e+06	4.02529e+06	544739	117836	168025	881300	1.72996e+06	2.19682e+06	4500.65	2.01006e+06	3.13889e+06	257656	0.000114929	0.000177249	0.000148889	0.000693185	0.000837621	0.000103646	0.000814909	0.001145	0.000747658	0.000108169	0.000164867	0.000783442	0.000901428	0.000808605	5.66522e-05	0.00103552	0.000963382	0.000360156	Transcription termination/antitermination protein NusG OS=Alteromonas sp. OX=232 GN=nusG PE=3 SV=1	0.000147022	0.000544818	0.000902523	0.000352159	0.000588895	0.000786351	0.108046	3.70568
A0A359K9N2	4	4	11.7156	Transketolase OS=Alteromonas sp. OX=232 GN=tkt PE=3 SV=1	61174.4	80276.1	87706.8	2.17887e+06	4.54847e+06	168086	2.83401e+06	8.19925e+06	2.42111e+06	155746	153742	242041	5.12966e+06	6.62572e+06	1545.59	3.80581e+06	6.9829e+06	4.59593e+06	6.51504e-05	0.000103388	5.17881e-05	0.0012668	0.0019773	0.000135595	0.00133149	0.00233229	0.003323	0.000142969	0.000150852	0.000215165	0.0026729	0.00243879	1.94553e-05	0.00196062	0.00214318	0.00642427	Transketolase OS=Alteromonas sp. OX=232 GN=tkt PE=3 SV=1	7.34424e-05	0.00112656	0.00232893	0.000169662	0.00171038	0.00350936	0.0905906	15.3394
A0A359K9B5	2	2	7.10391	Translation initiation factor IF-2 (Fragment) OS=Alteromonas sp. OX=232 GN=DEH24_14870 PE=3 SV=1	113322	287463	313128	1.04701e+06	2.15536e+06	171709	2.03355e+06	3.21448e+06	633292	153931	170080	80439	984420	1.98491e+06	6917.08	1.23418e+06	2.79233e+06	247918	0.000120688	0.000370227	0.000184892	0.000608732	0.000936974	0.000138517	0.000955415	0.000914366	0.000869198	0.000141303	0.000166884	7.15072e-05	0.000512949	0.000730607	8.70693e-05	0.000635809	0.000857014	0.000346544	Translation initiation factor IF-2 (Fragment) OS=Alteromonas sp. OX=232 GN=DEH24_14870 PE=3 SV=1	0.000225269	0.000561408	0.000912993	0.000126565	0.000443542	0.000613123	0.111529	2.49217
A0A359K786	3	3	8.4759	Translation initiation factor IF-2 (Fragment) OS=Alteromonas sp. OX=232 GN=DEH24_14880 PE=4 SV=1	52820.4	228029	27630.6	860507	1.78228e+06	48606.3	1.21184e+06	3.14452e+06	476967	15763.5	66560	150384	1.38225e+06	2.31875e+06	1641.36	1.59475e+06	2.02646e+06	820233	5.62535e-05	0.000293681	1.6315e-05	0.000500298	0.00077479	3.92106e-05	0.000569355	0.000894464	0.000654641	1.44703e-05	6.5309e-05	0.000133686	0.000720247	0.000853486	2.06608e-05	0.00082156	0.000621956	0.00114654	Translation initiation factor IF-2 (Fragment) OS=Alteromonas sp. OX=232 GN=DEH24_14880 PE=4 SV=1	0.000122083	0.0004381	0.000706153	7.11551e-05	0.000531465	0.000863351	0.0822391	3.58853
A0A359K7X6	3	3	12.8316	Two-component system response regulator ArcA (Fragment) OS=Alteromonas sp. OX=232 GN=DEH24_12445 PE=4 SV=1	878552	1.61423e+06	217506	3.60235e+06	4.14844e+06	251645	6.09317e+06	7.29127e+06	737618	554101	998161	257288	3.44075e+06	4.51995e+06	9692.8	2.29015e+06	2.25363e+06	241016	0.000935655	0.00207899	0.000128431	0.0020944	0.0018034	0.000203002	0.00286273	0.00207402	0.00101239	0.000508645	0.000979401	0.000228719	0.00179286	0.00166371	0.000122009	0.00117981	0.000691679	0.000336897	Two-component system response regulator ArcA (Fragment) OS=Alteromonas sp. OX=232 GN=DEH24_12445 PE=4 SV=1	0.00104769	0.00136693	0.00198305	0.000572255	0.00119286	0.000736129	0.268332	1.30471
A0A359K9M7	3	3	14.3219	Two-component system response regulator ArcA (Fragment) OS=Alteromonas sp. OX=232 GN=DEH24_16415 PE=4 SV=1	388731	841310	404375	5.36545e+06	5.75761e+06	753936	9.64936e+06	1.23726e+07	1.43226e+06	363785	667137	270953	6.13796e+06	4.68232e+06	13070.6	6.70607e+06	6.38827e+06	1.04428e+06	0.000413997	0.00108353	0.00023877	0.00311947	0.00250294	0.0006082	0.00453352	0.00351941	0.00196579	0.000333942	0.000654599	0.000240867	0.00319829	0.00172347	0.000164527	0.00345474	0.00196067	0.00145972	Two-component system response regulator ArcA (Fragment) OS=Alteromonas sp. OX=232 GN=DEH24_16415 PE=4 SV=1	0.000578767	0.00207687	0.00333957	0.000409803	0.00169543	0.00229171	0.0784206	3.58844
A0A359K1T9	2	2	8.76032	Type VI secretion system ATPase TssH (Fragment) OS=Alteromonas sp. OX=232 GN=DEH24_04945 PE=4 SV=1	63517.8	195048	132258	173631	260682	274192	950479	2.52146e+06	80360.4	86158.4	113963	16086.5	245652	916465	6292.47	393694	1.04702e+06	208462	6.76462e-05	0.000251205	7.80941e-05	0.000100949	0.000113323	0.00022119	0.00044656	0.000717235	0.000110295	7.90904e-05	0.000111822	1.43003e-05	0.000128001	0.000337333	7.9207e-05	0.000202818	0.000321349	0.000291392	Type VI secretion system ATPase TssH (Fragment) OS=Alteromonas sp. OX=232 GN=DEH24_04945 PE=4 SV=1	0.000132315	0.000145154	0.000424697	6.84041e-05	0.000181514	0.000271853	0.444816	1.09703
A0A359K683	2	2	11.8935	Tyrosine--tRNA ligase OS=Alteromonas sp. OX=232 GN=tyrS PE=3 SV=1	231889	250065	171568	929573	2.46488e+06	160692	1.71468e+06	5.64488e+06	1.74436e+06	297158	296430	25658.2	1.22845e+06	4.10731e+06	6320.67	1.07755e+06	4.68084e+06	3.04258e+06	0.000246961	0.000322061	0.000101306	0.000540453	0.00107153	0.00012963	0.000805603	0.0016057	0.00239414	0.00027278	0.000290859	2.28092e-05	0.000640106	0.00151182	7.95619e-05	0.000555116	0.00143663	0.00425298	Tyrosine--tRNA ligase OS=Alteromonas sp. OX=232 GN=tyrS PE=3 SV=1	0.000223443	0.000580537	0.00160181	0.000195483	0.000743829	0.00208158	0.116017	2.59815
A0A359K400	2	2	6.35704	Uncharacterized protein OS=Alteromonas sp. OX=232 GN=DEH24_09265 PE=4 SV=1	9568.25	4407.56	3173.1	375712	348038	7131.37	664412	1.1339e+06	37642.7	1361.07	3091.31	4582.58	344183	1.02899e+06	102.117	397033	1.26453e+06	164930	1.01901e-05	5.67655e-06	1.87361e-06	0.000218439	0.000151298	5.75287e-06	0.000312159	0.000322541	5.16649e-05	1.24942e-06	3.03321e-06	4.07374e-06	0.000179343	0.000378752	1.2854e-06	0.000204538	0.000388107	0.000230542	Uncharacterized protein OS=Alteromonas sp. OX=232 GN=DEH24_09265 PE=4 SV=1	5.91343e-06	0.000125163	0.000228788	2.78546e-06	0.00018646	0.000274396	0.0936391	21.1659
A0A359KBQ2	4	4	20.7048	Uridylate kinase OS=Alteromonas sp. OX=232 GN=pyrH PE=3 SV=1	756688	1.13932e+06	1.3994e+06	1.70192e+06	2.81548e+06	887944	2.90449e+06	5.37609e+06	1.17411e+06	873344	924082	309591	5.78282e+06	5.98972e+06	41859.5	7.13431e+06	2.65414e+06	1.6634e+06	0.00080587	0.00146734	0.000826299	0.000989493	0.00122394	0.000716304	0.00136461	0.00152924	0.00161147	0.000801699	0.000906715	0.000275215	0.00301324	0.0022047	0.00052691	0.00367536	0.000814601	0.00232513	Uridylate kinase OS=Alteromonas sp. OX=232 GN=pyrH PE=3 SV=1	0.00103317	0.000976579	0.00150177	0.00066121	0.00191495	0.0022717	0.348798	0.945226
A0A359K4V7	2	2	6.91248	Uroporphyrinogen III methylase (Fragment) OS=Alteromonas sp. OX=232 GN=cobA PE=3 SV=1	1.00945e+06	1.13551e+06	1.28782e+06	403910	353711	876239	730178	1.20538e+06	136016	505165	752939	559769	85756	287754	13930.4	285596	1.44568e+06	115974	0.00107506	0.00146243	0.000760415	0.000234833	0.000153765	0.000706861	0.000343057	0.000342874	0.000186683	0.000463724	0.000738788	0.000497613	4.46847e-05	0.000105916	0.00017535	0.00014713	0.000443706	0.000162111	Uroporphyrinogen III methylase (Fragment) OS=Alteromonas sp. OX=232 GN=cobA PE=3 SV=1	0.0010993	0.000365153	0.000290871	0.000566708	0.00010865	0.000250982	0.0914204	0.332168
A0A359K6M3	2	2	6.5962	YicC family protein OS=Alteromonas sp. OX=232 GN=DEH24_13920 PE=4 SV=1	114234	91490	435156	607733	874100	412840	987733	1.56205e+06	114185	105776	247803	0	183178	747573	4394.52	682152	1.65126e+06	83402.4	0.000121658	0.000117831	0.000256946	0.000353336	0.000379987	0.000333038	0.000464063	0.000444328	0.00015672	9.70984e-05	0.000243145	0	9.54481e-05	0.000275167	5.53163e-05	0.000351422	0.0005068	0.000116581	YicC family protein OS=Alteromonas sp. OX=232 GN=DEH24_13920 PE=4 SV=1	0.000165478	0.000355453	0.000355037	0.000113415	0.000141977	0.000324935	0.0404847	2.14804
[truncated: 7 more columns]

## Sheet: Alteromonas in WH7803 cultures
Accession	Peptide count	Unique peptides	Confidence score	Description	Light 1	Light 2	Light 3	Light Glu nM 1	Light Glu nM 2	Light Glu nM 3	Light Glu mM 1	Light Glu mM 2	Light Glu mM 3	Darkness 1	Darkness 2	Darkness 3	Darkness Glu nM 1	Darkness Glu nM 2	Darkness Glu nM 3	Darkness Glu mM 1	Darkness Glu mM 2	Darkness Glu mM 3	Light 1	Light 2	Light 3	Light Glu nM 1	Light Glu nM 2	Light Glu nM 3	Light Glu mM 1	Light Glu mM 2	Light Glu mM 3	Darkness 1	Darkness 2	Darkness 3	Darkness Glu nM 1	Darkness Glu nM 2	Darkness Glu nM 3	Darkness Glu mM 1	Darkness Glu mM 2	Darkness Glu mM 3	Alteromonas_WH7803	Light avg	Light Glu nM avg	Light Glu mM avg	Darkness avg	Darkness Glu nM avg	Darkness Glu mM avg	FC G nM/L	FC G mM/L
A0A359K053	2	2	8.67095	Cysteine synthase OS=Alteromonas sp. OX=232 GN=cysK PE=3 SV=1	4134.92	9282.92	1908.8	5926.62	4474.15	0	8832.08	563382	125818	7399.99	21957.1	757.129	6.50451	1920.56	935.683	12473.5	356837	88286.9	0.00011	0.00073	3.3e-05	0.00013	9.5e-05	0	0.00021	0.01124	0.00354	0.00013	0.00033	2.4e-05	1.1e-07	3e-05	2.8e-05	0.0002	0.00702	0.00264	Cysteine synthase OS=Alteromonas sp. OX=232 GN=cysK PE=3 SV=1	0.00029	7.5e-05	0.005	0.00016	1.9e-05	0.00329	0.26	17.21
A0A2D5LGS0	2	2	13.5127	Acyl carrier protein OS=Alteromonas sp. OX=232 GN=acpP PE=3 SV=1	27174.3	20028.4	17552.2	23229.7	19308.9	22061.9	33354.7	1.61767e+06	134376	30460.8	26520.3	27708.2	13959.3	66088	31038.7	44894.3	525029	46136.8	0.0007	0.00158	0.0003	0.00051	0.00041	0.0003	0.00079	0.03228	0.00378	0.00053	0.0004	0.00086	0.00023	0.00103	0.00092	0.00072	0.01033	0.00138	Acyl carrier protein OS=Alteromonas sp. OX=232 GN=acpP PE=3 SV=1	0.00086	0.00041	0.01228	0.0006	0.00072	0.00414	0.47	14.29
A0A359K7S7	3	3	14.0956	50S ribosomal protein L19 OS=Alteromonas sp. OX=232 GN=rplS PE=3 SV=1	99769.7	20157.1	75442.7	73664.9	46576.2	32946.3	88833.3	994424	556921	149352	73771.1	8222	78283.6	257645	15318	239259	1.47041e+06	416777	0.00256	0.00159	0.00129	0.00161	0.00099	0.00044	0.0021	0.01984	0.01565	0.00262	0.00112	0.00026	0.00127	0.004	0.00045	0.00381	0.02894	0.01246	50S ribosomal protein L19 OS=Alteromonas sp. OX=232 GN=rplS PE=3 SV=1	0.00181	0.00101	0.01253	0.00133	0.00191	0.01507	0.56	6.91
A0A359KA81	2	2	8.68825	50S ribosomal protein L13 OS=Alteromonas sp. OX=232 GN=rplM PE=3 SV=1	68977	25655.4	6061.99	40245.3	22171.6	6083.27	42906.1	518544	398729	28663.4	11854.2	3353.71	45509.6	18135.3	6916.83	38344	849943	239066	0.00177	0.00202	0.0001	0.00088	0.00047	8.2e-05	0.00101	0.01035	0.01121	0.0005	0.00018	0.0001	0.00074	0.00028	0.0002	0.00061	0.01673	0.00715	50S ribosomal protein L13 OS=Alteromonas sp. OX=232 GN=rplM PE=3 SV=1	0.0013	0.00048	0.00752	0.00026	0.00041	0.00816	0.37	5.79
A0A359JZP2	3	3	8.91743	Chaperone protein DnaK OS=Alteromonas sp. OX=232 GN=dnaK PE=2 SV=1	20312.3	6118.77	19451.6	32847.9	15377	17346	64232	138142	112786	20558.6	19852	6210.54	10510	22618.5	7034.35	263763	133386	153764	0.00052	0.00048	0.00033	0.00072	0.00033	0.00023	0.00152	0.00276	0.00317	0.00036	0.0003	0.00019	0.00017	0.00035	0.00021	0.0042	0.00263	0.0046	Chaperone protein DnaK OS=Alteromonas sp. OX=232 GN=dnaK PE=2 SV=1	0.00045	0.00043	0.00248	0.00028	0.00024	0.00381	0.96	5.57
A0A2D5LH71	2	2	7.98468	Nucleoside diphosphate kinase OS=Alteromonas sp. OX=232 GN=ndk PE=3 SV=1	9905.84	105933	1910.03	3339.02	2777.19	563.827	10598.6	1.56667e+06	402981	13681.9	6497.29	17055.5	14561.8	1421.27	18599.9	15629	1.24651e+06	203990	0.00025	0.00836	3.3e-05	7.3e-05	5.9e-05	7.6e-06	0.00025	0.03126	0.01133	0.00024	9.8e-05	0.00053	0.00024	2.2e-05	0.00055	0.00025	0.02453	0.0061	Nucleoside diphosphate kinase OS=Alteromonas sp. OX=232 GN=ndk PE=3 SV=1	0.00288	4.7e-05	0.01428	0.00029	0.00027	0.01029	0.02	4.96
A0A359K0D0	5	5	23.1457	TonB-dependent receptor OS=Alteromonas sp. OX=232 GN=DEH24_02850 PE=3 SV=1	135425	208635	113670	181965	178040	200758	203911	2.39617e+06	1.76206e+06	395253	220194	63877.4	201912	751843	111494	250959	2.54538e+06	1.46353e+06	0.00348	0.01646	0.00194	0.00397	0.0038	0.0027	0.00482	0.04782	0.04952	0.00694	0.00333	0.00199	0.00328	0.01168	0.00329	0.004	0.05009	0.04375	TonB-dependent receptor OS=Alteromonas sp. OX=232 GN=DEH24_02850 PE=3 SV=1	0.00729	0.00349	0.03405	0.00409	0.00609	0.03261	0.48	4.67
A0A359KBF7	4	4	15.074	Malate dehydrogenase OS=Alteromonas sp. OX=232 GN=mdh PE=3 SV=1	74980.6	145921	320095	272669	193193	771201	75759.6	2.9643e+06	450368	157570	457077	8971.72	132541	244931	99940.4	50594.2	2.47397e+06	354275	0.00193	0.01151	0.00546	0.00595	0.00412	0.01036	0.00179	0.05915	0.01266	0.00277	0.00692	0.00028	0.00216	0.00381	0.00295	0.00081	0.04869	0.01059	Malate dehydrogenase OS=Alteromonas sp. OX=232 GN=mdh PE=3 SV=1	0.0063	0.00681	0.02453	0.00332	0.00297	0.02003	1.08	3.9
A0A359K482	5	5	18.721	Polyribonucleotide nucleotidyltransferase OS=Alteromonas sp. OX=232 GN=pnp PE=3 SV=1	19370.7	25158	42836.1	24071.4	22659.3	30265	25133.8	319562	178151	50196.1	59701.1	7249.2	45748.1	37643.1	6329.02	61605.5	373321	94638.5	0.0005	0.00198	0.00073	0.00053	0.00048	0.00041	0.00059	0.00638	0.00501	0.00088	0.0009	0.00023	0.00074	0.00059	0.00019	0.00098	0.00735	0.00283	Polyribonucleotide nucleotidyltransferase OS=Alteromonas sp. OX=232 GN=pnp PE=3 SV=1	0.00107	0.00047	0.00399	0.00067	0.00051	0.00372	0.44	3.73
A0A359JZI0	2	2	5.68049	50S ribosomal protein L20 (Fragment) OS=Alteromonas sp. OX=232 GN=rplT PE=4 SV=1	25841.5	25776.9	54747.8	12782	54091.7	320.312	1658.34	342306	156121	3756.14	214.605	14759.3	13741.7	6688.39	37413.4	1022.15	641686	122759	0.00066	0.00203	0.00093	0.00028	0.00115	4.3e-06	3.9e-05	0.00683	0.00439	6.6e-05	3.2e-06	0.00046	0.00022	0.0001	0.0011	1.6e-05	0.01263	0.00367	50S ribosomal protein L20 (Fragment) OS=Alteromonas sp. OX=232 GN=rplT PE=4 SV=1	0.00121	0.00048	0.00375	0.00018	0.00048	0.00544	0.4	3.1
A0A359KBP7	5	5	21.7709	Ketol-acid reductoisomerase (NADP(+)) OS=Alteromonas sp. OX=232 GN=ilvC PE=3 SV=1	285241	148303	159131	490331	157552	194662	461221	1.56224e+06	542216	500150	186582	131529	1.13443e+06	367536	177651	866135	1.28447e+06	387531	0.00733	0.0117	0.00271	0.0107	0.00336	0.00261	0.0109	0.03118	0.01524	0.00878	0.00282	0.0041	0.01845	0.00571	0.00524	0.0138	0.02528	0.01158	Ketol-acid reductoisomerase (NADP(+)) OS=Alteromonas sp. OX=232 GN=ilvC PE=3 SV=1	0.00725	0.00556	0.01911	0.00523	0.0098	0.01689	0.77	2.64
A0A359K9M7	2	2	5.86566	Two-component system response regulator ArcA (Fragment) OS=Alteromonas sp. OX=232 GN=DEH24_16415 PE=4 SV=1	4484.71	8660.71	4701.38	9825.03	3657.55	3438.39	8469.12	80857.7	10206.1	9692.5	40.8323	11648.3	11783.8	73.817	19558.7	2851.84	43814.9	10343.7	0.00012	0.00068	8e-05	0.00021	7.8e-05	4.6e-05	0.0002	0.00161	0.00029	0.00017	6.2e-07	0.00036	0.00019	1.1e-06	0.00058	4.5e-05	0.00086	0.00031	Two-component system response regulator ArcA (Fragment) OS=Alteromonas sp. OX=232 GN=DEH24_16415 PE=4 SV=1	0.00029	0.00011	0.0007	0.00018	0.00026	0.00041	0.39	2.39
A0A359K1M2	3	3	9.58986	Acetyl-coenzyme A synthetase OS=Alteromonas sp. OX=232 GN=acs PE=3 SV=1	20155.3	37540.6	13524.8	16605.2	19898.7	8559.33	58125	21952.5	138011	16588.1	17130.3	2505.38	14645.1	18988.6	12717.1	66569.5	8698.34	134050	0.00052	0.00296	0.00023	0.00036	0.00042	0.00011	0.00137	0.00044	0.00388	0.00029	0.00026	7.8e-05	0.00024	0.0003	0.00038	0.00106	0.00017	0.00401	Acetyl-coenzyme A synthetase OS=Alteromonas sp. OX=232 GN=acs PE=3 SV=1	0.00124	0.0003	0.0019	0.00021	0.0003	0.00175	0.24	1.53
A0A359K012	2	2	6.78534	Superoxide dismutase OS=Alteromonas sp. OX=232 GN=DEH24_01655 PE=3 SV=1	151054	174507	290778	201864	130649	250591	213804	836863	214289	257239	102103	191171	234770	159142	291286	261219	843560	370621	0.00388	0.01377	0.00496	0.0044	0.00279	0.00336	0.00505	0.0167	0.00602	0.00452	0.00155	0.00595	0.00382	0.00247	0.00859	0.00416	0.0166	0.01108	Superoxide dismutase OS=Alteromonas sp. OX=232 GN=DEH24_01655 PE=3 SV=1	0.00753	0.00352	0.00926	0.00401	0.00496	0.01061	0.47	1.23
A0A359K919	2	2	11.8357	Aldehyde dehydrogenase (Fragment) OS=Alteromonas sp. OX=232 GN=DEH24_18290 PE=4 SV=1	422414	162098	257664	500568	215416	237704	447716	91763.4	297161	491043	326202	135512	653928	181301	169133	693030	54899.4	476140	0.01086	0.01279	0.00439	0.01092	0.0046	0.00319	0.01058	0.00183	0.00835	0.00862	0.00494	0.00422	0.01064	0.00282	0.00499	0.01104	0.00108	0.01423	Aldehyde dehydrogenase (Fragment) OS=Alteromonas sp. OX=232 GN=DEH24_18290 PE=4 SV=1	0.00935	0.00624	0.00692	0.00593	0.00615	0.00878	0.67	0.74
[truncated: 6 more columns]

## Sheet: Alteromonas in BL107 cultures
Accession	Peptide count	Unique peptides	Confidence score	Description	Light 1	Light 2	Light 3	Light + 100 nM 1	Light + 100 nM 2	Light + 100 nM 3	Light + 5mM 1	Light + 5mM 2	Light + 5mM 3	Darkness 1	Darkness 2	Darkness 3	Dark + 100 nM 1	Dark + 100 nM 2	Dark + 100 nM 3	Dark + 5mM 1	Dark + 5mM 2	Dark + 5mM 3	Light1	Light2	Light3	Light Glu nM 1	Light Glu nM 2	Light Glu nM 3	Light Glu mM 1	Light Glu mM 2	Light Glu mM 3	Darkness1	Darkness2	Darkness3	Darkness Glu nM 1	Darkness Glu nM 2	Darkness Glu nM 3	Darkness Glu mM 1	Darkness Glu mM 2	Darkness Glu mM 3	Alteromonas_BL107	Light avg	Light Glu nM avg	Light Glu mM avg	Darkness avg	Darkness Glu nM avg	Darkness Glu mM avg	FC G nM/L	FC G mM/L
A0A359K9X1	2	2	5.23237	NADP-dependent isocitrate dehydrogenase (Fragment) OS=Alteromonas sp. OX=232 GN=DEH24_15880 PE=4 SV=1	1191.34	1317.4	2183.27	141552	126951	16076.9	156324	379921	4.2387e+06	1982.74	191.523	841.479	4976.21	15797.6	1.89264e+06	3420.78	6672.05	891507	2.90171e-06	3.39127e-06	8.01343e-06	0.000187585	0.000498354	2.8004e-05	0.000628347	0.00410429	0.00568934	4.17635e-06	2.93907e-07	7.7432e-06	1.03415e-05	2.75118e-05	0.00217191	3.0014e-05	3.69452e-05	0.00159286	NADP-dependent isocitrate dehydrogenase (Fragment) OS=Alteromonas sp. OX=232 GN=DEH24_15880 PE=4 SV=1	4.7688e-06	0.000237981	0.00347399	4.07115e-06	0.000736589	0.000553273	49.9	728.48
A0A359JZP2	2	2	6.66287	Chaperone protein DnaK OS=Alteromonas sp. OX=232 GN=dnaK PE=2 SV=1	5515.23	30575.6	7795.48	399833	108912	247599	598179	510637	687109	2968.89	4202.16	5208.22	186201	306561	216713	264625	228362	189484	1.34333e-05	7.87081e-05	2.86124e-05	0.000529861	0.000427541	0.000431288	0.00240439	0.00551642	0.000922262	6.25352e-06	6.44855e-06	4.79254e-05	0.000386958	0.000533882	0.000248691	0.00232183	0.00126451	0.000338552	Chaperone protein DnaK OS=Alteromonas sp. OX=232 GN=dnaK PE=2 SV=1	4.02513e-05	0.000462897	0.00294769	2.02092e-05	0.000389844	0.0013083	11.5	73.23
A0A359K9N3	4	4	11.2592	Phosphoglycerate kinase OS=Alteromonas sp. OX=232 GN=pgk PE=3 SV=1	181345	300361	142866	6.95572e+06	764146	7.15783e+06	9.10381e+06	1.05407e+06	1.9776e+07	246942	252212	50394.4	3.23578e+06	1.00126e+07	1.43501e+07	2.27703e+06	3.52517e+06	1.45807e+07	0.000441696	0.000773193	0.000524374	0.00921777	0.0029997	0.0124681	0.0365929	0.0113872	0.0265441	0.000520145	0.000387041	0.000463724	0.00672454	0.0174372	0.0164676	0.0199788	0.0195199	0.0260514	Phosphoglycerate kinase OS=Alteromonas sp. OX=232 GN=pgk PE=3 SV=1	0.000579754	0.00822852	0.0248414	0.00045697	0.0135431	0.02185	14.19	42.85
A0A359K825	2	2	6.05001	Adenylosuccinate lyase OS=Alteromonas sp. OX=232 GN=DEH24_15900 PE=3 SV=1	25840.1	85253.9	68267.4	2.24451e+06	304252	763961	2.02926e+06	189692	2.48543e+06	54681.9	403692	90710.8	927309	956522	1.55202e+06	478064	273145	1.1817e+06	6.29378e-05	0.000219462	0.000250567	0.00297443	0.00119436	0.00133073	0.00815664	0.00204925	0.00333604	0.000115179	0.000619499	0.000834711	0.00192712	0.0016658	0.00178103	0.00419455	0.00151249	0.00211136	Adenylosuccinate lyase OS=Alteromonas sp. OX=232 GN=DEH24_15900 PE=3 SV=1	0.000177656	0.00183317	0.00451398	0.00052313	0.00179132	0.00260613	10.32	25.41
A0A359K612	2	2	5.28505	Stringent starvation protein A (Fragment) OS=Alteromonas sp. OX=232 GN=sspA PE=4 SV=1	25763	101141	118574	2.22987e+06	156130	616757	152724	986519	3.67732e+06	18746.7	21012.1	103689	984487	925436	2.92162e+06	597159	156593	2.32078e+06	6.275e-05	0.00026036	0.000435213	0.00295504	0.000612895	0.00107432	0.000613878	0.0106574	0.00493583	3.94869e-05	3.22448e-05	0.000954132	0.00204594	0.00161166	0.00335273	0.0052395	0.000867104	0.00414655	Stringent starvation protein A (Fragment) OS=Alteromonas sp. OX=232 GN=sspA PE=4 SV=1	0.000252774	0.00154742	0.00540236	0.000341954	0.00233678	0.00341772	6.12	21.37
A0A359K4B6	3	3	9.69859	Transaldolase (Fragment) OS=Alteromonas sp. OX=232 GN=tal PE=3 SV=1	669572	740009	556955	1.26986e+07	1.52318e+06	8.35905e+06	3.15025e+06	1.10178e+06	6.52941e+07	485090	699204	577783	2.65816e+06	8.80572e+06	4.09971e+07	1.38993e+06	5.00092e+06	3.5691e+07	0.00163085	0.00190494	0.00204424	0.0168282	0.00597933	0.0145605	0.0126625	0.0119025	0.08764	0.00102177	0.00107298	0.0053167	0.00552413	0.0153353	0.0470466	0.0121953	0.0276916	0.0637694	Transaldolase (Fragment) OS=Alteromonas sp. OX=232 GN=tal PE=3 SV=1	0.00186001	0.012456	0.0374017	0.00247049	0.0226353	0.0345521	6.7	20.11
A0A359JZI0	2	2	6.27736	50S ribosomal protein L20 (Fragment) OS=Alteromonas sp. OX=232 GN=rplT PE=4 SV=1	208669	147383	398887	4.12103e+06	639938	5.37152e+06	7.11651e+06	523098	7.34471e+06	157629	501237	96892.1	2.55245e+06	5.14748e+06	4.81157e+06	2.87632e+06	2.59741e+06	6.87613e+06	0.000508248	0.000379396	0.00146407	0.00546122	0.00251211	0.00935656	0.0286049	0.00565104	0.00985833	0.000332021	0.000769189	0.000891591	0.00530446	0.00896443	0.00552156	0.0252369	0.0143827	0.0122856	50S ribosomal protein L20 (Fragment) OS=Alteromonas sp. OX=232 GN=rplT PE=4 SV=1	0.000783903	0.00577663	0.0147048	0.000664267	0.00659682	0.0173017	7.37	18.76
A0A2D5LH71	2	2	4.5636	Nucleoside diphosphate kinase OS=Alteromonas sp. OX=232 GN=ndk PE=3 SV=1	236402	223360	467488	2.63986e+06	330450	1.6187e+06	9.00969e+06	301060	9.67484e+06	366326	384612	569381	1.48006e+06	2.617e+06	3.24839e+06	867373	1.75207e+06	6.47042e+06	0.000575795	0.000574976	0.00171586	0.00349836	0.0012972	0.00281959	0.0362146	0.00325236	0.0129859	0.00077161	0.000590218	0.00523939	0.00307584	0.00455755	0.00372772	0.00761037	0.00970176	0.0115607	Nucleoside diphosphate kinase OS=Alteromonas sp. OX=232 GN=ndk PE=3 SV=1	0.000955544	0.00253838	0.0174843	0.0022004	0.00378704	0.00962429	2.66	18.3
A0A359K6Q5	2	2	8.00963	Succinate--CoA ligase [ADP-forming] subunit alpha OS=Alteromonas sp. OX=232 GN=sucD PE=3 SV=1	400970	560216	589784	4.61586e+06	#################	7.78467e+06	3.66636e+06	2.93789e+06	2.70939e+07	226556	793173	249174	2.63667e+06	8.7463e+06	2.00649e+07	1.95113e+06	1.70967e+06	################	0.000976628	0.00144211	0.00216473	0.00611697	0.00546441	0.01356	0.014737	0.0317381	0.0363664	0.000477205	0.00121719	0.00229287	0.00547949	0.0152319	0.0230257	0.0171193	0.00946697	0.0252535	Succinate--CoA ligase [ADP-forming] subunit alpha OS=Alteromonas sp. OX=232 GN=sucD PE=3 SV=1	0.00152782	0.00838045	0.0276138	0.00132909	0.014579	0.0172799	5.49	18.07
A0A359K5U3	2	2	8.20483	30S ribosomal protein S1 (Fragment) OS=Alteromonas sp. OX=232 GN=rpsA PE=4 SV=1	51091.5	98653.5	28941.4	43713.6	11166.7	128553	305153	215793	2.28825e+06	40252.5	40589.9	64572.2	64407.2	86815.8	3.92459e+06	142766	60926.6	774672	0.000124442	0.000253955	0.000106226	5.79295e-05	4.38354e-05	0.000223923	0.00122657	0.00233121	0.00307137	8.47857e-05	6.22885e-05	0.000594186	0.00013385	0.000151191	0.00450369	0.00125263	0.00033737	0.00138411	30S ribosomal protein S1 (Fragment) OS=Alteromonas sp. OX=232 GN=rpsA PE=4 SV=1	0.000161541	0.000108563	0.00220972	0.000247087	0.00159625	0.000991371	0.67	13.68
A0A2D5LJN7	3	3	16.8487	50S ribosomal protein L11 OS=Alteromonas sp. OX=232 GN=rplK PE=3 SV=1	1.85139e+06	5.84915e+06	#################	#################	8.1637e+06	5.52002e+07	1.51521e+07	#################	8.86155e+07	################	4.33966e+06	3.1317e+06	1.85791e+07	4.98805e+07	7.48228e+07	1.02924e+07	##################	################	0.00450936	0.015057	0.00647917	0.0527817	0.032047	0.0961522	0.0609042	0.164362	0.118943	0.00238715	0.00665956	0.0288175	0.0386107	0.0868678	0.0858636	0.0903058	0.119334	0.109113	50S ribosomal protein L11 OS=Alteromonas sp. OX=232 GN=rplK PE=3 SV=1	0.00868183	0.060327	0.114736	0.0126214	0.0704474	0.106251	6.95	13.22
A0A359K159	2	2	5.74204	Alkyl hydroperoxide reductase C OS=Alteromonas sp. OX=232 GN=DEH24_01620 PE=3 SV=1	147116	89424.9	49974.5	1.2808e+06	274239	1.67484e+06	747109	206709	3.35349e+06	159778	87019.9	236056	251389	1.77265e+06	5.02662e+06	407302	427543	1.89659e+06	0.000358325	0.000230199	0.000183426	0.00169732	0.00107654	0.00291736	0.00300302	0.00223308	0.00450117	0.000336548	0.000133539	0.00217216	0.000522431	0.0030871	0.00576835	0.00357368	0.00236744	0.00338866	Alkyl hydroperoxide reductase C OS=Alteromonas sp. OX=232 GN=DEH24_01620 PE=3 SV=1	0.000257316	0.00189708	0.00324575	0.00088075	0.00312596	0.00310992	7.37	12.61
A0A359JZE8	2	2	6.01856	50S ribosomal protein L28 OS=Alteromonas sp. OX=232 GN=rpmB PE=3 SV=1	9611.75	12849.6	21951.2	83230.9	357102	128600	74678.6	96992.7	183558	7497.16	73862.2	38712.3	29162.7	99148.2	381086	22342.4	25799.7	114456	2.3411e-05	3.30776e-05	8.05692e-05	0.000110298	0.00140182	0.000224006	0.000300172	0.00104781	0.000246379	1.57916e-05	0.000113347	0.000356227	6.06053e-05	0.000172668	0.000437319	0.000196033	0.000142861	0.000204499	50S ribosomal protein L28 OS=Alteromonas sp. OX=232 GN=rpmB PE=3 SV=1	4.56859e-05	0.000578709	0.000531455	0.000161789	0.000223531	0.000181131	12.67	11.63
A0A359K020	3	3	8.51222	Adenylate kinase (Fragment) OS=Alteromonas sp. OX=232 GN=DEH24_02300 PE=3 SV=1	422657	244495	364145	4.83456e+06	1.01332e+06	2.63894e+06	2.21393e+06	669678	1.38141e+07	967405	167403	607374	1.67226e+06	3.01372e+06	7.66622e+06	637823	1.32882e+06	7.65185e+06	0.00102945	0.000629382	0.00133655	0.00640679	0.00397785	0.00459673	0.00889893	0.00723454	0.0185417	0.00203769	0.000256893	0.00558899	0.00347525	0.00524845	0.00879743	0.00559628	0.00735811	0.0136716	Adenylate kinase (Fragment) OS=Alteromonas sp. OX=232 GN=DEH24_02300 PE=3 SV=1	0.000998461	0.00499379	0.0115584	0.00262786	0.00584038	0.00887533	5	11.58
A0A359K9E1	2	2	6.70384	Enolase OS=Alteromonas sp. OX=232 GN=eno PE=3 SV=1	43110.8	31686.6	50974.9	386517	312815	555858	122704	138794	1.14804e+06	65406.1	36165.1	48530.4	115491	846145	751023	201123	273771	349969	0.000105003	8.15681e-05	0.000187097	0.000512214	0.00122797	0.000968238	0.000493211	0.0014994	0.00154094	0.000137768	5.54983e-05	0.000446571	0.000240012	0.00147358	0.000861843	0.00176466	0.00151595	0.000625292	Enolase OS=Alteromonas sp. OX=232 GN=eno PE=3 SV=1	0.000124556	0.000902808	0.00117785	0.000213279	0.000858477	0.00130197	7.25	9.46
A0A359K8E7	2	2	6.53425	Citrulline--aspartate ligase (Fragment) OS=Alteromonas sp. OX=232 GN=DEH24_14245 PE=4 SV=1	39068.8	14878	7567.94	12670.5	654.844	28699.1	#################	72645	163363	13382.5	347029	70841.7	73094.9	24675.7	191203	34823.5	56486.4	################	9.51585e-05	3.82991e-05	2.77772e-05	1.67911e-05	2.57062e-06	4.99904e-05	0.000463798	0.000784785	0.000219271	2.81883e-05	0.000532544	0.000651878	0.000151904	4.29731e-05	0.000219417	0.000305542	0.000312783	0.000260473	Citrulline--aspartate ligase (Fragment) OS=Alteromonas sp. OX=232 GN=DEH24_14245 PE=4 SV=1	5.37449e-05	2.31174e-05	0.000489285	0.000404203	0.000138098	0.000292933	0.43	9.1
A0A359K7S7	4	4	13.1477	50S ribosomal protein L19 OS=Alteromonas sp. OX=232 GN=rplS PE=3 SV=1	287716	455111	393072	6.89002e+06	1.49345e+06	1.69283e+07	1.22741e+06	1.26337e+06	8.01284e+06	383882	517913	378030	2.58611e+06	1.61737e+07	2.31605e+07	2.2474e+06	2.17819e+06	6.19246e+06	0.000700781	0.00117155	0.00144272	0.0091307	0.00586262	0.0294871	0.00493359	0.0136482	0.0107551	0.000808588	0.000794779	0.00347859	0.00537439	0.0281668	0.026578	0.0197188	0.0120613	0.0110641	50S ribosomal protein L19 OS=Alteromonas sp. OX=232 GN=rplS PE=3 SV=1	0.00110502	0.0148268	0.00977897	0.00169399	0.0200397	0.0142814	13.42	8.85
A0A359KBP7	7	7	24.2604	Ketol-acid reductoisomerase (NADP(+)) OS=Alteromonas sp. OX=232 GN=ilvC PE=3 SV=1	1.52705e+06	1.54499e+06	#################	2.33866e+07	7.9475e+06	3.03592e+07	6.38009e+06	4.21518e+06	3.73128e+07	1.42724e+06	1.88443e+06	2.49002e+06	9.96075e+06	2.6368e+07	3.57676e+07	4.45003e+06	1.07001e+07	3.39807e+07	0.00371939	0.00397714	0.00677698	0.0309921	0.0311983	0.0528821	0.0256448	0.0455366	0.0500826	0.00300626	0.00289181	0.0229129	0.0207002	0.0459203	0.0410454	0.0390448	0.0592498	0.0607136	Ketol-acid reductoisomerase (NADP(+)) OS=Alteromonas sp. OX=232 GN=ilvC PE=3 SV=1	0.0048245	0.0383575	0.0404214	0.00960364	0.0358886	0.0530027	7.95	8.38
A0A359K867	4	4	10.8368	Glucose-6-phosphate 1-dehydrogenase OS=Alteromonas sp. OX=232 GN=zwf PE=3 SV=1	462076	302625	140121	3.86002e+06	632769	1.95003e+06	1.45583e+06	142073	7.56941e+06	597104	567260	186563	813494	1.64005e+06	1.62583e+06	387004	774871	4.71866e+06	0.00112546	0.000779022	0.000514298	0.00511532	0.00248397	0.00339672	0.00585174	0.00153481	0.0101599	0.00125771	0.000870507	0.00171674	0.00169059	0.00285618	0.00186574	0.00339559	0.0042907	0.00843087	Glucose-6-phosphate 1-dehydrogenase OS=Alteromonas sp. OX=232 GN=zwf PE=3 SV=1	0.000806261	0.00366533	0.00584883	0.00128165	0.0021375	0.00537239	4.55	7.25
A0A359K863	3	3	11.1225	Pyruvate kinase OS=Alteromonas sp. OX=232 GN=pyk PE=3 SV=1	424667	661005	126576	482329	314446	921924	1.90416e+06	290617	8.68035e+06	649880	237700	126325	626163	284255	2.05523e+06	894725	336644	4.31674e+06	0.00103435	0.00170157	0.000464582	0.000639185	0.00123438	0.00160588	0.00765378	0.00313954	0.0116511	0.00136887	0.00036477	0.00116243	0.00130128	0.000495035	0.00235849	0.00785035	0.0018641	0.00771275	Pyruvate kinase OS=Alteromonas sp. OX=232 GN=pyk PE=3 SV=1	0.00106683	0.00115981	0.00748147	0.000965357	0.00138494	0.00580907	1.09	7.01
A0A359K358	2	2	6.02321	Dihydrolipoyl dehydrogenase (Fragment) OS=Alteromonas sp. OX=232 GN=DEH24_07870 PE=4 SV=1	604237	405416	491487	8.1271e+06	832819	1.31801e+06	2.35083e+06	409025	1.05599e+07	628634	657325	513344	2.87165e+06	5.74058e+06	7.46532e+06	1.302e+06	1.74344e+06	6.69907e+06	0.00147172	0.00104363	0.00180394	0.0107701	0.00326927	0.00229582	0.00944919	0.0044187	0.0141739	0.00132412	0.00100872	0.00472373	0.00596782	0.00999733	0.00856689	0.0114238	0.00965398	0.0119693	Dihydrolipoyl dehydrogenase (Fragment) OS=Alteromonas sp. OX=232 GN=DEH24_07870 PE=4 SV=1	0.00143976	0.00544506	0.00934725	0.00235219	0.00817735	0.0110157	3.78	6.49
A0A359K8U3	2	2	5.76939	Glutamine synthetase OS=Alteromonas sp. OX=232 GN=glnA PE=3 SV=1	388888	131404	265049	3.89713e+06	1.2254e+06	3.74083e+06	1.51475e+06	388137	2.20106e+06	424259	127540	186268	1.06905e+06	4.4213e+06	5.95905e+06	559139	1.03243e+06	1.24195e+06	0.000947201	0.000338263	0.000972833	0.0051645	0.00481038	0.00651607	0.00608855	0.00419305	0.00295435	0.000893637	0.000195721	0.00171402	0.00222168	0.00769977	0.00683836	0.00490591	0.00571686	0.002219	Glutamine synthetase OS=Alteromonas sp. OX=232 GN=glnA PE=3 SV=1	0.000752765	0.00549699	0.00441198	0.00093446	0.0055866	0.00428059	7.3	5.86
A0A359KA31	4	4	10.2632	Elongation factor Ts OS=Alteromonas sp. OX=232 GN=tsf PE=3 SV=1	660956	727671	494326	609321	676950	1.06513e+06	3.55282e+06	730539	3.36478e+06	741820	792858	937250	701895	852069	5.43073e+06	743411	535453	1.5884e+06	0.00160987	0.00187318	0.00181437	0.000807476	0.0026574	0.00185533	0.0142806	0.00789202	0.00451632	0.00156253	0.00121671	0.00862448	0.00145867	0.0014839	0.00623208	0.00652271	0.00296497	0.00283801	Elongation factor Ts OS=Alteromonas sp. OX=232 GN=tsf PE=3 SV=1	0.00176581	0.0017734	0.00889632	0.00380124	0.00305821	0.00410856	1	5.04
A0A359KA81	4	4	12.9673	50S ribosomal protein L13 OS=Alteromonas sp. OX=232 GN=rplM PE=3 SV=1	700907	634275	#################	8.1389e+06	#################	1.58344e+07	#################	#################	1.26272e+07	793501	1.07448e+06	488313	3.12467e+06	1.81331e+07	1.9553e+07	1.15933e+06	3.25495e+06	################	0.00170717	0.00163276	0.00624831	0.0107857	0.00897684	0.0275816	0.0146527	0.0144718	0.0169487	0.00167139	0.00164887	0.0044934	0.00649363	0.0315791	0.0224382	0.010172	0.0180237	0.0184789	50S ribosomal protein L13 OS=Alteromonas sp. OX=232 GN=rplM PE=3 SV=1	0.00319608	0.0157814	0.0153577	0.00260455	0.0201703	0.0155582	4.94	4.81
A0A359K1P7	2	2	5.18702	3-oxoacyl-[acyl-carrier-protein] reductase OS=Alteromonas sp. OX=232 GN=fabG PE=3 SV=1	65497.1	300909	68450.6	33027.1	96844.9	275731	213884	50612.4	2.99091e+06	78263.7	18747.2	115135	26227	388192	2.12644e+06	26334.6	91634.4	1.44049e+06	0.000159529	0.000774604	0.00025124	4.37678e-05	0.00038017	0.00048029	0.000859711	0.000546766	0.00401451	0.000164851	2.87691e-05	0.00105946	5.45044e-05	0.000676043	0.00244022	0.00023106	0.000507408	0.00257372	3-oxoacyl-[acyl-carrier-protein] reductase OS=Alteromonas sp. OX=232 GN=fabG PE=3 SV=1	0.000395124	0.000301409	0.001807	0.000417693	0.00105692	0.00110406	0.76	4.57
A0A359K6L5	2	2	8.46097	Ribonuclease PH OS=Alteromonas sp. OX=232 GN=rph PE=3 SV=1	78527.2	201661	216724	1.10762e+06	254243	2.0417e+06	528245	144311	2.33376e+06	112874	255763	155235	120375	2.50077e+06	3.10184e+06	227460	290209	1.15159e+06	0.000191266	0.000519118	0.000795461	0.00146782	0.000998046	0.0035564	0.00212329	0.00155899	0.00313245	0.000237751	0.000392489	0.00142845	0.000250162	0.00435514	0.00355954	0.00199574	0.00160698	0.00205755	Ribonuclease PH OS=Alteromonas sp. OX=232 GN=rph PE=3 SV=1	0.000501948	0.00200743	0.00227158	0.00068623	0.00272162	0.00188676	4	4.53
A0A359K482	7	7	23.9279	Polyribonucleotide nucleotidyltransferase OS=Alteromonas sp. OX=232 GN=pnp PE=3 SV=1	2.38529e+06	2.05882e+06	757914	1.59162e+06	1.4656e+06	9.73998e+06	4.69732e+06	3.60576e+06	3.04166e+06	3.37326e+06	2.01941e+06	1.58844e+06	3.0599e+06	6.95416e+06	1.25462e+07	5.0861e+06	1.97768e+06	2.94548e+06	0.00580977	0.00529983	0.00278183	0.00210922	0.00575328	0.0169659	0.0188809	0.0389531	0.00408263	0.00710525	0.00309896	0.0146167	0.00635902	0.0121108	0.0143975	0.0446256	0.010951	0.0052627	Polyribonucleotide nucleotidyltransferase OS=Alteromonas sp. OX=232 GN=pnp PE=3 SV=1	0.00463048	0.00827613	0.0206389	0.00827363	0.0109558	0.0202798	1.79	4.46
A0A359K340	2	2	7.21194	GMP synthase [glutamine-hydrolyzing] OS=Alteromonas sp. OX=232 GN=guaA PE=3 SV=1	967925	601367	641851	1.36876e+06	1.57132e+06	2.47855e+06	2.86144e+06	839362	3.91985e+06	611021	632241	1.03553e+06	858478	1.25993e+06	2.76462e+06	1.14488e+06	955753	4.72968e+06	0.00235754	0.00154805	0.00235584	0.00181389	0.00616829	0.00431734	0.0115016	0.00906764	0.00526136	0.00128702	0.000970225	0.00952887	0.00178407	0.0021942	0.00317257	0.0100452	0.0052923	0.00845056	GMP synthase [glutamine-hydrolyzing] OS=Alteromonas sp. OX=232 GN=guaA PE=3 SV=1	0.00208714	0.00409984	0.0086102	0.00392871	0.00238361	0.00792936	1.96	4.13
A0A359K9M7	3	3	9.92658	Two-component system response regulator ArcA (Fragment) OS=Alteromonas sp. OX=232 GN=DEH24_16415 PE=4 SV=1	2.8036e+06	844713	1.75106e+06	4.56384e+06	2.35447e+06	2.90648e+06	5.02898e+06	1.73435e+06	1.39198e+07	2.29163e+06	861743	1.25239e+06	4.0145e+06	3.48447e+06	5.96224e+06	2.62151e+06	5.24937e+06	1.05522e+07	0.00682863	0.00217447	0.00642707	0.00604804	0.0092426	0.00506274	0.0202141	0.0187363	0.0186837	0.00482697	0.00132241	0.0115243	0.00834286	0.00606827	0.00684203	0.0230013	0.0290674	0.0188536	Two-component system response regulator ArcA (Fragment) OS=Alteromonas sp. OX=232 GN=DEH24_16415 PE=4 SV=1	0.00514339	0.00678446	0.0192113	0.00589124	0.00708439	0.0236408	1.32	3.74
A0A359K8V9	2	2	8.32946	DUF1329 domain-containing protein OS=Alteromonas sp. OX=232 GN=DEH24_17975 PE=4 SV=1	144585	1.17442e+06	152140	4.27574e+06	744238	1.92937e+07	491226	612742	3.54966e+06	206002	2.47798e+06	115324	267690	1.94492e+07	2.25853e+07	244375	952101	1.70475e+06	0.000352161	0.00302322	0.000558412	0.00566623	0.00292154	0.0336074	0.00197449	0.00661946	0.00476448	0.000433913	0.00380266	0.0010612	0.000556308	0.0338712	0.025918	0.00214415	0.00527208	0.00304589	DUF1329 domain-containing protein OS=Alteromonas sp. OX=232 GN=DEH24_17975 PE=4 SV=1	0.00131126	0.014065	0.00445281	0.00176593	0.0201152	0.00348737	10.73	3.4
A0A359KBF7	7	7	26.7582	Malate dehydrogenase OS=Alteromonas sp. OX=232 GN=mdh PE=3 SV=1	6.7329e+06	5.1121e+06	7.19956e+06	2.63968e+07	5.6447e+06	3.89483e+07	1.50022e+07	2.96136e+06	5.90344e+07	4.82436e+06	4.81543e+06	2.91118e+06	1.48459e+07	4.4289e+07	6.59851e+07	5.26131e+06	8.78002e+06	3.89592e+07	0.0163991	0.0131596	0.0264252	0.0349812	0.0221586	0.0678433	0.0603014	0.0319916	0.0792381	0.0101618	0.00738966	0.0267883	0.0308525	0.0771301	0.0757218	0.0461629	0.0486177	0.0696087	Malate dehydrogenase OS=Alteromonas sp. OX=232 GN=mdh PE=3 SV=1	0.0186613	0.041661	0.057177	0.0147799	0.0612348	0.0547964	2.23	3.06
A0A359K6K0	2	2	6.39965	Succinate dehydrogenase flavoprotein subunit (Fragment) OS=Alteromonas sp. OX=232 GN=DEH24_11265 PE=3 SV=1	24589.3	6851.35	7797.07	83766.8	3099.52	145179	27592.4	2134.41	133825	14665.8	11997.9	4932.4	16247.7	127188	151091	12938	22136.8	148218	5.98914e-05	1.76368e-05	2.86182e-05	0.000111008	1.21673e-05	0.000252884	0.000110908	2.3058e-05	0.000179625	3.08913e-05	1.84117e-05	4.53875e-05	3.37657e-05	0.000221501	0.000173386	0.000113518	0.000122578	0.000264822	Succinate dehydrogenase flavoprotein subunit (Fragment) OS=Alteromonas sp. OX=232 GN=DEH24_11265 PE=3 SV=1	3.53821e-05	0.000125353	0.00010453	3.15635e-05	0.000142884	0.000166973	3.54	2.95
A0A359K381	2	2	5.75083	60 kDa chaperonin (Fragment) OS=Alteromonas sp. OX=232 GN=groEL PE=3 SV=1	261630	720524	681913	1.00382e+06	1.19294e+06	1.53271e+06	984105	657216	2.20128e+06	615712	1.06477e+06	231734	500217	1.73414e+06	2.68599e+06	138399	460622	1.99229e+06	0.000637244	0.00185478	0.00250288	0.00133026	0.00468294	0.00266981	0.00395563	0.00709992	0.00295464	0.0012969	0.00163397	0.00213239	0.00103954	0.00302004	0.00308233	0.00121432	0.00255061	0.00355963	60 kDa chaperonin (Fragment) OS=Alteromonas sp. OX=232 GN=groEL PE=3 SV=1	0.00166497	0.00289434	0.00467006	0.00168775	0.00238064	0.00244152	1.74	2.8
A0A359K0D0	5	5	21.8868	TonB-dependent receptor OS=Alteromonas sp. OX=232 GN=DEH24_02850 PE=3 SV=1	2.20932e+06	4.72661e+06	3.36953e+06	1.83967e+07	3.63703e+06	1.4512e+08	4.65722e+06	3.16298e+06	2.01305e+07	2.1562e+06	8.44015e+06	3.72073e+06	5.53804e+06	1.31644e+08	1.00131e+08	2.94834e+06	4.63434e+06	1.03832e+07	0.00538117	0.0121673	0.0123674	0.0243794	0.0142773	0.252781	0.0187197	0.0341697	0.0270199	0.0045417	0.0129521	0.0342378	0.0115091	0.229261	0.114906	0.0258688	0.0256618	0.0185517	TonB-dependent receptor OS=Alteromonas sp. OX=232 GN=DEH24_02850 PE=3 SV=1	0.00997197	0.0971459	0.0266365	0.0172439	0.118558	0.0233608	9.74	2.67
A0A359K2W9	2	2	5.82143	50S ribosomal protein L21 OS=Alteromonas sp. OX=232 GN=rplU PE=3 SV=1	514047	979927	195327	3.49602e+06	536990	3.59086e+06	787587	492162	1.7241e+06	506516	1.51601e+06	238502	1.26195e+06	4.58513e+06	4.55081e+06	243204	1.55245e+06	1.92632e+06	0.00125205	0.00252254	0.000716924	0.00463294	0.00210798	0.00625486	0.00316572	0.00531683	0.00231415	0.0010669	0.00232644	0.00219467	0.00262255	0.00798509	0.00522232	0.00213388	0.00859637	0.00344176	50S ribosomal protein L21 OS=Alteromonas sp. OX=232 GN=rplU PE=3 SV=1	0.00149717	0.00433193	0.0035989	0.00186267	0.00527666	0.004724	2.89	2.4
A0A359K568	2	2	7.31275	ATP synthase subunit beta OS=Alteromonas sp. OX=232 GN=atpD PE=3 SV=1	227981	288778	424254	1.5108e+06	570040	1.05151e+06	229738	211166	2.45682e+06	92964	791128	996338	317236	958011	6.16326e+06	200473	217985	845802	0.000555285	0.000743377	0.00155717	0.00200212	0.00223772	0.00183161	0.000923436	0.00228123	0.00329763	0.000195814	0.00121405	0.0091682	0.000659275	0.0016684	0.0070727	0.00175895	0.00120705	0.0015112	ATP synthase subunit beta OS=Alteromonas sp. OX=232 GN=atpD PE=3 SV=1	0.000951945	0.00202382	0.00216743	0.00352602	0.00313346	0.0014924	2.13	2.28
A0A359K8B9	5	5	14.154	50S ribosomal subunit assembly factor BipA OS=Alteromonas sp. OX=232 GN=typA PE=3 SV=1	244921	544249	237938	411215	415121	865910	407869	90247.5	2.72249e+06	195086	1.35162e+06	230346	273478	645060	2.54883e+06	184437	357548	827948	0.000596547	0.00140101	0.000873324	0.000544944	0.00162958	0.00150831	0.00163943	0.000974945	0.00365422	0.000410918	0.00207417	0.00211962	0.000568336	0.00112338	0.00292494	0.00161826	0.00197985	0.0014793	50S ribosomal subunit assembly factor BipA OS=Alteromonas sp. OX=232 GN=typA PE=3 SV=1	0.000956961	0.00122761	0.00208953	0.0015349	0.00153889	0.00169247	1.28	2.18
A0A359K334	2	2	6.46724	Inosine-5'-monophosphate dehydrogenase OS=Alteromonas sp. OX=232 GN=guaB PE=3 SV=1	2.34231e+06	6.19305e+06	1.41231e+06	4.96021e+06	6.06799e+06	7.06445e+06	2.48487e+06	3.24994e+06	9.33195e+06	2.02969e+06	7.35641e+06	2.3311e+06	2.64641e+06	6.88884e+06	6.04549e+06	1.14511e+06	2.39342e+06	5.81247e+06	0.00570508	0.0159422	0.00518371	0.00657331	0.0238202	0.0123054	0.00998799	0.0351092	0.0125257	0.00427523	0.011289	0.0214505	0.00549972	0.0119971	0.00693755	0.0100473	0.0132531	0.0103852	Inosine-5'-monophosphate dehydrogenase OS=Alteromonas sp. OX=232 GN=guaB PE=3 SV=1	0.00894368	0.014233	0.0192076	0.0123382	0.00814477	0.0112285	1.59	2.15
A0A2D5LGS0	4	4	15.9658	Acyl carrier protein OS=Alteromonas sp. OX=232 GN=acpP PE=3 SV=1	1.99566e+06	2.19298e+06	3.27979e+07	1.57761e+07	2.40686e+07	3.3771e+07	1.36037e+07	1.21816e+07	2.93917e+07	1.63915e+06	7.56838e+06	2.33451e+07	7.04583e+06	2.85463e+07	134503124	8.19229e+06	7.56805e+06	2.21645e+07	0.00486075	0.00564521	0.120381	0.0209065	0.0944826	0.0588251	0.0546803	0.131598	0.0394505	0.00345262	0.0116143	0.214819	0.0146425	0.0497138	0.15435	0.0718794	0.0419066	0.0396015	Acyl carrier protein OS=Alteromonas sp. OX=232 GN=acpP PE=3 SV=1	0.0436289	0.0580714	0.0752428	0.0766286	0.0729022	0.0511292	1.33	1.72
A0A359K053	5	5	21.3567	Cysteine synthase OS=Alteromonas sp. OX=232 GN=cysK PE=3 SV=1	4.06364e+07	3.93219e+07	4.14812e+07	5.42388e+07	2.91485e+07	4.5508e+07	3.27158e+07	1.27237e+07	5.87807e+07	6.6363e+07	3.60606e+07	2.13864e+07	4.69163e+07	5.73431e+07	3.08997e+07	1.99119e+07	3.83186e+07	5.02829e+07	0.0989767	0.101223	0.152252	0.0718777	0.114424	0.0792696	0.131502	0.137454	0.0788976	0.139783	0.0553379	0.196795	0.0975005	0.0998641	0.0354592	0.174707	0.212182	0.0898408	Cysteine synthase OS=Alteromonas sp. OX=232 GN=cysK PE=3 SV=1	0.117484	0.0885238	0.115951	0.130639	0.0776079	0.15891	0.75	0.99
A0A359K6F8	2	2	8.52426	Flagellar motor protein MotA OS=Alteromonas sp. OX=232 GN=DEH24_13560 PE=3 SV=1	1.65537e+06	1.60269e+06	874858	1.04907e+06	447264	3.78559e+06	389603	375347	3.75224e+06	523128	1.50204e+06	309563	444316	4.26412e+06	4.79752e+06	578249	499514	1.40243e+06	0.00403191	0.00412566	0.00321106	0.00139023	0.00175576	0.00659404	0.00156601	0.00405488	0.00503639	0.00110189	0.002305	0.00284856	0.000923369	0.00742604	0.00550544	0.00507357	0.00276597	0.00250573	Flagellar motor protein MotA OS=Alteromonas sp. OX=232 GN=DEH24_13560 PE=3 SV=1	0.00378955	0.00324668	0.00355243	0.00208515	0.00461828	0.00344842	0.86	0.94
[truncated: 6 more columns]

## Sheet: Alteromonas in SS120 cultures
Accession	Peptide count	Unique peptides	Confidence score	Description	Light 1	Light 2	Light 3	Light 4	Light 5	Light Glu nM 1	Light Glu nM 2	Light Glu nM 3	Light Glu nM 4	Light Glu mM 1	Light Glu mM 2	Light Glu mM 3	Light Glu mM 4	Darkness 1	Darkness 2	Darkness 3	Darkness 4	Darkness 5	Darkness 6	Darkness Glu nM 1	Darkness Glu nM 2	Darkness Glu nM 3	Darkness Glu nM 4	Darkness Glu nM 5	Darkness Glu mM 1	Darkness Glu mM 2	Darkness Glu mM 3	Light 1	Light 3	Light 5	Light Glu nM 1	Light Glu nM 3	Light Glu nM 4	Light Glu mM 1	Light Glu mM 3	Light Glu mM 4	Darkness 1	Darkness 3	Darkness 5	Darkness Glu nM 1	Darkness Glu nM 3	Darkness Glu nM 5	Darkness Glu mM 1	Darkness Glu mM 2	Darkness Glu mM 3
A0A359KB39	2	2	7.49355	10 kDa chaperonin OS=Alteromonas sp. OX=232 GN=groES PE=3 SV=1	284646	107900	93933.4	127736	92920.1	9593.94	4654329	83369.4	355779	7102256	2033596	7625553	1944249	53148.5	77076.4	18989.9	30544.7	24449.8	231360	79547.7	389780	30288.5	28897.4	186120	246627	31942.8	243411	0.000521	7.4e-05	8.52e-05	1.43e-05	0.000101	0.000105	0.005548	0.00176	0.001205	7.07e-05	5.04e-05	5.96e-05	0.000129	4.92e-05	0.000187	0.000137	6.57e-05	0.000553
A0A359K307	2	2	11.2072	2-dehydro-3-deoxyphosphooctonate aldolase OS=Alteromonas sp. OX=232 GN=kdsA PE=3 SV=1	53244.2	146637	306926	73180.6	190245	100124	624950	170631	138610	3753138	252965	3861859	220637	70120.5	327292	34052.2	37451	58404.4	289663	136864	95735.6	66568.6	276571	166500	1695106	82966.1	309893	9.74e-05	0.000242	0.000174	0.000149	0.000207	4.09e-05	0.002932	0.000891	0.000137	9.33e-05	9.04e-05	0.000142	0.000221	0.000108	0.000168	0.000945	0.000171	0.000704
A0A359KBM7	5	5	25.9746	2-isopropylmalate synthase OS=Alteromonas sp. OX=232 GN=leuA PE=3 SV=1	90558.5	99411.2	97541.7	39434.4	153186	52867.9	218849	106641	488127	87162.2	870324	3314262	1411571	50956.8	38598.4	23738.8	37071.2	20511.4	2989840	48335.7	507540	53168.4	138693	95508.9	1688817	136411	239918	0.000166	7.69e-05	0.00014	7.87e-05	0.00013	0.000144	6.81e-05	0.000765	0.000875	6.78e-05	6.3e-05	5e-05	7.82e-05	8.64e-05	9.61e-05	0.000942	0.00028	0.000545
A0A359JZQ9	3	3	12.9029	2,3,4,5-tetrahydropyridine-2,6-dicarboxylate N-succinyltransferase OS=Alteromonas sp. OX=232 GN=dapD PE=3 SV=1	21281.3	39996.2	15572.9	4445.52	76911.3	9509.24	57061.6	26491.1	141863	4160979	3555926	11272164	2789977	2726.44	163712	1010.6	98152.8	9336.13	187839	5177.42	292764	844.089	99455.4	19443.5	4860739	626465	340671	3.89e-05	1.23e-05	7.05e-05	1.42e-05	3.22e-05	4.19e-05	0.00325	0.002602	0.001729	3.63e-06	2.68e-06	2.28e-05	8.37e-06	1.37e-06	1.96e-05	0.00271	0.001288	0.000774
A0A359K585	2	2	12.3511	3-hydroxydecanoyl-[acyl-carrier-protein] dehydratase OS=Alteromonas sp. OX=232 GN=fabA PE=3 SV=1	30316.3	33376.2	18466.2	6034.07	70991.6	11700.2	82003.4	28445.2	68318.2	5965093	3091638	14380980	928273	11612.3	45709.7	7245.96	19314.5	14526.2	76476.6	17555.4	558070	18247.9	28071.5	18515.1	347567	705860	39835.4	5.55e-05	1.46e-05	6.51e-05	1.74e-05	3.46e-05	2.02e-05	0.00466	0.003319	0.000575	1.55e-05	1.92e-05	3.54e-05	2.84e-05	2.97e-05	1.86e-05	0.000194	0.001451	9.05e-05
A0A359K9E8	4	4	15.7755	3-isopropylmalate dehydrogenase OS=Alteromonas sp. OX=232 GN=leuB PE=3 SV=1	144697	314517	601450	274939	692793	305613	909933	493967	2434950	1223653	3261340	25464129	2984001	76457.8	230950	43257.9	277877	118236	476347	144306	519485	151134	871456	220489	5864783	2374356	353168	0.000265	0.000474	0.000635	0.000455	0.0006	0.000719	0.000956	0.005877	0.001849	0.000102	0.000115	0.000288	0.000233	0.000246	0.000222	0.00327	0.004881	0.000802
A0A359K1K0	2	2	8.21295	3-oxoacyl-[acyl-carrier-protein] synthase 3 OS=Alteromonas sp. OX=232 GN=fabH PE=3 SV=1	4187.07	33421.9	51264.7	3614.84	14909.6	102559	112842	66213.6	39449	1134367	338947	856377	342003	47834.7	76083.1	21656.8	69776.2	27830.5	26073.5	75412.3	42934.8	13942.8	89506.3	97353.2	729424	37625.6	58024.9	7.66e-06	4.04e-05	1.37e-05	0.000153	8.04e-05	1.16e-05	0.000886	0.000198	0.000212	6.36e-05	5.75e-05	6.78e-05	0.000122	2.27e-05	9.8e-05	0.000407	7.73e-05	0.000132
A0A359K8U1	2	2	10.5548	3,4-dihydroxy-2-butanone 4-phosphate synthase OS=Alteromonas sp. OX=232 GN=ribB PE=3 SV=1	9121.65	12943.7	6891.35	6237.26	66773.5	16730.1	165951	38628.8	38701.2	1639610	55764.3	3573532	19601.7	3597.16	19858.9	3092.22	33101.7	12196.8	156832	3839.1	17922.7	2450.91	41462.9	6689.78	150050	320543	25778.1	1.67e-05	5.43e-06	6.12e-05	2.49e-05	4.69e-05	1.14e-05	0.001281	0.000825	1.21e-05	4.79e-06	8.21e-06	2.97e-05	6.21e-06	3.98e-06	6.73e-06	8.37e-05	0.000659	5.85e-05
A0A359K5U3	2	2	15.4607	30S ribosomal protein S1 (Fragment) OS=Alteromonas sp. OX=232 GN=rpsA PE=4 SV=1	106768	268151	673234	343266	400513	128127	644792	471082	737687	18544565	1451472	25886955	640922	105119	151207	97837.4	155571	163066	931346	191136	184981	97695.2	131944	471340	3636009	122597	168352	0.000195	0.000531	0.000367	0.000191	0.000572	0.000218	0.014486	0.005975	0.000397	0.00014	0.00026	0.000397	0.000309	0.000159	0.000474	0.002027	0.000252	0.000382
A0A359K3G1	2	2	6.66995	30S ribosomal protein S1 (Fragment) OS=Alteromonas sp. OX=232 GN=rpsA PE=4 SV=1	275925	287651	290159	299203	149198	144841	301162	282997	422418	356863	1231784	6994072	466156	224425	151182	25456.8	47098.2	243162	15313.4	241846	909211	133423	127860	327999	170584	263199	40860.5	0.000505	0.000229	0.000137	0.000216	0.000344	0.000125	0.000279	0.001614	0.000289	0.000299	6.76e-05	0.000593	0.000391	0.000217	0.00033	9.51e-05	0.000541	9.28e-05
A0A359KAH9	2	2	9.52686	30S ribosomal protein S2 (Fragment) OS=Alteromonas sp. OX=232 GN=rpsB PE=3 SV=1	46930.2	2954.52	507.384	175.452	10817.5	71061.9	20372.6	44154.2	29917.6	133034	946190	4326732	1264317	0.111359	3834.88	5155.79	31883.8	32447.2	57580.3	17167.7	85186.1	2506.26	7305.72	17429.5	469606	329288	82515.2	8.59e-05	4e-07	9.92e-06	0.000106	5.36e-05	8.83e-06	0.000104	0.000999	0.000783	1.48e-10	1.37e-05	7.91e-05	2.78e-05	4.07e-06	1.75e-05	0.000262	0.000677	0.000187
A0A359K9D0	3	3	12.2582	4-hydroxy-3-methylbut-2-en-1-yl diphosphate synthase (flavodoxin) OS=Alteromonas sp. OX=232 GN=ispG PE=3 SV=1	3979.01	418.336	7192.88	6092.36	22475.2	253.69	22680.5	2911.31	12334.3	0	322224	3004167	217849	11693	20872	5111.58	18163.2	2663.43	5143.17	11459.2	31982.6	7611.57	9475.95	8744.17	136143	40167.5	1584.43	7.28e-06	5.67e-06	2.06e-05	3.78e-07	3.54e-06	3.64e-06	0	0.000693	0.000135	1.56e-05	1.36e-05	6.49e-06	1.85e-05	1.24e-05	8.8e-06	7.59e-05	8.26e-05	3.6e-06
A0A359KCF1	2	2	7.39927	50S ribosomal protein L1 (Fragment) OS=Alteromonas sp. OX=232 GN=rplA PE=4 SV=1	15499.7	161067	113287	89735.7	86672.6	59254.6	3401207	190439	333271	13361.8	1348781	6666301	417613	50927.1	110011	54369.9	39388.8	220873	1456867	196622	76257.3	81093.3	8979.84	189045	602585	182358	25951.6	2.84e-05	8.93e-05	7.95e-05	8.82e-05	0.000231	9.84e-05	1.04e-05	0.001539	0.000259	6.78e-05	0.000144	0.000538	0.000318	0.000132	0.00019	0.000336	0.000375	5.89e-05
A0A2D5LJN7	5	5	19.715	50S ribosomal protein L11 OS=Alteromonas sp. OX=232 GN=rplK PE=3 SV=1	7005946	10530231	17110287	7998301	23097529	10064101	17424041	12786736	40548623	17917844	39607887	129000000	25459682	4891930	13288140	3101337	7192669	5120811	13937178	9646853	17933439	7640830	10899394	9906478	45520703	10857011	16116525	0.012818	0.013485	0.021185	0.014988	0.015535	0.011973	0.013997	0.029804	0.015775	0.006509	0.008233	0.01248	0.015599	0.012419	0.009968	0.025378	0.022317	0.036605
A0A359KA81	3	3	23.371	50S ribosomal protein L13 OS=Alteromonas sp. OX=232 GN=rplM PE=3 SV=1	696027	473774	1357950	340399	1989430	797338	3092048	571607	2748969	7518586	12219837	65663132	8366977	284856	1601550	79571.7	518494	612819	2210401	358676	3114407	191362	866400	707111	7363750	2345555	3284027	0.001273	0.00107	0.001825	0.001187	0.000694	0.000812	0.005873	0.015156	0.005184	0.000379	0.000211	0.001493	0.00058	0.000311	0.000712	0.004105	0.004821	0.007459
A0A359K7S7	2	2	8.04077	50S ribosomal protein L19 OS=Alteromonas sp. OX=232 GN=rplS PE=3 SV=1	357024	510472	814129	273030	822672	652961	305480	346594	527747	541420	760454	10329944	4365853	164257	839771	71704.4	172759	241871	946250	399910	503670	331150	605754	543900	1720874	711656	1373408	0.000653	0.000642	0.000755	0.000972	0.000421	0.000156	0.000423	0.002384	0.002705	0.000219	0.00019	0.000589	0.000647	0.000538	0.000547	0.000959	0.001463	0.003119
A0A359K3M8	2	2	11.5472	50S ribosomal protein L27 OS=Alteromonas sp. OX=232 GN=rpmA PE=3 SV=1	86570.6	148065	281443	170157	498885	188035	567439	226059	443854	237949	3686954	8214697	3227918	100545	257014	52393.3	304177	113020	325961	106441	365159	98034.4	181668	256043	4088262	1045855	511349	0.000158	0.000222	0.000458	0.00028	0.000275	0.000131	0.000186	0.001896	0.002	0.000134	0.000139	0.000275	0.000172	0.000159	0.000258	0.002279	0.00215	0.001161
A0A359K8B9	12	12	73.8707	50S ribosomal subunit assembly factor BipA OS=Alteromonas sp. OX=232 GN=typA PE=3 SV=1	1625964	2009361	7397938	3101499	11658786	2219755	9027225	3945986	17952087	16939180	15708410	44415437	13222373	1231027	3728134	711317	2647754	2094951	6506195	1726037	4473864	2318171	1321111	3872964	22407715	2694920	2409076	0.002975	0.00583	0.010693	0.003306	0.004794	0.005301	0.013232	0.010252	0.008193	0.001638	0.001888	0.005106	0.002791	0.003768	0.003897	0.012492	0.00554	0.005472
A0A359K441	2	2	14.9489	Acetoacetyl-CoA reductase OS=Alteromonas sp. OX=232 GN=DEH24_05610 PE=3 SV=1	327219	307258	707262	262398	274368	448126	269547	329888	107142	664795	41751.8	321522	106991	525890	584187	150022	274954	236847	567407	455010	979960	327667	439133	688769	49042	37915.2	210652	0.000599	0.000557	0.000252	0.000667	0.000401	3.16e-05	0.000519	7.42e-05	6.63e-05	0.0007	0.000398	0.000577	0.000736	0.000533	0.000693	2.73e-05	7.79e-05	0.000478
A0A359KAW1	2	2	7.65661	Acetolactate synthase OS=Alteromonas sp. OX=232 GN=DEH24_21385 PE=3 SV=1	23966.3	102767	30522.9	56011.1	223062	31320.4	82984.1	115338	31599.8	81383.1	591425	1218291	762541	86056.9	131270	14616.5	3730.05	34605.6	46733.8	31281.6	34511.1	34534.2	13808.3	94907.8	105182	56448.1	482152	4.38e-05	2.41e-05	0.000205	4.66e-05	0.00014	9.33e-06	6.36e-05	0.000281	0.000472	0.000115	3.88e-05	8.43e-05	5.06e-05	5.61e-05	9.55e-05	5.86e-05	0.000116	0.001095
A0A359K1M2	8	8	41.9437	Acetyl-coenzyme A synthetase OS=Alteromonas sp. OX=232 GN=acs PE=3 SV=1	1059333	4979760	6030895	2629548	3341303	1995796	2557133	4168137	5192107	6046189	9234459	19816069	9304033	2570696	7716897	1583774	1013252	3167444	5743073	4149349	3599062	1441940	1756067	4945735	9166235	2642008	2740682	0.001938	0.004753	0.003065	0.002972	0.005064	0.001533	0.004723	0.004574	0.005765	0.00342	0.004204	0.007719	0.00671	0.002344	0.004977	0.00511	0.005431	0.006225
A0A359K084	8	8	32.6706	Aconitate hydratase B OS=Alteromonas sp. OX=232 GN=acnB PE=3 SV=1	9778710	4544624	4780925	7658049	5617766	5956194	5973565	3278216	4846382	5098215	2508984	13059006	13654584	4595347	6178793	1572414	751622	2265294	1304842	9165883	2565996	650120	1357476	13626052	9279479	3400304	3045032	0.017891	0.003768	0.005153	0.00887	0.003983	0.001431	0.003983	0.003014	0.008461	0.006114	0.004174	0.005521	0.014821	0.001057	0.013711	0.005173	0.006989	0.006916
A0A2D5LGS0	6	6	39.1493	Acyl carrier protein OS=Alteromonas sp. OX=232 GN=acpP PE=3 SV=1	2805283	1874474	1827172	1322881	4700558	11225563	9717069	2177722	12576708	122000000	68386799	248000000	78326650	1486033	4900953	970286	1798361	1871940	36719023	3401413	39187254	1782980	2995295	2867903	120000000	16971214	6364987	0.005132	0.00144	0.004311	0.016718	0.002646	0.003714	0.095165	0.057141	0.048533	0.001977	0.002576	0.004562	0.0055	0.002898	0.002886	0.066835	0.034885	0.014457
A0A359K020	2	2	6.92573	Adenylate kinase (Fragment) OS=Alteromonas sp. OX=232 GN=DEH24_02300 PE=3 SV=1	214967	279749	813308	242735	1103966	270593	1227203	568518	1728395	9907670	11923184	17624462	11432744	204171	491357	112224	318306	478784	536945	399052	575063	291203	986022	494232	20338452	4322985	2286359	0.000393	0.000641	0.001013	0.000403	0.000691	0.00051	0.007739	0.004068	0.007084	0.000272	0.000298	0.001167	0.000645	0.000473	0.000497	0.011339	0.008886	0.005193
A0A359K825	3	3	10.001	Adenylosuccinate lyase OS=Alteromonas sp. OX=232 GN=DEH24_15900 PE=3 SV=1	2868542	2552896	3832432	2735077	1944146	2905936	2375710	3642323	3344473	8396046	9850656	26396881	5075735	437369	4201295	996710	1221497	1596733	3761335	2855081	3563568	475602	4169260	3289818	2493619	5113513	3682585	0.005248	0.00302	0.001783	0.004328	0.004425	0.000988	0.006559	0.006093	0.003145	0.000582	0.002646	0.003891	0.004617	0.000773	0.00331	0.00139	0.010511	0.008364
A0A359K126	3	3	10.1495	Adenylyl-sulfate kinase OS=Alteromonas sp. OX=232 GN=cysC PE=3 SV=1	542554	584459	210398	91814.9	222364	200084	920175	379867	736270	1476882	1255919	6983586	1159960	99530.5	594034	289358	261482	92492.6	2969266	261394	328408	245261	778724	227115	2933479	448950	793664	0.000993	0.000166	0.000204	0.000298	0.000462	0.000217	0.001154	0.001612	0.000719	0.000132	0.000768	0.000225	0.000423	0.000399	0.000229	0.001635	0.000923	0.001803
A0A359K3R5	2	2	16.7887	Alanine dehydrogenase OS=Alteromonas sp. OX=232 GN=ald PE=3 SV=1	63665.2	76810.7	200223	59708.3	154182	109002	243939	150044	219870	1785273	534128	5386416	162355	25383.1	100778	25192.7	57911.9	54301.1	342959	89287.3	187801	76748.5	142229	105140	744048	86737.7	35725	0.000116	0.000158	0.000141	0.000162	0.000182	6.49e-05	0.001395	0.001243	0.000101	3.38e-05	6.69e-05	0.000132	0.000144	0.000125	0.000106	0.000415	0.000178	8.11e-05
A0A359K3B3	4	4	19.3281	Alanine--tRNA ligase OS=Alteromonas sp. OX=232 GN=alaS PE=3 SV=1	111807	235747	230554	84004.6	315530	533382	427804	80296.5	621198	1315380	3223364	7607339	3150704	90525.2	370914	64149.3	130685	49659.2	1964295	212081	1377116	116381	462497	226924	3296360	1018787	673878	0.000205	0.000182	0.000289	0.000794	9.76e-05	0.000183	0.001028	0.001756	0.001952	0.00012	0.00017	0.000121	0.000343	0.000189	0.000228	0.001838	0.002094	0.001531
A0A359K159	5	5	26.8824	Alkyl hydroperoxide reductase C OS=Alteromonas sp. OX=232 GN=DEH24_01620 PE=3 SV=1	463685	299424	289294	170478	638461	551179	501730	976898	728891	13442171	30927441	71407473	27899061	125486	748810	87097.1	158672	382155	1557660	226021	456924	113708	209202	460466	10330325	8659260	8131757	0.000848	0.000228	0.000586	0.000821	0.001187	0.000215	0.0105	0.016482	0.017287	0.000167	0.000231	0.000931	0.000365	0.000185	0.000463	0.005759	0.0178	0.01847
A0A359K7Z8	2	2	5.85505	Aminotransferase OS=Alteromonas sp. OX=232 GN=DEH24_16445 PE=3 SV=1	200752	70664.6	266777	124145	571435	235459	689668	206947	812786	793527	2554398	3826745	3062798	183733	697101	83856.2	212554	140929	643053	200574	274443	169041	270762	328162	3182913	768903	308153	0.000367	0.00021	0.000524	0.000351	0.000251	0.00024	0.00062	0.000883	0.001898	0.000244	0.000223	0.000343	0.000324	0.000275	0.00033	0.001774	0.001581	0.0007
A0A359JZQ6	3	3	10.5368	Arginine--tRNA ligase OS=Alteromonas sp. OX=232 GN=argS PE=3 SV=1	269130	70615.6	525419	251152	886373	338799	412560	268246	1386482	2150441	1728119	3318491	2111045	122235	107640	144889	63917.8	162426	448368	592925	979956	52623.1	118377	434008	2803945	490593	2703853	0.000492	0.000414	0.000813	0.000505	0.000326	0.000409	0.00168	0.000766	0.001308	0.000163	0.000385	0.000396	0.000959	8.55e-05	0.000437	0.001563	0.001008	0.006141
A0A359K7X4	3	3	24.0881	Asparagine--tRNA ligase OS=Alteromonas sp. OX=232 GN=asnS PE=3 SV=1	88225.8	229299	773957	248466	672058	882195	419123	211681	812892	3307416	4303731	7830280	3576607	150615	448443	54941.8	65638.6	89780.1	868036	486684	155876	292061	678000	270777	4935100	390493	142823	0.000161	0.00061	0.000616	0.001314	0.000257	0.00024	0.002584	0.001807	0.002216	0.0002	0.000146	0.000219	0.000787	0.000475	0.000272	0.002751	0.000803	0.000324
A0A359K499	2	2	8.88261	Aspartate transcarbamylase OS=Alteromonas sp. OX=232 GN=DEH24_08800 PE=3 SV=1	15853.5	15741.6	54687	6640.11	38087.3	12426	75588.4	19484.5	113991	7769.47	673235	1185587	424998	4415.23	13571.9	2958.6	21056.3	4452.34	46426.8	18589.4	45499.5	11137.9	15300.1	31425.8	788627	90439.6	23326.5	2.9e-05	4.31e-05	3.49e-05	1.85e-05	2.37e-05	3.37e-05	6.07e-06	0.000274	0.000263	5.87e-06	7.85e-06	1.09e-05	3.01e-05	1.81e-05	3.16e-05	0.00044	0.000186	5.3e-05
A0A359K070	2	2	7.37357	Aspartate-semialdehyde dehydrogenase OS=Alteromonas sp. OX=232 GN=asd PE=3 SV=1	215715	353667	693304	231357	938291	719830	2581942	368484	1625825	9967067	8384785	31691303	10117414	286065	900758	195401	539342	264010	8041998	349696	1797415	302260	444882	525090	6909705	1884647	3483111	0.000395	0.000546	0.000861	0.001072	0.000448	0.00048	0.007786	0.007315	0.006269	0.000381	0.000519	0.000643	0.000565	0.000491	0.000528	0.003852	0.003874	0.007911
A0A359K568	7	7	50.2522	ATP synthase subunit beta OS=Alteromonas sp. OX=232 GN=atpD PE=3 SV=1	34029948	49555293	82852562	36142471	126000000	56099254	291000000	63884083	374000000	14523775	10391007	47498102	6175196	30792436	103000000	14639076	50691531	26351374	191000000	40995323	193000000	39562874	159000000	68150946	29976346	2381237	2855513	0.062259	0.065296	0.115598	0.083547	0.077613	0.110379	0.011345	0.010963	0.003826	0.040971	0.038862	0.06422	0.06629	0.064302	0.068576	0.016712	0.004895	0.006486
A0A359K7E3	5	5	21.1642	ATP-sulfurylase small subunit (Fragment) OS=Alteromonas sp. OX=232 GN=DEH24_11560 PE=3 SV=1	694815	698833	1110220	474263	2112090	497413	2446753	1080108	3668821	8204612	6491901	9638061	5809319	343309	2493292	153603	561238	309651	1256940	752248	760117	367044	485943	718946	7418179	3293647	1056655	0.001271	0.000875	0.001937	0.000741	0.001312	0.001083	0.006409	0.002225	0.0036	0.000457	0.000408	0.000755	0.001216	0.000597	0.000723	0.004136	0.00677	0.0024
A0A359K1I4	2	2	9.00232	Beta sliding clamp OS=Alteromonas sp. OX=232 GN=DEH24_01275 PE=3 SV=1	14364.7	7706.97	11345.1	2656.73	8586.95	13661.3	18205.5	3448.01	17633.2	1529825	1525597	2040154	1105181	4288.27	8864.35	2155.61	5648.15	2107.55	178882	17503.1	123360	1790.72	13767.3	4832.72	1771160	173149	73952.6	2.63e-05	8.94e-06	7.88e-06	2.03e-05	4.19e-06	5.21e-06	0.001195	0.000471	0.000685	5.71e-06	5.72e-06	5.14e-06	2.83e-05	2.91e-06	4.86e-06	0.000987	0.000356	0.000168
A0A359K934	2	2	6.46831	Beta-ketoacyl-ACP synthase I OS=Alteromonas sp. OX=232 GN=DEH24_18145 PE=3 SV=1	91197.6	72517.6	114906	43612.4	379258	65907.3	786035	70795.6	2148043	2025474	3036867	6667625	870784	28164.7	136590	30812.8	138293	81975.7	805199	108391	133674	94135.2	1328173	132395	2111685	801128	414794	0.000167	9.06e-05	0.000348	9.82e-05	8.6e-05	0.000634	0.001582	0.001539	0.00054	3.75e-05	8.18e-05	0.0002	0.000175	0.000153	0.000133	0.001177	0.001647	0.000942
A0A359K2G9	2	2	6.93943	Bifunctional aspartokinase/homoserine dehydrogenase OS=Alteromonas sp. OX=232 GN=DEH24_06550 PE=3 SV=1	119379	81840.6	169354	35388.9	167014	133705	460932	73097.3	274894	230528	973729	3465625	1470641	48238.2	205345	36147.3	52638.4	34970	280143	215255	83628.2	44602.6	63913.4	76836.5	731566	208038	567866	0.000218	0.000133	0.000153	0.000199	8.88e-05	8.12e-05	0.00018	0.0008	0.000911	6.42e-05	9.6e-05	8.52e-05	0.000348	7.25e-05	7.73e-05	0.000408	0.000428	0.00129
A0A359K6K3	5	5	32.9328	Bifunctional purine biosynthesis protein PurH OS=Alteromonas sp. OX=232 GN=purH PE=3 SV=1	5543361	3443743	8889937	3191964	11060912	5651076	14639541	6829841	15196489	5955071	6979800	25384424	4797048	4428825	2062417	1824798	3577760	2315573	7913539	7069068	4290014	5347213	6200570	5466511	10673286	1169044	2191633	0.010142	0.007006	0.010145	0.008416	0.008298	0.004487	0.004652	0.005859	0.002972	0.005893	0.004844	0.005643	0.011431	0.008691	0.005501	0.00595	0.002403	0.004978
A0A359JZP2	15	15	86.8885	Chaperone protein DnaK OS=Alteromonas sp. OX=232 GN=dnaK PE=2 SV=1	1594515	3101393	4413342	946195	4421412	1780737	14165318	1944107	10594386	49538982	30080092	114000000	44329207	1427284	5753416	626300	2497954	1244864	7819607	2351255	11897138	1460740	19413932	2363876	61538451	8919685	5224449	0.002917	0.003478	0.004055	0.002652	0.002362	0.003128	0.038698	0.026342	0.027467	0.001899	0.001663	0.003034	0.003802	0.002374	0.002379	0.034308	0.018335	0.011866
A0A359K737	3	3	17.8813	Chemotaxis protein CheW OS=Alteromonas sp. OX=232 GN=DEH24_14130 PE=4 SV=1	438801	442754	876896	326498	602758	209114	947651	146987	818295	11639611	5984567	20185048	8396773	120262	326693	53981	200244	139954	3163484	229583	1048969	76543.6	578777	600315	7968355	2427215	1078582	0.000803	0.000691	0.000553	0.000311	0.000179	0.000242	0.009092	0.004659	0.005203	0.00016	0.000143	0.000341	0.000371	0.000124	0.000604	0.004442	0.004989	0.00245
A0A359K8X0	2	2	7.49447	Chemotaxis protein CheY OS=Alteromonas sp. OX=232 GN=DEH24_17180 PE=4 SV=1	109.061	98.0812	1779.21	211.238	411.636	3455.5	12832	231.203	406.788	4764.69	68510.1	1323461	175133	336.437	1662.75	256.295	517.336	359.195	18588.2	1012.91	3925.78	969.168	0	0	254144	10696.9	127567	2e-07	1.4e-06	3.78e-07	5.15e-06	2.81e-07	1.2e-07	3.72e-06	0.000305	0.000109	4.48e-07	6.8e-07	8.75e-07	1.64e-06	1.58e-06	0	0.000142	2.2e-05	0.00029
A0A359K1Y4	4	4	30.0914	Citrate synthase OS=Alteromonas sp. OX=232 GN=gltA PE=3 SV=1	819925	849502	594798	449742	882448	968071	2523594	206276	1529653	958204	5510771	10841604	11703672	269777	416330	382130	779632	448163	798495	431171	732390	478325	895704	586428	7586297	2456975	1756858	0.0015	0.000469	0.000809	0.001442	0.000251	0.000452	0.000749	0.002502	0.007252	0.000359	0.001014	0.001092	0.000697	0.000777	0.00059	0.004229	0.00505	0.00399
A0A359JZ44	2	2	7.4052	Clp R domain-containing protein (Fragment) OS=Alteromonas sp. OX=232 GN=DEH24_00190 PE=3 SV=1	3857090	7966422	17016634	7013372	27874455	5307440	46486797	11416075	45194533	2140055	1578111	6483750	1809000	5253337	14472355	2232261	7908352	4204034	13363227	6290794	21630890	5633795	24886317	10374990	896107	617047	986000	0.007057	0.013411	0.025566	0.007904	0.013869	0.013345	0.001672	0.001497	0.001121	0.00699	0.005926	0.010245	0.010172	0.009157	0.01044	0.0005	0.001268	0.002239
A0A359K805	2	2	8.18224	Competence protein ComFB OS=Alteromonas sp. OX=232 GN=DEH24_13535 PE=4 SV=1	8419.25	10871.2	28168.9	2071.6	30347.2	17545.3	104397	22133.5	11730.4	730995	31934.8	1097254	37119.3	1369.29	22287.8	3851.88	10782.1	7592.99	55328.1	10640	14187.4	17947.7	46475.7	7283.28	106865	57154.3	42647.1	1.54e-05	2.22e-05	2.78e-05	2.61e-05	2.69e-05	3.46e-06	0.000571	0.000253	2.3e-05	1.82e-06	1.02e-05	1.85e-05	1.72e-05	2.92e-05	7.33e-06	5.96e-05	0.000117	9.69e-05
A0A359K053	4	4	24.2572	Cysteine synthase OS=Alteromonas sp. OX=232 GN=cysK PE=3 SV=1	8568214	9039949	20278652	11787138	40564583	11925602	43057933	17173175	55484826	19213391	15359907	54391160	13748767	7736234	23847597	4174870	8900135	7632191	30057622	12491947	15400712	11554861	23087910	17065330	20740834	4938573	4638378	0.015676	0.015982	0.037205	0.01776	0.020864	0.016383	0.015009	0.012554	0.008519	0.010293	0.011083	0.0186	0.0202	0.01878	0.017172	0.011563	0.010151	0.010535
A0A359K358	3	3	9.26424	Dihydrolipoyl dehydrogenase (Fragment) OS=Alteromonas sp. OX=232 GN=DEH24_07870 PE=4 SV=1	121044	139431	329187	110581	396608	186016	647147	250715	1845682	1393370	4872584	22178278	4587978	81612.9	219711	39621.4	140863	112976	287775	120661	415856	111851	350817	149646	10238684	1330069	1557701	0.000221	0.000259	0.000364	0.000277	0.000305	0.000545	0.001088	0.005119	0.002843	0.000109	0.000105	0.000275	0.000195	0.000182	0.000151	0.005708	0.002734	0.003538
A0A359KBQ3	6	6	35.8839	Dihydroxy-acid dehydratase OS=Alteromonas sp. OX=232 GN=ilvD PE=3 SV=1	184186	184425	563721	203548	818599	164935	775280	203494	969557	3779416	5307147	22902037	6587233	89286.6	710092	154705	245290	190536	761805	294325	282116	154942	572222	281750	9509768	697293	1716872	0.000337	0.000444	0.000751	0.000246	0.000247	0.000286	0.002952	0.005286	0.004082	0.000119	0.000411	0.000464	0.000476	0.000252	0.000284	0.005302	0.001433	0.0039
A0A359K964	2	2	5.82795	DNA ligase OS=Alteromonas sp. OX=232 GN=ligA PE=3 SV=1	4476.6	2200.54	8670.76	1431.08	2218.88	4814.71	26877.7	8367.02	36355.3	493286	87926.2	935234	121076	4055.1	17873.6	1410.6	1756.16	3011.88	24816.7	1563.62	13452	2716.87	12346	6709.75	150507	85018.6	55351.5	8.19e-06	6.83e-06	2.04e-06	7.17e-06	1.02e-05	1.07e-05	0.000385	0.000216	7.5e-05	5.4e-06	3.74e-06	7.34e-06	2.53e-06	4.42e-06	6.75e-06	8.39e-05	0.000175	0.000126
A0A359K8N1	2	2	6.55687	DNA polymerase I OS=Alteromonas sp. OX=232 GN=polA PE=3 SV=1	1896344	439688	4167821	1522393	7786585	2318066	8931333	3058231	9519146	996570	930972	4218013	558737	1447738	5214548	656915	1631531	1326427	4733505	2190310	2204803	1933564	3468893	3757965	574522	147623	112274	0.003469	0.003285	0.007142	0.003452	0.003715	0.002811	0.000778	0.000974	0.000346	0.001926	0.001744	0.003233	0.003542	0.003143	0.003781	0.00032	0.000303	0.000255
A0A359K8V9	3	3	12.6166	DUF1329 domain-containing protein OS=Alteromonas sp. OX=232 GN=DEH24_17975 PE=4 SV=1	248544	493580	1304860	306448	1115422	57717	1064522	529686	1492816	2829276	6017102	17483824	5235839	65882.6	396104	78968.9	224118	402368	2189617	243712	1184670	222614	811638	637819	7187555	1323835	1102947	0.000455	0.001028	0.001023	8.6e-05	0.000644	0.000441	0.00221	0.004035	0.003244	8.77e-05	0.00021	0.000981	0.000394	0.000362	0.000642	0.004007	0.002721	0.002505
A0A359K537	2	2	7.29312	Electron transfer flavoprotein subunit alpha OS=Alteromonas sp. OX=232 GN=DEH24_07385 PE=3 SV=1	190669	92653.1	54303.9	21268.3	116417	132516	599580	63742.6	468635	36449.1	183264	519553	1849746	30979.6	56422.5	7428.6	75797.8	60345.6	368235	14511.3	55903.2	22103.3	289536	61872.6	511234	92430.6	87456.4	0.000349	4.28e-05	0.000107	0.000197	7.74e-05	0.000138	2.85e-05	0.00012	0.001146	4.12e-05	1.97e-05	0.000147	2.35e-05	3.59e-05	6.23e-05	0.000285	0.00019	0.000199
A0A359K162	10	10	66.2403	Elongation factor G (Fragment) OS=Alteromonas sp. OX=232 GN=DEH24_03810 PE=4 SV=1	869566	1376025	1596169	780715	2524410	1449840	5007192	1352367	6367596	14338111	20572473	118000000	34464248	521006	1448560	351284	421882	1246706	3617448	1419687	3554237	996528	2886556	2191790	44765872	6847461	3423080	0.001591	0.001258	0.002315	0.002159	0.001643	0.00188	0.0112	0.027336	0.021355	0.000693	0.000933	0.003038	0.002296	0.00162	0.002205	0.024957	0.014075	0.007775
A0A359KA31	4	4	16.6049	Elongation factor Ts OS=Alteromonas sp. OX=232 GN=tsf PE=3 SV=1	736948	593081	526403	216675	836656	722679	1194763	580970	1691141	2211725	6223968	9248956	4252448	309887	1416618	191203	441671	502316	5007758	506592	936790	270717	479399	575561	2736722	1385838	1654102	0.001348	0.000415	0.000767	0.001076	0.000706	0.000499	0.001728	0.002135	0.002635	0.000412	0.000508	0.001224	0.000819	0.00044	0.000579	0.001526	0.002849	0.003757
A0A359K9E1	3	3	26.9397	Enolase OS=Alteromonas sp. OX=232 GN=eno PE=3 SV=1	8974138	13324814	21689278	9149234	32758019	9894835	40380910	15303211	56272241	26535005	39143291	102000000	48936176	7356835	21865549	4539795	13775636	7081449	28881571	8921978	25274459	8411186	22703948	15230677	77894771	15330492	11753489	0.016419	0.017093	0.030045	0.014736	0.018592	0.016616	0.020728	0.023617	0.030322	0.009789	0.012052	0.017258	0.014427	0.013671	0.015326	0.043426	0.031513	0.026696
A0A359K9B0	2	2	9.54998	Enoyl-[acyl-carrier-protein] reductase [NADH] OS=Alteromonas sp. OX=232 GN=fabV PE=3 SV=1	1978280	2060228	3521133	594911	1460190	2762917	7481405	397210	763057	282316	645627	3503357	1574383	324907	737284	470809	1175367	424425	2090440	3058569	654408	1419081	3344883	500522	3297479	663517	395961	0.003619	0.002775	0.001339	0.004115	0.000483	0.000225	0.000221	0.000809	0.000976	0.000432	0.00125	0.001034	0.004946	0.002306	0.000504	0.001838	0.001364	0.000899
A0A359K3Z2	2	2	6.29161	Excinuclease ABC subunit UvrA (Fragment) OS=Alteromonas sp. OX=232 GN=DEH24_08725 PE=4 SV=1	819338	756960	1409984	700010	3651992	752516	4316040	1766220	7040444	149031	193878	1426576	204559	533079	1842452	321728	1157782	635706	701781	877223	105493	873873	3756665	1317539	102293	16644.2	198323	0.001499	0.001111	0.00335	0.001121	0.002146	0.002079	0.000116	0.000329	0.000127	0.000709	0.000854	0.001549	0.001418	0.00142	0.001326	5.7e-05	3.42e-05	0.00045
A0A359KAY4	2	2	8.80497	Fatty acid metabolism regulator protein OS=Alteromonas sp. OX=232 GN=fadR PE=3 SV=1	80649.9	29374.5	26226.9	12878.8	37501.7	13182.6	73477.8	17867.2	247403	398926	67928.7	1892347	373375	1729.62	6321.37	1130.09	3359.86	955.217	62654.5	2461.65	33220.5	4935.27	9452.75	4420.01	651201	69142	16751	0.000148	2.07e-05	3.44e-05	1.96e-05	2.17e-05	7.31e-05	0.000312	0.000437	0.000231	2.3e-06	3e-06	2.33e-06	3.98e-06	8.02e-06	4.45e-06	0.000363	0.000142	3.8e-05
A0A359KC41	4	4	12.5314	Fe-S cluster assembly ATPase SufC OS=Alteromonas sp. OX=232 GN=sufC PE=3 SV=1	103354	277460	117555	86223.2	158391	156272	943755	159601	1019299	422922	269036	3106351	460906	67100.6	164076	87330.8	99290.9	48093.3	249574	98731.7	24121.3	295515	78033.5	149471	1437849	140422	669282	0.000189	9.26e-05	0.000145	0.000233	0.000194	0.000301	0.00033	0.000717	0.000286	8.93e-05	0.000232	0.000117	0.00016	0.00048	0.00015	0.000802	0.000289	0.00152
A0A359K9V0	2	2	7.23396	Fe-S cluster assembly protein SufB (Fragment) OS=Alteromonas sp. OX=232 GN=sufB PE=3 SV=1	312758	311758	582997	192249	687395	411246	1394340	370717	1052571	548471	442626	1270017	527021	216212	612818	160327	565146	273528	2185201	622474	539872	484915	1472156	478957	580802	432000	244900	0.000572	0.000459	0.00063	0.000612	0.00045	0.000311	0.000428	0.000293	0.000327	0.000288	0.000426	0.000667	0.001007	0.000788	0.000482	0.000324	0.000888	0.000556
A0A359K8J1	3	3	19.1957	Ferric uptake regulation protein OS=Alteromonas sp. OX=232 GN=fur PE=3 SV=1	225748	419527	162139	66115.8	395302	243119	1237278	104956	893788	10180422	7949606	17721329	7679689	178792	567361	115606	812379	186004	501747	191046	1009669	96927	578304	140105	13340400	1882333	536615	0.000413	0.000128	0.000363	0.000362	0.000128	0.000264	0.007953	0.00409	0.004759	0.000238	0.000307	0.000453	0.000309	0.000158	0.000141	0.007437	0.003869	0.001219
A0A359K339	2	2	11.5002	Flagellin OS=Alteromonas sp. OX=232 GN=DEH24_06795 PE=3 SV=1	1605764	2423903	2461922	2224491	2675914	2532076	523364	2706929	7079793	2680626	7903899	2606490	4349239	1401855	2428349	989019	1947835	1712597	4906215	2445468	2230329	824558	3793162	3259444	8905641	1538454	1400639	0.002938	0.00194	0.002454	0.003771	0.003289	0.00209	0.002094	0.000602	0.002695	0.001865	0.002626	0.004174	0.003954	0.00134	0.00328	0.004965	0.003162	0.003181
A0A359K565	5	5	19.6055	Fumarate hydratase class I OS=Alteromonas sp. OX=232 GN=DEH24_11340 PE=3 SV=1	118881	297971	503747	67631.6	192164	199255	1633693	69550.6	99253.8	137103	367234	1397656	1008011	25716.3	64085.7	66450.7	277344	50464.5	580948	125045	1127587	143812	336226	53951.3	935797	50550.9	82519.4	0.000217	0.000397	0.000176	0.000297	8.45e-05	2.93e-05	0.000107	0.000323	0.000625	3.42e-05	0.000176	0.000123	0.000202	0.000234	5.43e-05	0.000522	0.000104	0.000187
A0A359K867	5	5	20.3824	Glucose-6-phosphate 1-dehydrogenase OS=Alteromonas sp. OX=232 GN=zwf PE=3 SV=1	16255238	35180843	64865658	27130050	80892574	21001325	128000000	33906357	149000000	4718804	21762499	95873092	15973167	16234052	39126326	7911751	27346286	12894592	77852999	28679011	73320637	23815703	84472037	28344193	30487412	4790234	4036861	0.02974	0.051121	0.074194	0.031277	0.041193	0.044052	0.003686	0.022129	0.009897	0.0216	0.021003	0.031425	0.046374	0.038708	0.028521	0.016997	0.009847	0.009169
A0A359K180	2	2	8.13797	Glucose-6-phosphate isomerase (Fragment) OS=Alteromonas sp. OX=232 GN=DEH24_04200 PE=3 SV=1	41444.4	106803	106815	36176.7	108768	61230.9	131788	118854	90978.3	100364	4177924	8440476	5467624	36113.7	314938	31323.4	22379.7	125853	159668	40621.7	31471.9	64442	39518	263988	5173652	577487	214007	7.58e-05	8.42e-05	9.98e-05	9.12e-05	0.000144	2.69e-05	7.84e-05	0.001948	0.003388	4.81e-05	8.32e-05	0.000307	6.57e-05	0.000105	0.000266	0.002884	0.001187	0.000486
A0A359K582	3	3	14.9673	Glutamate synthase small subunit (Fragment) OS=Alteromonas sp. OX=232 GN=DEH24_11000 PE=4 SV=1	351350	289299	609876	246252	996499	320830	1047966	522300	1582415	2765929	3374803	9118302	2566321	180834	816307	87894.3	259195	175854	1057189	315293	454121	207505	685034	328470	3200203	656229	1150829	0.000643	0.000481	0.000914	0.000478	0.000635	0.000467	0.002161	0.002105	0.00159	0.000241	0.000233	0.000429	0.00051	0.000337	0.000331	0.001784	0.001349	0.002614
A0A359K885	6	6	39.728	Glycine dehydrogenase (decarboxylating) OS=Alteromonas sp. OX=232 GN=gcvP PE=3 SV=1	366828	488315	1196721	249554	685481	118490	1859723	218784	385146	2687456	3499035	13387877	1850573	157079	297400	226422	604362	163646	480501	564476	997652	490002	1380888	246714	3990949	403584	1024547	0.000671	0.000943	0.000629	0.000176	0.000266	0.000114	0.002099	0.00309	0.001147	0.000209	0.000601	0.000399	0.000913	0.000796	0.000248	0.002225	0.00083	0.002327
A0A359KAX0	3	3	9.07163	Glycine--tRNA ligase alpha subunit OS=Alteromonas sp. OX=232 GN=glyQ PE=3 SV=1	101193	83156.4	70961.1	30152.6	52244.5	124002	258109	56377.9	387803	908349	356404	212665	749845	19810.8	142521	26818.3	59088	74981.3	911404	30818	240784	35849.5	65690	154086	67730.6	289967	507548	0.000185	5.59e-05	4.79e-05	0.000185	6.85e-05	0.000115	0.00071	4.91e-05	0.000465	2.64e-05	7.12e-05	0.000183	4.98e-05	5.83e-05	0.000155	3.78e-05	0.000596	0.001153
A0A359K4G1	2	2	7.31327	Glycosyl transferase OS=Alteromonas sp. OX=232 GN=DEH24_09630 PE=4 SV=1	1260.88	10211.1	1351.75	827.57	4340.78	1157.29	37113.5	13641.7	890.091	1468.46	218413	1054702	202855	4968.7	1711.17	7341.07	31341.4	4365.98	38519.1	4152.22	33566.6	2695.24	4662.74	6289.81	154090	18073.8	28134.5	2.31e-06	1.07e-06	3.98e-06	1.72e-06	1.66e-05	2.63e-07	1.15e-06	0.000243	0.000126	6.61e-06	1.95e-05	1.06e-05	6.71e-06	4.38e-06	6.33e-06	8.59e-05	3.72e-05	6.39e-05
A0A359K340	5	5	26.5263	GMP synthase [glutamine-hydrolyzing] OS=Alteromonas sp. OX=232 GN=guaA PE=3 SV=1	1097998	652104	1331541	678827	2552700	1024114	2127972	1081648	7903714	12923658	2142251	14203498	2158431	365615	940126	288410	451525	397644	2402610	373176	925201	507772	1535195	760940	3949270	446348	409690	0.002009	0.001049	0.002341	0.001525	0.001314	0.002334	0.010095	0.003278	0.001337	0.000486	0.000766	0.000969	0.000603	0.000825	0.000766	0.002202	0.000917	0.000931
A0A359KCM1	2	2	12.0239	Histidine kinase (Fragment) OS=Alteromonas sp. OX=232 GN=DEH24_20610 PE=4 SV=1	213268	234876	983226	408637	866934	582783	1135783	983737	2353885	5466168	1851508	2665710	1419411	233588	247390	179129	168887	370006	1129217	419881	304147	544954	929950	481507	2968043	463361	782706	0.00039	0.000775	0.000795	0.000868	0.001195	0.000695	0.00427	0.000615	0.000879	0.000311	0.000476	0.000902	0.000679	0.000886	0.000485	0.001655	0.000952	0.001778
A0A359K9M5	4	4	14.0232	Histidine--tRNA ligase OS=Alteromonas sp. OX=232 GN=hisS PE=3 SV=1	81018.9	66165.6	141547	63270.2	176494	630108	394721	241623	1518269	3217905	1824712	4946102	1888871	57055.9	204076	37534.1	104535	114597	511449	227447	179423	79992.7	72122.1	108106	2706806	430539	775333	0.000148	0.000112	0.000162	0.000938	0.000294	0.000448	0.002514	0.001142	0.00117	7.59e-05	9.96e-05	0.000279	0.000368	0.00013	0.000109	0.001509	0.000885	0.001761
A0A359K496	2	2	6.58995	Histidinol dehydrogenase (Fragment) OS=Alteromonas sp. OX=232 GN=hisD PE=3 SV=1	3399.45	2699.78	20948.5	4059.06	17675.9	14970.8	56008.5	8532.5	24268.4	748454	86808.5	495855	252536	1587.97	32621.6	1695.52	0	1585.7	3223.26	5614.04	11196.8	4214.8	4311.4	1280.86	40545.6	19573.2	2987.65	6.22e-06	1.65e-05	1.62e-05	2.23e-05	1.04e-05	7.17e-06	0.000585	0.000114	0.000156	2.11e-06	4.5e-06	3.86e-06	9.08e-06	6.85e-06	1.29e-06	2.26e-05	4.02e-05	6.79e-06
A0A359K334	2	2	12.7631	Inosine-5'-monophosphate dehydrogenase OS=Alteromonas sp. OX=232 GN=guaB PE=3 SV=1	536531	322986	194877	69033.3	194257	181997	1433104	126644	342935	3376444	5536533	17443100	4304681	37838.9	290260	76945.9	274040	41151.9	274917	69246.5	1741634	170957	1808678	50469.4	5478642	577870	502515	0.000982	0.000154	0.000178	0.000271	0.000154	0.000101	0.002638	0.004026	0.002667	5.03e-05	0.000204	0.0001	0.000112	0.000278	5.08e-05	0.003054	0.001188	0.001141
A0A359K4B7	2	2	6.71878	Inositol-1-monophosphatase OS=Alteromonas sp. OX=232 GN=DEH24_06020 PE=3 SV=1	209850	1186997	2355962	928131	2107579	60701.6	3188935	1735146	188526	371263	573625	2185156	634279	379718	1169063	285878	319894	392184	536785	610196	361484	688142	1620453	690254	779431	338336	172325	0.000384	0.001857	0.001933	9.04e-05	0.002108	5.57e-05	0.00029	0.000504	0.000393	0.000505	0.000759	0.000956	0.000987	0.001118	0.000695	0.000435	0.000695	0.000391
A0A359K6G9	2	2	13.6617	Isocitrate dehydrogenase OS=Alteromonas sp. OX=232 GN=DEH24_13670 PE=4 SV=1	123908	197932	344839	142267	442952	282828	454132	214366	745316	3565379	4522530	6193643	5568305	119777	164334	30653.1	133545	92269.1	436118	167052	221017	78354.4	272695	142757	7834556	692893	1083608	0.000227	0.000272	0.000406	0.000421	0.00026	0.00022	0.002785	0.00143	0.00345	0.000159	8.14e-05	0.000225	0.00027	0.000127	0.000144	0.004368	0.001424	0.002461
A0A359KBP7	7	7	33.2655	Ketol-acid reductoisomerase (NADP(+)) OS=Alteromonas sp. OX=232 GN=ilvC PE=3 SV=1	1519282	879299	1940788	490724	2216286	1292731	4062826	857888	3706445	9108486	38278386	72743518	37044937	519344	1172329	263795	1313862	707046	6361990	871813	1399344	698369	1999275	840724	48670017	11231036	4684712	0.00278	0.00153	0.002033	0.001925	0.001042	0.001094	0.007115	0.01679	0.022954	0.000691	0.0007	0.001723	0.00141	0.001135	0.000846	0.027133	0.023086	0.01064
A0A359K500	2	2	7.33883	Leucine--tRNA ligase OS=Alteromonas sp. OX=232 GN=leuS PE=3 SV=1	63469.1	32226.2	74093.2	22887.5	31819.6	36511.9	75609.1	26535.2	35625.9	240379	43149	2090340	759286	23567	85000.1	10092.3	3647.4	8220.33	33956.4	30737.8	11354.2	12224.6	29350.6	34830.2	294588	279010	28113.2	0.000116	5.84e-05	2.92e-05	5.44e-05	3.22e-05	1.05e-05	0.000188	0.000482	0.00047	3.14e-05	2.68e-05	2e-05	4.97e-05	1.99e-05	3.5e-05	0.000164	0.000574	6.39e-05
A0A359K1S1	4	4	12.0295	Lysine--tRNA ligase OS=Alteromonas sp. OX=232 GN=lysS PE=3 SV=1	751159	270882	1303957	404417	3132991	985542	3348666	1335690	5025294	294058	550096	3239577	568888	231291	2633764	413551	715639	603069	4398792	257420	833914	583563	1378980	713537	1196626	300198	3476141	0.001374	0.001028	0.002874	0.001468	0.001623	0.001484	0.00023	0.000748	0.000352	0.000308	0.001098	0.00147	0.000416	0.000948	0.000718	0.000667	0.000617	0.007895
A0A359KBF7	5	5	32.6913	Malate dehydrogenase OS=Alteromonas sp. OX=232 GN=mdh PE=3 SV=1	2175855	3746616	4905200	2145719	10310776	2855072	12230991	4576288	16305348	62220623	56098301	195000000	44988991	1701466	5405690	1426692	5540509	2380970	7943705	3246564	9655765	2686222	9300768	4698231	75112374	16271475	11736762	0.003981	0.003866	0.009457	0.004252	0.00556	0.004815	0.048604	0.045068	0.027876	0.002264	0.003787	0.005803	0.00525	0.004366	0.004728	0.041875	0.033447	0.026658
A0A359K9N9	2	2	11.3153	Methionine--tRNA ligase OS=Alteromonas sp. OX=232 GN=metG PE=3 SV=1	215973	191044	183362	81897.6	124464	182422	327590	108553	251199	2171177	2340413	6114273	1849303	77919.4	103110	56794.5	107230	76337.3	695701	259932	308246	127599	205094	121115	2855870	801885	163390	0.000395	0.000145	0.000114	0.000272	0.000132	7.42e-05	0.001696	0.001411	0.001146	0.000104	0.000151	0.000186	0.00042	0.000207	0.000122	0.001592	0.001648	0.000371
A0A359K8A9	4	4	15.867	Molecular chaperone HtpG (Fragment) OS=Alteromonas sp. OX=232 GN=DEH24_13095 PE=3 SV=1	312451	560919	594010	368694	5407712	310085	3284147	420786	5157633	8060204	4105009	15233404	4626869	519521	834944	164006	548727	259284	4744821	248413	3851008	280671	4573615	727708	4018417	2528860	2391342	0.000572	0.000468	0.00496	0.000462	0.000511	0.001523	0.006296	0.003516	0.002867	0.000691	0.000435	0.000632	0.000402	0.000456	0.000732	0.00224	0.005198	0.005431
A0A359K390	3	3	11.9307	NAD-dependent malic enzyme OS=Alteromonas sp. OX=232 GN=DEH24_07915 PE=3 SV=1	46847.2	35243.7	37761.5	34763.2	58159.7	146945	40670.1	139092	21220.2	42050	1460775	3259864	692661	76753.5	62796.9	33929.6	168.912	36215.4	2188740	108063	32457.6	11617.7	8977.31	85054.7	217881	299860	271650	8.57e-05	2.98e-05	5.33e-05	0.000219	0.000169	6.27e-06	3.28e-05	0.000752	0.000429	0.000102	9.01e-05	8.83e-05	0.000175	1.89e-05	8.56e-05	0.000121	0.000616	0.000617
A0A359K060	2	2	22.3048	NADP-dependent isocitrate dehydrogenase (Fragment) OS=Alteromonas sp. OX=232 GN=DEH24_02500 PE=4 SV=1	651366	1281514	804117	400837	1175632	864379	215831	539742	236701	9000682	6755665	15399922	6319900	243141	952714	252822	212185	283339	1121754	659027	1378882	407930	915630	704035	5626406	1833259	1693757	0.001192	0.000634	0.001078	0.001287	0.000656	6.99e-05	0.007031	0.003554	0.003916	0.000324	0.000671	0.000691	0.001066	0.000663	0.000708	0.003137	0.003768	0.003847
A0A359K9X1	9	9	46.1702	NADP-dependent isocitrate dehydrogenase (Fragment) OS=Alteromonas sp. OX=232 GN=DEH24_15880 PE=4 SV=1	481492	423016	1179671	215370	1553755	597519	3346252	501594	2128795	24656127	18274383	52141081	24176772	197691	1487722	112796	651691	406874	1077008	361864	847290	319866	1549126	476850	24522556	5330375	2592734	0.000881	0.00093	0.001425	0.00089	0.000609	0.000629	0.01926	0.012035	0.01498	0.000263	0.000299	0.000992	0.000585	0.00052	0.00048	0.013671	0.010957	0.005889
A0A359K7K2	2	2	6.73525	Nucleoid-associated protein DEH24_15635 OS=Alteromonas sp. OX=232 GN=DEH24_15635 PE=3 SV=1	462864	131357	315757	140429	355970	65550.9	1025136	422848	1966006	696902	442269	2121824	70024.8	174003	208808	98647.1	270451	156369	298503	262714	285029	146096	749028	266651	824904	49645.9	150787	0.000847	0.000249	0.000326	9.76e-05	0.000514	0.000581	0.000544	0.00049	4.34e-05	0.000232	0.000262	0.000381	0.000425	0.000237	0.000268	0.00046	0.000102	0.000342
A0A2D5LH71	4	4	22.1657	Nucleoside diphosphate kinase OS=Alteromonas sp. OX=232 GN=ndk PE=3 SV=1	1179973	1040746	3019729	1462504	6567615	1084084	2635752	2101475	6113721	59890726	22889462	118000000	32570059	1213630	3263356	453079	602284	1043715	6116411	1421528	1616378	1207154	1690172	2509010	20615843	8532176	17021334	0.002159	0.00238	0.006024	0.001614	0.002553	0.001805	0.046784	0.027131	0.020181	0.001615	0.001203	0.002544	0.002299	0.001962	0.002525	0.011493	0.017538	0.03866
A0A359K422	2	2	5.87903	Orotidine 5'-phosphate decarboxylase OS=Alteromonas sp. OX=232 GN=pyrF PE=3 SV=1	6347.63	0	0	708.363	556.94	0	3096.1	0	3577.76	234466	1352.41	4207.18	65582.1	255.693	2648.62	1045.32	1474.28	0	54127.7	1986.39	0	274.114	351.026	686.826	12243	16693	10749.8	1.16e-05	0	5.11e-07	0	0	1.06e-06	0.000183	9.71e-07	4.06e-05	3.4e-07	2.77e-06	0	3.21e-06	4.46e-07	6.91e-07	6.83e-06	3.43e-05	2.44e-05
A0A359K5P7	4	4	13.3528	Oxoglutarate dehydrogenase (succinyl-transferring) (Fragment) OS=Alteromonas sp. OX=232 GN=sucA PE=4 SV=1	451154	836848	1077448	615906	2154218	277209	1722570	708046	3585060	4423835	6009241	12312019	4786723	359211	2728428	244675	832005	385144	4895144	565799	2354272	677556	1878147	809591	10274624	1787028	1420978	0.000825	0.000849	0.001976	0.000413	0.00086	0.001059	0.003456	0.002842	0.002966	0.000478	0.00065	0.000939	0.000915	0.001101	0.000815	0.005728	0.003673	0.003227
A0A359K3H3	2	2	21.4457	Periplasmic serine endoprotease DegP-like OS=Alteromonas sp. OX=232 GN=DEH24_08430 PE=3 SV=1	85128.7	226428	277994	88146.9	299900	137806	998052	99848.4	479294	953794	1682901	318952	2219292	65866.7	93729.9	38352.8	163999	78786.9	372443	97969.9	368869	124782	865242	140198	2956843	928327	137646	0.000156	0.000219	0.000275	0.000205	0.000121	0.000142	0.000745	7.36e-05	0.001375	8.76e-05	0.000102	0.000192	0.000158	0.000203	0.000141	0.001648	0.001908	0.000313
A0A359K2A9	2	2	11.8709	Phenylalanine--tRNA ligase alpha subunit (Fragment) OS=Alteromonas sp. OX=232 GN=DEH24_05375 PE=3 SV=1	34331.6	437695	282712	91498.1	198945	43792	563710	183012	1987820	1594714	4165634	17313419	3583752	110176	242673	42337	392583	136691	346960	89398.9	1433771	132530	294060	194861	8111452	205001	487107	6.28e-05	0.000223	0.000182	6.52e-05	0.000222	0.000587	0.001246	0.003996	0.002221	0.000147	0.000112	0.000333	0.000145	0.000215	0.000196	0.004522	0.000421	0.001106
A0A359K230	2	2	10.8813	Phospho-2-dehydro-3-deoxyheptonate aldolase OS=Alteromonas sp. OX=232 GN=DEH24_03225 PE=3 SV=1	105095	248025	252447	51984.2	320184	87085.6	1122699	113445	884265	375415	1146392	7002233	1943259	47233.9	346433	73316.3	320594	60520.6	395328	164432	763558	108611	439016	72389.4	1547232	275213	522350	0.000192	0.000199	0.000294	0.00013	0.000138	0.000261	0.000293	0.001616	0.001204	6.28e-05	0.000195	0.000147	0.000266	0.000177	7.28e-05	0.000863	0.000566	0.001186
A0A359K5L5	3	3	9.9176	Phospho-2-dehydro-3-deoxyheptonate aldolase OS=Alteromonas sp. OX=232 GN=DEH24_12145 PE=3 SV=1	169024	182302	281776	134962	468524	220109	478674	195713	588927	563814	1650347	5241423	3405911	83237.9	127350	61001.8	60578.4	74956.3	1274207	96627.2	170385	138327	116654	181396	4169336	1074944	60745.5	0.000309	0.000222	0.00043	0.000328	0.000238	0.000174	0.00044	0.00121	0.00211	0.000111	0.000162	0.000183	0.000156	0.000225	0.000183	0.002324	0.00221	0.000138
A0A359KAT0	3	3	14.19	Phosphoenolpyruvate carboxylase OS=Alteromonas sp. OX=232 GN=ppc PE=3 SV=1	363044	541256	570183	336598	1190692	471816	1999686	437880	1886572	656566	3470323	9946035	2217923	375257	1105342	214359	996924	293882	220855	443339	1529567	505551	1048081	513859	5145980	1360209	2467173	0.000664	0.000449	0.001092	0.000703	0.000532	0.000557	0.000513	0.002296	0.001374	0.000499	0.000569	0.000716	0.000717	0.000822	0.000517	0.002869	0.002796	0.005604
A0A359K9U0	2	2	5.31469	Phosphogluconate dehydratase OS=Alteromonas sp. OX=232 GN=edd PE=3 SV=1	62660.7	98774.4	149932	49705.9	95195.6	66840.2	240891	59089.7	147905	3226032	3245578	5017489	4595579	28608.7	105444	30020.5	97882.5	34618	147875	35160.6	75866.4	36772.6	98274.1	340090	5873838	772669	357513	0.000115	0.000118	8.73e-05	9.95e-05	7.18e-05	4.37e-05	0.00252	0.001158	0.002848	3.81e-05	7.97e-05	8.44e-05	5.69e-05	5.98e-05	0.000342	0.003275	0.001588	0.000812
A0A359KAC8	2	2	5.19594	Phosphoglycerate dehydrogenase (Fragment) OS=Alteromonas sp. OX=232 GN=DEH24_16630 PE=4 SV=1	727811	2357512	701554	279904	936883	1869979	8588636	327944	2315980	7136696	4071233	24027678	3670850	460460	851339	238728	1103339	208280	6578117	439409	7515896	473808	1081400	584482	6163935	1526255	3087131	0.001332	0.000553	0.000859	0.002785	0.000398	0.000684	0.005575	0.005546	0.002275	0.000613	0.000634	0.000508	0.000711	0.00077	0.000588	0.003436	0.003137	0.007012
A0A359K9N3	2	2	9.14911	Phosphoglycerate kinase OS=Alteromonas sp. OX=232 GN=pgk PE=3 SV=1	144570	68764.6	144051	25383.8	135479	82835.8	327104	29999.2	199877	333769	7374266	11745191	5729101	7661.06	26539.4	45333.8	94424.1	34373.5	67882.8	155173	181858	82691.2	238427	39671.1	11728453	234695	464928	0.000264	0.000114	0.000124	0.000123	3.64e-05	5.9e-05	0.000261	0.002711	0.00355	1.02e-05	0.00012	8.38e-05	0.000251	0.000134	3.99e-05	0.006539	0.000482	0.001056
A0A359K6J3	4	4	21.2472	Phosphoribulokinase OS=Alteromonas sp. OX=232 GN=DEH24_13850 PE=3 SV=1	22678.9	35548.1	13769.4	4312.2	37147.9	113877	69840.6	17335.6	119219	943811	208828	942415	211432	15084.7	89343.1	2728.02	57424.6	7057.69	251122	23725.5	64522.7	23808.9	86254	13399.7	316268	57088	151842	4.15e-05	1.09e-05	3.41e-05	0.00017	2.11e-05	3.52e-05	0.000737	0.000218	0.000131	2.01e-05	7.24e-06	1.72e-05	3.84e-05	3.87e-05	1.35e-05	0.000176	0.000117	0.000345
A0A359K482	12	12	67.2961	Polyribonucleotide nucleotidyltransferase OS=Alteromonas sp. OX=232 GN=pnp PE=3 SV=1	3588155	3758253	6695815	2093558	6045239	2767848	11586862	5565260	11672392	42012664	79848797	148000000	59043551	1788739	11614299	1395585	3348471	2601864	9199546	3718903	6443865	3169780	7100079	3835775	107000000	15166901	11752864	0.006565	0.005277	0.005545	0.004122	0.006761	0.003447	0.032818	0.034235	0.036585	0.00238	0.003705	0.006341	0.006014	0.005152	0.00386	0.059612	0.031176	0.026694
A0A359JZK5	6	6	23.2981	PrkA family serine protein kinase OS=Alteromonas sp. OX=232 GN=DEH24_01660 PE=4 SV=1	128459	364135	180848	77354.8	132993	124881	560364	52950.9	183200	3505178	890730	3642502	356391	79654.4	289342	38842	178453	70682.6	2344277	115817	627303	100601	249127	177946	1149562	284991	88836.2	0.000235	0.000143	0.000122	0.000186	6.43e-05	5.41e-05	0.002738	0.000841	0.000221	0.000106	0.000103	0.000172	0.000187	0.000164	0.000179	0.000641	0.000586	0.000202
A0A359K602	4	4	17.8994	Proline--tRNA ligase OS=Alteromonas sp. OX=232 GN=proS PE=3 SV=1	65021.2	109287	245922	74844.2	199293	71551.4	365727	84614.6	500066	475586	1834432	6387984	2000400	24904.4	69433.8	19005	213682	68250.2	407376	50064.8	403582	98759.8	145451	126943	2753866	595844	620418	0.000119	0.000194	0.000183	0.000107	0.000103	0.000148	0.000372	0.001474	0.001239	3.31e-05	5.05e-05	0.000166	8.1e-05	0.000161	0.000128	0.001535	0.001225	0.001409
A0A359K5B7	4	4	17.4837	Protein RecA OS=Alteromonas sp. OX=232 GN=recA PE=3 SV=1	36745.2	139242	126779	95102	572157	69369.9	369201	153628	315722	382511	310697	1580461	43866.2	66743.7	48158	236824	1579478	33434	200522	72391.8	131257	37046.8	221598	462481	1172933	11795	56201.9	6.72e-05	9.99e-05	0.000525	0.000103	0.000187	9.32e-05	0.000299	0.000365	2.72e-05	8.88e-05	0.000629	8.15e-05	0.000117	6.02e-05	0.000465	0.000654	2.42e-05	0.000128
A0A359K7A7	2	2	11.0801	Protein translocase subunit SecA (Fragment) OS=Alteromonas sp. OX=232 GN=DEH24_15195 PE=3 SV=1	1031365	2456725	3712797	1998927	5419805	1444724	846618	1874075	1174493	575429	69326.4	101184	48477.2	411409	2072060	244186	142968	517048	620715	530221	133170	492405	211533	2075584	43933.2	2438412	183705	0.001887	0.002926	0.004971	0.002152	0.002277	0.000347	0.00045	2.34e-05	3e-05	0.000547	0.000648	0.00126	0.000857	0.0008	0.002089	2.45e-05	0.005012	0.000417
A0A359K863	5	5	29.9262	Pyruvate kinase OS=Alteromonas sp. OX=232 GN=pyk PE=3 SV=1	270151	556595	588279	188644	1491653	407106	1534154	408142	1831963	6721054	8019861	15881823	11064009	155376	199053	156591	471387	184998	2608630	553428	884100	301260	1471400	560088	14771169	699438	1143898	0.000494	0.000464	0.001368	0.000606	0.000496	0.000541	0.00525	0.003666	0.006856	0.000207	0.000416	0.000451	0.000895	0.00049	0.000564	0.008235	0.001438	0.002598
A0A359JZN2	2	2	6.86444	Queuine tRNA-ribosyltransferase (Fragment) OS=Alteromonas sp. OX=232 GN=DEH24_00565 PE=3 SV=1	14318.1	86426.8	175270	56191.5	153695	76279.7	193852	91958.3	85101.3	310686	2566395	7977466	1885836	113322	208109	76438.1	167744	65716.3	241179	81334.7	111803	131080	233673	154288	3589006	524136	503116	2.62e-05	0.000138	0.000141	0.000114	0.000112	2.51e-05	0.000243	0.001841	0.001169	0.000151	0.000203	0.00016	0.000132	0.000213	0.000155	0.002001	0.001077	0.001143
A0A359K6L5	3	3	10.0522	Ribonuclease PH OS=Alteromonas sp. OX=232 GN=rph PE=3 SV=1	1429733	48129.7	153735	30758.1	57285.1	67690.8	162699	48055.7	182926	331432	1261337	3607441	576432	9655.07	30938.1	19145.6	104225	36588.6	17880.7	23006.1	311367	31846.9	37231.9	68782.7	739093	71054.7	53849.7	0.002616	0.000121	5.25e-05	0.000101	5.84e-05	5.4e-05	0.000259	0.000833	0.000357	1.28e-05	5.08e-05	8.92e-05	3.72e-05	5.18e-05	6.92e-05	0.000412	0.000146	0.000122
A0A359K3Q6	2	2	12.6651	Ribosome hibernation promoting factor OS=Alteromonas sp. OX=232 GN=DEH24_08275 PE=4 SV=1	0.03447	1958.75	2454.39	838.49	4928.41	1448.9	304.518	10624.8	25823	78174.3	84089.8	402603	102838	12008.1	25738.6	2505.01	15824.8	5834.08	28465.2	2026.26	3418.19	4897.7	1469.11	7674.23	106203	16173.2	7162.42	6.31e-11	1.93e-06	4.52e-06	2.16e-06	1.29e-05	7.62e-06	6.11e-05	9.29e-05	6.37e-05	1.6e-05	6.65e-06	1.42e-05	3.28e-06	7.96e-06	7.72e-06	5.92e-05	3.32e-05	1.63e-05
A0A359KCA3	4	4	11.8041	Ribosome-recycling factor OS=Alteromonas sp. OX=232 GN=frr PE=3 SV=1	876076	477806	396010	253907	375333	516065	1245983	233673	1740945	11547516	13207894	36212918	8914646	306558	250811	122571	372999	152422	1496123	427922	2451223	171510	461854	263022	15337462	2888987	3822000	0.001603	0.000312	0.000344	0.000769	0.000284	0.000514	0.00902	0.008358	0.005524	0.000408	0.000325	0.000371	0.000692	0.000279	0.000265	0.008551	0.005938	0.008681
A0A359K337	2	2	8.505	RNA polymerase sigma factor RpoD (Fragment) OS=Alteromonas sp. OX=232 GN=DEH24_07770 PE=3 SV=1	189566	127748	234267	226649	13031.3	133349	53912.9	166449	6798.65	19493.2	78649.7	92859.9	8234.6	96048	135850	366791	236860	110063	295483	88480	48708.8	149998	33520.8	71072.3	1322790	32478.4	78234.6	0.000347	0.000185	1.2e-05	0.000199	0.000202	2.01e-06	1.52e-05	2.14e-05	5.1e-06	0.000128	0.000974	0.000268	0.000143	0.000244	7.15e-05	0.000737	6.68e-05	0.000178
A0A359K9Z2	3	3	10.9965	S-adenosylmethionine synthase OS=Alteromonas sp. OX=232 GN=metK PE=3 SV=1	1605522	1404465	1478286	554414	2233694	191610	841270	1235065	6349128	1085199	895591	6009752	649090	105252	1201386	202486	1902338	852589	6723013	1026899	654810	746250	2186688	809488	2114495	357762	1550203	0.002937	0.001165	0.002049	0.000285	0.0015	0.001875	0.000848	0.001387	0.000402	0.00014	0.000538	0.002078	0.001661	0.001213	0.000815	0.001179	0.000735	0.003521
A0A359K3T2	2	2	11.2224	Serine--tRNA ligase OS=Alteromonas sp. OX=232 GN=serS PE=3 SV=1	11697.6	78124.5	118546	27716.8	130518	17175.1	104927	24227.7	46288	698694	1814797	2848140	1172445	2211.3	96252	11077.2	19512.9	42786.5	90857.9	37747.2	256654	28265.4	98203.4	36425.2	2224194	63204.3	58698.2	2.14e-05	9.34e-05	0.00012	2.56e-05	2.94e-05	1.37e-05	0.000546	0.000657	0.000726	2.94e-06	2.94e-05	0.000104	6.1e-05	4.59e-05	3.67e-05	0.00124	0.00013	0.000133
A0A359K369	2	2	9.94129	Shikimate kinase OS=Alteromonas sp. OX=232 GN=aroK PE=3 SV=1	16858.9	8953.09	37712.1	4218	130145	45267.7	30248.8	17116	51953.2	445325	11798	1545189	82950.7	20617.9	77430.5	46898.1	3252.51	8742.2	37987.5	35875.9	68527.3	9958.92	29013.7	3900.35	400331	29500.7	26685.5	3.08e-05	2.97e-05	0.000119	6.74e-05	2.08e-05	1.53e-05	0.000348	0.000357	5.14e-05	2.74e-05	0.000124	2.13e-05	5.8e-05	1.62e-05	3.92e-06	0.000223	6.06e-05	6.06e-05
A0A359K5W9	4	4	13.9469	Single-stranded DNA-binding protein OS=Alteromonas sp. OX=232 GN=DEH24_12210 PE=3 SV=1	145780	576876	483620	346488	1235632	149857	2582007	784103	2388366	2783753	2531020	7727431	4237081	121416	1408791	182865	710135	288710	1599901	69503.4	2029130	419138	935455	984451	3908176	426882	1289129	0.000267	0.000381	0.001133	0.000223	0.000953	0.000705	0.002175	0.001784	0.002625	0.000162	0.000485	0.000704	0.000112	0.000681	0.000991	0.002179	0.000877	0.002928
A0A359K6K0	4	4	18.3214	Succinate dehydrogenase flavoprotein subunit (Fragment) OS=Alteromonas sp. OX=232 GN=DEH24_11265 PE=3 SV=1	27351.1	128674	614054	276449	729708	4210.69	340319	253896	225505	1008945	1128596	2143140	342130	98025.7	446640	106792	408573	146182	1574713	45630.1	408139	412169	645414	542921	1706636	90060.1	263764	5e-05	0.000484	0.000669	6.27e-06	0.000308	6.66e-05	0.000788	0.000495	0.000212	0.00013	0.000283	0.000356	7.38e-05	0.00067	0.000546	0.000951	0.000185	0.000599
A0A359K6Q5	5	5	21.6076	Succinate--CoA ligase [ADP-forming] subunit alpha OS=Alteromonas sp. OX=232 GN=sucD PE=3 SV=1	208366	179389	286433	109813	584469	176900	669037	212902	954657	9537468	1057681	3332371	547968	76707.5	509716	50177.8	314321	50915.6	1269654	177823	724017	79749.7	562957	141087	3838282	553690	1105403	0.000381	0.000226	0.000536	0.000263	0.000259	0.000282	0.00745	0.000769	0.00034	0.000102	0.000133	0.000124	0.000288	0.00013	0.000142	0.00214	0.001138	0.002511
A0A359K4J1	6	6	23.8708	Succinate--CoA ligase [ADP-forming] subunit beta OS=Alteromonas sp. OX=232 GN=sucC PE=3 SV=1	2694880	3035453	4759066	1929382	6066063	4377699	13809067	2963960	10065809	9509518	18262568	27438410	28492791	1493783	3555144	599761	1875689	1234344	28665896	2242414	12718757	1336091	3830097	2657438	31029193	5926971	3610524	0.00493	0.003751	0.005564	0.00652	0.003601	0.002972	0.007428	0.006333	0.017655	0.001988	0.001592	0.003008	0.003626	0.002172	0.002674	0.017299	0.012183	0.008201
A0A359K0M0	4	4	17.9544	Sulfate adenylyltransferase subunit 1 OS=Alteromonas sp. OX=232 GN=cysN PE=3 SV=1	441260	492779	378520	322903	662504	461617	551991	275712	985093	1136012	3934417	11074691	4382667	201107	653210	95916.5	239358	246400	849510	395901	933683	298610	832632	397877	8234097	826333	319199	0.000807	0.000298	0.000608	0.000687	0.000335	0.000291	0.000887	0.002556	0.002716	0.000268	0.000255	0.0006	0.00064	0.000485	0.0004	0.00459	0.001699	0.000725
A0A359K0D0	6	6	35.4587	TonB-dependent receptor OS=Alteromonas sp. OX=232 GN=DEH24_02850 PE=3 SV=1	1824178	7566167	8751366	5301023	17715679	2344030	10824966	7107845	24298515	37569493	14043374	42480011	4076135	4429585	13371312	2169618	8334081	3606597	3433301	6139250	11631061	4382403	3666910	9423164	29440470	1519924	1913342	0.003337	0.006897	0.016249	0.003491	0.008635	0.007175	0.029348	0.009805	0.002526	0.005894	0.00576	0.008789	0.009927	0.007123	0.009482	0.016413	0.003124	0.004346
A0A359K9S0	2	2	6.75452	TonB-dependent receptor OS=Alteromonas sp. OX=232 GN=DEH24_19305 PE=3 SV=1	1873.36	1353.54	0	0	5569.51	24.2075	9858.77	0	5876.83	0	807828	2712258	67152.3	667.764	1981.48	1489.78	249.014	2066.87	9158.07	1431.2	33413.7	849.776	22497.3	2395.04	1514748	13871.7	14716	3.43e-06	0	5.11e-06	3.61e-08	0	1.74e-06	0	0.000626	4.16e-05	8.88e-07	3.95e-06	5.04e-06	2.31e-06	1.38e-06	2.41e-06	0.000844	2.85e-05	3.34e-05
A0A359K4B6	2	2	8.50277	Transaldolase (Fragment) OS=Alteromonas sp. OX=232 GN=tal PE=3 SV=1	999080	2051631	4287942	825622	3647631	1371565	10622537	1730143	5883155	14034158	10618657	27532501	12584891	558418	1624345	290841	1549088	771291	5654795	2075037	6459568	1065006	5377550	1199743	13802267	2720570	2376226	0.001828	0.003379	0.003346	0.002043	0.002102	0.001737	0.010963	0.006355	0.007798	0.000743	0.000772	0.00188	0.003355	0.001731	0.001207	0.007695	0.005592	0.005397
A0A359K792	3	3	9.5153	Transcription elongation factor GreA OS=Alteromonas sp. OX=232 GN=greA PE=3 SV=1	113415	45503	61542	24243.9	6396.56	53577.7	57837.4	48247.2	17538.4	628704	211542	1300194	275113	68608.2	126173	14504.4	37626	48620.3	35002	32569.2	32155.8	23354.5	29689	126783	736888	94743.5	122019	0.000207	4.85e-05	5.87e-06	7.98e-05	5.86e-05	5.18e-06	0.000491	0.0003	0.00017	9.13e-05	3.85e-05	0.000118	5.27e-05	3.8e-05	0.000128	0.000411	0.000195	0.000277
A0A359K6T7	2	2	7.70732	Transcription termination factor Rho (Fragment) OS=Alteromonas sp. OX=232 GN=rho PE=3 SV=1	61769.3	111576	81230.3	32117.9	63161.5	80382	206694	201271	293298	232107	1051014	3640539	777725	30245.5	21987.5	23514.1	33566.5	57024.5	124594	32490.8	99043.6	34021.3	86545.2	82714.4	369261	353628	489719	0.000113	6.4e-05	5.79e-05	0.00012	0.000245	8.66e-05	0.000181	0.00084	0.000482	4.02e-05	6.24e-05	0.000139	5.25e-05	5.53e-05	8.32e-05	0.000206	0.000727	0.001112
A0A359K7K5	5	5	26.1953	Transcription termination/antitermination protein NusA OS=Alteromonas sp. OX=232 GN=nusA PE=3 SV=1	134460	91567.9	263278	102598	184724	142003	810154	188929	364020	1855172	2806656	3516533	3582871	54578.6	190364	47167.6	113719	120933	507751	108615	206844	82491.7	176144	195264	8021290	215280	457214	0.000246	0.000207	0.000169	0.000211	0.00023	0.000107	0.001449	0.000812	0.00222	7.26e-05	0.000125	0.000295	0.000176	0.000134	0.000196	0.004472	0.000443	0.001038
A0A359K9B5	2	2	10.8675	Translation initiation factor IF-2 (Fragment) OS=Alteromonas sp. OX=232 GN=DEH24_14870 PE=3 SV=1	104088	99556.1	35219.2	39788.7	669080	226890	56617.2	136566	562246	5099038	2844516	4951382	1367915	4860.98	170299	12391.5	94937.8	73793.1	407882	305221	446465	49054.1	241743	78190.4	2635222	935722	547607	0.00019	2.78e-05	0.000614	0.000338	0.000166	0.000166	0.003983	0.001143	0.000848	6.47e-06	3.29e-05	0.00018	0.000494	7.97e-05	7.87e-05	0.001469	0.001923	0.001244
A0A359K786	2	2	6.59317	Translation initiation factor IF-2 (Fragment) OS=Alteromonas sp. OX=232 GN=DEH24_14880 PE=4 SV=1	93280.8	39746.4	14319.1	13399.1	16979.1	139695	226763	21812.1	142775	299671	1588109	2033213	969642	8156.39	20694.1	10422	553252	30612.7	327420	21744.8	269871	22308	892032	37039.5	1790598	339690	346971	0.000171	1.13e-05	1.56e-05	0.000208	2.65e-05	4.22e-05	0.000234	0.000469	0.000601	1.09e-05	2.77e-05	7.46e-05	3.52e-05	3.63e-05	3.73e-05	0.000998	0.000698	0.000788
A0A359K7X6	3	3	13.4862	Two-component system response regulator ArcA (Fragment) OS=Alteromonas sp. OX=232 GN=DEH24_12445 PE=4 SV=1	2232.82	185323	50910	18786.5	242198	27682.2	276677	21803.6	229220	196233	492820	1308131	850489	24837	124209	7210.59	59489.6	50987.9	13163.1	366662	195240	12536.9	79484.3	92955.5	1482038	67164.7	109562	4.09e-06	4.01e-05	0.000222	4.12e-05	2.65e-05	6.77e-05	0.000153	0.000302	0.000527	3.3e-05	1.91e-05	0.000124	0.000593	2.04e-05	9.35e-05	0.000826	0.000138	0.000249
A0A359K9M7	4	4	17.3591	Two-component system response regulator ArcA (Fragment) OS=Alteromonas sp. OX=232 GN=DEH24_16415 PE=4 SV=1	729395	374480	385120	306983	535300	432477	1637738	681500	1311589	5498226	4854894	29238203	5276811	334312	519223	70475.3	213314	173720	2005296	384744	2061707	461457	280146	418774	8893784	1417127	504216	0.001334	0.000304	0.000491	0.000644	0.000828	0.000387	0.004295	0.006749	0.00327	0.000445	0.000187	0.000423	0.000622	0.00075	0.000421	0.004958	0.002913	0.001145
A0A359K1T9	3	3	13.9673	Type VI secretion system ATPase TssH (Fragment) OS=Alteromonas sp. OX=232 GN=DEH24_04945 PE=4 SV=1	20619.5	7364.06	3311.82	4048.68	123438	6600.44	630043	23185	346529	3388997	375225	709318	458574	17586.5	16735.3	15533.6	42540.2	5102.73	126.79	83360.6	63515.8	34379.9	160015	11192.9	986234	71327.4	22434.3	3.77e-05	2.61e-06	0.000113	9.83e-06	2.82e-05	0.000102	0.002647	0.000164	0.000284	2.34e-05	4.12e-05	1.24e-05	0.000135	5.59e-05	1.13e-05	0.00055	0.000147	5.1e-05
A0A359K683	2	2	12.6467	Tyrosine--tRNA ligase OS=Alteromonas sp. OX=232 GN=tyrS PE=3 SV=1	199366	97800.4	292527	57100.2	315847	81691.8	327612	222050	502151	573819	2456070	1170830	1933682	43058.7	311725	42636.9	88252.6	94878.6	147702	61405	149844	110381	239006	204956	3765630	922515	445015	0.000365	0.000231	0.00029	0.000122	0.00027	0.000148	0.000448	0.00027	0.001198	5.73e-05	0.000113	0.000231	9.93e-05	0.000179	0.000206	0.002099	0.001896	0.001011
A0A359K644	2	2	5.99741	Uncharacterized protein (Fragment) OS=Alteromonas sp. OX=232 GN=DEH24_09360 PE=4 SV=1	10848.1	5054.19	1740.61	514.41	4343.23	777.431	11505.1	17.5594	22072.7	582079	19551.8	52795.7	15469.2	1218.59	1578.87	1202.99	5195.81	3190.22	353.625	22610.9	11638.4	2339.02	0	2227.86	89437.8	8623.75	4625.64	1.98e-05	1.37e-06	3.98e-06	1.16e-06	2.13e-08	6.52e-06	0.000455	1.22e-05	9.59e-06	1.62e-06	3.19e-06	7.77e-06	3.66e-05	3.8e-06	2.24e-06	4.99e-05	1.77e-05	1.05e-05
A0A359KBQ2	3	3	13.3681	Uridylate kinase OS=Alteromonas sp. OX=232 GN=pyrH PE=3 SV=1	18452.2	55286.6	62899.9	29589.6	75076.4	21156.5	62421.9	60745.9	61429.4	834345	1104640	1785830	778094	14651.2	67503.7	7904.61	31344.1	17483.2	33828.8	23876.6	98244.9	12625	28870.4	52206.3	654434	91501.7	33648.6	3.38e-05	4.96e-05	6.89e-05	3.15e-05	7.38e-05	1.81e-05	0.000652	0.000412	0.000482	1.95e-05	2.1e-05	4.26e-05	3.86e-05	2.05e-05	5.25e-05	0.000365	0.000188	7.64e-05
A0A359K4V7	4	4	15.9012	Uroporphyrinogen III methylase (Fragment) OS=Alteromonas sp. OX=232 GN=cobA PE=3 SV=1	216747	379109	686823	141536	647514	155346	822933	293324	597803	432447	264588	570041	93277.6	37791.4	78850.7	49368.4	184330	167950	187780	213926	228173	112128	183999	517071	579258	83614.5	96162.2	0.000397	0.000541	0.000594	0.000231	0.000356	0.000177	0.000338	0.000132	5.78e-05	5.03e-05	0.000131	0.000409	0.000346	0.000182	0.00052	0.000323	0.000172	0.000218
A0A359K224	2	2	5.32626	UTP--glucose-1-phosphate uridylyltransferase OS=Alteromonas sp. OX=232 GN=galU PE=3 SV=1	3016466	1277668	2491902	1317604	4078671	1435923	8536416	2407930	6554849	405672	1245095	3071209	2727421	1011532	3090330	442421	1419850	890790	10217791	1919184	4610580	1530591	4514536	2114824	1844253	833743	401947	0.005519	0.001964	0.003741	0.002138	0.002925	0.001935	0.000317	0.000709	0.00169	0.001346	0.001174	0.002171	0.003103	0.002488	0.002128	0.001028	0.001714	0.000913
[truncated: 16 more columns]

## Sheet: Alteromonas in MED$ cultures
Accession	Peptide count	Unique peptides	Confidence score	Description	Light 1	Light 2	Light 3	Light Glu nM 1	Light Glu nM 2	Light Glu nM 3	Light Glu mM 1	Light Glu mM 2	Light Glu mM 3	Darkness 1	Darkness 2	Darkness 3	Darkness Glu nM 1	Darkness Glu nM 2	Darkness Glu nM 3	Darkness Glu mM 1	Darkness Glu mM 2	Darkness Glu mM 3	Light1	Light2	Light3	Light Glu nM 1	Light Glu nM 2	Light Glu nM 3	Light Glu mM 1	Light Glu mM 2	Light Glu mM 3	Darkness1	Darkness2	Darkness3	Darkness Glu nM 1	Darkness Glu nM 2	Darkness Glu nM 3	Darkness Glu mM 1	Darkness Glu mM 2	Darkness Glu mM 3	Alteromonas_MED4	Light avg	Light Glu nM avg	Light Glu mM avg	Darkness avg	Darkness Glu nM avg	Darkness Glu mM avg	FC G nM/L	FC G mM/L
A0A359K6J3	2	2	6.20792	Phosphoribulokinase OS=Alteromonas sp. OX=232 GN=DEH24_13850 PE=3 SV=1	0	0.0178739	130.815	3.99407	9.92452	446.93	0	0	45663.2	36.5299	311.892	123.627	9.72232	64.2293	234.368	0	54.6396	19558.5	0	6.4e-10	3.5e-06	1.6e-07	4.6e-07	1.3e-05	0	0	0.00039	8.3e-07	1.3e-05	5.3e-06	4.3e-07	2.6e-06	8.7e-06	0	1.4e-06	0.00025	Phosphoribulokinase OS=Alteromonas sp. OX=232 GN=DEH24_13850 PE=3 SV=1	1.1776e-06	4.6401e-06	0.000131	6.4889e-06	3.9314e-06	8.2309e-05	3.9	111.2
A0A359K8B9	3	3	14.5728	50S ribosomal subunit assembly factor BipA OS=Alteromonas sp. OX=232 GN=typA PE=3 SV=1	1686.93	755.131	516.068	193.587	357.392	1631.98	109102	739.293	862642	11249.3	3255.16	240.299	367.016	2629.06	1571.93	36949.7	9564.73	449148	9.1773e-05	2.7e-05	1.4e-05	7.7e-06	1.6e-05	4.9e-05	0.00199	2.1e-05	0.00742	0.00026	0.00014	1e-05	1.6e-05	0.00011	5.9e-05	0.00074	0.00025	0.00564	50S ribosomal subunit assembly factor BipA OS=Alteromonas sp. OX=232 GN=typA PE=3 SV=1	4.424e-05	2.4242e-05	0.0031462	0.00013482	6.0745e-05	0.00221043	0.5	71.1
A0A359K885	3	3	14.6628	Glycine dehydrogenase (decarboxylating) OS=Alteromonas sp. OX=232 GN=gcvP PE=3 SV=1	958.605	3477.61	842.268	1726.41	4840.26	1969.08	93953.1	6410.79	436932	26244.2	3636.64	1501.63	7569.78	5369.01	3475.33	56361.7	4167.66	160371	5.2151e-05	0.00012	2.3e-05	6.9e-05	0.00022	5.9e-05	0.00172	0.00019	0.00376	0.0006	0.00016	6.5e-05	0.00033	0.00022	0.00013	0.00113	0.00011	0.00201	Glycine dehydrogenase (decarboxylating) OS=Alteromonas sp. OX=232 GN=gcvP PE=3 SV=1	6.6431e-05	0.00011665	0.0018877	0.0002718	0.00022774	0.00108502	1.8	28.4
A0A359K9S0	2	2	5.84955	TonB-dependent receptor OS=Alteromonas sp. OX=232 GN=DEH24_19305 PE=3 SV=1	2134.73	148.7	40.8893	0	915.187	1537.62	784.167	251.09	345433	152.154	0	0	953.325	187.271	333.912	11848.8	454.493	343400	0.00011613	5.3e-06	1.1e-06	0	4.2e-05	4.6e-05	1.4e-05	7.3e-06	0.00297	3.5e-06	0	0	4.2e-05	7.7e-06	1.2e-05	0.00024	1.2e-05	0.00431	TonB-dependent receptor OS=Alteromonas sp. OX=232 GN=DEH24_19305 PE=3 SV=1	4.0853e-05	2.9288e-05	0.0009979	1.1508e-06	2.0733e-05	0.00152009	0.7	24.4
A0A359KBP7	7	7	29.0598	Ketol-acid reductoisomerase (NADP(+)) OS=Alteromonas sp. OX=232 GN=ilvC PE=3 SV=1	9663.25	################	45473.5	47315.6	57406.4	33289.1	1.47933e+06	52249	4.07872e+06	130457	178055	20355.3	33852.2	126425	26806.4	##################	104801	2.80645e+06	0.00052571	0.00161	0.00123	0.00188	0.00264	0.00099	0.02705	0.00151	0.03509	0.00296	0.00759	0.00088	0.00149	0.00516	0.001	0.02996	0.00275	0.03523	Ketol-acid reductoisomerase (NADP(+)) OS=Alteromonas sp. OX=232 GN=ilvC PE=3 SV=1	0.00112041	0.00183823	0.0212192	0.00381074	0.00255307	0.0226453	1.6	18.9
A0A2D5LGS0	5	5	25.8629	Acyl carrier protein OS=Alteromonas sp. OX=232 GN=acpP PE=3 SV=1	28203.6	51591.6	114724	62146.2	55428.7	75823.9	2.27075e+06	50556.1	8.32238e+06	213591	144378	67606.1	95511.6	224799	70857.9	2.43787e+06	93537.5	4.61465e+06	0.00153435	0.00185	0.0031	0.00247	0.00255	0.00226	0.04152	0.00147	0.07161	0.00485	0.00616	0.00292	0.00422	0.00918	0.00264	0.04899	0.00246	0.05792	Acyl carrier protein OS=Alteromonas sp. OX=232 GN=acpP PE=3 SV=1	0.00215919	0.0024268	0.0381975	0.00464069	0.00534785	0.0364572	1.1	17.7
A0A2D5LH71	4	4	19.2747	Nucleoside diphosphate kinase OS=Alteromonas sp. OX=232 GN=ndk PE=3 SV=1	29658	44061.4	142158	127944	38987.3	164523	1.35576e+06	50026.9	8.60829e+06	122456	73334.3	62774.2	31258.4	64996.9	97756.3	1.38647e+06	91589.3	1.47195e+06	0.00161347	0.00158	0.00384	0.00509	0.00179	0.0049	0.02479	0.00145	0.07407	0.00278	0.00313	0.00271	0.00138	0.00266	0.00365	0.02786	0.00241	0.01848	Nucleoside diphosphate kinase OS=Alteromonas sp. OX=232 GN=ndk PE=3 SV=1	0.00234269	0.00392809	0.0334354	0.00287194	0.00256049	0.0162482	1.7	14.3
A0A359K8U3	3	3	11.0523	Glutamine synthetase OS=Alteromonas sp. OX=232 GN=glnA PE=3 SV=1	27531.4	73383.4	63133.4	46478.5	60845.8	57217.4	504612	461150	3.7084e+06	124762	81923.2	28239.7	38881.3	104765	25114.2	698595	333687	2.40349e+06	0.00149778	0.00263	0.0017	0.00185	0.0028	0.0017	0.00923	0.01336	0.03191	0.00283	0.00349	0.00122	0.00172	0.00428	0.00094	0.01404	0.00876	0.03017	Glutamine synthetase OS=Alteromonas sp. OX=232 GN=glnA PE=3 SV=1	0.00194251	0.00211729	0.0181658	0.00251456	0.00231111	0.017657	1.1	9.4
A0A359K683	2	2	11.1219	Tyrosine--tRNA ligase OS=Alteromonas sp. OX=232 GN=tyrS PE=3 SV=1	1057.73	10689.8	4386.42	632.153	2046.43	5125.53	8117.2	59612.2	339291	2264.78	9298.34	2778.38	386.296	5333.23	3029.98	18023.6	11054.8	260706	5.7543e-05	0.00038	0.00012	2.5e-05	9.4e-05	0.00015	0.00015	0.00173	0.00292	5.1e-05	0.0004	0.00012	1.7e-05	0.00022	0.00011	0.00036	0.00029	0.00327	Tyrosine--tRNA ligase OS=Alteromonas sp. OX=232 GN=tyrS PE=3 SV=1	0.00018613	9.0622e-05	0.0015984	0.00018929	0.00011598	0.00130827	0.5	8.6
A0A359K6L5	2	2	8.32729	Ribonuclease PH OS=Alteromonas sp. OX=232 GN=rph PE=3 SV=1	5934.85	4474.66	3888.49	20031.3	7688.69	5641.77	109179	4271.06	313398	10212.2	15054.1	2457.73	5762.72	23000.8	10528.7	82611	5741.75	160854	0.00032287	0.00016	0.0001	0.0008	0.00035	0.00017	0.002	0.00012	0.0027	0.00023	0.00064	0.00011	0.00025	0.00094	0.00039	0.00166	0.00015	0.00202	Ribonuclease PH OS=Alteromonas sp. OX=232 GN=rph PE=3 SV=1	0.00019598	0.00043966	0.0016055	0.0003266	0.00052892	0.00127667	2.2	8.2
A0A359K8A9	2	2	8.41883	Molecular chaperone HtpG (Fragment) OS=Alteromonas sp. OX=232 GN=DEH24_13095 PE=3 SV=1	12987.2	12348.7	26982.2	68400.6	21002.2	32803	73905.6	20927.6	1.4229e+06	103836	101216	17937.6	15980.1	35546.6	32517.3	85140.8	46324.7	667868	0.00070654	0.00044	0.00073	0.00272	0.00097	0.00098	0.00135	0.00061	0.01224	0.00236	0.00432	0.00077	0.00071	0.00145	0.00121	0.00171	0.00122	0.00838	Molecular chaperone HtpG (Fragment) OS=Alteromonas sp. OX=232 GN=DEH24_13095 PE=3 SV=1	0.00062561	0.00155514	0.0047335	0.00248231	0.00112351	0.00377017	2.5	7.6
A0A359K867	4	4	12.8246	Glucose-6-phosphate 1-dehydrogenase OS=Alteromonas sp. OX=232 GN=zwf PE=3 SV=1	13165.1	19600.9	42152	37097.3	25421.7	41368.1	314914	31208.6	1.30328e+06	51967.7	67038.7	17702.8	12277.7	31743.6	12228.6	265064	114443	673674	0.00071622	0.0007	0.00114	0.00148	0.00117	0.00123	0.00576	0.0009	0.01121	0.00118	0.00286	0.00076	0.00054	0.0013	0.00046	0.00533	0.00301	0.00846	Glucose-6-phosphate 1-dehydrogenase OS=Alteromonas sp. OX=232 GN=zwf PE=3 SV=1	0.00085185	0.00129249	0.0059587	0.00160077	0.000765	0.0055961	1.5	7
A0A359K8V9	2	2	9.11509	DUF1329 domain-containing protein OS=Alteromonas sp. OX=232 GN=DEH24_17975 PE=4 SV=1	25974.2	28438.3	55265.9	23435	49474.7	14221	567807	45806.3	1.63099e+06	83244.1	25774.6	44048.2	54379.3	21366.5	21172.2	568870	218243	888939	0.00141306	0.00102	0.00149	0.00093	0.00228	0.00042	0.01038	0.00133	0.01403	0.00189	0.0011	0.0019	0.0024	0.00087	0.00079	0.01143	0.00573	0.01116	DUF1329 domain-containing protein OS=Alteromonas sp. OX=232 GN=DEH24_17975 PE=4 SV=1	0.00130754	0.00121052	0.008581	0.00162983	0.00135457	0.00944063	0.9	6.6
A0A359K825	3	3	8.96916	Adenylosuccinate lyase OS=Alteromonas sp. OX=232 GN=DEH24_15900 PE=3 SV=1	18784.7	################	18654.7	23979.9	44918.2	29104.2	276715	################	913960	66822.3	80415.5	23179.7	29512.4	70507.1	15310.2	228165	153317	920229	0.00102194	0.00208	0.0005	0.00095	0.00207	0.00087	0.00506	0.00673	0.00786	0.00152	0.00343	0.001	0.0013	0.00288	0.00057	0.00459	0.00403	0.01155	Adenylosuccinate lyase OS=Alteromonas sp. OX=232 GN=DEH24_15900 PE=3 SV=1	0.00120259	0.0012956	0.0065525	0.00198209	0.00158483	0.00672078	1.1	5.4
A0A359K1Y4	2	2	7.92945	Citrate synthase OS=Alteromonas sp. OX=232 GN=gltA PE=3 SV=1	289.744	1033.1	674.611	347.227	73.1149	760.928	3785.88	677.538	30233.8	752.479	887.655	885.696	220.234	817.071	922.03	1514.54	5200	175116	1.5763e-05	3.7e-05	1.8e-05	1.4e-05	3.4e-06	2.3e-05	6.9e-05	2e-05	0.00026	1.7e-05	3.8e-05	3.8e-05	9.7e-06	3.3e-05	3.4e-05	3e-05	0.00014	0.0022	Citrate synthase OS=Alteromonas sp. OX=232 GN=gltA PE=3 SV=1	2.3645e-05	1.3279e-05	0.0001163	3.1054e-05	2.5831e-05	0.00078833	0.6	4.9
A0A359K9N3	2	2	5.35006	Phosphoglycerate kinase OS=Alteromonas sp. OX=232 GN=pgk PE=3 SV=1	18483.1	36652.1	91193.2	39768.9	74562	144466	433400	15807.6	1.68132e+06	77726.6	166889	87726.8	38576.2	188530	80477.5	449641	39124	1.33543e+06	0.00100553	0.00131	0.00246	0.00158	0.00343	0.0043	0.00792	0.00046	0.01447	0.00176	0.00712	0.00379	0.0017	0.0077	0.003	0.00904	0.00103	0.01676	Phosphoglycerate kinase OS=Alteromonas sp. OX=232 GN=pgk PE=3 SV=1	0.00159299	0.00310431	0.0076164	0.0042226	0.00413554	0.00894189	1.9	4.8
A0A359K400	2	2	5.09878	Uncharacterized protein OS=Alteromonas sp. OX=232 GN=DEH24_09265 PE=4 SV=1	10.9462	7706.04	1378.85	0.0147687	564.428	2226.66	25150.3	17797.9	48195.3	0	451.912	622.554	0	159.869	61.3906	18895.2	19411.5	55254.9	5.955e-07	0.00028	3.7e-05	5.9e-10	2.6e-05	6.6e-05	0.00046	0.00052	0.00041	0	1.9e-05	2.7e-05	0	6.5e-06	2.3e-06	0.00038	0.00051	0.00069	Uncharacterized protein OS=Alteromonas sp. OX=232 GN=DEH24_09265 PE=4 SV=1	0.0001045	3.0748e-05	0.0004634	1.5382e-05	2.9402e-06	0.00052769	0.3	4.4
A0A359K020	2	2	6.85242	Adenylate kinase (Fragment) OS=Alteromonas sp. OX=232 GN=DEH24_02300 PE=3 SV=1	19814.3	68652.7	20690.8	19824.3	26923.2	38619.5	238926	210269	891778	25848.3	64545.1	10753.9	22303.2	42293.5	19455.5	212021	239146	623906	0.00107795	0.00246	0.00056	0.00079	0.00124	0.00115	0.00437	0.00609	0.00767	0.00059	0.00275	0.00046	0.00098	0.00173	0.00073	0.00426	0.00628	0.00783	Adenylate kinase (Fragment) OS=Alteromonas sp. OX=232 GN=DEH24_02300 PE=3 SV=1	0.00136416	0.00105902	0.006045	0.00126778	0.00114607	0.00612422	0.8	4.4
A0A359KBF7	5	5	26.6493	Malate dehydrogenase OS=Alteromonas sp. OX=232 GN=mdh PE=3 SV=1	162140	85694.5	616118	172013	87059.4	306135	2.86736e+06	148445	7.45636e+06	164208	165793	358306	185239	168179	221107	2.6015e+06	343469	4.22446e+06	0.00882082	0.00307	0.01664	0.00685	0.004	0.00911	0.05243	0.0043	0.06416	0.00373	0.00707	0.01547	0.00818	0.00687	0.00825	0.05228	0.00902	0.05302	Malate dehydrogenase OS=Alteromonas sp. OX=232 GN=mdh PE=3 SV=1	0.00950741	0.00665505	0.0402957	0.00875453	0.00776546	0.0381089	0.7	4.2
A0A359JZP2	3	3	11.2411	Chaperone protein DnaK OS=Alteromonas sp. OX=232 GN=dnaK PE=2 SV=1	36915.4	121616	47102.5	43210.4	19816.2	61840	624012	420672	732051	48334.9	24224.1	54991.8	27954.3	21943.8	41707.9	132443	274797	52899.4	0.00200829	0.00435	0.00127	0.00172	0.00091	0.00184	0.01141	0.01219	0.0063	0.0011	0.00103	0.00237	0.00123	0.0009	0.00156	0.00266	0.00722	0.00066	Chaperone protein DnaK OS=Alteromonas sp. OX=232 GN=dnaK PE=2 SV=1	0.00254352	0.00149083	0.0099663	0.00150122	0.00122879	0.00351421	0.6	3.9
A0A359K0R4	2	2	7.11578	Inorganic pyrophosphatase OS=Alteromonas sp. OX=232 GN=ppa PE=3 SV=1	21503.5	83649.8	74858	15978.6	19991.8	107598	351920	55294.2	1.8257e+06	50959.9	25393.9	54725.6	10032.9	21361.4	68882	538200	357383	803853	0.00116985	0.00299	0.00202	0.00064	0.00092	0.0032	0.00643	0.0016	0.01571	0.00116	0.00108	0.00236	0.00044	0.00087	0.00257	0.01082	0.00939	0.01009	Inorganic pyrophosphatase OS=Alteromonas sp. OX=232 GN=ppa PE=3 SV=1	0.00206114	0.00158623	0.0079152	0.00153388	0.00129491	0.0100973	0.8	3.8
A0A359K334	2	2	7.72893	Inosine-5'-monophosphate dehydrogenase OS=Alteromonas sp. OX=232 GN=guaB PE=3 SV=1	50104.6	214531	28694.7	27879.7	68146.3	33996.1	987877	416944	1.31034e+06	109675	77634.2	9773.67	49118.1	90469.5	7401.6	655721	596833	789454	0.00272582	0.00767	0.00077	0.00111	0.00313	0.00101	0.01806	0.01208	0.01127	0.00249	0.00331	0.00042	0.00217	0.0037	0.00028	0.01318	0.01567	0.00991	Inosine-5'-monophosphate dehydrogenase OS=Alteromonas sp. OX=232 GN=guaB PE=3 SV=1	0.00372494	0.00175197	0.0138066	0.00207377	0.00204691	0.0129205	0.5	3.7
A0A359K7E3	2	2	6.63048	ATP-sulfurylase small subunit (Fragment) OS=Alteromonas sp. OX=232 GN=DEH24_11560 PE=3 SV=1	7468.18	72987.7	9885.22	7531.97	2678.92	8822.56	201800	238840	126994	6250.73	6641.88	4454.55	1947.67	2470.01	7264.95	160079	197524	136414	0.00040629	0.00261	0.00027	0.0003	0.00012	0.00026	0.00369	0.00692	0.00109	0.00014	0.00028	0.00019	8.6e-05	0.0001	0.00027	0.00322	0.00519	0.00171	ATP-sulfurylase small subunit (Fragment) OS=Alteromonas sp. OX=232 GN=DEH24_11560 PE=3 SV=1	0.00109471	0.00022856	0.0039012	0.00020579	0.00015262	0.00337229	0.2	3.6
A0A359K737	2	2	12.38	Chemotaxis protein CheW OS=Alteromonas sp. OX=232 GN=DEH24_14130 PE=4 SV=1	23919.7	326190	101118	23175.5	19145.4	83510.8	715809	796667	2.01074e+06	33881.8	88324.1	54747	22571	69101	76091.1	935575	892886	1.21928e+06	0.00130129	0.01167	0.00273	0.00092	0.00088	0.00249	0.01309	0.02309	0.0173	0.00077	0.00377	0.00236	0.001	0.00282	0.00284	0.0188	0.02345	0.0153	Chemotaxis protein CheW OS=Alteromonas sp. OX=232 GN=DEH24_14130 PE=4 SV=1	0.00523336	0.00142973	0.017825	0.00229959	0.00221915	0.0191853	0.3	3.4
A0A359K9X1	4	4	11.9246	NADP-dependent isocitrate dehydrogenase (Fragment) OS=Alteromonas sp. OX=232 GN=DEH24_15880 PE=4 SV=1	996.38	74123.4	57520.6	11925.1	2615.95	69741.4	63812.4	230401	743779	57.8593	2276.17	22796.5	1815.21	2841.4	25576.9	46952	105438	655051	5.4206e-05	0.00265	0.00155	0.00047	0.00012	0.00208	0.00117	0.00668	0.0064	1.3e-06	9.7e-05	0.00098	8e-05	0.00012	0.00095	0.00094	0.00277	0.00822	NADP-dependent isocitrate dehydrogenase (Fragment) OS=Alteromonas sp. OX=232 GN=DEH24_15880 PE=4 SV=1	0.00141963	0.00089041	0.0047476	0.00036082	0.00038339	0.00397822	0.6	3.3
A0A359JZI0	2	2	9.46617	50S ribosomal protein L20 (Fragment) OS=Alteromonas sp. OX=232 GN=rplT PE=4 SV=1	7371.69	8632.12	1314.9	6079.66	5456.99	5557.04	92555.9	7976.34	43313.6	10776.9	2053.6	1271.92	2363.29	2454.88	11764.5	7228.65	3471.47	331504	0.00040104	0.00031	3.6e-05	0.00024	0.00025	0.00017	0.00169	0.00023	0.00037	0.00024	8.8e-05	5.5e-05	0.0001	0.0001	0.00044	0.00015	9.1e-05	0.00416	50S ribosomal protein L20 (Fragment) OS=Alteromonas sp. OX=232 GN=rplT PE=4 SV=1	0.00024844	0.00021947	0.0007654	0.00012901	0.00021447	0.00146578	0.9	3.1
A0A359K0D0	7	7	37.8122	TonB-dependent receptor OS=Alteromonas sp. OX=232 GN=DEH24_02850 PE=3 SV=1	111706	231674	114269	147314	243112	76463.1	419865	178008	4.73204e+06	318475	297281	77996.9	132826	244858	94858.3	608721	135776	5.78892e+06	0.00607708	0.00829	0.00309	0.00586	0.01118	0.00228	0.00768	0.00516	0.04071	0.00723	0.01268	0.00337	0.00587	0.01	0.00354	0.01223	0.00357	0.07266	TonB-dependent receptor OS=Alteromonas sp. OX=232 GN=DEH24_02850 PE=3 SV=1	0.00581664	0.00644041	0.0178501	0.00775707	0.0064686	0.0294865	1.1	3.1
A0A359K690	2	2	6.25975	Isocitrase (Fragment) OS=Alteromonas sp. OX=232 GN=DEH24_09340 PE=4 SV=1	151906	################	688850	58112.1	127780	729392	4.07991e+06	1.90729e+06	4.29446e+06	282656	131089	80448.7	160123	70959.2	108499	3.30642e+06	2.70656e+06	1.17324e+06	0.00826409	0.03734	0.0186	0.00231	0.00588	0.02171	0.0746	0.05527	0.03695	0.00641	0.00559	0.00347	0.00707	0.0029	0.00405	0.06645	0.07108	0.01473	Isocitrase (Fragment) OS=Alteromonas sp. OX=232 GN=DEH24_09340 PE=4 SV=1	0.0214009	0.00996792	0.055607	0.00515895	0.00467197	0.0507524	0.5	2.6
A0A359JZQ6	2	2	8.59272	Arginine--tRNA ligase OS=Alteromonas sp. OX=232 GN=argS PE=3 SV=1	16167.9	8282.45	33921.1	121.155	3294.58	11879.8	141761	9087.19	252234	10255.3	5826.25	7980.89	4567	6908.34	12346.4	98938.4	2201.01	91852.6	0.00087958	0.0003	0.00092	4.8e-06	0.00015	0.00035	0.00259	0.00026	0.00217	0.00023	0.00025	0.00034	0.0002	0.00028	0.00046	0.00199	5.8e-05	0.00115	Arginine--tRNA ligase OS=Alteromonas sp. OX=232 GN=argS PE=3 SV=1	0.00069726	0.00017	0.0016752	0.00027523	0.00031479	0.00106635	0.2	2.4
A0A2D5LJN7	2	2	6.09204	50S ribosomal protein L11 OS=Alteromonas sp. OX=232 GN=rplK PE=3 SV=1	25265.3	10575.2	93666.1	37302.6	8993.63	83058.3	187154	53535.3	533253	38778.2	4329.73	45632.4	13993.8	9759.65	50879.6	161655	66203.1	1.87858e+06	0.0013745	0.00038	0.00253	0.00149	0.00041	0.00247	0.00342	0.00155	0.00459	0.00088	0.00018	0.00197	0.00062	0.0004	0.0019	0.00325	0.00174	0.02358	50S ribosomal protein L11 OS=Alteromonas sp. OX=232 GN=rplK PE=3 SV=1	0.0014273	0.00145708	0.0031872	0.00101146	0.00097142	0.00952223	1	2.2
A0A359K7S7	2	2	10.8205	50S ribosomal protein L19 OS=Alteromonas sp. OX=232 GN=rplS PE=3 SV=1	65096	36392.1	135191	87818.8	19339.6	104824	636567	100344	107042	157618	60084.6	42289.2	45088.2	47399.2	37660.7	336770	57658.6	1.5626e+06	0.00354139	0.0013	0.00365	0.0035	0.00089	0.00312	0.01164	0.00291	0.00092	0.00358	0.00256	0.00183	0.00199	0.00194	0.0014	0.00677	0.00151	0.01961	50S ribosomal protein L19 OS=Alteromonas sp. OX=232 GN=rplS PE=3 SV=1	0.00283117	0.00250202	0.0051562	0.00265478	0.00177729	0.0092985	0.9	1.8
A0A359KA81	3	3	19.893	50S ribosomal protein L13 OS=Alteromonas sp. OX=232 GN=rplM PE=3 SV=1	17736.2	36700.3	29379.3	13411.4	19047.2	15423.7	151038	76105.1	51748.4	42052.5	13848.1	14386.4	14332.6	10113	27510.2	98431.7	117959	3.18615e+06	0.00096489	0.00131	0.00079	0.00053	0.00088	0.00046	0.00276	0.00221	0.00045	0.00095	0.00059	0.00062	0.00063	0.00041	0.00103	0.00198	0.0031	0.03999	50S ribosomal protein L13 OS=Alteromonas sp. OX=232 GN=rplM PE=3 SV=1	0.00102367	0.00062301	0.0018041	0.00072193	0.00069068	0.0150225	0.6	1.8
A0A359K4J1	2	2	7.28866	Succinate--CoA ligase [ADP-forming] subunit beta OS=Alteromonas sp. OX=232 GN=sucC PE=3 SV=1	26048.1	99921.1	60734.4	97959.9	9533.32	64032.2	77407.7	257143	268188	44690.4	5388.24	5707.8	24193.5	6181.42	3353.13	53301.8	149574	324539	0.00141709	0.00357	0.00164	0.0039	0.00044	0.00191	0.00142	0.00745	0.00231	0.00101	0.00023	0.00025	0.00107	0.00025	0.00013	0.00107	0.00393	0.00407	Succinate--CoA ligase [ADP-forming] subunit beta OS=Alteromonas sp. OX=232 GN=sucC PE=3 SV=1	0.00221046	0.00208148	0.0037248	0.00049674	0.00048196	0.00302432	0.9	1.7
A0A359K084	3	3	12.4875	Aconitate hydratase B OS=Alteromonas sp. OX=232 GN=acnB PE=3 SV=1	74504.9	################	402571	178024	51775.6	590130	581202	1.69396e+06	822864	199378	174944	191140	62762.6	168794	254862	344685	533400	1.16871e+06	0.00405326	0.02692	0.01087	0.00709	0.00238	0.01757	0.01063	0.04909	0.00708	0.00452	0.00746	0.00825	0.00277	0.0069	0.00951	0.00693	0.01401	0.01467	Aconitate hydratase B OS=Alteromonas sp. OX=232 GN=acnB PE=3 SV=1	0.0139485	0.00901209	0.0222648	0.00674526	0.00639078	0.0118683	0.6	1.6
A0A359K6X5	2	2	8.05146	Phosphoribosylamine--glycine ligase OS=Alteromonas sp. OX=232 GN=purD PE=3 SV=1	61628.4	################	145305	60709	73016.1	132477	261550	333533	624444	130504	55920.7	170074	67427.2	62359.4	77906.3	236031	221481	299064	0.00335274	0.0054	0.00392	0.00242	0.00336	0.00394	0.00478	0.00967	0.00537	0.00296	0.00238	0.00734	0.00298	0.00255	0.00291	0.00474	0.00582	0.00375	Phosphoribosylamine--glycine ligase OS=Alteromonas sp. OX=232 GN=purD PE=3 SV=1	0.00422448	0.00323952	0.0066068	0.00422923	0.00281016	0.00477133	0.8	1.6
A0A359K482	6	6	28.1242	Polyribonucleotide nucleotidyltransferase OS=Alteromonas sp. OX=232 GN=pnp PE=3 SV=1	198698	193122	331457	396254	263095	264734	925026	76102.7	1.94694e+06	602605	181956	110643	336093	173179	227800	731557	76429.3	916048	0.0108097	0.00691	0.00895	0.01577	0.0121	0.00788	0.01691	0.00221	0.01675	0.01367	0.00776	0.00478	0.01484	0.00707	0.0085	0.0147	0.00201	0.0115	Polyribonucleotide nucleotidyltransferase OS=Alteromonas sp. OX=232 GN=pnp PE=3 SV=1	0.00888927	0.0119184	0.0119571	0.00873647	0.0101372	0.0094024	1.3	1.3
A0A359K1M2	6	6	26.295	Acetyl-coenzyme A synthetase OS=Alteromonas sp. OX=232 GN=acs PE=3 SV=1	169078	################	392521	103252	119218	236446	495412	################	443705	24888.9	121471	125742	174930	94130.3	123752	343387	941454	601503	0.00919824	0.0241	0.0106	0.00411	0.00548	0.00704	0.00906	0.04332	0.00382	0.00056	0.00518	0.00543	0.00772	0.00385	0.00462	0.0069	0.02473	0.00755	Acetyl-coenzyme A synthetase OS=Alteromonas sp. OX=232 GN=acs PE=3 SV=1	0.014632	0.00554402	0.018731	0.00372433	0.00539507	0.0130587	0.4	1.3
A0A359K162	3	3	9.25063	Elongation factor G (Fragment) OS=Alteromonas sp. OX=232 GN=DEH24_03810 PE=4 SV=1	5500.37	5625.33	19285.8	7752.87	5496.29	31874.6	21766.1	7253.66	66243	14115.2	6588.78	3690.31	7092.9	6169.07	39923.6	13059.5	2007.83	376939	0.00029923	0.0002	0.00052	0.00031	0.00025	0.00095	0.0004	0.00021	0.00057	0.00032	0.00028	0.00016	0.00031	0.00025	0.00149	0.00026	5.3e-05	0.00473	Elongation factor G (Fragment) OS=Alteromonas sp. OX=232 GN=DEH24_03810 PE=4 SV=1	0.0003404	0.00050344	0.0003927	0.00025352	0.00068474	0.00168213	1.5	1.2
A0A359K358	2	2	6.5679	Dihydrolipoyl dehydrogenase (Fragment) OS=Alteromonas sp. OX=232 GN=DEH24_07870 PE=4 SV=1	76565.3	36319.7	113381	43590.3	97561.3	109984	293629	96431.3	84497.4	53611.3	66788.2	128732	80417.6	37025.9	105078	390021	52590.6	587388	0.00416535	0.0013	0.00306	0.00174	0.00449	0.00327	0.00537	0.00279	0.00073	0.00122	0.00285	0.00556	0.00355	0.00151	0.00392	0.00784	0.00138	0.00737	Dihydrolipoyl dehydrogenase (Fragment) OS=Alteromonas sp. OX=232 GN=DEH24_07870 PE=4 SV=1	0.002842	0.00316542	0.0029635	0.00320725	0.0029942	0.0055307	1.1	1
A0A359K7X6	2	2	7.05344	Two-component system response regulator ArcA (Fragment) OS=Alteromonas sp. OX=232 GN=DEH24_12445 PE=4 SV=1	1952.05	6186.07	12371.7	4485.77	2365.5	8212.46	8741.93	3722.59	34327.1	7607.21	12298.9	4117.39	5800.37	4172.01	6515.87	7782.63	16559.7	169883	0.0001062	0.00022	0.00033	0.00018	0.00011	0.00024	0.00016	0.00011	0.0003	0.00017	0.00052	0.00018	0.00026	0.00017	0.00024	0.00016	0.00043	0.00213	Two-component system response regulator ArcA (Fragment) OS=Alteromonas sp. OX=232 GN=DEH24_12445 PE=4 SV=1	0.00022051	0.00017728	0.0001877	0.00029162	0.00022319	0.00090787	0.8	0.9
A0A359K053	5	5	22.5748	Cysteine synthase OS=Alteromonas sp. OX=232 GN=cysK PE=3 SV=1	361962	157286	1.71926e+06	592453	188700	2.47202e+06	769812	526121	1.9482e+06	634268	130183	1.095e+06	247534	131733	1.28237e+06	577200	374639	1.02859e+06	0.0196917	0.00563	0.04642	0.02359	0.00868	0.07359	0.01408	0.01525	0.01676	0.01439	0.00555	0.04727	0.01093	0.00538	0.04783	0.0116	0.00984	0.01291	Cysteine synthase OS=Alteromonas sp. OX=232 GN=cysK PE=3 SV=1	0.0239134	0.035285	0.0153615	0.022404	0.0213799	0.0114498	1.5	0.6
A0A359K919	3	3	15.4701	Aldehyde dehydrogenase (Fragment) OS=Alteromonas sp. OX=232 GN=DEH24_18290 PE=4 SV=1	230474	539981	3.53328e+06	315816	333919	2.99316e+06	572435	939648	1.51406e+06	911450	551702	348699	501152	565072	454680	487039	905531	822730	0.0125384	0.01932	0.0954	0.01257	0.01536	0.08911	0.01047	0.02723	0.01303	0.02068	0.02353	0.01505	0.02213	0.02308	0.01696	0.00979	0.02378	0.01033	Aldehyde dehydrogenase (Fragment) OS=Alteromonas sp. OX=232 GN=DEH24_18290 PE=4 SV=1	0.0424192	0.0390117	0.0169077	0.0197539	0.0207237	0.0146322	0.9	0.4
A0A359KBQ3	3	3	9.56296	Dihydroxy-acid dehydratase OS=Alteromonas sp. OX=232 GN=ilvD PE=3 SV=1	182456	202895	115859	127038	278405	70406.6	99938	137305	250235	413014	470584	95393.6	379312	429437	96128.5	78800.8	148523	197140	0.00992608	0.00726	0.00313	0.00506	0.0128	0.0021	0.00183	0.00398	0.00215	0.00937	0.02007	0.00412	0.01675	0.01754	0.00359	0.00158	0.0039	0.00247	Dihydroxy-acid dehydratase OS=Alteromonas sp. OX=232 GN=ilvD PE=3 SV=1	0.00677079	0.00665227	0.0026531	0.011186	0.0126258	0.00265291	1	0.4
A0A359K381	2	2	6.33319	60 kDa chaperonin (Fragment) OS=Alteromonas sp. OX=232 GN=groEL PE=3 SV=1	500332	707988	5.05343e+06	451751	302924	1.75888e+06	1.04458e+06	957936	1.50891e+06	340983	237136	3.63696e+06	415433	187169	1.97184e+06	1.12046e+06	1.9468e+06	666506	0.0272193	0.02533	0.13645	0.01798	0.01393	0.05236	0.0191	0.02776	0.01298	0.00774	0.01011	0.157	0.01834	0.00765	0.07354	0.02252	0.05113	0.00837	60 kDa chaperonin (Fragment) OS=Alteromonas sp. OX=232 GN=groEL PE=3 SV=1	0.0629981	0.0280922	0.0199473	0.0582828	0.0331777	0.0273374	0.4	0.3
A0A359K340	6	6	23.6163	GMP synthase [glutamine-hydrolyzing] OS=Alteromonas sp. OX=232 GN=guaA PE=3 SV=1	484326	310274	1.23508e+06	605606	312542	1.51283e+06	142407	323046	114526	526040	40354.1	1.02734e+06	382765	38271.3	1.21639e+06	141035	145676	734175	0.0263485	0.0111	0.03335	0.02411	0.01437	0.04504	0.0026	0.00936	0.00099	0.01194	0.00172	0.04435	0.0169	0.00156	0.04537	0.00283	0.00383	0.00922	GMP synthase [glutamine-hydrolyzing] OS=Alteromonas sp. OX=232 GN=guaA PE=3 SV=1	0.0235988	0.0278397	0.0043168	0.0193349	0.0212774	0.00529178	1.2	0.2
A0A359K568	2	2	7.68858	ATP synthase subunit beta OS=Alteromonas sp. OX=232 GN=atpD PE=3 SV=1	305579	80995.9	4.80941e+06	507668	100744	3.54797e+06	77479.9	126373	95712.2	287742	32841.8	2.76651e+06	117524	41794.9	3.65349e+06	49666.5	73182.3	703207	0.0166243	0.0029	0.12986	0.02021	0.00463	0.10562	0.00142	0.00366	0.00082	0.00653	0.0014	0.11942	0.00519	0.00171	0.13626	0.001	0.00192	0.00883	ATP synthase subunit beta OS=Alteromonas sp. OX=232 GN=atpD PE=3 SV=1	0.0497939	0.0434886	0.0019674	0.0424509	0.04772	0.0039155	0.9	0
[truncated: 6 more columns]
