# Supplementary material for: Integrated Proteomic and Metabolomic Analyses Show Differential Effects of Glucose Availability in Marine Synechococcus and Prochlorococcus
Source: Microbiol Spectr. 2023 Feb 1;11(2):e03275-22. doi: 10.1128/spectrum.03275-22 (PMC10100731; doi:10.1128/spectrum.03275-22)
Supplement: Supplemental file 4 — Table S4. Download spectrum.03275-22-s0004.xlsx, XLSX file, 0.7 MB [file spectrum.03275-22-s0004.xlsx]

## Sheet: Marinobacter in WH8102 cultures
Accession	Peptide count	Unique peptides	Confidence score	Description	Control Light 1	Control Light 2	Control Light 3	Light+100 nM glucose 1	Light+100 nM glucose 2	Light+100 nM glucose 3	Light+5 mM glucose 1	Light+5 mM glucose 2	Light+5 mM glucose 3	Control Dark 1	Control Dark 2	Control Dark 3	Dark + 100 nM glucose 1	Dark + 100 nM glucose 2	Dark + 100 nM glucose 3	Dark + 5 mM glucose 1	Dark + 5 mM glucose 2	Dark + 5 mM glucose 3	Light 1	Light 2	Light 3	Light G nM 1	Light G nM 2	Light G nM 3	Light G mM 1	Light G mM 2	Light G mM 3	Darkness 1	Darkness 2	Darkness 3	Darkness G nM 1	Darkness G nM 2	Darkness G nM 3	Darkness G mM 1	Darkness G mM 2	Darkness G mM 3	Marinobacter_8102	Light avg	Light Glu nM avg	Light Glu mM avg	Darkness avg	Darkness Glu nM avg	Darkness Glu mM avg	t.test G nM/L	FC G nM/L
E4PNU4	6	6	22.1134	1-(5-phosphoribosyl)-5-[(5-phosphoribosylamino)methylideneamino] imidazole-4-carboxamide isomerase OS=Marinobacter adhaerens (strain DSM 23420 / HP15) OX=225937 GN=hisA PE=3 SV=1	88292.4	137483	264603	207385	1.24812e+06	210987	257149	1.61648e+06	2.44108e+06	445664	245647	235418	342738	1.65596e+06	28087.8	1.73167e+06	2.41123e+06	2.85182e+06	7.46e-05	7.6e-05	0.0002	0.0001225	0.0001853	0.00017809	0.000145655	0.0002566	0.00035043	0.000384347	0.00019	0.00029	0.0001641	0.0002199	0.00095999	0.00068202	0.000355	0.00025028	1-(5-phosphoribosyl)-5-[(5-phosphoribosylamino)methylideneamino] imidazole-4-carboxamide isomerase OS=Marinobacter adhaerens (strain DSM 23420 / HP15) OX=225937 GN=hisA PE=3 SV=1	0.0001169	0.00016197	0.00025089	0.00021445	0.00044798	0.0004291	0.179	1.39
E4PH20	4	4	28.7029	10 kDa chaperonin OS=Marinobacter adhaerens (strain DSM 23420 / HP15) OX=225937 GN=groS PE=3 SV=1	1.04157e+06	1.57136e+06	1.47279e+06	6.9406e+06	3.64463e+07	1.5003e+06	7.53083e+06	4.20666e+07	3.8643e+07	1.24709e+06	1.27076e+06	2.3861e+06	1.53638e+07	5.25891e+07	52584	1.8582e+07	4.95475e+07	7.00968e+07	0.000880416	0.00087	0.00111	0.004101	0.0054103	0.00126637	0.00426563	0.0066775	0.0055474	0.0010755	0.00096	0.00298	0.0073548	0.0069829	0.00179723	0.00731855	0.0072954	0.00615171	10 kDa chaperonin OS=Marinobacter adhaerens (strain DSM 23420 / HP15) OX=225937 GN=groS PE=3 SV=1	0.0009534	0.00359253	0.00549685	0.00376432	0.00537828	0.0069219	0.09	3.77
E4PF61	3	3	26.6521	2-dehydro-3-deoxy-phosphogluconate aldolase OS=Marinobacter adhaerens (strain DSM 23420 / HP15) OX=225937 GN=HP15_2177 PE=3 SV=1	7.01468e+06	8.7904e+06	1.47545e+07	6.64968e+06	2.24018e+07	1.57858e+07	3.97694e+06	1.55176e+07	2.86114e+07	9.66725e+06	9.2913e+06	1.38393e+07	8.93278e+06	2.00134e+07	316040	8.21229e+06	7.46235e+06	5.03953e+07	0.00592934	0.00484	0.01116	0.0039291	0.0033254	0.0133245	0.00225263	0.0024632	0.00410731	0.00833717	0.00701	0.01728	0.0042762	0.0026574	0.0108017	0.00323442	0.0010988	0.0044227	2-dehydro-3-deoxy-phosphogluconate aldolase OS=Marinobacter adhaerens (strain DSM 23420 / HP15) OX=225937 GN=HP15_2177 PE=3 SV=1	0.0073117	0.00685965	0.00294105	0.00952214	0.00591177	0.0029186	0.382	0.94
E4PIG2	4	4	11.1677	2-dehydro-3-deoxyphosphooctonate aldolase OS=Marinobacter adhaerens (strain DSM 23420 / HP15) OX=225937 GN=kdsA PE=3 SV=1	68777.4	37920.9	170804	285427	724881	191150	820110	1.83068e+06	498574	71670.6	128373	258770	678027	1.68385e+06	778.471	639474	2.72039e+06	1.55119e+06	5.81e-05	2.1e-05	0.00013	0.0001686	0.0001076	0.00016135	0.000464529	0.0002906	7.16e-05	6.18e-05	9.7e-05	0.00032	0.0003246	0.0002236	2.66e-05	0.000251858	0.0004006	0.00013613	2-dehydro-3-deoxyphosphooctonate aldolase OS=Marinobacter adhaerens (strain DSM 23420 / HP15) OX=225937 GN=kdsA PE=3 SV=1	6.94e-05	0.00014587	0.00027557	0.00024818	0.00019159	0.0002628	0.041	2.1
E4PRB0	6	6	30.9407	2-isopropylmalate synthase OS=Marinobacter adhaerens (strain DSM 23420 / HP15) OX=225937 GN=leuA PE=3 SV=1	408927	387104	195313	209202	998394	178882	131414	2.67198e+06	1.83569e+06	231811	241468	109175	198753	3.28046e+06	25630.9	277846	3.16153e+06	4.84484e+06	0.000345656	0.00021	0.00015	0.0001236	0.0001482	0.00015099	7.44e-05	0.0004241	0.00026352	0.000199917	0.00018	0.00014	9.51e-05	0.0004356	0.00087602	0.00010943	0.0004655	0.00042518	2-isopropylmalate synthase OS=Marinobacter adhaerens (strain DSM 23420 / HP15) OX=225937 GN=leuA PE=3 SV=1	0.0002356	0.00014094	0.00025403	0.00013787	0.00046892	0.0003334	0.146	0.6
E4PNI4	9	9	38.2506	2-isopropylmalate synthase OS=Marinobacter adhaerens (strain DSM 23420 / HP15) OX=225937 GN=leuA PE=3 SV=1	331870	433932	957826	968216	2.56494e+06	1.26519e+06	1.86039e+06	3.24594e+06	3.2254e+06	332144	401910	581265	2.02666e+06	2.85766e+06	17033.6	1.82976e+06	2.1356e+06	3.85506e+06	0.000280521	0.00024	0.00072	0.0005721	0.0003808	0.00106792	0.00105376	0.0005153	0.00046302	0.000286446	0.0003	0.00073	0.0009702	0.0003794	0.00058218	0.000720654	0.0003144	0.00033832	2-isopropylmalate synthase OS=Marinobacter adhaerens (strain DSM 23420 / HP15) OX=225937 GN=leuA PE=3 SV=1	0.0004148	0.00067359	0.00067735	0.0006664	0.00064393	0.0004578	0.025	1.62
E4PQ16	4	4	15.6055	2-methylisocitrate lyase OS=Marinobacter adhaerens (strain DSM 23420 / HP15) OX=225937 GN=prpB2 PE=3 SV=1	360478	1.29806e+06	1.74148e+06	326424	2.31433e+06	2.24551e+06	280590	1.43238e+06	2.20751e+06	499931	2.34861e+06	598696	566393	2.14965e+06	26401.4	543963	1.53723e+06	3.89419e+06	0.000304703	0.00071	0.00132	0.0001929	0.0003435	0.00189539	0.000158932	0.0002274	0.0003169	0.000431147	0.00177	0.00075	0.0002711	0.0002854	0.00090235	0.000214241	0.0002263	0.00034175	2-methylisocitrate lyase OS=Marinobacter adhaerens (strain DSM 23420 / HP15) OX=225937 GN=prpB2 PE=3 SV=1	0.0007791	0.0008106	0.0002344	0.00093008	0.00048631	0.0002608	0.461	1.04
E4PIR7	10	10	56.678	2-oxoglutarate reductase OS=Marinobacter adhaerens (strain DSM 23420 / HP15) OX=225937 GN=serA PE=3 SV=1	1.44243e+06	1.19931e+06	1.06376e+06	2.09877e+06	1.308e+07	987693	1.99365e+06	1.2538e+07	1.4674e+07	1.05239e+06	791783	774219	2.81312e+06	1.38527e+07	91854.5	3.64397e+06	1.24084e+07	2.6797e+07	0.00121926	0.00066	0.0008	0.0012401	0.0019417	0.00083369	0.00112925	0.0019903	0.00210653	0.000907593	0.0006	0.00097	0.0013467	0.0018394	0.00313943	0.00143518	0.001827	0.00235171	2-oxoglutarate reductase OS=Marinobacter adhaerens (strain DSM 23420 / HP15) OX=225937 GN=serA PE=3 SV=1	0.0008949	0.00133848	0.00174201	0.00097023	0.00210849	0.0018713	0.2	1.5
E4PNT9	7	7	29.7256	2,3-bisphosphoglycerate-independent phosphoglycerate mutase OS=Marinobacter adhaerens (strain DSM 23420 / HP15) OX=225937 GN=gpmI PE=3 SV=1	302552	519496	418584	663072	5.24186e+06	243059	703021	5.5156e+06	9.70357e+06	204031	291886	119259	1.91464e+06	8.12943e+06	9396.98	1.56193e+06	5.45855e+06	1.80003e+07	0.00025574	0.00029	0.00032	0.0003918	0.0007781	0.00020516	0.000398207	0.0008755	0.001393	0.000175959	0.00022	0.00015	0.0009165	0.0010794	0.00032117	0.00061517	0.0008037	0.00157971	2,3-bisphosphoglycerate-independent phosphoglycerate mutase OS=Marinobacter adhaerens (strain DSM 23420 / HP15) OX=225937 GN=gpmI PE=3 SV=1	0.0002862	0.00045836	0.00088891	0.00042854	0.00077239	0.0009995	0.215	1.6
E4PGY8	4	4	14.7678	2,3,4,5-tetrahydropyridine-2,6-dicarboxylate N-succinyltransferase OS=Marinobacter adhaerens (strain DSM 23420 / HP15) OX=225937 GN=dapD PE=3 SV=1	856248	1.35338e+06	948770	1.19756e+06	5.08061e+06	1.76776e+06	1.26724e+06	3.97778e+06	6.63314e+06	1.34408e+06	1.15694e+06	1.42586e+06	1.35221e+06	4.29154e+06	31852.4	1.32226e+06	5.70825e+06	7.00121e+06	0.000723766	0.00075	0.00072	0.0007076	0.0007542	0.00149214	0.000717794	0.0006314	0.00095222	0.00115916	0.00087	0.00178	0.0006473	0.0005698	0.00108866	0.000520772	0.0008405	0.00061443	2,3,4,5-tetrahydropyridine-2,6-dicarboxylate N-succinyltransferase OS=Marinobacter adhaerens (strain DSM 23420 / HP15) OX=225937 GN=dapD PE=3 SV=1	0.000729	0.00098464	0.00076714	0.00110018	0.0007686	0.0006586	0.214	1.35
E4PFR1	2	2	7.57684	23S rRNA accumulation protein YceD OS=Marinobacter adhaerens (strain DSM 23420 / HP15) OX=225937 GN=HP15_2217 PE=3 SV=1	30577.3	18927	25581.2	1.12302e+06	1.06553e+06	34512.8	1.3125e+06	957937	618274	16553.7	18772.9	11728.8	1.65118e+06	1.42942e+06	750.6	4.1381e+06	1.07644e+06	939938	2.58e-05	1e-05	1.9e-05	0.0006636	0.0001582	2.91e-05	0.000743431	0.0001521	8.88e-05	1.43e-05	1.4e-05	1.5e-05	0.0007904	0.0001898	2.57e-05	0.0016298	0.0001585	8.25e-05	23S rRNA accumulation protein YceD OS=Marinobacter adhaerens (strain DSM 23420 / HP15) OX=225937 GN=HP15_2217 PE=3 SV=1	1.85e-05	0.00028362	0.00032808	0.00027308	0.0003353	0.0006236	0.149	15.3
E4PNB1	4	4	16.98	3-hydroxyacyl-[acyl-carrier-protein] dehydratase FabA OS=Marinobacter adhaerens (strain DSM 23420 / HP15) OX=225937 GN=HP15_2980 PE=3 SV=1	136900	36257.9	70444.5	184888	2.86136e+06	83272.7	138248	3.1554e+06	3.82385e+06	18405.2	120409	139238	173994	2.34514e+06	1039.21	169258	1.67324e+06	7.31242e+06	0.000115718	2e-05	5.3e-05	0.0001092	0.0004248	7.03e-05	7.83e-05	0.0005009	0.00054893	1.59e-05	9.1e-05	0.00017	8.33e-05	0.0003114	3.55e-05	6.67e-05	0.0002464	0.00064174	3-hydroxyacyl-[acyl-carrier-protein] dehydratase FabA OS=Marinobacter adhaerens (strain DSM 23420 / HP15) OX=225937 GN=HP15_2980 PE=3 SV=1	6.3e-05	0.00020143	0.00037604	0.000116	0.0001434	0.0003183	0.204	3.2
E4PIW4	2	2	6.96564	3-hydroxybutyrate dehydrogenase OS=Marinobacter adhaerens (strain DSM 23420 / HP15) OX=225937 GN=HP15_3798 PE=4 SV=1	76096	494877	356521	263010	432828	336611	413609	688479	1.80482e+06	175550	181618	893104	361859	507660	1287.87	807235	1.01025e+06	697889	6.43e-05	0.00027	0.00027	0.0001554	6.43e-05	0.00028413	0.000234277	0.0001093	0.00025909	0.000151396	0.00014	0.00112	0.0001732	6.74e-05	4.4e-05	0.000317931	0.0001488	6.12e-05	3-hydroxybutyrate dehydrogenase OS=Marinobacter adhaerens (strain DSM 23420 / HP15) OX=225937 GN=HP15_3798 PE=4 SV=1	0.0002022	0.00016793	0.00020088	0.00047517	9.49e-05	0.000176	0.37	0.83
E4PEW9	2	2	8.54497	3-hydroxyisobutyrate dehydrogenase OS=Marinobacter adhaerens (strain DSM 23420 / HP15) OX=225937 GN=mmsB PE=3 SV=1	58494.5	29079.7	151455	22125.5	598051	12100.5	46166.2	153093	258509	10596.6	35541.3	2436.69	19303.2	202373	215.225	31590.3	92876.7	594899	4.94e-05	1.6e-05	0.00011	1.31e-05	8.88e-05	1.02e-05	2.61e-05	2.43e-05	3.71e-05	9.14e-06	2.7e-05	3e-06	9.24e-06	2.69e-05	7.36e-06	1.24e-05	1.37e-05	5.22e-05	3-hydroxyisobutyrate dehydrogenase OS=Marinobacter adhaerens (strain DSM 23420 / HP15) OX=225937 GN=mmsB PE=3 SV=1	6e-05	3.74e-05	2.92e-05	1.3e-05	1.45e-05	2.61e-05	0.352	0.62
E4PPB1	6	6	23.448	3-isopropylmalate dehydratase large subunit OS=Marinobacter adhaerens (strain DSM 23420 / HP15) OX=225937 GN=leuC PE=3 SV=1	2.49346e+06	4.08215e+06	1.12171e+06	1.95902e+06	3.04747e+06	1.55991e+06	1.69567e+06	2.64568e+06	2.95793e+06	3.21548e+06	4.36693e+06	2.26888e+06	2.60358e+06	4.00784e+06	46930.7	7.70486e+06	2.32355e+06	6.62791e+06	0.00210766	0.00225	0.00085	0.0011575	0.0004524	0.00131669	0.000960463	0.00042	0.00042463	0.00277307	0.00329	0.00283	0.0012464	0.0005322	0.00160401	0.00303457	0.0003421	0.00058167	3-isopropylmalate dehydratase large subunit OS=Marinobacter adhaerens (strain DSM 23420 / HP15) OX=225937 GN=leuC PE=3 SV=1	0.001735	0.00097553	0.00060169	0.00245782	0.00112751	0.0013195	0.185	0.56
E4PPB0	4	4	17.9112	3-isopropylmalate dehydratase small subunit OS=Marinobacter adhaerens (strain DSM 23420 / HP15) OX=225937 GN=leuD PE=3 SV=1	85136.4	357587	98992.5	41992.5	1.21094e+06	86465.5	95132.3	878692	1.52703e+06	43652	155736	85521.5	126659	1.38039e+06	9210.66	154590	565291	3.5615e+06	7.2e-05	0.0002	7.5e-05	2.48e-05	0.0001798	7.3e-05	5.39e-05	0.0001395	0.00021921	3.76e-05	0.00012	0.00011	6.06e-05	0.0001833	0.0003148	6.09e-05	8.32e-05	0.00031256	3-isopropylmalate dehydratase small subunit OS=Marinobacter adhaerens (strain DSM 23420 / HP15) OX=225937 GN=leuD PE=3 SV=1	0.0001146	9.25e-05	0.00013753	9.5e-05	0.00018624	0.0001522	0.119	0.81
E4PPA9	8	8	40.7703	3-isopropylmalate dehydrogenase OS=Marinobacter adhaerens (strain DSM 23420 / HP15) OX=225937 GN=leuB PE=3 SV=1	627045	904262	1.31186e+06	1.13419e+06	5.80312e+06	967827	1.2532e+06	7.64923e+06	9.48358e+06	1.29316e+06	465033	966761	2.2424e+06	7.15122e+06	21828.4	3.02849e+06	5.6492e+06	1.67147e+07	0.000530026	0.0005	0.00099	0.0006702	0.0008614	0.00081692	0.00070984	0.0012142	0.00136141	0.00111524	0.00035	0.00121	0.0010735	0.0009496	0.00074606	0.00119277	0.0008318	0.00146689	3-isopropylmalate dehydrogenase OS=Marinobacter adhaerens (strain DSM 23420 / HP15) OX=225937 GN=leuB PE=3 SV=1	0.0006736	0.00078284	0.00109516	0.00087716	0.00092302	0.0011638	0.279	1.16
E4PR46	4	4	14.4705	3-isopropylmalate dehydrogenase OS=Marinobacter adhaerens (strain DSM 23420 / HP15) OX=225937 GN=leuB PE=4 SV=1	37120	87962.7	14672	80310.9	472201	33128.1	104656	381266	716146	33932.5	61520.7	68007.1	190451	540142	826.447	131198	508631	1.0332e+06	3.14e-05	4.8e-05	1.1e-05	4.75e-05	7.01e-05	2.8e-05	5.93e-05	6.05e-05	0.00010281	2.93e-05	4.6e-05	8.5e-05	9.12e-05	7.17e-05	2.82e-05	5.17e-05	7.49e-05	9.07e-05	3-isopropylmalate dehydrogenase OS=Marinobacter adhaerens (strain DSM 23420 / HP15) OX=225937 GN=leuB PE=4 SV=1	3.03e-05	4.85e-05	7.42e-05	7.42e-05	6.37e-05	7.24e-05	0.005	1.6
E4PL69	3	3	14.5326	3-ketoacyl-CoA thiolase OS=Marinobacter adhaerens (strain DSM 23420 / HP15) OX=225937 GN=fadA PE=3 SV=1	50469.8	52429.9	90529.9	74615.1	513904	44771.5	201176	753498	1.88505e+06	89464.3	28712	51920.4	131858	594171	2599.49	216077	596135	2.05267e+06	4.27e-05	2.9e-05	6.8e-05	4.41e-05	7.63e-05	3.78e-05	0.000113951	0.0001196	0.00027061	7.72e-05	2.2e-05	6.5e-05	6.31e-05	7.89e-05	8.88e-05	8.51e-05	8.78e-05	0.00018014	3-ketoacyl-CoA thiolase OS=Marinobacter adhaerens (strain DSM 23420 / HP15) OX=225937 GN=fadA PE=3 SV=1	4.67e-05	5.27e-05	0.00016806	4.99e-05	7.7e-05	0.0001177	0.407	1.13
E4PH22	3	3	10.2637	3-oxoacyl-(Acyl carrier protein) reductase OS=Marinobacter adhaerens (strain DSM 23420 / HP15) OX=225937 GN=HP15_2361 PE=4 SV=1	972.549	7283.5	77069.4	47131.6	820237	39675.2	87808.3	765685	1.81827e+06	4487.5	6594.74	19978.6	54308.8	1.14553e+06	187.119	117474	597408	2.62706e+06	8.22e-07	4e-06	5.8e-05	2.79e-05	0.0001218	3.35e-05	4.97e-05	0.0001215	0.00026102	3.87e-06	5e-06	2.5e-05	2.6e-05	0.0001521	6.4e-06	4.63e-05	8.8e-05	0.00023055	3-oxoacyl-(Acyl carrier protein) reductase OS=Marinobacter adhaerens (strain DSM 23420 / HP15) OX=225937 GN=HP15_2361 PE=4 SV=1	2.11e-05	6.1e-05	0.0001441	1.86e-05	6.15e-05	0.0001216	0.219	2.9
E4PPP8	2	2	8.30074	3-oxoacyl-(Acyl carrier protein) synthase I OS=Marinobacter adhaerens (strain DSM 23420 / HP15) OX=225937 GN=HP15_635 PE=3 SV=1	54047.2	132930	219633	74199.3	843705	138653	249610	414095	1.11198e+06	46995.6	94933.1	38445.6	74212.9	422742	1336.38	109263	308671	1.73609e+06	4.57e-05	7.3e-05	0.00017	4.38e-05	0.0001252	0.00011703	0.000141385	6.57e-05	0.00015963	4.05e-05	7.2e-05	4.8e-05	3.55e-05	5.61e-05	4.57e-05	4.3e-05	4.55e-05	0.00015236	3-oxoacyl-(Acyl carrier protein) synthase I OS=Marinobacter adhaerens (strain DSM 23420 / HP15) OX=225937 GN=HP15_635 PE=3 SV=1	9.5e-05	9.54e-05	0.00012225	5.17e-05	4.58e-05	8.03e-05	0.496	1
E4PPD9	5	5	17.7193	3-oxoacyl-(Acyl carrier protein) synthase III OS=Marinobacter adhaerens (strain DSM 23420 / HP15) OX=225937 GN=HP15_1862 PE=4 SV=1	1.31917e+06	7.21482e+06	1.84382e+06	1.47229e+06	3.43209e+06	2.50142e+06	774807	2.15911e+06	3.91652e+06	1.8517e+06	1.6947e+06	919307	822562	3.13361e+06	17981.7	1.36421e+06	2.41243e+06	6.78561e+06	0.00111506	0.00397	0.0014	0.0008699	0.0005095	0.0021114	0.000438868	0.0003427	0.00056224	0.00159693	0.00128	0.00115	0.0003938	0.0004161	0.00061458	0.000537298	0.0003552	0.00059551	3-oxoacyl-(Acyl carrier protein) synthase III OS=Marinobacter adhaerens (strain DSM 23420 / HP15) OX=225937 GN=HP15_1862 PE=4 SV=1	0.0021614	0.0011636	0.00044794	0.00094001	0.00047481	0.000496	0.256	0.54
E4PMJ9	2	2	6.1509	3-oxoacyl-(Acyl-carrier-protein) reductase OS=Marinobacter adhaerens (strain DSM 23420 / HP15) OX=225937 GN=HP15_4143 PE=4 SV=1	9574.27	8016.98	2981.22	361073	127386	6397.01	602115	1.3512e+06	323997	12099.4	38055.8	4046.79	350023	470812	79.8058	278809	570971	65907.7	8.09e-06	4.4e-06	2.3e-06	0.0002133	1.89e-05	5.4e-06	0.000341051	0.0002145	4.65e-05	1.04e-05	2.9e-05	5.1e-06	0.0001676	6.25e-05	2.73e-06	0.000109809	8.41e-05	5.78e-06	3-oxoacyl-(Acyl-carrier-protein) reductase OS=Marinobacter adhaerens (strain DSM 23420 / HP15) OX=225937 GN=HP15_4143 PE=4 SV=1	4.92e-06	7.92e-05	0.00020068	6.71e-05	7.76e-05	6.66e-05	0.187	16.1
E4PNB2	7	7	47.6249	3-oxoacyl-(Acyl-carrier-protein) synthase I OS=Marinobacter adhaerens (strain DSM 23420 / HP15) OX=225937 GN=HP15_2981 PE=3 SV=1	1.34675e+06	773746	2.14968e+06	2.22004e+06	1.52275e+07	2.78335e+06	2.29025e+06	1.05407e+07	1.55985e+07	877291	677417	3.66394e+06	2.60514e+06	1.49205e+07	83265.4	4.06175e+06	1.07152e+07	3.06466e+07	0.00113838	0.00043	0.00163	0.0013117	0.0022604	0.00234937	0.00129725	0.0016732	0.00223924	0.000756588	0.00051	0.00458	0.0012471	0.0019812	0.00284587	0.00159973	0.0015777	0.00268956	3-oxoacyl-(Acyl-carrier-protein) synthase I OS=Marinobacter adhaerens (strain DSM 23420 / HP15) OX=225937 GN=HP15_2981 PE=3 SV=1	0.0010637	0.00197385	0.00173656	0.00211117	0.00202471	0.0019557	0.102	1.86
E4PFQ7	2	2	12.7337	3-oxoacyl-[acyl-carrier-protein] reductase OS=Marinobacter adhaerens (strain DSM 23420 / HP15) OX=225937 GN=HP15_2213 PE=3 SV=1	130606	45047.3	43461.9	152972	2.24251e+06	11362.1	440719	2.83865e+06	5.11323e+06	39838.4	229661	78168.5	166907	1.11416e+06	912.231	103090	4.30959e+06	6.66191e+06	0.000110398	2.5e-05	3.3e-05	9.04e-05	0.0003329	9.59e-06	0.000249633	0.0004506	0.00073403	3.44e-05	0.00017	9.8e-05	7.99e-05	0.0001479	3.12e-05	4.06e-05	0.0006346	0.00058465	3-oxoacyl-[acyl-carrier-protein] reductase OS=Marinobacter adhaerens (strain DSM 23420 / HP15) OX=225937 GN=HP15_2213 PE=3 SV=1	5.6e-05	0.00014429	0.00047809	0.00011691	8.63e-05	0.0004199	0.253	2.58
E4PJE2	7	7	30.7671	3-phosphoshikimate 1-carboxyvinyltransferase OS=Marinobacter adhaerens (strain DSM 23420 / HP15) OX=225937 GN=aroA PE=3 SV=1	1.19976e+06	1.60988e+06	827932	1.8447e+07	1.02584e+07	1.51799e+06	7.86491e+06	6.40827e+06	2.26684e+07	896412	1.19987e+06	427068	1.77125e+06	1.01788e+07	94397.6	9.91616e+06	4.24424e+07	5.25334e+06	0.00101413	0.00089	0.00063	0.0108997	0.0015228	0.0012813	0.00445486	0.0010172	0.00325416	0.000773078	0.00091	0.00053	0.0008479	0.0013516	0.00322635	0.00390549	0.0062493	0.00046103	3-phosphoshikimate 1-carboxyvinyltransferase OS=Marinobacter adhaerens (strain DSM 23420 / HP15) OX=225937 GN=aroA PE=3 SV=1	0.0008424	0.00456795	0.00290875	0.00076208	0.00180861	0.0035386	0.175	5.42
E4PND9	6	6	25.1329	3,4-dihydroxy-2-butanone 4-phosphate synthase OS=Marinobacter adhaerens (strain DSM 23420 / HP15) OX=225937 GN=ribB PE=3 SV=1	155046	557066	276429	613942	3.205e+06	135150	605908	3.5176e+06	2.90712e+06	214118	276727	636135	1.08915e+06	3.77622e+06	2625.91	1.03084e+06	3.26021e+06	5.62739e+06	0.000131057	0.00031	0.00021	0.0003628	0.0004758	0.00011408	0.0003432	0.0005584	0.00041733	0.000184658	0.00021	0.00079	0.0005214	0.0005014	8.97e-05	0.000405998	0.00048	0.00049386	3,4-dihydroxy-2-butanone 4-phosphate synthase OS=Marinobacter adhaerens (strain DSM 23420 / HP15) OX=225937 GN=ribB PE=3 SV=1	0.0002157	0.00031753	0.00043963	0.00050817	0.00037085	0.00046	0.208	1.47
E4PJE4	24	24	117.713	30S ribosomal protein S1 OS=Marinobacter adhaerens (strain DSM 23420 / HP15) OX=225937 GN=HP15_1366 PE=3 SV=1	6.95201e+06	1.61045e+07	9.16326e+06	1.30725e+07	7.98993e+07	1.07782e+07	1.78259e+07	9.76076e+07	8.81614e+07	9.221e+06	1.12012e+07	9.62627e+06	1.77732e+07	1.17446e+08	266634	2.2293e+07	1.19226e+08	1.41592e+08	0.00587637	0.00887	0.00693	0.0077241	0.0118606	0.00909766	0.010097	0.0154939	0.012656	0.00795231	0.00845	0.01202	0.0085081	0.0155946	0.0091131	0.00878014	0.017555	0.0124261	30S ribosomal protein S1 OS=Marinobacter adhaerens (strain DSM 23420 / HP15) OX=225937 GN=HP15_1366 PE=3 SV=1	0.0072267	0.0095608	0.012749	0.00965928	0.011072	0.0129204	0.01	1.32
E4PLY7	2	2	9.13763	30S ribosomal protein S10 OS=Marinobacter adhaerens (strain DSM 23420 / HP15) OX=225937 GN=rpsJ PE=3 SV=1	352260	942270	1.09455e+06	3.01829e+06	2.1193e+06	1.68051e+06	719475	1.3971e+06	1.91959e+06	748201	1.32357e+06	347410	5.86764e+06	4.16126e+06	12628.6	3.38983e+06	625429	2.16421e+06	0.000297757	0.00052	0.00083	0.0017834	0.0003146	0.00141849	0.000407527	0.0002218	0.00027557	0.000645258	0.001	0.00043	0.0028089	0.0005525	0.00043163	0.00133509	9.21e-05	0.00018993	30S ribosomal protein S10 OS=Marinobacter adhaerens (strain DSM 23420 / HP15) OX=225937 GN=rpsJ PE=3 SV=1	0.0005483	0.00117217	0.00030162	0.00141367	0.00126435	0.000539	0.165	2.14
E4PMN8	4	4	16.8339	30S ribosomal protein S11 OS=Marinobacter adhaerens (strain DSM 23420 / HP15) OX=225937 GN=rpsK PE=3 SV=1	1.82738e+07	1.2052e+07	5.11369e+07	8.20559e+06	1.80639e+07	2.06324e+07	3.90603e+06	1.83191e+07	7.76252e+06	3.12975e+07	2.66743e+07	654478	8.40675e+06	3.26932e+07	92702.6	8.70327e+06	1.52197e+07	1.37173e+07	0.0154464	0.00664	0.03869	0.0048484	0.0026815	0.0174154	0.00221247	0.0029079	0.00111435	0.0269914	0.02012	0.00082	0.0040244	0.0043411	0.00316842	0.0034278	0.002241	0.00120383	30S ribosomal protein S11 OS=Marinobacter adhaerens (strain DSM 23420 / HP15) OX=225937 GN=rpsK PE=3 SV=1	0.020259	0.00831511	0.00207824	0.00832031	0.00384461	0.0022909	0.071	0.41
E4PMN7	5	5	20.6293	30S ribosomal protein S13 OS=Marinobacter adhaerens (strain DSM 23420 / HP15) OX=225937 GN=rpsM PE=3 SV=1	460767	820301	498508	545712	6.11215e+06	2.21522e+06	514694	2.92736e+06	4.95413e+06	474846	714744	2.11684e+06	1.08037e+06	9.57658e+06	27140.4	1.98947e+06	3.35454e+06	7.83574e+06	0.000389476	0.00045	0.00038	0.0003224	0.0009073	0.00186982	0.000291534	0.0004647	0.00071119	0.000409514	0.00054	0.00264	0.0005172	0.0012716	0.00092761	0.000783557	0.0004939	0.00068767	30S ribosomal protein S13 OS=Marinobacter adhaerens (strain DSM 23420 / HP15) OX=225937 GN=rpsM PE=3 SV=1	0.0004062	0.00103319	0.00048914	0.00123325	0.00090546	0.0006551	0.152	2.54
E4PNZ8	2	2	5.1209	30S ribosomal protein S15 OS=Marinobacter adhaerens (strain DSM 23420 / HP15) OX=225937 GN=rpsO PE=3 SV=1	32026.6	52198.7	63159	518946	4.4484e+06	22573.6	302493	1.22486e+06	154805	16920.4	41206.9	1816.03	1.05136e+06	1.38753e+06	853.669	887205	615537	717078	2.71e-05	2.9e-05	4.8e-05	0.0003066	0.0006603	1.91e-05	0.000171339	0.0001944	2.22e-05	1.46e-05	3.1e-05	2.3e-06	0.0005033	0.0001842	2.92e-05	0.000349427	9.06e-05	6.29e-05	30S ribosomal protein S15 OS=Marinobacter adhaerens (strain DSM 23420 / HP15) OX=225937 GN=rpsO PE=3 SV=1	3.45e-05	0.00032867	0.00012933	0.00017888	0.0002389	0.0001677	0.132	9.52
E4PQH9	2	2	6.01553	30S ribosomal protein S16 OS=Marinobacter adhaerens (strain DSM 23420 / HP15) OX=225937 GN=rpsP PE=3 SV=1	5758.78	29902.9	26325.9	805373	8.28972e+06	61513.9	701340	4.31606e+06	2.90609e+06	5976.83	11988.3	19767	679151	8.28084e+06	12630.8	873339	3.09617e+06	5.842e+06	4.87e-06	1.6e-05	2e-05	0.0004759	0.0012306	5.19e-05	0.000397255	0.0006851	0.00041718	5.15e-06	9e-06	2.5e-05	0.0003251	0.0010995	0.0004317	0.000343966	0.0004559	0.00051269	30S ribosomal protein S16 OS=Marinobacter adhaerens (strain DSM 23420 / HP15) OX=225937 GN=rpsP PE=3 SV=1	1.38e-05	0.00058612	0.00049985	0.00011961	0.00061879	0.0004375	0.119	42.62
E4PLZ7	3	3	27.7598	30S ribosomal protein S17 OS=Marinobacter adhaerens (strain DSM 23420 / HP15) OX=225937 GN=rpsQ PE=3 SV=1	459241	395202	296635	1.67414e+06	1.93735e+07	441805	1.85107e+06	1.78028e+07	9.36913e+06	272695	379181	237061	2.69769e+06	2.42077e+07	9217.43	4.73834e+06	1.48616e+07	2.0286e+07	0.000388185	0.00022	0.00022	0.0009892	0.0028759	0.00037292	0.00104849	0.002826	0.00134499	0.000235176	0.00029	0.0003	0.0012914	0.0032143	0.00031504	0.0018662	0.0021882	0.0017803	30S ribosomal protein S17 OS=Marinobacter adhaerens (strain DSM 23420 / HP15) OX=225937 GN=rpsQ PE=3 SV=1	0.0002768	0.00141267	0.00173982	0.00062448	0.00160692	0.0019449	0.14	5.1
E4PLZ2	8	7	39.8094	30S ribosomal protein S19 OS=Marinobacter adhaerens (strain DSM 23420 / HP15) OX=225937 GN=rpsS PE=3 SV=1	1.70765e+06	4.13568e+06	1.41135e+06	1.05381e+07	2.02466e+07	1.32721e+06	5.38756e+06	2.81144e+07	5.81628e+06	2.01436e+06	1.8518e+06	524877	1.18534e+07	2.90561e+07	4904.24	9.68995e+06	1.54377e+07	1.20521e+07	0.00144343	0.00228	0.00107	0.0062266	0.0030055	0.00112027	0.00305164	0.0044628	0.00083496	0.00173721	0.0014	0.00066	0.0056743	0.0038581	0.00016762	0.0038164	0.0022731	0.0010577	30S ribosomal protein S19 OS=Marinobacter adhaerens (strain DSM 23420 / HP15) OX=225937 GN=rpsS PE=3 SV=1	0.0015964	0.00345079	0.00278313	0.00257549	0.00323334	0.0023824	0.168	2.16
E4PGZ4	8	8	35.3456	30S ribosomal protein S2 OS=Marinobacter adhaerens (strain DSM 23420 / HP15) OX=225937 GN=rpsB PE=3 SV=1	684692	1.38291e+06	578358	615234	9.05574e+06	688155	597982	3.94954e+06	5.92183e+06	935242	1.12362e+06	376419	919173	2.00518e+07	79395.5	1.52214e+06	3.69081e+06	1.07946e+07	0.000578754	0.00076	0.00044	0.0003635	0.0013443	0.00058086	0.000338711	0.0006269	0.00085011	0.000806565	0.00085	0.00047	0.00044	0.0026625	0.0027136	0.000599498	0.0005434	0.00094733	30S ribosomal protein S2 OS=Marinobacter adhaerens (strain DSM 23420 / HP15) OX=225937 GN=rpsB PE=3 SV=1	0.0005927	0.00076289	0.00060525	0.00058586	0.00193871	0.0006968	0.269	1.29
E4PL39	3	3	9.86346	30S ribosomal protein S21 OS=Marinobacter adhaerens (strain DSM 23420 / HP15) OX=225937 GN=rpsU PE=3 SV=1	294190	278085	164803	760609	3.16894e+06	301399	871869	4.04384e+06	1.39066e+06	115115	172918	228160	717240	8.82994e+06	3243.74	960286	2.8336e+06	2.59116e+06	0.000248672	0.00015	0.00012	0.0004494	0.0004704	0.00025441	0.000493846	0.0006419	0.00019964	9.93e-05	0.00013	0.00028	0.0003433	0.0011725	0.00011087	0.00037821	0.0004172	0.0002274	30S ribosomal protein S21 OS=Marinobacter adhaerens (strain DSM 23420 / HP15) OX=225937 GN=rpsU PE=3 SV=1	0.0001755	0.00039141	0.00044513	0.0002529	0.00054222	0.0003409	0.029	2.23
E4PLZ4	2	2	5.41493	30S ribosomal protein S3 OS=Marinobacter adhaerens (strain DSM 23420 / HP15) OX=225937 GN=rpsC PE=3 SV=1	1.63072e+06	1.44587e+06	1.40427e+06	2.31711e+06	3.60736e+06	1.39328e+06	1.11208e+06	3.33634e+06	2.21808e+06	1.59602e+06	1.38506e+06	307832	2.49824e+06	4.53007e+06	7986.93	3.79232e+06	3.59964e+06	4.83245e+06	0.00137841	0.0008	0.00106	0.0013691	0.0005355	0.00117604	0.000629907	0.0005296	0.00031842	0.00137643	0.00104	0.00038	0.0011959	0.0006015	0.00027298	0.00149361	0.00053	0.0004241	30S ribosomal protein S3 OS=Marinobacter adhaerens (strain DSM 23420 / HP15) OX=225937 GN=rpsC PE=3 SV=1	0.0010791	0.00102688	0.00049264	0.00087501	0.00069014	0.0008159	0.341	0.95
E4PMN9	4	4	20.7106	30S ribosomal protein S4 OS=Marinobacter adhaerens (strain DSM 23420 / HP15) OX=225937 GN=rpsD PE=3 SV=1	285871	126844	666909	556710	6.99808e+06	688741	860366	4.51997e+06	4.14124e+06	179351	158289	285544	718784	8.49164e+06	97069.4	1.44529e+06	4.49247e+06	7.62962e+06	0.00024164	7e-05	0.0005	0.0003289	0.0010388	0.00058135	0.000487331	0.0007175	0.00059449	0.000154675	0.00012	0.00036	0.0003441	0.0011275	0.00331767	0.000569231	0.0006615	0.00066958	30S ribosomal protein S4 OS=Marinobacter adhaerens (strain DSM 23420 / HP15) OX=225937 GN=rpsD PE=3 SV=1	0.000272	0.00064971	0.00059977	0.00027335	0.00159643	0.0006334	0.165	2.39
E4PM05	4	4	25.0145	30S ribosomal protein S5 OS=Marinobacter adhaerens (strain DSM 23420 / HP15) OX=225937 GN=rpsE PE=3 SV=1	2.52161e+06	3.30585e+06	1.85602e+06	5.35075e+06	1.23583e+07	2.87047e+06	2.86101e+06	1.19451e+07	6.88484e+06	3.41467e+06	3.81026e+06	1.08572e+06	5.96685e+06	2.80809e+07	74182.4	6.45412e+06	1.20989e+07	1.00516e+07	0.00213146	0.00182	0.0014	0.0031616	0.0018345	0.00242291	0.00162054	0.0018961	0.00098835	0.00294486	0.00287	0.00136	0.0028564	0.0037286	0.00253543	0.00254196	0.0017815	0.00088213	30S ribosomal protein S5 OS=Marinobacter adhaerens (strain DSM 23420 / HP15) OX=225937 GN=rpsE PE=3 SV=1	0.0017856	0.002473	0.00150168	0.00236204	0.00304014	0.0017352	0.089	1.38
E4PP77	6	6	27.5293	30S ribosomal protein S6 OS=Marinobacter adhaerens (strain DSM 23420 / HP15) OX=225937 GN=rpsF PE=3 SV=1	361928	712415	499271	1.53692e+06	1.7363e+07	319855	975803	1.14387e+07	7.00756e+06	521164	369353	175623	2.40297e+06	2.12388e+07	2553.38	3.52411e+06	6.96001e+06	1.50019e+07	0.000305929	0.00039	0.00038	0.0009081	0.0025774	0.00026998	0.000552717	0.0018157	0.00100597	0.000449459	0.00028	0.00022	0.0011503	0.0028201	8.73e-05	0.00138798	0.0010248	0.00131657	30S ribosomal protein S6 OS=Marinobacter adhaerens (strain DSM 23420 / HP15) OX=225937 GN=rpsF PE=3 SV=1	0.0003587	0.00125185	0.00112481	0.00054941	0.00135257	0.0012431	0.159	3.49
E4PLY4	9	9	40.927	30S ribosomal protein S7 OS=Marinobacter adhaerens (strain DSM 23420 / HP15) OX=225937 GN=rpsG PE=3 SV=1	6.70552e+06	5.45672e+06	1.46759e+07	1.87118e+07	4.51214e+07	2.03479e+07	1.17556e+07	4.15245e+07	1.71383e+07	8.23396e+06	1.59284e+07	8.13134e+06	2.1791e+07	6.16404e+07	254728	2.47758e+07	2.84343e+07	3.06728e+07	0.00566802	0.00301	0.0111	0.0110562	0.006698	0.0171752	0.00665863	0.0065915	0.00246029	0.00710108	0.01201	0.01015	0.0104315	0.0081847	0.00870618	0.00975797	0.0041867	0.00269185	30S ribosomal protein S7 OS=Marinobacter adhaerens (strain DSM 23420 / HP15) OX=225937 GN=rpsG PE=3 SV=1	0.0065927	0.0116431	0.0052368	0.0108666	0.00910745	0.0055455	0.01	1.77
E4PM02	7	7	33.0002	30S ribosomal protein S8 OS=Marinobacter adhaerens (strain DSM 23420 / HP15) OX=225937 GN=rpsH PE=3 SV=1	1.08346e+06	741232	3.31051e+06	1.67306e+06	1.87133e+07	1.84101e+06	1.89941e+06	1.37551e+07	1.23834e+07	1.64011e+06	1.09058e+06	834158	3.02309e+06	1.99792e+07	70989	4.95805e+06	1.04223e+07	2.32271e+07	0.00091582	0.00041	0.0025	0.0009886	0.0027779	0.00155396	0.00107587	0.0021834	0.0017777	0.00141445	0.00082	0.00104	0.0014472	0.0026529	0.00242628	0.00195273	0.0015346	0.00203841	30S ribosomal protein S8 OS=Marinobacter adhaerens (strain DSM 23420 / HP15) OX=225937 GN=rpsH PE=3 SV=1	0.0012763	0.00177347	0.001679	0.00110381	0.00217544	0.0018419	0.331	1.39
E4PNJ0	3	3	12.576	30S ribosomal protein S9 OS=Marinobacter adhaerens (strain DSM 23420 / HP15) OX=225937 GN=rpsI PE=3 SV=1	107859	159159	295504	60819	2.6246e+06	201719	68476.1	1.89989e+06	1.64873e+06	66415.8	190362	31406	156671	6.12358e+06	2647.22	207772	1.30624e+06	4.18745e+06	9.12e-05	8.8e-05	0.00022	3.59e-05	0.0003896	0.00017027	3.88e-05	0.0003016	0.00023668	5.73e-05	0.00014	3.9e-05	7.5e-05	0.0008131	9.05e-05	8.18e-05	0.0001923	0.00036749	30S ribosomal protein S9 OS=Marinobacter adhaerens (strain DSM 23420 / HP15) OX=225937 GN=rpsI PE=3 SV=1	0.0001341	0.0001986	0.00019235	8.59e-05	0.00032619	0.0002139	0.321	1.48
E4PHH1	12	12	60.839	4-aminobutyrate aminotransferase OS=Marinobacter adhaerens (strain DSM 23420 / HP15) OX=225937 GN=gabT PE=3 SV=1	950209	1.10504e+06	1.2909e+06	2.87475e+06	1.63729e+07	1.42665e+06	3.07942e+06	1.53029e+07	1.75127e+07	1.13794e+06	1.63712e+06	1.10137e+06	5.32421e+06	1.59059e+07	28555	4.58155e+06	1.10641e+07	2.70271e+07	0.000803189	0.00061	0.00098	0.0016986	0.0024305	0.00120421	0.00174425	0.0024291	0.00251404	0.000981372	0.00123	0.00138	0.0025487	0.002112	0.00097596	0.00180445	0.0016291	0.00237191	4-aminobutyrate aminotransferase OS=Marinobacter adhaerens (strain DSM 23420 / HP15) OX=225937 GN=gabT PE=3 SV=1	0.0007962	0.00177776	0.00222915	0.00171964	0.0018789	0.0019351	0.084	2.23
E4PKG0	4	4	11.6494	4-hydroxy-3-methylbut-2-en-1-yl diphosphate synthase (flavodoxin) OS=Marinobacter adhaerens (strain DSM 23420 / HP15) OX=225937 GN=ispG PE=3 SV=1	207580	115600	786129	222967	1.18673e+06	470814	489708	1.50998e+06	1.09785e+06	385738	324210	175228	388380	1.36914e+06	2864.86	584200	1.79107e+06	2.15692e+06	0.000175462	6.4e-05	0.00059	0.0001317	0.0001762	0.00039741	0.000277382	0.0002397	0.0001576	0.000332665	0.00024	0.00022	0.0001859	0.0001818	9.79e-05	0.000230088	0.0002637	0.00018929	4-hydroxy-3-methylbut-2-en-1-yl diphosphate synthase (flavodoxin) OS=Marinobacter adhaerens (strain DSM 23420 / HP15) OX=225937 GN=ispG PE=3 SV=1	0.000278	0.0002351	0.00022489	0.00021643	0.00015521	0.0002277	0.34	0.85
E4PFS2	3	3	11.6813	4-hydroxy-4-methyl-2-oxoglutarate aldolase OS=Marinobacter adhaerens (strain DSM 23420 / HP15) OX=225937 GN=HP15_2228 PE=3 SV=1	1.13039e+06	1.01e+06	803158	1.09856e+06	3.25585e+06	790323	1.17747e+06	3.49294e+06	4.57149e+06	787659	602213	575146	821802	3.81418e+06	20944.6	1.15659e+06	4.37368e+06	6.91994e+06	0.00095549	0.00056	0.00061	0.0006491	0.0004833	0.0006671	0.000666945	0.0005545	0.00065626	0.000679288	0.00045	0.00072	0.0003934	0.0005065	0.00071585	0.000455524	0.000644	0.0006073	4-hydroxy-4-methyl-2-oxoglutarate aldolase OS=Marinobacter adhaerens (strain DSM 23420 / HP15) OX=225937 GN=HP15_2228 PE=3 SV=1	0.0007065	0.00059984	0.00062589	0.00052195	0.00053857	0.0005689	0.212	0.85
E4PPH2	3	3	16.9801	4-hydroxy-tetrahydrodipicolinate reductase OS=Marinobacter adhaerens (strain DSM 23420 / HP15) OX=225937 GN=dapB PE=3 SV=1	868032	2.43321e+06	1.33495e+06	644887	3.01723e+06	1.27474e+06	681510	2.32588e+06	1.78434e+06	946311	1.77627e+06	80179.5	583309	2.42519e+06	23133.5	855477	2.29228e+06	4.02287e+06	0.000733727	0.00134	0.00101	0.000381	0.0004479	0.00107598	0.000386023	0.0003692	0.00025615	0.000816112	0.00134	0.0001	0.0002792	0.000322	0.00079066	0.000336931	0.0003375	0.00035305	4-hydroxy-tetrahydrodipicolinate reductase OS=Marinobacter adhaerens (strain DSM 23420 / HP15) OX=225937 GN=dapB PE=3 SV=1	0.001028	0.00063497	0.00033713	0.00057304	0.00046397	0.0003425	0.146	0.62
E4PQS1	9	9	36.7218	4-hydroxy-tetrahydrodipicolinate synthase OS=Marinobacter adhaerens (strain DSM 23420 / HP15) OX=225937 GN=dapA PE=3 SV=1	374915	1.12953e+06	272908	1.25219e+06	4.34961e+06	252873	753431	4.76237e+06	5.33951e+06	578358	1.28306e+06	148517	1.45054e+06	5.91875e+06	1299.72	1.58931e+06	4.95286e+06	1.33665e+07	0.000316907	0.00062	0.00021	0.0007399	0.0006457	0.00021345	0.00042676	0.000756	0.00076651	0.000498784	0.00097	0.00019	0.0006944	0.0007859	4.44e-05	0.000625952	0.0007293	0.00117305	4-hydroxy-tetrahydrodipicolinate synthase OS=Marinobacter adhaerens (strain DSM 23420 / HP15) OX=225937 GN=dapA PE=3 SV=1	0.0003819	0.000533	0.00064975	0.00061587	0.00050823	0.0008428	0.191	1.4
E4PQY6	2	2	9.35056	4-hydroxythreonine-4-phosphate dehydrogenase OS=Marinobacter adhaerens (strain DSM 23420 / HP15) OX=225937 GN=pdxA PE=3 SV=1	48739.4	188972	151522	505740	541147	174191	241019	402837	1.56394e+06	25335	55716.7	60439.2	663697	578632	2977.73	300839	616499	1.92545e+06	4.12e-05	0.0001	0.00011	0.0002988	8.03e-05	0.00014703	0.000136518	6.4e-05	0.00022451	2.18e-05	4.2e-05	7.5e-05	0.0003177	7.68e-05	0.00010177	0.000118486	9.08e-05	0.00016898	4-hydroxythreonine-4-phosphate dehydrogenase OS=Marinobacter adhaerens (strain DSM 23420 / HP15) OX=225937 GN=pdxA PE=3 SV=1	8.66e-05	0.0001754	0.00014166	0.00014507	0.00016544	0.0001261	0.205	2.02
E4PQ68	3	3	7.81205	40-residue YVTN family beta-propeller repeat protein OS=Marinobacter adhaerens (strain DSM 23420 / HP15) OX=225937 GN=HP15_3169 PE=4 SV=1	146206	248181	163989	105123	359008	90130.8	100215	428918	897886	175501	453334	432107	186927	598898	2499.5	113365	503774	3.76987e+06	0.000123585	0.00014	0.00012	6.21e-05	5.33e-05	7.61e-05	5.68e-05	6.81e-05	0.0001289	0.000151355	0.00034	0.00054	8.95e-05	7.95e-05	8.54e-05	4.46e-05	7.42e-05	0.00033084	40-residue YVTN family beta-propeller repeat protein OS=Marinobacter adhaerens (strain DSM 23420 / HP15) OX=225937 GN=HP15_3169 PE=4 SV=1	0.0001281	6.38e-05	8.46e-05	0.00032367	8.48e-05	0.0001499	0.012	0.5
E4PMU3	10	10	37.836	5-methyltetrahydropteroyltriglutamate--homocysteine methyltransferase OS=Marinobacter adhaerens (strain DSM 23420 / HP15) OX=225937 GN=metE PE=3 SV=1	1.34987e+06	2.43611e+06	1.17647e+06	1.38683e+06	2.04182e+06	899479	2.37871e+06	9.61276e+06	2.36512e+07	2.42456e+06	2.84199e+06	620229	945714	2.32488e+06	44541.9	4.05566e+06	7.726e+06	2.44411e+07	0.00114101	0.00134	0.00089	0.0008194	0.0003031	0.00075923	0.00134735	0.0015259	0.00339525	0.00209097	0.00214	0.00077	0.0004527	0.0003087	0.00152237	0.00159733	0.0011376	0.00214495	5-methyltetrahydropteroyltriglutamate--homocysteine methyltransferase OS=Marinobacter adhaerens (strain DSM 23420 / HP15) OX=225937 GN=metE PE=3 SV=1	0.0011243	0.00062725	0.0020895	0.00112361	0.00076126	0.0016266	0.107	0.56
E4PLX8	12	12	62.3973	50S ribosomal protein L1 OS=Marinobacter adhaerens (strain DSM 23420 / HP15) OX=225937 GN=rplA PE=3 SV=1	1.07981e+06	3.96742e+06	1.17705e+06	1.47855e+07	5.23891e+07	2.23032e+06	1.73224e+07	4.77929e+07	3.45648e+07	1.36023e+06	1.02861e+06	5.26834e+06	1.9616e+07	7.10135e+07	111215	1.90457e+07	4.25088e+07	4.80926e+07	0.000912737	0.00219	0.00089	0.0087363	0.0077769	0.00188257	0.00981181	0.0075865	0.00496195	0.00117308	0.00078	0.00658	0.0093903	0.0094293	0.00380114	0.00750116	0.0062591	0.00422062	50S ribosomal protein L1 OS=Marinobacter adhaerens (strain DSM 23420 / HP15) OX=225937 GN=rplA PE=3 SV=1	0.0013296	0.00613191	0.00745342	0.00558172	0.00754025	0.0059936	0.07	4.61
E4PLX9	3	3	16.6777	50S ribosomal protein L10 OS=Marinobacter adhaerens (strain DSM 23420 / HP15) OX=225937 GN=rplJ PE=3 SV=1	3.18908e+06	3.62945e+06	2.162e+06	3.05689e+06	1.35783e+07	2.0479e+06	1.31572e+06	6.56374e+06	5.98107e+06	3.39339e+06	1.71631e+06	1.52427e+06	2.35746e+06	1.02379e+07	7015.79	3.11109e+06	5.26998e+06	1.03553e+07	0.00269566	0.002	0.00164	0.0018062	0.0020156	0.00172859	0.000745256	0.0010419	0.00085861	0.00292651	0.00129	0.0019	0.0011285	0.0013594	0.00023979	0.00122531	0.000776	0.00090878	50S ribosomal protein L10 OS=Marinobacter adhaerens (strain DSM 23420 / HP15) OX=225937 GN=rplJ PE=3 SV=1	0.0021102	0.00185014	0.00088193	0.00144218	0.00090924	0.00097	0.248	0.88
E4PLX7	5	5	22.1795	50S ribosomal protein L11 OS=Marinobacter adhaerens (strain DSM 23420 / HP15) OX=225937 GN=rplK PE=3 SV=1	1.71694e+06	4.96305e+06	3.74279e+06	4.02102e+06	4.44625e+07	2.62333e+06	4.28347e+06	2.45127e+07	2.42521e+07	2.83171e+06	2.90437e+06	2.78246e+06	6.72805e+06	4.77767e+07	141473	9.13456e+06	3.20136e+07	3.45373e+07	0.00145129	0.00273	0.00283	0.0023759	0.0066002	0.0022143	0.00242625	0.0038911	0.00348151	0.00244211	0.00219	0.00347	0.0032208	0.0063439	0.00483531	0.00359766	0.0047137	0.003031	50S ribosomal protein L11 OS=Marinobacter adhaerens (strain DSM 23420 / HP15) OX=225937 GN=rplK PE=3 SV=1	0.002339	0.00373014	0.00326628	0.00296203	0.00479998	0.0037808	0.201	1.59
E4PNI9	7	7	37.5817	50S ribosomal protein L13 OS=Marinobacter adhaerens (strain DSM 23420 / HP15) OX=225937 GN=rplM PE=3 SV=1	336308	1.00782e+06	1.05786e+06	1.79177e+06	2.31814e+07	746793	1.81211e+06	1.71629e+07	1.30795e+07	256252	392967	881557	3.3277e+06	2.23672e+07	5600.69	4.39772e+06	1.18718e+07	2.27221e+07	0.000284273	0.00056	0.0008	0.0010587	0.0034412	0.00063035	0.00102642	0.0027244	0.00187763	0.000220996	0.0003	0.0011	0.001593	0.00297	0.00019142	0.00173205	0.001748	0.0019941	50S ribosomal protein L13 OS=Marinobacter adhaerens (strain DSM 23420 / HP15) OX=225937 GN=rplM PE=3 SV=1	0.0005466	0.00171007	0.00187615	0.00099675	0.00158479	0.0018247	0.163	3.13
E4PLZ8	2	2	12.6284	50S ribosomal protein L14 OS=Marinobacter adhaerens (strain DSM 23420 / HP15) OX=225937 GN=rplN PE=3 SV=1	526685	1.9467e+06	301025	7.48617e+06	2.11402e+07	181170	2.93641e+06	1.03947e+07	7.13982e+06	1.4548e+06	1.96879e+06	402059	9.21198e+06	2.02232e+07	2549.63	9.44069e+06	7.96563e+06	1.29975e+07	0.000445194	0.00107	0.00023	0.0044233	0.0031382	0.00015292	0.00166325	0.00165	0.00102496	0.00125464	0.00148	0.0005	0.0044098	0.0026853	8.71e-05	0.00371823	0.0011729	0.00114066	50S ribosomal protein L14 OS=Marinobacter adhaerens (strain DSM 23420 / HP15) OX=225937 GN=rplN PE=3 SV=1	0.0005817	0.00257147	0.00144607	0.00213229	0.00239408	0.0020106	0.116	4.42
E4PM07	4	4	18.0453	50S ribosomal protein L15 OS=Marinobacter adhaerens (strain DSM 23420 / HP15) OX=225937 GN=rplO PE=3 SV=1	1.16614e+06	3.86115e+06	1.6678e+06	2.57525e+06	2.58115e+07	1.28671e+06	2.37609e+06	1.69291e+07	1.4431e+07	1.82111e+06	1.98954e+06	1.11618e+06	3.20798e+06	2.66997e+07	30533.5	5.83632e+06	1.73966e+07	1.9387e+07	0.000985707	0.00213	0.00126	0.0015216	0.0038316	0.00108608	0.00134587	0.0026873	0.00207164	0.00157055	0.0015	0.00139	0.0015357	0.0035452	0.00104358	0.00229864	0.0025615	0.00170141	50S ribosomal protein L15 OS=Marinobacter adhaerens (strain DSM 23420 / HP15) OX=225937 GN=rplO PE=3 SV=1	0.0014581	0.00214643	0.00203493	0.00147672	0.0020415	0.0021872	0.168	1.47
E4PLZ5	4	4	19.487	50S ribosomal protein L16 OS=Marinobacter adhaerens (strain DSM 23420 / HP15) OX=225937 GN=rplP PE=3 SV=1	453263	759035	1.30683e+06	1.2488e+06	1.80995e+07	978630	943513	1.27333e+07	7.94049e+06	613689	722449	808580	1.63191e+06	2.00016e+07	52966.8	3.08272e+06	9.57447e+06	1.40478e+07	0.000383132	0.00042	0.00099	0.0007379	0.0026868	0.00082604	0.000534427	0.0020212	0.0011399	0.000529254	0.00054	0.00101	0.0007812	0.0026558	0.00181032	0.00121413	0.0014098	0.00123284	50S ribosomal protein L16 OS=Marinobacter adhaerens (strain DSM 23420 / HP15) OX=225937 GN=rplP PE=3 SV=1	0.0005967	0.0014169	0.00123186	0.00077862	0.00174912	0.0012856	0.191	2.37
E4PMP1	5	5	22.1472	50S ribosomal protein L17 OS=Marinobacter adhaerens (strain DSM 23420 / HP15) OX=225937 GN=HP15_405 PE=3 SV=1	1.81651e+06	1.44201e+06	1.03543e+06	2.09822e+06	1.7324e+07	1.04267e+06	1.68029e+06	1.24225e+07	8.82033e+06	2.28832e+06	1.45406e+06	1.15192e+06	2.78477e+06	1.70986e+07	86200.1	3.30147e+06	1.1616e+07	1.40496e+07	0.00153545	0.00079	0.00078	0.0012398	0.0025716	0.0008801	0.000951755	0.0019719	0.0012662	0.00197348	0.0011	0.00144	0.0013331	0.0022704	0.00294617	0.00130029	0.0017104	0.00123299	50S ribosomal protein L17 OS=Marinobacter adhaerens (strain DSM 23420 / HP15) OX=225937 GN=HP15_405 PE=3 SV=1	0.0010377	0.00156384	0.00139662	0.00128944	0.00218321	0.0014145	0.247	1.51
E4PM04	6	6	19.8354	50S ribosomal protein L18 OS=Marinobacter adhaerens (strain DSM 23420 / HP15) OX=225937 GN=rplR PE=3 SV=1	517811	1.3484e+06	980843	1.63494e+06	1.80165e+07	1.17964e+06	1.48677e+06	1.24437e+07	8.73633e+06	487399	532389	1.10427e+06	2.52413e+06	2.08567e+07	13174	4.99897e+06	1.04584e+07	1.71485e+07	0.000437694	0.00074	0.00074	0.000966	0.0026744	0.00099571	0.000842141	0.0019753	0.00125414	0.000420339	0.0004	0.00138	0.0012083	0.0027694	0.00045027	0.00196885	0.0015399	0.00150495	50S ribosomal protein L18 OS=Marinobacter adhaerens (strain DSM 23420 / HP15) OX=225937 GN=rplR PE=3 SV=1	0.0006409	0.0015454	0.00135719	0.00099629	0.00147599	0.0016712	0.112	2.41
E4PQI2	4	4	23.702	50S ribosomal protein L19 OS=Marinobacter adhaerens (strain DSM 23420 / HP15) OX=225937 GN=rplS PE=3 SV=1	713207	1.00867e+06	881619	2.79759e+06	2.81107e+07	1.55803e+06	5.07035e+06	1.60033e+07	1.73217e+07	640380	947231	620646	3.76513e+06	2.78267e+07	21871.5	4.23147e+06	1.86805e+07	2.10269e+07	0.000602857	0.00056	0.00067	0.001653	0.0041729	0.0013151	0.00287196	0.0025403	0.00248661	0.000552273	0.00071	0.00078	0.0018024	0.0036949	0.00074753	0.00166657	0.0027505	0.00184533	50S ribosomal protein L19 OS=Marinobacter adhaerens (strain DSM 23420 / HP15) OX=225937 GN=rplS PE=3 SV=1	0.0006085	0.00238033	0.00263296	0.0010973	0.0020816	0.0020875	0.099	3.91
E4PLZ1	10	10	42.0453	50S ribosomal protein L2 OS=Marinobacter adhaerens (strain DSM 23420 / HP15) OX=225937 GN=rplB PE=3 SV=1	1.3645e+06	2.93047e+06	2.35316e+06	1.67435e+07	6.95978e+07	1.44471e+06	1.65611e+07	7.53525e+07	3.09514e+07	1.54537e+06	1.04774e+06	1.47465e+06	2.74354e+07	9.28123e+07	63627.1	2.26796e+07	6.96186e+07	4.55212e+07	0.00115338	0.00161	0.00178	0.0098932	0.0103314	0.00121945	0.00938058	0.0119612	0.00444323	0.00133275	0.00079	0.00184	0.0131335	0.0123238	0.00217467	0.00893239	0.0102507	0.00399495	50S ribosomal protein L2 OS=Marinobacter adhaerens (strain DSM 23420 / HP15) OX=225937 GN=rplB PE=3 SV=1	0.001516	0.00714801	0.00859502	0.0052551	0.00921065	0.007726	0.105	4.72
E4PG96	4	4	18.6998	50S ribosomal protein L20 OS=Marinobacter adhaerens (strain DSM 23420 / HP15) OX=225937 GN=rplT PE=3 SV=1	753312	1.75451e+06	767910	3.69134e+06	9.93456e+06	855688	5.35565e+06	1.52827e+07	6.87893e+06	1.22786e+06	1.46779e+06	1.73506e+06	7.83092e+06	1.73061e+07	46522	6.83065e+06	1.43484e+07	8.37228e+06	0.000636757	0.00097	0.00058	0.0021811	0.0014747	0.00072227	0.00303356	0.0024259	0.0009875	0.00105892	0.00111	0.00217	0.0037487	0.0022979	0.00159004	0.00269026	0.0021127	0.00073475	50S ribosomal protein L20 OS=Marinobacter adhaerens (strain DSM 23420 / HP15) OX=225937 GN=rplT PE=3 SV=1	0.0007281	0.00145936	0.002149	0.00234084	0.00254556	0.0018459	0.112	2
E4PNF1	4	4	20.5635	50S ribosomal protein L21 OS=Marinobacter adhaerens (strain DSM 23420 / HP15) OX=225937 GN=rplU PE=3 SV=1	1.01522e+06	2.15411e+06	1.80561e+06	1.31469e+06	1.51358e+07	1.75521e+06	1.40521e+06	1.09179e+07	9.33705e+06	685933	1.32507e+06	413598	2.29706e+06	1.56965e+07	21387.7	3.04526e+06	9.16038e+06	1.34537e+07	0.000858142	0.00119	0.00137	0.0007768	0.0022468	0.00148154	0.000795942	0.0017331	0.00134038	0.000591558	0.001	0.00052	0.0010996	0.0020842	0.000731	0.00119938	0.0013488	0.0011807	50S ribosomal protein L21 OS=Marinobacter adhaerens (strain DSM 23420 / HP15) OX=225937 GN=rplU PE=3 SV=1	0.001137	0.00150173	0.0012898	0.00087185	0.00130494	0.001243	0.205	1.32
E4PLZ3	4	4	27.4034	50S ribosomal protein L22 OS=Marinobacter adhaerens (strain DSM 23420 / HP15) OX=225937 GN=rplV PE=3 SV=1	2.27904e+06	1.85324e+06	1.70531e+06	3.83365e+06	3.22664e+07	1.5687e+06	3.62719e+06	2.00754e+07	2.16149e+07	1.71811e+06	1.7142e+06	1.5667e+06	5.43258e+06	3.81677e+07	121640	7.68676e+06	3.04277e+07	2.86929e+07	0.00192642	0.00102	0.00129	0.0022652	0.0047898	0.00132411	0.00205452	0.0031867	0.00310292	0.00148172	0.00129	0.00196	0.0026006	0.005068	0.00415745	0.00302744	0.0044802	0.00251809	50S ribosomal protein L22 OS=Marinobacter adhaerens (strain DSM 23420 / HP15) OX=225937 GN=rplV PE=3 SV=1	0.0014125	0.00279302	0.00278138	0.00195001	0.00394201	0.0033419	0.184	1.98
E4PLZ0	5	5	24.0662	50S ribosomal protein L23 OS=Marinobacter adhaerens (strain DSM 23420 / HP15) OX=225937 GN=rplW PE=3 SV=1	182300	129707	75802.8	5.01189e+06	2.31538e+07	38388.3	4.74727e+06	2.05714e+07	8.59982e+06	246691	396182	97790.7	9.84311e+06	2.56296e+07	2846.42	9.11481e+06	1.22375e+07	1.41663e+07	0.000154094	7.1e-05	5.7e-05	0.0029614	0.0034371	3.24e-05	0.00268896	0.0032654	0.00123455	0.00021275	0.0003	0.00012	0.004712	0.0034031	9.73e-05	0.00358988	0.0018019	0.00124324	50S ribosomal protein L23 OS=Marinobacter adhaerens (strain DSM 23420 / HP15) OX=225937 GN=rplW PE=3 SV=1	9.43e-05	0.00214361	0.00239632	0.00171097	0.00273746	0.0022117	0.095	22.73
E4PLZ9	4	4	24.9123	50S ribosomal protein L24 OS=Marinobacter adhaerens (strain DSM 23420 / HP15) OX=225937 GN=rplX PE=3 SV=1	66181.2	551148	699336	264247	3.34943e+06	224013	83382.2	1.63009e+06	6.32201e+06	224235	64218.8	69981.3	468737	1.15562e+07	843.121	477980	887937	1.54325e+07	5.59e-05	0.0003	0.00053	0.0001561	0.0004972	0.00018908	4.72e-05	0.0002588	0.00090756	0.000193383	4.8e-05	8.7e-05	0.0002244	0.0015345	2.88e-05	0.000188253	0.0001307	0.00135436	50S ribosomal protein L24 OS=Marinobacter adhaerens (strain DSM 23420 / HP15) OX=225937 GN=rplX PE=3 SV=1	0.0002962	0.00028081	0.00040451	0.00012007	0.00059589	0.0005578	0.467	0.95
E4PPW9	4	4	40.7688	50S ribosomal protein L25 OS=Marinobacter adhaerens (strain DSM 23420 / HP15) OX=225937 GN=rplY PE=3 SV=1	619737	1.95535e+06	671874	1.50034e+06	2.72501e+07	423600	1.36646e+06	2.24243e+07	1.34085e+07	558246	1.39687e+06	258209	2.03013e+06	1.93167e+07	7680.83	2.53035e+06	1.18481e+07	6.72142e+06	0.000523849	0.00108	0.00051	0.0008865	0.0040451	0.00035755	0.000773995	0.0035596	0.00192485	0.000481439	0.00105	0.00032	0.0009718	0.0025649	0.00026252	0.000996583	0.0017445	0.00058987	50S ribosomal protein L25 OS=Marinobacter adhaerens (strain DSM 23420 / HP15) OX=225937 GN=rplY PE=3 SV=1	0.0007031	0.00176306	0.00208614	0.00078263	0.00126642	0.0011103	0.193	2.51
E4PRI9	3	3	16.1923	50S ribosomal protein L28 OS=Marinobacter adhaerens (strain DSM 23420 / HP15) OX=225937 GN=rpmB PE=3 SV=1	447235	1.49264e+06	1.02569e+06	3.16741e+06	1.15369e+07	946236	3.30988e+06	1.16771e+07	5.07904e+06	762711	932157	774375	5.1174e+06	1.82142e+07	7945.84	4.10818e+06	1.02435e+07	8.63163e+06	0.000378037	0.00082	0.00078	0.0018715	0.0017126	0.0007987	0.00187479	0.0018536	0.00072912	0.000657772	0.0007	0.00097	0.0024497	0.0024185	0.00027158	0.00161801	0.0015083	0.00075751	50S ribosomal protein L28 OS=Marinobacter adhaerens (strain DSM 23420 / HP15) OX=225937 GN=rpmB PE=3 SV=1	0.0006588	0.00146094	0.00148584	0.00137328	0.00171327	0.0012946	0.1	2.22
E4PLZ6	3	3	18.2315	50S ribosomal protein L29 OS=Marinobacter adhaerens (strain DSM 23420 / HP15) OX=225937 GN=rpmC PE=3 SV=1	191159	1.20203e+06	63027.5	418351	5.58858e+06	47792.3	510827	5.51671e+06	3.20636e+06	95487	165494	1.265e+06	545505	9.11813e+06	553.864	1.43591e+06	5.19325e+06	5.9079e+06	0.000161582	0.00066	4.8e-05	0.0002472	0.0008296	4.03e-05	0.000289344	0.0008757	0.00046029	8.23e-05	0.00012	0.00158	0.0002611	0.0012107	1.89e-05	0.000565535	0.0007647	0.00051848	50S ribosomal protein L29 OS=Marinobacter adhaerens (strain DSM 23420 / HP15) OX=225937 GN=rpmC PE=3 SV=1	0.0002905	0.00037237	0.00054178	0.00065522	0.00049693	0.0006162	0.123	1.28
E4PLY8	7	7	46.3268	50S ribosomal protein L3 OS=Marinobacter adhaerens (strain DSM 23420 / HP15) OX=225937 GN=rplC PE=3 SV=1	1.06407e+07	1.28019e+07	4.21526e+06	1.50899e+07	5.27532e+07	4.53595e+06	1.36838e+07	6.34011e+07	3.15315e+07	8.91423e+06	1.26164e+07	6.64618e+06	2.27829e+07	7.77598e+07	86852.2	2.17775e+07	7.07038e+07	5.04353e+07	0.00899432	0.00705	0.00319	0.0089161	0.0078309	0.00382871	0.00775082	0.0100641	0.0045265	0.00768775	0.00952	0.0083	0.0109063	0.0103251	0.00296846	0.00857709	0.0104105	0.00442621	50S ribosomal protein L3 OS=Marinobacter adhaerens (strain DSM 23420 / HP15) OX=225937 GN=rplC PE=3 SV=1	0.0064118	0.00685858	0.00744714	0.00957397	0.00806661	0.0078046	0.117	1.07
E4PM06	3	3	19.2937	50S ribosomal protein L30 OS=Marinobacter adhaerens (strain DSM 23420 / HP15) OX=225937 GN=rpmD PE=3 SV=1	616326	631868	758252	1.38755e+06	9.81684e+06	832161	1.29955e+06	9.18145e+06	6.44354e+06	603959	538910	664105	2.4697e+06	1.37176e+07	10786	2.59758e+06	1.01253e+07	1.06862e+07	0.000520966	0.00035	0.00057	0.0008199	0.0014573	0.00070241	0.000736093	0.0014574	0.000925	0.000520862	0.00041	0.00083	0.0011823	0.0018215	0.00036865	0.00102306	0.0014909	0.00093782	50S ribosomal protein L30 OS=Marinobacter adhaerens (strain DSM 23420 / HP15) OX=225937 GN=rpmD PE=3 SV=1	0.0004809	0.00099318	0.00103951	0.00080602	0.00112412	0.0011506	0.116	2.07
E4PMV7	2	2	11.9909	50S ribosomal protein L31 OS=Marinobacter adhaerens (strain DSM 23420 / HP15) OX=225937 GN=rpmE PE=3 SV=1	75211.2	81858.6	9914.22	174352	1.88694e+06	11454.1	92730.2	1.39356e+06	2.23196e+06	203048	85487.6	67151.9	98709.9	2.63123e+06	272.45	639514	1.3336e+06	3.10449e+06	6.36e-05	4.5e-05	7.5e-06	0.000103	0.0002801	9.67e-06	5.25e-05	0.0002212	0.00032041	0.000175111	6.4e-05	8.4e-05	4.73e-05	0.0003494	9.31e-06	0.000251874	0.0001964	0.00027245	50S ribosomal protein L31 OS=Marinobacter adhaerens (strain DSM 23420 / HP15) OX=225937 GN=rpmE PE=3 SV=1	3.87e-05	0.00013093	0.00019805	6.52e-05	0.00013531	0.0002402	0.165	3.38
E4PFR0	4	4	29.307	50S ribosomal protein L32 OS=Marinobacter adhaerens (strain DSM 23420 / HP15) OX=225937 GN=rpmF PE=3 SV=1	786400	1.08553e+06	733970	1.71199e+06	1.6074e+07	848100	1.45786e+06	1.11685e+07	1.04015e+07	1.15578e+06	1.58187e+06	861978	2.81266e+06	1.90416e+07	5597.12	3.42335e+06	1.5602e+07	1.69568e+07	0.000664725	0.0006	0.00056	0.0010116	0.0023861	0.00071586	0.000825767	0.0017729	0.00149319	0.000996759	0.00119	0.00108	0.0013464	0.0025284	0.0001913	0.00134829	0.0022973	0.00148813	50S ribosomal protein L32 OS=Marinobacter adhaerens (strain DSM 23420 / HP15) OX=225937 GN=rpmF PE=3 SV=1	0.000606	0.00137118	0.00136394	0.00120533	0.00135537	0.0017112	0.138	2.26
E4PLY9	9	9	40.1562	50S ribosomal protein L4 OS=Marinobacter adhaerens (strain DSM 23420 / HP15) OX=225937 GN=rplD PE=3 SV=1	2.78978e+06	5.0794e+06	4.37595e+06	9.67992e+06	4.5207e+07	4.32627e+06	1.26728e+07	3.84727e+07	2.46842e+07	5.25188e+06	5.8652e+06	2.95319e+06	1.42321e+07	5.93553e+07	112406	1.40926e+07	4.18397e+07	3.66925e+07	0.00235814	0.0028	0.00331	0.0057195	0.0067107	0.00365172	0.00717816	0.006107	0.00354353	0.00452929	0.00442	0.00369	0.006813	0.0078813	0.00384184	0.00555038	0.0061605	0.00322014	50S ribosomal protein L4 OS=Marinobacter adhaerens (strain DSM 23420 / HP15) OX=225937 GN=rplD PE=3 SV=1	0.0028223	0.00536067	0.00560958	0.00497492	0.00617871	0.004977	0.075	1.9
E4PM00	10	10	39.0974	50S ribosomal protein L5 OS=Marinobacter adhaerens (strain DSM 23420 / HP15) OX=225937 GN=rplE PE=3 SV=1	1.56809e+06	1.8063e+06	1.27558e+06	5.03679e+06	2.11797e+07	720529	4.1293e+06	1.39734e+07	8.83379e+06	1.46356e+06	1.84371e+06	474671	7.92613e+06	2.2374e+07	40781.8	6.57689e+06	1.20909e+07	1.33789e+07	0.00132547	0.00099	0.00097	0.0029761	0.003144	0.00060818	0.00233893	0.0022181	0.00126813	0.0012622	0.00139	0.00059	0.0037943	0.0029709	0.00139385	0.00259032	0.0017803	0.00117413	50S ribosomal protein L5 OS=Marinobacter adhaerens (strain DSM 23420 / HP15) OX=225937 GN=rplE PE=3 SV=1	0.0010952	0.00224276	0.00194172	0.00192589	0.00271967	0.0018482	0.136	2.05
E4PM03	7	7	32.5341	50S ribosomal protein L6 OS=Marinobacter adhaerens (strain DSM 23420 / HP15) OX=225937 GN=rplF PE=3 SV=1	1.08203e+06	1.83932e+06	836819	2.27427e+06	3.30601e+07	812722	2.22538e+06	2.67279e+07	1.97985e+07	1.01025e+06	1.89065e+06	287615	4.5382e+06	4.49465e+07	16077.5	6.03532e+06	2.86177e+07	3.12596e+07	0.000914614	0.00101	0.00063	0.0013438	0.0049076	0.000686	0.0012605	0.0042427	0.00284217	0.000871256	0.00143	0.00036	0.0021725	0.0059681	0.0005495	0.00237702	0.0042137	0.00274335	50S ribosomal protein L6 OS=Marinobacter adhaerens (strain DSM 23420 / HP15) OX=225937 GN=rplF PE=3 SV=1	0.0008536	0.00231246	0.0027818	0.00131922	0.00289668	0.0031114	0.178	2.71
E4PLY0	7	7	47.7024	50S ribosomal protein L7/L12 OS=Marinobacter adhaerens (strain DSM 23420 / HP15) OX=225937 GN=rplL PE=3 SV=1	2.3428e+06	4.33957e+06	2.48169e+06	1.56827e+07	1.12286e+08	2.50191e+06	1.12e+07	5.22903e+07	8.95931e+07	2.24041e+06	2.90894e+06	2.3701e+06	2.07603e+07	9.25007e+07	146580	2.85302e+07	5.90391e+07	1.1453e+08	0.00198032	0.00239	0.00188	0.0092664	0.0166683	0.00211181	0.00634393	0.0083004	0.0128615	0.00193216	0.00219	0.00296	0.0099381	0.0122824	0.00500984	0.0112367	0.008693	0.0100512	50S ribosomal protein L7/L12 OS=Marinobacter adhaerens (strain DSM 23420 / HP15) OX=225937 GN=rplL PE=3 SV=1	0.0020828	0.00934883	0.00916862	0.00503064	0.00907678	0.0099936	0.107	4.49
E4PP80	5	5	28.9666	50S ribosomal protein L9 OS=Marinobacter adhaerens (strain DSM 23420 / HP15) OX=225937 GN=rplI PE=3 SV=1	1.23728e+06	2.16163e+06	1.15947e+06	7.3014e+06	4.82757e+07	948334	4.99504e+06	3.19415e+07	1.75189e+07	789717	914410	724392	9.27517e+06	3.86865e+07	23354.4	1.03333e+07	2.98252e+07	2.72911e+07	0.00104584	0.00119	0.00088	0.0043142	0.0071663	0.00080047	0.0028293	0.0050703	0.00251493	0.000681063	0.00069	0.0009	0.0044401	0.0051369	0.00079821	0.00406979	0.0043915	0.00239507	50S ribosomal protein L9 OS=Marinobacter adhaerens (strain DSM 23420 / HP15) OX=225937 GN=rplI PE=3 SV=1	0.0010379	0.00409363	0.00347151	0.00201146	0.00345838	0.0036188	0.111	3.94
E4PMR5	10	10	41.5214	50S ribosomal subunit assembly factor BipA OS=Marinobacter adhaerens (strain DSM 23420 / HP15) OX=225937 GN=bipA PE=3 SV=1	2.87973e+07	8.34013e+06	1.31903e+07	6.32045e+06	1.58754e+07	1.27905e+07	3.06385e+06	1.1048e+07	1.27215e+07	2.89168e+07	2.29234e+07	654966	4.62234e+06	1.36972e+07	60257.7	5.76841e+06	1.43055e+07	2.29316e+07	0.0243416	0.00459	0.00998	0.0037345	0.0023566	0.0107962	0.00173543	0.0017537	0.00182624	0.0249383	0.01729	0.00082	0.0022127	0.0018187	0.00205951	0.0022719	0.0021064	0.00201248	50S ribosomal subunit assembly factor BipA OS=Marinobacter adhaerens (strain DSM 23420 / HP15) OX=225937 GN=bipA PE=3 SV=1	0.0129719	0.00562914	0.0017718	0.0067736	0.00203033	0.0021302	0.193	0.43
E4PL71	4	4	15.7379	6-phosphogluconate dehydrogenase domain protein OS=Marinobacter adhaerens (strain DSM 23420 / HP15) OX=225937 GN=HP15_1515 PE=4 SV=1	33396.6	105796	361226	70164.8	460528	240318	229683	497776	678888	238820	52622.9	55060.8	207994	913810	7295.72	290016	591787	1.57588e+06	2.82e-05	5.8e-05	0.00027	4.15e-05	6.84e-05	0.00020285	0.000130097	7.9e-05	9.75e-05	0.000205962	4e-05	6.9e-05	9.96e-05	0.0001213	0.00024936	0.000114223	8.71e-05	0.0001383	6-phosphogluconate dehydrogenase domain protein OS=Marinobacter adhaerens (strain DSM 23420 / HP15) OX=225937 GN=HP15_1515 PE=4 SV=1	0.0001199	0.00010422	0.00010219	6.93e-05	0.00015675	0.0001132	0.312	0.87
E4PF62	3	3	10.121	6-phosphogluconolactonase OS=Marinobacter adhaerens (strain DSM 23420 / HP15) OX=225937 GN=pgl PE=3 SV=1	330568	475818	341520	459763	4.68641e+06	225841	485618	2.11077e+06	5.42214e+06	485264	423278	149079	1.16426e+06	4.70206e+06	25121.3	1.26311e+06	1.94278e+06	7.97393e+06	0.000279422	0.00026	0.00026	0.0002717	0.0006957	0.00019063	0.000275065	0.0003351	0.00077837	0.000418498	0.00032	0.00019	0.0005573	0.0006243	0.0008586	0.000497478	0.0002861	0.00069979	6-phosphogluconolactonase OS=Marinobacter adhaerens (strain DSM 23420 / HP15) OX=225937 GN=pgl PE=3 SV=1	0.0002666	0.00038599	0.00046283	0.00035426	0.0006801	0.0004944	0.265	1.45
E4PNE0	2	2	7.21001	6,7-dimethyl-8-ribityllumazine synthase OS=Marinobacter adhaerens (strain DSM 23420 / HP15) OX=225937 GN=ribH PE=3 SV=1	48353.4	27898.9	20362.3	277544	2.8844e+06	13663.3	554695	3.98024e+06	1.97131e+06	63158.6	12282	65041.2	919867	2.83931e+06	19.4569	533641	3.05722e+06	3.8238e+06	4.09e-05	1.5e-05	1.5e-05	0.000164	0.0004282	1.15e-05	0.000314192	0.0006318	0.00028299	5.45e-05	9.3e-06	8.1e-05	0.0004403	0.000377	6.65e-07	0.000210175	0.0004502	0.00033558	6,7-dimethyl-8-ribityllumazine synthase OS=Marinobacter adhaerens (strain DSM 23420 / HP15) OX=225937 GN=ribH PE=3 SV=1	2.39e-05	0.00020123	0.00040966	0.00017694	0.00027267	0.000332	0.143	8.43
E4PH19	21	21	110.681	60 kDa chaperonin OS=Marinobacter adhaerens (strain DSM 23420 / HP15) OX=225937 GN=groL PE=3 SV=1	3.30295e+07	6.06325e+07	2.33606e+07	3.44575e+07	9.901e+07	2.27923e+07	2.69583e+07	9.27994e+07	1.031e+08	4.03162e+07	5.41626e+07	1.72248e+07	5.20298e+07	1.05717e+08	468732	5.55017e+07	1.20106e+08	8.65507e+07	0.027919	0.0334	0.01768	0.0203598	0.0146975	0.0192385	0.0152698	0.0147307	0.0148005	0.0347692	0.04085	0.02151	0.024907	0.0140373	0.0160205	0.0218594	0.0176846	0.0075957	60 kDa chaperonin OS=Marinobacter adhaerens (strain DSM 23420 / HP15) OX=225937 GN=groL PE=3 SV=1	0.0263306	0.0180986	0.0149337	0.0290898	0.0183216	0.0157132	0.148	0.69
E4PFT1	2	2	12.1047	ABC transporter metal-binding lipoprotein OS=Marinobacter adhaerens (strain DSM 23420 / HP15) OX=225937 GN=HP15_2237 PE=4 SV=1	45534.9	399719	224262	70546.5	68003.2	131410	184213	832855	164110	164986	100970	25375.9	20654.2	32983.5	23267.4	129513	3.47056e+06	239978	3.85e-05	0.00022	0.00017	4.17e-05	1.01e-05	0.00011092	0.000104342	0.0001322	2.36e-05	0.000142286	7.6e-05	3.2e-05	9.89e-06	4.38e-06	0.00079524	5.1e-05	0.000511	2.11e-05	ABC transporter metal-binding lipoprotein OS=Marinobacter adhaerens (strain DSM 23420 / HP15) OX=225937 GN=HP15_2237 PE=4 SV=1	0.0001428	5.42e-05	8.67e-05	3.92e-05	0.00026984	0.0001944	0.148	0.38
E4PK86	10	10	56.1071	ABC transporter periplasmic amino acid-binding protein OS=Marinobacter adhaerens (strain DSM 23420 / HP15) OX=225937 GN=HP15_1419 PE=4 SV=1	3.21323e+06	3.47999e+06	3.7923e+06	8.87312e+06	5.13736e+07	3.68241e+06	5.33292e+06	2.90012e+07	4.18594e+07	3.20882e+06	4.87217e+06	1.62607e+06	1.62311e+07	4.3047e+07	85380	1.24282e+07	3.28179e+07	7.57179e+07	0.00271607	0.00192	0.00287	0.0052428	0.0076261	0.00310825	0.00302068	0.0046036	0.00600912	0.00276733	0.00367	0.00203	0.0077699	0.0057158	0.00291814	0.00489488	0.0048321	0.00664502	ABC transporter periplasmic amino acid-binding protein OS=Marinobacter adhaerens (strain DSM 23420 / HP15) OX=225937 GN=HP15_1419 PE=4 SV=1	0.0025008	0.00532574	0.00454446	0.00449181	0.00546798	0.0054574	0.108	2.13
E4PF42	16	16	80.0981	ABC-type sugar transport system, periplasmic component OS=Marinobacter adhaerens (strain DSM 23420 / HP15) OX=225937 GN=HP15_2158 PE=4 SV=1	5.27137e+06	6.42147e+06	3.98486e+06	7.81616e+06	4.19535e+07	3.79926e+06	7.37701e+06	1.74275e+07	2.07009e+07	6.02952e+06	5.94507e+06	3.47951e+06	6.49924e+06	3.58715e+07	61104.4	9.29953e+06	1.77583e+07	5.92596e+07	0.00445577	0.00354	0.00302	0.0046183	0.0062278	0.00320688	0.0041785	0.0027664	0.00297171	0.00519994	0.00448	0.00435	0.0031112	0.0047631	0.00208844	0.00366263	0.0026148	0.00520063	ABC-type sugar transport system, periplasmic component OS=Marinobacter adhaerens (strain DSM 23420 / HP15) OX=225937 GN=HP15_2158 PE=4 SV=1	0.0036693	0.00468432	0.00330553	0.00398016	0.00332092	0.003826	0.175	1.28
E4PKB8	7	7	59.2274	ABC-type uncharacterized transport system, periplasmic component OS=Marinobacter adhaerens (strain DSM 23420 / HP15) OX=225937 GN=HP15_1451 PE=4 SV=1	3.23577e+06	4.27452e+06	3.69636e+06	3.48843e+06	1.39703e+07	3.47786e+06	2.55107e+06	1.22591e+07	1.71268e+07	3.25943e+06	2.96257e+06	2.34102e+06	3.12402e+06	1.65411e+07	47959	4.62993e+06	1.52305e+07	2.92607e+07	0.00273512	0.00235	0.0028	0.0020612	0.0020738	0.00293559	0.00144498	0.001946	0.00245864	0.00281097	0.00223	0.00292	0.0014955	0.0021964	0.00163916	0.00182351	0.0022426	0.00256793	ABC-type uncharacterized transport system, periplasmic component OS=Marinobacter adhaerens (strain DSM 23420 / HP15) OX=225937 GN=HP15_1451 PE=4 SV=1	0.0026288	0.00235687	0.00194987	0.00221782	0.001777	0.0022113	0.183	0.9
E4PNH7	6	6	23.0872	Acetolactate synthase OS=Marinobacter adhaerens (strain DSM 23420 / HP15) OX=225937 GN=HP15_531 PE=3 SV=1	419443	721081	887868	995830	3.49528e+06	941146	1.59432e+06	3.36877e+06	6.57307e+06	540115	412276	401073	966608	3.34351e+06	21632.2	1.32976e+06	3.97233e+06	1.05585e+07	0.000354545	0.0004	0.00067	0.0005884	0.0005189	0.0007944	0.000903057	0.0005347	0.0009436	0.000465802	0.00031	0.0005	0.0004627	0.000444	0.00073935	0.000523726	0.0005849	0.00092662	Acetolactate synthase OS=Marinobacter adhaerens (strain DSM 23420 / HP15) OX=225937 GN=HP15_531 PE=3 SV=1	0.0004745	0.00063389	0.0007938	0.00042485	0.00054868	0.0006784	0.025	1.34
E4PNH8	2	2	6.21589	Acetolactate synthase OS=Marinobacter adhaerens (strain DSM 23420 / HP15) OX=225937 GN=HP15_532 PE=3 SV=1	25874.8	80600.7	46990.2	213770	390719	14470.1	1.0562e+06	413770	164988	58315.8	38151	33521.7	251750	671664	1.53664	1.3391e+06	1.35508e+06	322393	2.19e-05	4.4e-05	3.6e-05	0.0001263	5.8e-05	1.22e-05	0.000598258	6.57e-05	2.37e-05	5.03e-05	2.9e-05	4.2e-05	0.0001205	8.92e-05	5.25e-08	0.000527407	0.0001995	2.83e-05	Acetolactate synthase OS=Marinobacter adhaerens (strain DSM 23420 / HP15) OX=225937 GN=HP15_532 PE=3 SV=1	3.39e-05	6.55e-05	0.00022921	6.37e-05	6.99e-05	0.0002517	0.247	1.93
E4PNT0	5	5	28.7239	Acetyl-CoA acetyltransferase OS=Marinobacter adhaerens (strain DSM 23420 / HP15) OX=225937 GN=phbA PE=3 SV=1	568831	241989	1.89672e+06	173937	2.05587e+06	2.29781e+06	35567.9	751510	2.16904e+06	697285	326522	1.48811e+06	86439.9	1.99688e+06	22963	98545.7	524994	6.25137e+06	0.000480819	0.00013	0.00144	0.0001028	0.0003052	0.00193954	2.01e-05	0.0001193	0.00031138	0.000601348	0.00025	0.00186	4.14e-05	0.0002651	0.00078484	3.88e-05	7.73e-05	0.00054862	Acetyl-CoA acetyltransferase OS=Marinobacter adhaerens (strain DSM 23420 / HP15) OX=225937 GN=phbA PE=3 SV=1	0.0006831	0.0007825	0.00015027	0.00071533	0.00036379	0.0002216	0.368	1.15
E4PIW5	4	4	11.4434	Acetyl-CoA synthetase OS=Marinobacter adhaerens (strain DSM 23420 / HP15) OX=225937 GN=HP15_3799 PE=3 SV=1	1.41483e+07	1.71268e+07	1.96587e+07	1.17702e+07	7.60701e+06	1.81929e+07	4.85384e+06	2.2049e+06	6.82034e+06	1.94253e+07	2.15467e+07	1.46456e+07	3.57522e+06	4.24072e+06	245543	7.90432e+06	8.49518e+06	3.62829e+06	0.0119593	0.00943	0.01487	0.0069546	0.0011292	0.0153563	0.00274932	0.00035	0.00097909	0.0167527	0.01625	0.01829	0.0017115	0.0005631	0.00839224	0.00311313	0.0012508	0.00031842	Acetyl-CoA synthetase OS=Marinobacter adhaerens (strain DSM 23420 / HP15) OX=225937 GN=HP15_3799 PE=3 SV=1	0.0120891	0.00781337	0.00135947	0.0120841	0.0035556	0.0015608	0.119	0.65
E4PEY2	2	2	11.2547	Acetyl-coA synthetase/AMP-(Fatty) acid ligase OS=Marinobacter adhaerens (strain DSM 23420 / HP15) OX=225937 GN=HP15_923 PE=4 SV=1	747865	494787	47904.2	95923.1	620354	74942.3	121444	306481	517877	89724.8	132222	50762.3	129026	1.03258e+06	4870.24	205347	385012	999293	0.000632153	0.00027	3.6e-05	5.67e-05	9.21e-05	6.33e-05	6.88e-05	4.87e-05	7.43e-05	7.74e-05	0.0001	6.3e-05	6.18e-05	0.0001371	0.00016646	8.09e-05	5.67e-05	8.77e-05	Acetyl-coA synthetase/AMP-(Fatty) acid ligase OS=Marinobacter adhaerens (strain DSM 23420 / HP15) OX=225937 GN=HP15_923 PE=4 SV=1	0.0003136	7.07e-05	6.39e-05	7.5e-05	0.00012178	7.51e-05	0.151	0.23
E4PIF9	2	2	6.63231	Acetyl-coenzyme A carboxylase carboxyl transferase subunit alpha OS=Marinobacter adhaerens (strain DSM 23420 / HP15) OX=225937 GN=accA PE=3 SV=1	52657.8	86852.7	28343.9	25484	462278	32244.4	65369	515285	697725	47277.3	14280.8	244931	28408.4	195809	2259.35	29276.2	429533	1.11991e+06	4.45e-05	4.8e-05	2.1e-05	1.51e-05	6.86e-05	2.72e-05	3.7e-05	8.18e-05	0.00010016	4.08e-05	1.1e-05	0.00031	1.36e-05	2.6e-05	7.72e-05	1.15e-05	6.33e-05	9.83e-05	Acetyl-coenzyme A carboxylase carboxyl transferase subunit alpha OS=Marinobacter adhaerens (strain DSM 23420 / HP15) OX=225937 GN=accA PE=3 SV=1	3.79e-05	3.7e-05	7.3e-05	0.00011008	3.89e-05	5.77e-05	0.477	0.97
E4PR40	17	17	98.714	Acetyl-coenzyme A synthetase OS=Marinobacter adhaerens (strain DSM 23420 / HP15) OX=225937 GN=acsA PE=3 SV=1	7.19014e+06	8.34781e+06	9.13303e+06	8.99458e+06	6.99801e+07	7.50737e+06	5.64488e+06	4.87544e+07	5.44392e+07	7.05447e+06	8.09106e+06	5.46458e+06	1.04695e+07	6.6313e+07	94582.1	1.4742e+07	5.09005e+07	1.21334e+08	0.00607765	0.0046	0.00691	0.0053146	0.0103882	0.00633682	0.00319738	0.0077391	0.00781502	0.00608387	0.0061	0.00682	0.0050118	0.0088052	0.00323266	0.00580617	0.0074947	0.0106482	Acetyl-coenzyme A synthetase OS=Marinobacter adhaerens (strain DSM 23420 / HP15) OX=225937 GN=acsA PE=3 SV=1	0.005862	0.00734653	0.00625051	0.00597954	0.0056832	0.007983	0.281	1.25
E4PRI4	3	3	15.6998	Acetylglutamate kinase OS=Marinobacter adhaerens (strain DSM 23420 / HP15) OX=225937 GN=argB PE=3 SV=1	327851	203505	721919	656015	2.56507e+06	604897	634198	2.98023e+06	3.13696e+06	301119	134764	113260	764121	2.21555e+06	13916.7	719153	2.67064e+06	1.49842e+06	0.000277124	0.00011	0.00055	0.0003876	0.0003808	0.00051058	0.000359224	0.0004731	0.00045033	0.000259689	0.0001	0.00014	0.0003658	0.0002942	0.00047565	0.000283239	0.0003932	0.0001315	Acetylglutamate kinase OS=Marinobacter adhaerens (strain DSM 23420 / HP15) OX=225937 GN=argB PE=3 SV=1	0.0003118	0.00042632	0.00042754	0.00020296	0.00037854	0.0002693	0.161	1.37
E4PNX6	3	3	13.8384	Acetylornithine aminotransferase OS=Marinobacter adhaerens (strain DSM 23420 / HP15) OX=225937 GN=argD PE=3 SV=1	166351	1.0935e+06	300752	106904	1.76935e+06	230617	511005	1.19103e+06	1.2176e+06	1.23496e+06	437017	211633	946858	1.99676e+06	8422.51	644267	861024	3.17803e+06	0.000140612	0.0006	0.00023	6.32e-05	0.0002627	0.00019466	0.000289445	0.0001891	0.00017479	0.00106504	0.00033	0.00026	0.0004533	0.0002651	0.00028787	0.000253745	0.0001268	0.0002789	Acetylornithine aminotransferase OS=Marinobacter adhaerens (strain DSM 23420 / HP15) OX=225937 GN=argD PE=3 SV=1	0.0003235	0.00017349	0.00021777	0.00034906	0.00033542	0.0002198	0.129	0.54
E4PNX9	6	6	31.5063	Acetyltransferase component of pyruvate dehydrogenase complex OS=Marinobacter adhaerens (strain DSM 23420 / HP15) OX=225937 GN=HP15_3045 PE=3 SV=1	1.03267e+06	2.25136e+06	1.25502e+06	1.5563e+06	3.16564e+06	1.7009e+06	1.54937e+06	5.0163e+06	1.35623e+07	855660	1.12436e+06	927070	1.14056e+06	7.74246e+06	56540.8	1.78611e+06	6.8829e+06	4.16738e+06	0.00087289	0.00124	0.00095	0.0009196	0.0004699	0.0014357	0.000877598	0.0007963	0.00194694	0.000737933	0.00085	0.00116	0.000546	0.0010281	0.00193247	0.000703462	0.0010134	0.00036573	Acetyltransferase component of pyruvate dehydrogenase complex OS=Marinobacter adhaerens (strain DSM 23420 / HP15) OX=225937 GN=HP15_3045 PE=3 SV=1	0.0010209	0.00094173	0.00120694	0.00085059	0.00116884	0.0006942	0.425	0.92
E4PFP7	27	27	150.03	Aconitate hydratase B OS=Marinobacter adhaerens (strain DSM 23420 / HP15) OX=225937 GN=HP15_2203 PE=3 SV=1	1.45704e+07	1.43205e+07	1.8396e+07	1.12144e+07	1.26447e+08	1.84651e+07	1.387e+07	1.13929e+08	9.56855e+07	6.49701e+06	7.74631e+06	1.27121e+07	1.35662e+07	1.56384e+08	583258	2.40128e+07	1.25418e+08	1.86267e+08	0.012316	0.00789	0.01392	0.0066262	0.0187704	0.0155861	0.00785627	0.0180848	0.0137361	0.00560311	0.00584	0.01587	0.0064942	0.0207649	0.0199348	0.00945749	0.0184667	0.0163468	Aconitate hydratase B OS=Marinobacter adhaerens (strain DSM 23420 / HP15) OX=225937 GN=HP15_2203 PE=3 SV=1	0.0113744	0.0136609	0.0132257	0.00940387	0.0157313	0.014757	0.34	1.2
E4PFC6	2	2	4.14472	Aconitate hydratase OS=Marinobacter adhaerens (strain DSM 23420 / HP15) OX=225937 GN=acnA PE=3 SV=1	14178.2	8532.64	12400.8	68991	197801	4836.04	48406.6	89432.3	37308.2	7497.84	21244.6	1.8208	94291.1	93097.1	223.785	22654.7	35247.6	37800	1.2e-05	4.7e-06	9.4e-06	4.08e-05	2.94e-05	4.08e-06	2.74e-05	1.42e-05	5.36e-06	6.47e-06	1.6e-05	2.3e-09	4.51e-05	1.24e-05	7.65e-06	8.92e-06	5.19e-06	3.32e-06	Aconitate hydratase OS=Marinobacter adhaerens (strain DSM 23420 / HP15) OX=225937 GN=acnA PE=3 SV=1	8.69e-06	2.47e-05	1.57e-05	2.04e-05	2.17e-05	5.81e-06	0.137	2.85
E4PQ14	6	6	24.047	Aconitate hydratase OS=Marinobacter adhaerens (strain DSM 23420 / HP15) OX=225937 GN=acnA PE=3 SV=1	1.98172e+06	5.21863e+06	1.47143e+06	1.64344e+06	2.44028e+06	1.90398e+06	849610	1.15171e+06	1.79842e+06	488920	3.5253e+06	647297	261363	1.42455e+06	45872	317976	1.85663e+06	2.34502e+06	0.00167511	0.00287	0.00111	0.0009711	0.0003622	0.00160712	0.000481238	0.0001828	0.00025817	0.000421651	0.00266	0.00081	0.0001251	0.0001892	0.00156783	0.000125235	0.0002734	0.0002058	Aconitate hydratase OS=Marinobacter adhaerens (strain DSM 23420 / HP15) OX=225937 GN=acnA PE=3 SV=1	0.0018877	0.00098014	0.00030741	0.00119748	0.00062737	0.0002015	0.204	0.52
E4PFQ6	3	3	20.8952	Acyl carrier protein OS=Marinobacter adhaerens (strain DSM 23420 / HP15) OX=225937 GN=acpP PE=3 SV=1	643644	1.09728e+06	660886	3.63911e+06	2.99795e+07	745379	3.14422e+06	2.58367e+07	2.92112e+07	523278	836625	648670	6.64672e+06	2.65323e+07	12354.6	9.84014e+06	1.41697e+07	7.06692e+07	0.000544057	0.0006	0.0005	0.0021502	0.0044503	0.00062916	0.00178095	0.0041012	0.00419341	0.000451282	0.00063	0.00081	0.0031818	0.003523	0.00042226	0.00387555	0.0020864	0.00620195	Acyl carrier protein OS=Marinobacter adhaerens (strain DSM 23420 / HP15) OX=225937 GN=acpP PE=3 SV=1	0.0005495	0.00240989	0.00335854	0.00154097	0.00237569	0.0040546	0.114	4.39
E4PFM0	2	2	7.18071	Acyl-CoA dehydrogenase domain protein OS=Marinobacter adhaerens (strain DSM 23420 / HP15) OX=225937 GN=HP15_1005 PE=3 SV=1	54796.3	205103	13247.3	76860.9	549439	3423.63	55210.1	116450	133404	19482.3	2388.5	53233.4	72758.4	177998	738.772	31415.9	77133.2	177372	4.63e-05	0.00011	1e-05	4.54e-05	8.16e-05	2.89e-06	3.13e-05	1.85e-05	1.92e-05	1.68e-05	1.8e-06	6.6e-05	3.48e-05	2.36e-05	2.53e-05	1.24e-05	1.14e-05	1.56e-05	Acyl-CoA dehydrogenase domain protein OS=Marinobacter adhaerens (strain DSM 23420 / HP15) OX=225937 GN=HP15_1005 PE=3 SV=1	5.64e-05	4.33e-05	2.3e-05	3.44e-05	2.79e-05	1.31e-05	0.147	0.77
E4PHV4	9	9	39.1156	Acyl-CoA dehydrogenase family protein OS=Marinobacter adhaerens (strain DSM 23420 / HP15) OX=225937 GN=HP15_2478 PE=3 SV=1	459421	702646	414155	657193	4.00896e+06	484894	542336	3.61819e+06	4.72681e+06	270129	342923	1.13212e+06	892048	5.18974e+06	12954	1.31947e+06	4.63249e+06	9.56974e+06	0.000388338	0.00039	0.00031	0.0003883	0.0005951	0.00040929	0.000307191	0.0005743	0.00067856	0.000232963	0.00026	0.00141	0.000427	0.0006891	0.00044275	0.000519677	0.0006821	0.00083984	Acyl-CoA dehydrogenase family protein OS=Marinobacter adhaerens (strain DSM 23420 / HP15) OX=225937 GN=HP15_2478 PE=3 SV=1	0.0003629	0.00046424	0.00052003	0.00069982	0.00051963	0.0006805	0.117	1.28
E4PPE1	7	7	28.975	Acyl-CoA synthase OS=Marinobacter adhaerens (strain DSM 23420 / HP15) OX=225937 GN=HP15_1864 PE=4 SV=1	1.24378e+06	1.79281e+06	534176	1.12721e+06	4.1374e+06	857396	757915	3.64466e+06	7.23345e+06	923831	1.06598e+06	573978	573777	1.97155e+06	6605.47	1.01559e+06	4.13872e+06	7.62951e+06	0.00105134	0.00099	0.0004	0.000666	0.0006142	0.00072371	0.0004293	0.0005785	0.0010384	0.000796724	0.0008	0.00072	0.0002747	0.0002618	0.00022576	0.00039999	0.0006094	0.00066957	Acyl-CoA synthase OS=Marinobacter adhaerens (strain DSM 23420 / HP15) OX=225937 GN=HP15_1864 PE=4 SV=1	0.0008143	0.00066797	0.00068208	0.00059849	0.00025407	0.0005596	0.297	0.82
E4PFL4	5	5	17.0582	Acyl-CoA synthase OS=Marinobacter adhaerens (strain DSM 23420 / HP15) OX=225937 GN=HP15_999 PE=4 SV=1	73777.1	202831	91243.7	284861	2.43577e+06	84081.8	167629	757282	1.33632e+06	200347	109157	113967	374169	935452	2048.68	269645	880375	1.8182e+06	6.24e-05	0.00011	6.9e-05	0.0001683	0.0003616	7.1e-05	9.49e-05	0.0001202	0.00019184	0.000172782	8.2e-05	0.00014	0.0001791	0.0001242	7e-05	0.0001062	0.0001296	0.00015957	Acyl-CoA synthase OS=Marinobacter adhaerens (strain DSM 23420 / HP15) OX=225937 GN=HP15_999 PE=4 SV=1	8.1e-05	0.00020029	0.00013566	0.00013459	0.00012445	0.0001318	0.119	2.47
E4PIV8	5	5	17.5451	Acyl-CoA synthetase OS=Marinobacter adhaerens (strain DSM 23420 / HP15) OX=225937 GN=HP15_2595 PE=4 SV=1	482009	2.03032e+06	238887	335522	1.83471e+06	284380	305613	1.51619e+06	3.54821e+06	320285	685196	300160	830808	2.67878e+06	4576.31	796487	1.51079e+06	5.79815e+06	0.000407431	0.00112	0.00018	0.0001982	0.0002724	0.00024004	0.000173106	0.0002407	0.00050936	0.000276218	0.00052	0.00037	0.0003977	0.0003557	0.00015641	0.000313698	0.0002225	0.00050885	Acyl-CoA synthetase OS=Marinobacter adhaerens (strain DSM 23420 / HP15) OX=225937 GN=HP15_2595 PE=4 SV=1	0.0005688	0.00023688	0.00030772	0.00042979	0.00030327	0.0003483	0.171	0.42
E4PH84	9	9	58.3629	Acyl-CoA thiolase OS=Marinobacter adhaerens (strain DSM 23420 / HP15) OX=225937 GN=HP15_2423 PE=3 SV=1	239431	222491	454509	538739	7.66733e+06	378348	618463	8.20348e+06	7.33935e+06	126726	427696	232930	577670	9.64668e+06	15014	558895	9.63736e+06	2.16977e+07	0.000202385	0.00012	0.00034	0.0003183	0.0011382	0.00031936	0.000350311	0.0013022	0.0010536	0.00010929	0.00032	0.00029	0.0002765	0.0012809	0.00051315	0.000220121	0.001419	0.0019042	Acyl-CoA thiolase OS=Marinobacter adhaerens (strain DSM 23420 / HP15) OX=225937 GN=HP15_2423 PE=3 SV=1	0.0002229	0.00059195	0.00090204	0.00029667	0.0006902	0.0011811	0.187	2.66
E4PN47	14	14	75.534	Adenosylhomocysteinase OS=Marinobacter adhaerens (strain DSM 23420 / HP15) OX=225937 GN=ahcY PE=3 SV=1	2.30805e+06	6.48242e+06	4.44102e+06	3.67823e+06	3.35603e+07	4.44718e+06	4.42673e+06	3.23144e+07	3.67601e+07	1.79576e+07	4.11334e+06	3.88211e+06	6.25556e+06	3.15453e+07	194473	1.32459e+07	4.17781e+07	6.88545e+07	0.00195094	0.00357	0.00336	0.0021733	0.0049819	0.00375378	0.0025074	0.0051295	0.00527709	0.0154869	0.0031	0.00485	0.0029946	0.0041886	0.00664675	0.00521692	0.0061515	0.00604268	Adenosylhomocysteinase OS=Marinobacter adhaerens (strain DSM 23420 / HP15) OX=225937 GN=ahcY PE=3 SV=1	0.0029606	0.00363633	0.00430466	0.00364833	0.00460999	0.0058037	0.105	1.23
E4PN56	3	3	17.432	Adenosylmethionine-8-amino-7-oxononanoate aminotransferase OS=Marinobacter adhaerens (strain DSM 23420 / HP15) OX=225937 GN=bioA PE=3 SV=1	89739	100014	230090	61256.8	227846	328478	61168.2	372044	926188	107471	89823.8	281430	117764	279096	273.605	122788	448518	1.23001e+06	7.59e-05	5.5e-05	0.00017	3.62e-05	3.38e-05	0.00027726	3.46e-05	5.91e-05	0.00013296	9.27e-05	6.8e-05	0.00035	5.64e-05	3.71e-05	9.35e-06	4.84e-05	6.6e-05	0.00010795	Adenosylmethionine-8-amino-7-oxononanoate aminotransferase OS=Marinobacter adhaerens (strain DSM 23420 / HP15) OX=225937 GN=bioA PE=3 SV=1	0.0001017	0.00011576	7.56e-05	0.00015852	3.43e-05	7.41e-05	0.392	1.14
E4PR26	8	8	28.3973	Adenylate kinase OS=Marinobacter adhaerens (strain DSM 23420 / HP15) OX=225937 GN=adk PE=3 SV=1	2.08059e+06	3.18293e+06	4.34244e+06	2.76562e+06	1.41613e+07	3.42261e+06	2.33172e+06	1.51628e+07	1.29093e+07	2.27409e+06	1.66071e+06	2.02956e+06	3.25995e+06	1.70772e+07	126292	5.09383e+06	1.80422e+07	3.11723e+07	0.00175868	0.00175	0.00329	0.0016341	0.0021022	0.00288896	0.00132074	0.0024069	0.00185319	0.0019612	0.00125	0.00253	0.0015606	0.0022675	0.00431644	0.00200621	0.0026566	0.00273569	Adenylate kinase OS=Marinobacter adhaerens (strain DSM 23420 / HP15) OX=225937 GN=adk PE=3 SV=1	0.0022658	0.00220841	0.00186028	0.00178255	0.00271484	0.0024662	0.408	0.97
E4PRE3	10	10	37.4877	Adenylosuccinate lyase OS=Marinobacter adhaerens (strain DSM 23420 / HP15) OX=225937 GN=purB PE=3 SV=1	617059	1.43262e+06	1.22852e+06	1.71473e+06	8.38863e+06	1.76032e+06	2.16672e+06	1.23671e+07	7.89946e+06	969661	1.27879e+06	1.27546e+06	2.49921e+06	9.20294e+06	57353	2.84842e+06	1.56665e+07	1.29301e+07	0.000521585	0.00079	0.00093	0.0010132	0.0012452	0.00148585	0.00122728	0.0019631	0.00113401	0.000836249	0.00096	0.00159	0.0011964	0.001222	0.00196023	0.00112185	0.0023068	0.00113475	Adenylosuccinate lyase OS=Marinobacter adhaerens (strain DSM 23420 / HP15) OX=225937 GN=purB PE=3 SV=1	0.0007467	0.00124809	0.00144147	0.00125123	0.00145953	0.0015211	0.002	1.67
E4PHX0	13	12	65.9599	Adenylosuccinate synthetase OS=Marinobacter adhaerens (strain DSM 23420 / HP15) OX=225937 GN=purA PE=3 SV=1	3.87208e+06	9.83862e+06	2.15081e+06	3.39384e+06	1.43086e+07	2.23832e+06	2.70045e+06	1.18135e+07	1.2566e+07	2.92042e+06	4.10209e+06	1.26571e+06	3.46138e+06	1.72376e+07	60135.9	4.00762e+06	1.33819e+07	2.71778e+07	0.00327298	0.00542	0.00163	0.0020053	0.002124	0.00188933	0.00152959	0.0018752	0.00180391	0.00251861	0.00309	0.00158	0.001657	0.0022888	0.00205534	0.00157841	0.0019704	0.00238513	Adenylosuccinate synthetase OS=Marinobacter adhaerens (strain DSM 23420 / HP15) OX=225937 GN=purA PE=3 SV=1	0.0034399	0.00200622	0.00173625	0.00211054	0.00200039	0.001978	0.149	0.58
E4PIK8	16	16	67.8066	Alanine--tRNA ligase OS=Marinobacter adhaerens (strain DSM 23420 / HP15) OX=225937 GN=alaS PE=3 SV=1	1.93308e+06	2.31595e+06	1.97381e+06	1.65388e+06	7.50816e+06	1.72436e+06	2.32604e+06	8.97964e+06	8.5715e+06	1.80152e+06	1.73239e+06	1.08636e+06	2.99705e+06	1.01881e+07	17687.4	3.68309e+06	1.01288e+07	1.47438e+07	0.00163399	0.00128	0.00149	0.0009772	0.0011145	0.00145549	0.00131752	0.0014254	0.00123048	0.00155365	0.00131	0.00136	0.0014347	0.0013528	0.00060452	0.00145059	0.0014914	0.00129392	Alanine--tRNA ligase OS=Marinobacter adhaerens (strain DSM 23420 / HP15) OX=225937 GN=alaS PE=3 SV=1	0.0014677	0.00118242	0.00132447	0.001366	0.00113067	0.001412	0.135	0.81
E4PJZ9	3	3	9.52469	Aldehyde dehydrogenase family protein OS=Marinobacter adhaerens (strain DSM 23420 / HP15) OX=225937 GN=HP15_3945 PE=3 SV=1	286252	1.02212e+06	1.03906e+06	311475	905596	1.1988e+06	363988	1.00839e+06	1.23917e+06	349968	528525	653686	264623	1.04211e+06	12168.7	361211	2.01616e+06	1.20869e+06	0.000241962	0.00056	0.00079	0.000184	0.0001344	0.00101188	0.000206171	0.0001601	0.00017789	0.000301817	0.0004	0.00082	0.0001267	0.0001384	0.00041591	0.000142263	0.0002969	0.00010607	Aldehyde dehydrogenase family protein OS=Marinobacter adhaerens (strain DSM 23420 / HP15) OX=225937 GN=HP15_3945 PE=3 SV=1	0.0005304	0.00044345	0.00018138	0.00044721	0.00022699	0.0001817	0.346	0.84
E4PGS7	6	6	38.9046	Alkyl hydroperoxide reductase C OS=Marinobacter adhaerens (strain DSM 23420 / HP15) OX=225937 GN=HP15_3622 PE=3 SV=1	3.49157e+06	7.36804e+06	4.24624e+06	5.28588e+06	4.50742e+06	5.59084e+06	9.44315e+06	2.61527e+07	2.32721e+07	3.72971e+06	5.33445e+06	3.29602e+06	7.9293e+06	1.66074e+07	103531	9.24434e+06	2.36052e+07	3.8731e+07	0.00295134	0.00406	0.00321	0.0031233	0.0006691	0.00471912	0.00534881	0.0041514	0.00334082	0.00321656	0.00402	0.00412	0.0037958	0.0022052	0.0035385	0.0036409	0.0034757	0.00339904	Alkyl hydroperoxide reductase C OS=Marinobacter adhaerens (strain DSM 23420 / HP15) OX=225937 GN=HP15_3622 PE=3 SV=1	0.0034075	0.00283716	0.00428034	0.00397846	0.00317982	0.0035052	0.367	0.83
E4PJW0	5	5	29.2604	Alkyl hydroperoxide reductase C OS=Marinobacter adhaerens (strain DSM 23420 / HP15) OX=225937 GN=HP15_3906 PE=3 SV=1	1.19954e+06	1.70189e+06	1.33977e+06	2.90665e+06	1.20452e+07	853544	1.35393e+06	9.56908e+06	1.27194e+07	725510	1.50576e+06	915098	5.71332e+06	1.03772e+07	768.155	3.50047e+06	6.2804e+06	1.85245e+07	0.00101394	0.00094	0.00101	0.0017174	0.001788	0.00072046	0.000766894	0.001519	0.00182594	0.00062569	0.00114	0.00114	0.002735	0.0013779	2.63e-05	0.00137866	0.0009247	0.00162571	Alkyl hydroperoxide reductase C OS=Marinobacter adhaerens (strain DSM 23420 / HP15) OX=225937 GN=HP15_3906 PE=3 SV=1	0.0009884	0.00140865	0.0013706	0.00167116	0.00137972	0.0013097	0.181	1.43
E4PP98	3	3	12.149	Amidophosphoribosyltransferase OS=Marinobacter adhaerens (strain DSM 23420 / HP15) OX=225937 GN=purF PE=3 SV=1	27496.4	32301.3	180521	29212.1	223879	34975	98749.8	425417	457209	18123.9	32869	5640.24	90710.8	502557	9202.81	158936	389324	984508	2.32e-05	1.8e-05	0.00014	1.73e-05	3.32e-05	2.95e-05	5.59e-05	6.75e-05	6.56e-05	1.56e-05	2.5e-05	7e-06	4.34e-05	6.67e-05	0.00031454	6.26e-05	5.73e-05	8.64e-05	Amidophosphoribosyltransferase OS=Marinobacter adhaerens (strain DSM 23420 / HP15) OX=225937 GN=purF PE=3 SV=1	5.92e-05	2.67e-05	6.3e-05	2.51e-05	0.00014156	6.88e-05	0.24	0.45
E4PG87	5	5	17.137	Aminopeptidase N OS=Marinobacter adhaerens (strain DSM 23420 / HP15) OX=225937 GN=pepN PE=3 SV=1	824432	1.35523e+06	1.88104e+06	504892	1.04478e+06	1.18553e+06	276349	1.24379e+06	1.28018e+06	535182	1.0637e+06	515710	409645	1.32074e+06	806.047	399307	1.06166e+06	2.23453e+06	0.000696873	0.00075	0.00142	0.0002983	0.0001551	0.00100069	0.00015653	0.0001974	0.00018378	0.000461548	0.0008	0.00064	0.0001961	0.0001754	2.75e-05	0.000157268	0.0001563	0.0001961	Aminopeptidase N OS=Marinobacter adhaerens (strain DSM 23420 / HP15) OX=225937 GN=pepN PE=3 SV=1	0.0009555	0.0004847	0.00017925	0.00054747	0.00013301	0.0001699	0.008	0.51
E4PJE9	8	8	43.5967	Aminotransferase OS=Marinobacter adhaerens (strain DSM 23420 / HP15) OX=225937 GN=aatA PE=3 SV=1	1.25604e+06	1.08709e+06	891435	2.02042e+06	6.804e+06	693509	2.6735e+06	7.43624e+06	1.18968e+07	509887	516406	825071	3.26237e+06	7.72587e+06	19084.5	3.75367e+06	6.55042e+06	1.6861e+07	0.0010617	0.0006	0.00067	0.0011938	0.00101	0.00058538	0.00151433	0.0011804	0.00170784	0.000439733	0.00039	0.00103	0.0015617	0.0010259	0.00065227	0.00147839	0.0009645	0.00147973	Aminotransferase OS=Marinobacter adhaerens (strain DSM 23420 / HP15) OX=225937 GN=aatA PE=3 SV=1	0.0007783	0.00092973	0.00146753	0.00099385	0.00107995	0.0013075	0.203	1.19
E4PFA1	4	4	12.5037	AMP nucleosidase OS=Marinobacter adhaerens (strain DSM 23420 / HP15) OX=225937 GN=HP15_3408 PE=4 SV=1	288191	42285.9	43847.2	320612	511447	77596.1	250972	265759	313410	1.03813e+06	151190	157450	496069	332631	3236.77	693346	346704	1.1055e+06	0.000243601	2.3e-05	3.3e-05	0.0001894	7.59e-05	6.55e-05	0.000142156	4.22e-05	4.5e-05	0.000895299	0.00011	0.0002	0.0002375	4.42e-05	0.00011063	0.000273075	5.11e-05	9.7e-05	AMP nucleosidase OS=Marinobacter adhaerens (strain DSM 23420 / HP15) OX=225937 GN=HP15_3408 PE=4 SV=1	0.0001	0.00011029	7.64e-05	0.00018271	0.00013076	0.0001404	0.392	1.1
E4PQZ7	2	2	11.9818	Anthranilate phosphoribosyltransferase OS=Marinobacter adhaerens (strain DSM 23420 / HP15) OX=225937 GN=trpD PE=3 SV=1	135381	528732	11547.4	95518.5	585913	31223.5	80826	607890	1.28717e+06	135869	171406	18437.7	131871	511344	10445.2	314536	500330	1.70749e+06	0.000114434	0.00029	8.7e-06	5.64e-05	8.7e-05	2.64e-05	4.58e-05	9.65e-05	0.00018478	0.000117175	0.00013	2.3e-05	6.31e-05	6.79e-05	0.000357	0.00012388	7.37e-05	0.00014985	Anthranilate phosphoribosyltransferase OS=Marinobacter adhaerens (strain DSM 23420 / HP15) OX=225937 GN=trpD PE=3 SV=1	0.0001381	5.66e-05	0.00010902	7.18e-05	0.00016267	0.0001158	0.169	0.41
E4PQZ5	5	5	12.4853	Anthranilate synthase component 1 OS=Marinobacter adhaerens (strain DSM 23420 / HP15) OX=225937 GN=trpE PE=3 SV=1	5430.3	22647.2	78240.8	16775.8	517135	108253	37578.5	703155	872529	5133.97	28541.3	7988.38	62136	666288	3104.16	40502.4	505678	1.68756e+06	4.59e-06	1.2e-05	5.9e-05	9.91e-06	7.68e-05	9.14e-05	2.13e-05	0.0001116	0.00012526	4.43e-06	2.2e-05	1e-05	2.97e-05	8.85e-05	0.00010609	1.6e-05	7.45e-05	0.0001481	Anthranilate synthase component 1 OS=Marinobacter adhaerens (strain DSM 23420 / HP15) OX=225937 GN=trpE PE=3 SV=1	2.54e-05	5.94e-05	8.61e-05	2.04e-05	7.48e-05	7.95e-05	0.092	2.33
E4PK55	2	2	6.84583	Anti-RNA polymerase sigma 70 factor OS=Marinobacter adhaerens (strain DSM 23420 / HP15) OX=225937 GN=HP15_221 PE=3 SV=1	92547.1	22253.6	84156.7	97548.4	690321	117502	66367.2	571849	411628	49791.8	35078	85268.9	158169	929251	12540.3	314520	607546	1.06375e+06	7.82e-05	1.2e-05	6.4e-05	5.76e-05	0.0001025	9.92e-05	3.76e-05	9.08e-05	5.91e-05	4.29e-05	2.6e-05	0.00011	7.57e-05	0.0001234	0.00042861	0.000123874	8.95e-05	9.34e-05	Anti-RNA polymerase sigma 70 factor OS=Marinobacter adhaerens (strain DSM 23420 / HP15) OX=225937 GN=HP15_221 PE=3 SV=1	5.14e-05	8.64e-05	6.25e-05	6.96e-05	0.00020924	0.0001022	0.194	1.68
E4PLU4	3	3	12.1322	APH domain-containing protein OS=Marinobacter adhaerens (strain DSM 23420 / HP15) OX=225937 GN=HP15_336 PE=4 SV=1	151592	85461.2	263702	105372	333695	275915	49599.2	379537	609662	309413	60218.4	53272.1	62528.8	561012	758.935	59083.5	410503	1.08018e+06	0.000128137	4.7e-05	0.0002	6.23e-05	4.95e-05	0.00023289	2.81e-05	6.03e-05	8.75e-05	0.000266842	4.5e-05	6.7e-05	2.99e-05	7.45e-05	2.59e-05	2.33e-05	6.04e-05	9.48e-05	APH domain-containing protein OS=Marinobacter adhaerens (strain DSM 23420 / HP15) OX=225937 GN=HP15_336 PE=4 SV=1	0.0001249	0.0001149	5.86e-05	4.73e-05	4.35e-05	5.95e-05	0.383	0.92
E4PP28	2	2	10.876	Arginine biosynthesis bifunctional protein ArgJ OS=Marinobacter adhaerens (strain DSM 23420 / HP15) OX=225937 GN=argJ PE=3 SV=1	153111	269433	178430	718915	1.11512e+06	147931	2.19279e+06	1.3722e+06	2.38207e+06	401539	122164	178955	1.30299e+06	2.22039e+06	2497.52	2.43481e+06	3.32423e+06	2.92475e+06	0.000129421	0.00015	0.00014	0.0004248	0.0001655	0.00012487	0.00124205	0.0002178	0.00034196	0.000346293	9.2e-05	0.00022	0.0006238	0.0002948	8.54e-05	0.000958955	0.0004895	0.00025668	Arginine biosynthesis bifunctional protein ArgJ OS=Marinobacter adhaerens (strain DSM 23420 / HP15) OX=225937 GN=argJ PE=3 SV=1	0.0001376	0.00023839	0.00060061	0.00031312	0.00033465	0.0005684	0.205	1.73
E4PMV4	13	13	59.3683	Arginine--tRNA ligase OS=Marinobacter adhaerens (strain DSM 23420 / HP15) OX=225937 GN=argS PE=3 SV=1	871816	1.10284e+06	639732	823325	3.51144e+06	1.04726e+06	850594	5.35963e+06	5.06849e+06	919493	1.20268e+06	1.08264e+06	1.15564e+06	6.21774e+06	23221.3	1.49658e+06	6.16529e+06	1.49153e+07	0.000736925	0.00061	0.00048	0.0004865	0.0005213	0.00088397	0.000481795	0.0008508	0.00072761	0.000792984	0.00091	0.00135	0.0005532	0.0008256	0.00079366	0.000589429	0.0009078	0.00130897	Arginine--tRNA ligase OS=Marinobacter adhaerens (strain DSM 23420 / HP15) OX=225937 GN=argS PE=3 SV=1	0.0006095	0.00063057	0.00068672	0.00093744	0.00072416	0.0009354	0.462	1.03
E4PK76	7	7	29.3478	Argininosuccinate lyase OS=Marinobacter adhaerens (strain DSM 23420 / HP15) OX=225937 GN=argH PE=3 SV=1	780988	1.45364e+06	688764	590393	2.47345e+06	1.26462e+06	351346	2.13735e+06	1.97981e+06	1.03286e+06	1.60068e+06	176948	344367	2.37989e+06	6624.08	794209	2.19969e+06	5.15245e+06	0.000660151	0.0008	0.00052	0.0003488	0.0003672	0.00106744	0.000199011	0.0003393	0.00028421	0.000890757	0.00121	0.00022	0.0001649	0.000316	0.0002264	0.0003128	0.0003239	0.00045218	Argininosuccinate lyase OS=Marinobacter adhaerens (strain DSM 23420 / HP15) OX=225937 GN=argH PE=3 SV=1	0.0006607	0.00059449	0.00027417	0.00053105	0.00023575	0.000363	0.425	0.9
E4PH28	7	7	26.1133	Argininosuccinate synthase OS=Marinobacter adhaerens (strain DSM 23420 / HP15) OX=225937 GN=argG PE=3 SV=1	783310	1.41329e+06	297662	1.47882e+06	4.88198e+06	251048	2.7951e+06	6.28234e+06	4.77818e+06	671494	940315	306663	2.54281e+06	5.24693e+06	13800.6	2.26324e+06	6.14151e+06	4.00787e+06	0.000662113	0.00078	0.00023	0.0008738	0.0007247	0.00021191	0.00158321	0.0009972	0.00068593	0.000579105	0.00071	0.00038	0.0012173	0.0006967	0.00047168	0.000891378	0.0009043	0.00035173	Argininosuccinate synthase OS=Marinobacter adhaerens (strain DSM 23420 / HP15) OX=225937 GN=argG PE=3 SV=1	0.0005553	0.00060347	0.00108879	0.00076982	0.00079521	0.0007158	0.309	1.09
E4PG07	3	3	9.83609	Aspartate carbamoyltransferase OS=Marinobacter adhaerens (strain DSM 23420 / HP15) OX=225937 GN=pyrB PE=3 SV=1	2787	4683.44	3462.62	11831.4	106401	236.528	11987.1	20200.3	145638	23719.8	10512.1	171.205	41470.7	110324	104.428	1803.21	47418.7	485581	2.36e-06	2.6e-06	2.6e-06	6.99e-06	1.58e-05	2e-07	6.79e-06	3.21e-06	2.09e-05	2.05e-05	7.9e-06	2.1e-07	1.99e-05	1.47e-05	3.57e-06	7.1e-07	6.98e-06	4.26e-05	Aspartate carbamoyltransferase OS=Marinobacter adhaerens (strain DSM 23420 / HP15) OX=225937 GN=pyrB PE=3 SV=1	2.52e-06	7.66e-06	1.03e-05	9.33e-06	1.27e-05	1.68e-05	0.187	3.04
E4PQT8	13	13	52.2139	Aspartate--tRNA(Asp/Asn) ligase OS=Marinobacter adhaerens (strain DSM 23420 / HP15) OX=225937 GN=aspS PE=3 SV=1	1.72243e+06	907611	1.19125e+06	1.99172e+06	6.8785e+06	887178	1.20626e+06	6.22523e+06	8.41248e+06	955549	765599	926833	1.91747e+06	6.85683e+06	11576	2.539e+06	6.91183e+06	1.34599e+07	0.00145593	0.0005	0.0009	0.0011768	0.0010211	0.00074885	0.00068325	0.0009882	0.00120765	0.000824078	0.00058	0.00116	0.0009179	0.0009105	0.00039565	0.000999988	0.0010177	0.00118124	Aspartate--tRNA(Asp/Asn) ligase OS=Marinobacter adhaerens (strain DSM 23420 / HP15) OX=225937 GN=aspS PE=3 SV=1	0.0009524	0.00098226	0.00095969	0.00088426	0.00074134	0.0010663	0.458	1.03
E4PPA8	9	9	39.1848	Aspartate-semialdehyde dehydrogenase OS=Marinobacter adhaerens (strain DSM 23420 / HP15) OX=225937 GN=asd PE=3 SV=1	1.77525e+06	2.62906e+06	2.50817e+06	3.12946e+06	1.3212e+07	1.4422e+06	3.2828e+06	1.75628e+07	2.33789e+07	1.76314e+06	2.3e+06	1.46499e+06	6.21102e+06	1.88854e+07	70747	6.73736e+06	1.7414e+07	3.56905e+07	0.00150058	0.00145	0.0019	0.0018491	0.0019613	0.00121734	0.00185945	0.0027879	0.00335615	0.00152055	0.00173	0.00183	0.0029733	0.0025076	0.00241801	0.00265352	0.0025641	0.0031322	Aspartate-semialdehyde dehydrogenase OS=Marinobacter adhaerens (strain DSM 23420 / HP15) OX=225937 GN=asd PE=3 SV=1	0.0016155	0.0016759	0.00266782	0.00217916	0.00263297	0.0027833	0.443	1.04
E4PIK9	8	8	33.7225	Aspartokinase OS=Marinobacter adhaerens (strain DSM 23420 / HP15) OX=225937 GN=HP15_1320 PE=3 SV=1	2.92619e+06	4.3973e+06	3.70587e+06	2.84879e+06	8.1066e+06	4.36198e+06	1.23567e+06	7.54808e+06	8.42917e+06	3.43627e+06	4.42761e+06	2.20953e+06	2.39511e+06	6.15915e+06	42047.2	2.9377e+06	7.64036e+06	1.03622e+07	0.00247343	0.00242	0.0028	0.0016833	0.0012034	0.00368186	0.000699909	0.0011982	0.00121005	0.00296349	0.00334	0.00276	0.0011466	0.0008178	0.0014371	0.00115702	0.001125	0.00090939	Aspartokinase OS=Marinobacter adhaerens (strain DSM 23420 / HP15) OX=225937 GN=HP15_1320 PE=3 SV=1	0.0025665	0.0021895	0.00103604	0.00241511	0.00113383	0.0010638	0.308	0.85
E4PJ22	5	5	18.9489	Aspartokinase OS=Marinobacter adhaerens (strain DSM 23420 / HP15) OX=225937 GN=HP15_3856 PE=4 SV=1	288318	446773	324216	139037	834074	592432	113156	584949	1.28848e+06	212619	187054	510575	124185	525759	8596.23	216474	648471	1.74415e+06	0.000243708	0.00025	0.00025	8.22e-05	0.0001238	0.00050006	6.41e-05	9.29e-05	0.00018497	0.000183365	0.00014	0.00064	5.95e-05	6.98e-05	0.0002938	8.53e-05	9.55e-05	0.00015307	Aspartokinase OS=Marinobacter adhaerens (strain DSM 23420 / HP15) OX=225937 GN=HP15_3856 PE=4 SV=1	0.000245	0.00023534	0.00011397	0.00027938	0.00014102	0.0001113	0.474	0.96
E4PHT4	8	8	33.6456	Aspartyl/glutamyl-tRNA(Asn/Gln) amidotransferase subunit B OS=Marinobacter adhaerens (strain DSM 23420 / HP15) OX=225937 GN=gatB PE=3 SV=1	425140	399842	590005	1.52393e+06	3.61636e+06	246750	3.05427e+06	6.37434e+06	2.90875e+06	209411	692830	209771	1.19804e+06	5.13836e+06	6581.69	1.38966e+06	5.65682e+06	5.56512e+06	0.000359361	0.00022	0.00045	0.0009004	0.0005368	0.00020828	0.00173	0.0010118	0.00041756	0.000180599	0.00052	0.00026	0.0005735	0.0006823	0.00022495	0.00054732	0.0008329	0.0004884	Aspartyl/glutamyl-tRNA(Asn/Gln) amidotransferase subunit B OS=Marinobacter adhaerens (strain DSM 23420 / HP15) OX=225937 GN=gatB PE=3 SV=1	0.000342	0.00054852	0.00105314	0.00045268	0.00049358	0.0006229	0.233	1.6
E4PHT2	4	4	14.1844	Aspartyl/glutamyl-tRNA(Asn/Gln) amidotransferase subunit C OS=Marinobacter adhaerens (strain DSM 23420 / HP15) OX=225937 GN=gatC PE=3 SV=1	168486	385798	265411	191574	1.11171e+06	212658	151769	993763	1.1509e+06	271381	207849	331561	214687	1.30068e+06	849.913	328495	1.24571e+06	2.7207e+06	0.000142417	0.00021	0.0002	0.0001132	0.000165	0.0001795	8.6e-05	0.0001577	0.00016522	0.000234043	0.00016	0.00041	0.0001028	0.0001727	2.9e-05	0.000129378	0.0001834	0.00023877	Aspartyl/glutamyl-tRNA(Asn/Gln) amidotransferase subunit C OS=Marinobacter adhaerens (strain DSM 23420 / HP15) OX=225937 GN=gatC PE=3 SV=1	0.0001852	0.00015257	0.00013631	0.00022453	0.00010151	0.0001839	0.026	0.82
E4PHE1	3	3	15.2558	ATP synthase epsilon chain OS=Marinobacter adhaerens (strain DSM 23420 / HP15) OX=225937 GN=atpC PE=3 SV=1	36197.7	112372	46094.1	97411.5	658221	77563.4	97983.8	805781	830881	18340.4	12767.1	45241.1	80384.8	467347	1192.82	104022	801307	1.03837e+06	3.06e-05	6.2e-05	3.5e-05	5.76e-05	9.77e-05	6.55e-05	5.55e-05	0.0001279	0.00011928	1.58e-05	9.6e-06	5.6e-05	3.85e-05	6.21e-05	4.08e-05	4.1e-05	0.000118	9.11e-05	ATP synthase epsilon chain OS=Marinobacter adhaerens (strain DSM 23420 / HP15) OX=225937 GN=atpC PE=3 SV=1	4.25e-05	7.36e-05	0.00010089	3.49e-05	4.71e-05	8.34e-05	0.003	1.73
E4PHE3	4	4	12.5111	ATP synthase gamma chain OS=Marinobacter adhaerens (strain DSM 23420 / HP15) OX=225937 GN=atpG PE=3 SV=1	734523	734020	5.38547e+06	1.22649e+06	2.28754e+06	6.31713e+06	1.02216e+06	2.51524e+06	3.03273e+06	494038	623730	2.1464e+06	706571	1905962	64091.2	1.40073e+06	3.80655e+06	3.12423e+06	0.000620875	0.0004	0.00407	0.0007247	0.0003396	0.00533217	0.000578972	0.0003993	0.00043536	0.000426065	0.00047	0.00268	0.0003382	0.0002531	0.00219053	0.000551678	0.0005605	0.00027418	ATP synthase gamma chain OS=Marinobacter adhaerens (strain DSM 23420 / HP15) OX=225937 GN=atpG PE=3 SV=1	0.0017	0.00213214	0.0004712	0.00116303	0.00092728	0.0004621	0.204	1.25
E4PHE4	15	15	70.1005	ATP synthase subunit alpha OS=Marinobacter adhaerens (strain DSM 23420 / HP15) OX=225937 GN=atpA PE=3 SV=1	3.76401e+06	9.0545e+06	7.42737e+06	1.34668e+07	8.73152e+07	6.53999e+06	1.83e+07	7.8127e+07	9.55939e+07	6.93514e+06	7.71442e+06	2.66192e+06	1.29423e+07	5.14669e+07	234111	2.13016e+07	8.89452e+07	9.35775e+07	0.00318163	0.00499	0.00562	0.0079571	0.0129615	0.00552028	0.0103655	0.0124016	0.013723	0.00598096	0.00582	0.00332	0.0061955	0.0068339	0.00800151	0.00838966	0.0130964	0.00821238	ATP synthase subunit alpha OS=Marinobacter adhaerens (strain DSM 23420 / HP15) OX=225937 GN=atpA PE=3 SV=1	0.0045963	0.00881295	0.0121634	0.00511279	0.0070103	0.0098995	0.107	1.92
E4PHE2	19	19	92.755	ATP synthase subunit beta OS=Marinobacter adhaerens (strain DSM 23420 / HP15) OX=225937 GN=atpD PE=3 SV=1	8.15023e+06	2.98354e+07	2.82023e+07	1.69421e+07	9.45584e+07	2.49366e+07	3.70111e+07	8.30178e+07	7.0537e+07	6.88049e+06	1.82261e+07	1.14734e+07	1.59684e+07	3.8157e+07	205609	2.24173e+07	6.82068e+07	4.61763e+07	0.00688919	0.01643	0.02134	0.0100105	0.0140367	0.0210485	0.0209639	0.013178	0.0101259	0.00593383	0.01375	0.01433	0.0076442	0.0050666	0.00702738	0.00882908	0.0100429	0.00405244	ATP synthase subunit beta OS=Marinobacter adhaerens (strain DSM 23420 / HP15) OX=225937 GN=atpD PE=3 SV=1	0.0148873	0.0150319	0.014756	0.0119063	0.00657936	0.0076415	0.468	1.01
E4PHE5	7	7	34.1918	ATP synthase subunit delta OS=Marinobacter adhaerens (strain DSM 23420 / HP15) OX=225937 GN=atpH PE=3 SV=1	602050	923517	283782	476967	5.04313e+06	304919	522614	3.87826e+06	7.04291e+06	272324	747206	181196	710500	4.04165e+06	12576.8	861361	3.81724e+06	8.66655e+06	0.000508899	0.00051	0.00021	0.0002818	0.0007486	0.00025738	0.00029602	0.0006156	0.00101104	0.000234856	0.00056	0.00023	0.0003401	0.0005367	0.00042985	0.000339248	0.0005621	0.00076058	ATP synthase subunit delta OS=Marinobacter adhaerens (strain DSM 23420 / HP15) OX=225937 GN=atpH PE=3 SV=1	0.0004108	0.00042928	0.0006409	0.00037666	0.00043554	0.000554	0.452	1.05
E4PN86	13	13	63.8353	ATP-binding component of ABC transporter OS=Marinobacter adhaerens (strain DSM 23420 / HP15) OX=225937 GN=HP15_2955 PE=4 SV=1	4.76419e+06	6.58007e+06	4.30122e+06	4.01812e+06	4.12019e+07	4.73844e+06	3.41913e+06	3.08552e+07	6.11456e+07	6.15074e+06	5.76835e+06	1.36176e+06	1.77907e+06	9.26327e+06	59073.3	2.35644e+06	3.0273e+07	5.33072e+07	0.00402705	0.00362	0.00325	0.0023742	0.0061162	0.00399963	0.00193667	0.0048979	0.00877775	0.00530448	0.00435	0.0017	0.0008516	0.00123	0.00201902	0.000928087	0.0044574	0.00467825	ATP-binding component of ABC transporter OS=Marinobacter adhaerens (strain DSM 23420 / HP15) OX=225937 GN=HP15_2955 PE=4 SV=1	0.0036353	0.00416333	0.0052041	0.002301	0.00136689	0.0033546	0.352	1.15
E4PRD5	9	9	26.58	ATP-dependent Clp protease ATP-binding subunit ClpA OS=Marinobacter adhaerens (strain DSM 23420 / HP15) OX=225937 GN=clpA PE=3 SV=1	1.56529e+06	6.23372e+06	7.29444e+06	577587	2.66277e+06	1.30836e+07	987092	2.12018e+06	2.07604e+06	1.48075e+06	4.06161e+06	3.35394e+06	1.04835e+06	1.4961e+06	64714.6	1.61911e+06	2.16855e+06	2.69309e+06	0.0013231	0.00343	0.00552	0.0003413	0.0003953	0.0110436	0.000559111	0.0003366	0.00029803	0.00127702	0.00306	0.00419	0.0005018	0.0001987	0.00221184	0.000637689	0.0003193	0.00023635	ATP-dependent Clp protease ATP-binding subunit ClpA OS=Marinobacter adhaerens (strain DSM 23420 / HP15) OX=225937 GN=clpA PE=3 SV=1	0.0034253	0.00392671	0.0003979	0.00258456	0.00097078	0.0003978	0.432	1.15
E4PF68	12	12	46.3942	ATP-dependent Clp protease ATP-binding subunit ClpX OS=Marinobacter adhaerens (strain DSM 23420 / HP15) OX=225937 GN=clpX PE=3 SV=1	6.10494e+06	3.01903e+06	1.9814e+06	1.92025e+06	5.30033e+06	2.37208e+06	4.82243e+06	1.46395e+07	1.33199e+07	2.55688e+06	3.42884e+06	2.19364e+06	2.8048e+06	1.10262e+07	38279.2	5.15442e+06	1.49869e+07	1.32386e+07	0.00516036	0.00166	0.0015	0.0011346	0.0007868	0.00200223	0.00273153	0.0023238	0.00191214	0.00220509	0.00259	0.00274	0.0013427	0.0014641	0.00130832	0.00203008	0.0022067	0.00116182	ATP-dependent Clp protease ATP-binding subunit ClpX OS=Marinobacter adhaerens (strain DSM 23420 / HP15) OX=225937 GN=clpX PE=3 SV=1	0.0027742	0.00130788	0.0023225	0.00222276	0.00137169	0.0017995	0.194	0.47
E4PF69	5	5	26.7313	ATP-dependent Clp protease proteolytic subunit OS=Marinobacter adhaerens (strain DSM 23420 / HP15) OX=225937 GN=clpP PE=3 SV=1	1.12757e+06	1.15503e+06	661355	905810	6.22016e+06	688578	551449	3.49865e+06	8.23291e+06	820998	807951	1.00839e+06	988376	2.68357e+06	17739.3	2.33273e+06	3.83456e+06	1.26778e+07	0.000953112	0.00064	0.0005	0.0005352	0.0009233	0.00058122	0.000312353	0.0005554	0.00118187	0.00070804	0.00061	0.00126	0.0004731	0.0003563	0.0006063	0.000918747	0.0005646	0.00111261	ATP-dependent Clp protease proteolytic subunit OS=Marinobacter adhaerens (strain DSM 23420 / HP15) OX=225937 GN=clpP PE=3 SV=1	0.0006966	0.00067993	0.0006832	0.0007806	0.00047859	0.0008653	0.472	0.98
E4PMV1	4	4	16.1106	ATP-dependent protease ATPase subunit HslU OS=Marinobacter adhaerens (strain DSM 23420 / HP15) OX=225937 GN=hslU PE=3 SV=1	576828	762283	2.22368e+06	529855	959024	1.20692e+06	320576	579212	1.49588e+06	669131	722988	473159	142628	563329	7592.22	409607	901926	1.96636e+06	0.000487579	0.00042	0.00168	0.0003131	0.0001424	0.00101874	0.000181581	9.19e-05	0.00021474	0.000577068	0.00055	0.00059	6.83e-05	7.48e-05	0.00025949	0.000161324	0.0001328	0.00017257	ATP-dependent protease ATPase subunit HslU OS=Marinobacter adhaerens (strain DSM 23420 / HP15) OX=225937 GN=hslU PE=3 SV=1	0.0008633	0.00049139	0.00016276	0.00040149	0.00013419	0.0001556	0.065	0.57
E4PJD3	2	2	5.52661	ATP-dependent zinc metalloprotease FtsH OS=Marinobacter adhaerens (strain DSM 23420 / HP15) OX=225937 GN=ftsH PE=3 SV=1	76624.2	57844.1	934996	56236.4	99643.2	713702	27708.1	388382	201752	222866	235373	438540	43774.9	31741.3	9429.01	32235.9	30891.1	277780	6.48e-05	3.2e-05	0.00071	3.32e-05	1.48e-05	0.00060242	1.57e-05	6.17e-05	2.9e-05	0.000192203	0.00018	0.00055	2.1e-05	4.22e-06	0.00032227	1.27e-05	4.55e-06	2.44e-05	ATP-dependent zinc metalloprotease FtsH OS=Marinobacter adhaerens (strain DSM 23420 / HP15) OX=225937 GN=ftsH PE=3 SV=1	0.000268	0.00021681	3.54e-05	0.00024871	0.00011581	1.39e-05	0.1	0.81
E4PPG7	2	2	8.84169	ATP-dependent zinc metalloprotease FtsH OS=Marinobacter adhaerens (strain DSM 23420 / HP15) OX=225937 GN=ftsH PE=3 SV=1	7995.45	760.642	1973.67	3201.33	6085.18	7577.23	0	35183.3	127003	3745.36	12404.7	2611.35	2652.01	84939.6	0	18216.4	59100.8	546925	6.76e-06	4.2e-07	1.5e-06	1.89e-06	9.03e-07	6.4e-06	0	5.59e-06	1.82e-05	3.23e-06	9.4e-06	3.3e-06	1.27e-06	1.13e-05	0	7.17e-06	8.7e-06	4.8e-05	ATP-dependent zinc metalloprotease FtsH OS=Marinobacter adhaerens (strain DSM 23420 / HP15) OX=225937 GN=ftsH PE=3 SV=1	2.89e-06	3.06e-06	7.94e-06	4.63e-06	4.18e-06	2.13e-05	0.478	1.06
E4PPL3	2	2	5.55013	ATP-grasp domain-containing protein OS=Marinobacter adhaerens (strain DSM 23420 / HP15) OX=225937 GN=HP15_3120 PE=4 SV=1	73665.1	94490.8	4892.61	22545.9	1.59178e+06	26718.1	2561.34	4154.11	253789	15294.3	111912	2866.43	51441.5	125872	306.551	21506.2	6286.24	371831	6.23e-05	5.2e-05	3.7e-06	1.33e-05	0.0002363	2.26e-05	1.45e-06	6.59e-07	3.64e-05	1.32e-05	8.4e-05	3.6e-06	2.46e-05	1.67e-05	1.05e-05	8.47e-06	9.26e-07	3.26e-05	ATP-grasp domain-containing protein OS=Marinobacter adhaerens (strain DSM 23420 / HP15) OX=225937 GN=HP15_3120 PE=4 SV=1	3.93e-05	9.07e-05	1.28e-05	3.75e-05	1.73e-05	1.4e-05	0.268	2.31
E4PPF3	2	2	7.27065	ATPase associated with various cellular activities AAA_5 OS=Marinobacter adhaerens (strain DSM 23420 / HP15) OX=225937 GN=HP15_1876 PE=4 SV=1	948.8	0	6465.2	0	150558	25679	13061.6	263317	359610	0	2758.07	11496	1698.49	35806.4	0	2560.45	136576	788983	8.02e-07	0	4.9e-06	0	2.24e-05	2.17e-05	7.4e-06	4.18e-05	5.16e-05	0	2.1e-06	1.4e-05	8.13e-07	4.75e-06	0	1.01e-06	2.01e-05	6.92e-05	ATPase associated with various cellular activities AAA_5 OS=Marinobacter adhaerens (strain DSM 23420 / HP15) OX=225937 GN=HP15_1876 PE=4 SV=1	1.9e-06	1.47e-05	3.36e-05	5.75e-06	1.86e-06	3.01e-05	0.104	7.73
E4PL19	2	2	8.11115	ATPase components of ABC transporters with duplicated ATPase domains OS=Marinobacter adhaerens (strain DSM 23420 / HP15) OX=225937 GN=HP15_297 PE=4 SV=1	64107.1	219130	171685	45365.7	331055	149014	13748.6	128781	226563	60130.3	97810.7	143677	32857.4	149963	185.764	22983.4	26992.5	420439	5.42e-05	0.00012	0.00013	2.68e-05	4.91e-05	0.00012578	7.79e-06	2.04e-05	3.25e-05	5.19e-05	7.4e-05	0.00018	1.57e-05	1.99e-05	6.35e-06	9.05e-06	3.97e-06	3.69e-05	ATPase components of ABC transporters with duplicated ATPase domains OS=Marinobacter adhaerens (strain DSM 23420 / HP15) OX=225937 GN=HP15_297 PE=4 SV=1	0.0001016	6.72e-05	2.03e-05	8.96e-05	1.4e-05	1.66e-05	0.112	0.66
E4PHG6	3	3	10.2091	Beta sliding clamp OS=Marinobacter adhaerens (strain DSM 23420 / HP15) OX=225937 GN=HP15_3703 PE=3 SV=1	303723	211574	283944	254333	1.47313e+06	337395	164160	1.22203e+06	1.82822e+06	225475	224873	353799	262058	1.25062e+06	374.559	379405	1.36841e+06	2.01288e+06	0.000256729	0.00012	0.00021	0.0001503	0.0002187	0.00028479	9.3e-05	0.000194	0.00026245	0.000194453	0.00017	0.00044	0.0001254	0.0001661	1.28e-05	0.000149429	0.0002015	0.00017665	Beta sliding clamp OS=Marinobacter adhaerens (strain DSM 23420 / HP15) OX=225937 GN=HP15_3703 PE=3 SV=1	0.000196	0.00021791	0.00018314	0.00024563	0.00010144	0.0001759	0.384	1.11
E4PEW2	2	2	8.56904	Beta-lactamase domain protein OS=Marinobacter adhaerens (strain DSM 23420 / HP15) OX=225937 GN=HP15_903 PE=4 SV=1	49113.1	39309.8	29197.2	11155.1	5626.74	17249.5	28192.7	639667	247421	53436.7	15555.2	14972.7	109615	610118	162.951	81217.4	563053	1.11223e+06	4.15e-05	2.2e-05	2.2e-05	6.59e-06	8.35e-07	1.46e-05	1.6e-05	0.0001015	3.55e-05	4.61e-05	1.2e-05	1.9e-05	5.25e-05	8.1e-05	5.57e-06	3.2e-05	8.29e-05	9.76e-05	Beta-lactamase domain protein OS=Marinobacter adhaerens (strain DSM 23420 / HP15) OX=225937 GN=HP15_903 PE=4 SV=1	2.84e-05	7.33e-06	5.1e-05	2.76e-05	4.64e-05	7.08e-05	0.058	0.26
E4PJE0	4	4	14.6664	Bifunctional chorismate mutase/prephenate dehydratase OS=Marinobacter adhaerens (strain DSM 23420 / HP15) OX=225937 GN=HP15_1362 PE=4 SV=1	449316	511547	490606	688503	1.75343e+06	328083	722326	1.92261e+06	4.38717e+06	399667	397714	260297	891832	1.81842e+06	6150.17	1.85312e+06	2.13291e+06	5.31348e+06	0.000379797	0.00028	0.00037	0.0004068	0.0002603	0.00027693	0.000409142	0.0003052	0.0006298	0.000344679	0.0003	0.00033	0.0004269	0.0002415	0.0002102	0.000729853	0.0003141	0.00046631	Bifunctional chorismate mutase/prephenate dehydratase OS=Marinobacter adhaerens (strain DSM 23420 / HP15) OX=225937 GN=HP15_1362 PE=4 SV=1	0.0003443	0.00031468	0.00044804	0.00035065	0.00029286	0.0005034	0.245	0.91
E4PQC6	13	13	58.0342	Bifunctional purine biosynthesis protein PurH OS=Marinobacter adhaerens (strain DSM 23420 / HP15) OX=225937 GN=purH PE=3 SV=1	554101	848862	976237	1.16302e+06	8.80253e+06	619880	1.87562e+06	9.4237e+06	1.09781e+07	684337	761006	754989	1.97361e+06	1.28729e+07	40207.2	2.20665e+06	1.11754e+07	2.47869e+07	0.000468368	0.00047	0.00074	0.0006872	0.0013067	0.00052323	0.00106239	0.0014959	0.00157596	0.000590182	0.00057	0.00094	0.0009448	0.0017093	0.00137421	0.000869091	0.0016455	0.0021753	Bifunctional purine biosynthesis protein PurH OS=Marinobacter adhaerens (strain DSM 23420 / HP15) OX=225937 GN=purH PE=3 SV=1	0.0005582	0.00083904	0.00137808	0.00082053	0.00134276	0.0015633	0.228	1.5
E4PQC0	2	2	6.13744	Biotin carboxyl carrier protein of acetyl-CoA carboxylase OS=Marinobacter adhaerens (strain DSM 23420 / HP15) OX=225937 GN=HP15_3221 PE=4 SV=1	61503	436419	920274	2.24415e+06	5.29744e+06	309436	2.85658e+06	4.78319e+06	711468	108488	39990.1	1.71487e+06	2.68754e+06	3.63562e+06	10365.9	2.42722e+06	7.27325e+06	2.04724e+06	5.2e-05	0.00024	0.0007	0.001326	0.0007864	0.00026119	0.00161803	0.0007593	0.00010213	9.36e-05	3e-05	0.00214	0.0012865	0.0004827	0.00035429	0.000955964	0.0010709	0.00017967	Biotin carboxyl carrier protein of acetyl-CoA carboxylase OS=Marinobacter adhaerens (strain DSM 23420 / HP15) OX=225937 GN=HP15_3221 PE=4 SV=1	0.0003296	0.00079119	0.00082648	0.00115273	0.00070786	0.0007355	0.225	2.4
E4PQC1	10	10	41.7087	Biotin carboxylase OS=Marinobacter adhaerens (strain DSM 23420 / HP15) OX=225937 GN=HP15_3222 PE=4 SV=1	497346	1.11725e+06	2.03309e+06	2.61533e+06	2.604e+07	2.20789e+06	2.80541e+06	1.43518e+07	1.78051e+07	879449	862932	5.50616e+06	4.71205e+06	2.64097e+07	22352.6	7.35258e+06	2.08139e+07	4.08233e+07	0.000420395	0.00062	0.00154	0.0015453	0.0038655	0.00186363	0.00158905	0.0022782	0.002556	0.000758449	0.00065	0.00688	0.0022557	0.0035067	0.00076397	0.00289582	0.0030647	0.00358266	Biotin carboxylase OS=Marinobacter adhaerens (strain DSM 23420 / HP15) OX=225937 GN=HP15_3222 PE=4 SV=1	0.000858	0.00242482	0.00214107	0.00326085	0.00217546	0.0031811	0.107	2.83
E4PHW2	4	4	19.7768	Biotin synthase OS=Marinobacter adhaerens (strain DSM 23420 / HP15) OX=225937 GN=bioB PE=3 SV=1	165514	121651	1.75666e+06	115821	104975	529421	182474	1.41026e+06	3.04974e+06	131317	270816	204837	77571.2	1.58454e+06	52560.7	486428	1.83921e+06	5.01791e+06	0.000139905	6.7e-05	0.00133	6.84e-05	1.56e-05	0.00044687	0.000103358	0.0002239	0.0004378	0.00011325	0.0002	0.00026	3.71e-05	0.0002104	0.00179643	0.00019158	0.0002708	0.00044037	Biotin synthase OS=Marinobacter adhaerens (strain DSM 23420 / HP15) OX=225937 GN=bioB PE=3 SV=1	0.000512	0.00017696	0.00025501	0.00016573	0.00068132	0.0003009	0.173	0.35
E4PMS2	4	4	16.8453	Branched-chain-amino-acid aminotransferase OS=Marinobacter adhaerens (strain DSM 23420 / HP15) OX=225937 GN=ilvE PE=3 SV=1	2.70855e+06	2.96531e+06	2.17971e+06	2.48989e+06	3.68191e+06	1.71483e+06	2.98379e+06	4.23054e+06	5.17213e+06	2.62582e+06	2.95822e+06	1.24742e+06	1.83017e+06	3.78859e+06	11652.6	1.71304e+06	4.29343e+06	7.76274e+06	0.00228947	0.00163	0.00165	0.0014712	0.0005466	0.00144745	0.00169008	0.0006715	0.00074248	0.00226454	0.00223	0.00156	0.0008761	0.0005031	0.00039827	0.000674682	0.0006322	0.00068126	Branched-chain-amino-acid aminotransferase OS=Marinobacter adhaerens (strain DSM 23420 / HP15) OX=225937 GN=ilvE PE=3 SV=1	0.0018574	0.00115507	0.0010347	0.00155504	0.00059248	0.0006627	0.058	0.62
E4PPH0	12	12	50.4271	Carbamoyl-phosphate synthase large chain OS=Marinobacter adhaerens (strain DSM 23420 / HP15) OX=225937 GN=carB PE=3 SV=1	1.08929e+06	1.89905e+06	2.23185e+06	2.05851e+06	8.13848e+06	2.26324e+06	8.51663e+06	1.26683e+07	8.54997e+06	1.74019e+06	2.2242e+06	2.22227e+06	3.4655e+06	6.574e+06	64173.8	6.31861e+06	1.46355e+07	9.25845e+06	0.000920753	0.00105	0.00169	0.0012163	0.0012081	0.00191036	0.00482401	0.0020109	0.00122739	0.00150077	0.00168	0.00278	0.001659	0.0008729	0.00219335	0.00248859	0.002155	0.00081252	Carbamoyl-phosphate synthase large chain OS=Marinobacter adhaerens (strain DSM 23420 / HP15) OX=225937 GN=carB PE=3 SV=1	0.0012185	0.00144493	0.00268744	0.00203723	0.00157507	0.0018187	0.014	1.19
E4PPH1	5	5	20.3482	Carbamoyl-phosphate synthase small chain OS=Marinobacter adhaerens (strain DSM 23420 / HP15) OX=225937 GN=carA PE=3 SV=1	374807	184563	983714	210509	2.05449e+06	388965	276398	1.83264e+06	2.00355e+06	368855	435719	713308	275507	2.04437e+06	10154.3	485058	2.22306e+06	3.93108e+06	0.000316816	0.0001	0.00074	0.0001244	0.000305	0.00032832	0.000156558	0.0002909	0.00028762	0.000318106	0.00033	0.00089	0.0001319	0.0002715	0.00034706	0.000191041	0.0003273	0.00034499	Carbamoyl-phosphate synthase small chain OS=Marinobacter adhaerens (strain DSM 23420 / HP15) OX=225937 GN=carA PE=3 SV=1	0.0003876	0.00025256	0.00024503	0.00045043	0.00025013	0.0002878	0.267	0.65
E4PFW2	2	2	12.1288	Carbonic anhydrase OS=Marinobacter adhaerens (strain DSM 23420 / HP15) OX=225937 GN=HP15_2268 PE=3 SV=1	149687	106206	15642.7	177499	1.02545e+06	66448.4	182488	1.30091e+06	1.56856e+06	91056.8	122766	51872.9	428931	1.87781e+06	2281.51	452507	1.57563e+06	2.89498e+06	0.000126527	5.9e-05	1.2e-05	0.0001049	0.0001522	5.61e-05	0.000103365	0.0002065	0.00022517	7.85e-05	9.3e-05	6.5e-05	0.0002053	0.0002493	7.8e-05	0.000178221	0.000232	0.00025406	Carbonic anhydrase OS=Marinobacter adhaerens (strain DSM 23420 / HP15) OX=225937 GN=HP15_2268 PE=3 SV=1	6.56e-05	0.0001044	0.00017835	0.0001209	0.00017755	0.0002214	0.183	1.59
E4PNU1	3	3	12.7964	Carboxyl-terminal protease family protein OS=Marinobacter adhaerens (strain DSM 23420 / HP15) OX=225937 GN=HP15_3007 PE=3 SV=1	17454.6	15544.2	16644	39071.5	372503	3463.48	88717.2	553069	709410	27940.6	9829.79	20553.3	122579	636521	361.017	95541	866030	1.09199e+06	1.48e-05	8.6e-06	1.3e-05	2.31e-05	5.53e-05	2.92e-06	5.03e-05	8.78e-05	0.00010184	2.41e-05	7.4e-06	2.6e-05	5.87e-05	8.45e-05	1.23e-05	3.76e-05	0.0001275	9.58e-05	Carboxyl-terminal protease family protein OS=Marinobacter adhaerens (strain DSM 23420 / HP15) OX=225937 GN=HP15_3007 PE=3 SV=1	1.2e-05	2.71e-05	8e-05	3.06e-05	5.18e-05	8.7e-05	0.229	2.26
E4PJH5	8	8	32.5475	Catalase-peroxidase OS=Marinobacter adhaerens (strain DSM 23420 / HP15) OX=225937 GN=katG PE=3 SV=1	494764	655920	265503	605219	4.58661e+06	247515	237633	963764	1.32057e+06	548731	846767	324978	997726	2.7436e+06	6371.46	639932	1.24428e+06	3.61189e+06	0.000418212	0.00036	0.0002	0.0003576	0.0006809	0.00020892	0.0001346	0.000153	0.00018957	0.000473233	0.00064	0.00041	0.0004776	0.0003643	0.00021777	0.000252038	0.0001832	0.00031698	Catalase-peroxidase OS=Marinobacter adhaerens (strain DSM 23420 / HP15) OX=225937 GN=katG PE=3 SV=1	0.0003268	0.00041579	0.00015905	0.00050737	0.00035323	0.0002507	0.263	1.27
E4PP20	3	3	8.933	Cell division protein FtsA OS=Marinobacter adhaerens (strain DSM 23420 / HP15) OX=225937 GN=ftsA PE=3 SV=1	68660.3	65225.8	55455.2	91063.8	357201	77049.7	202628	558914	1.15914e+06	121628	77220.9	37767.9	106240	470082	893.173	176619	814250	870069	5.8e-05	3.6e-05	4.2e-05	5.38e-05	5.3e-05	6.5e-05	0.000114773	8.87e-05	0.0001664	0.000104893	5.8e-05	4.7e-05	5.09e-05	6.24e-05	3.05e-05	6.96e-05	0.0001199	7.64e-05	Cell division protein FtsA OS=Marinobacter adhaerens (strain DSM 23420 / HP15) OX=225937 GN=ftsA PE=3 SV=1	4.53e-05	5.73e-05	0.0001233	5.21e-05	4.79e-05	8.86e-05	0.143	1.26
E4PHT1	3	3	9.18392	Cell shape-determining protein MreB OS=Marinobacter adhaerens (strain DSM 23420 / HP15) OX=225937 GN=mreB PE=3 SV=1	99106.6	302474	290818	66777.3	422810	389985	21340	457783	1.17631e+06	109628	212658	147732	37252.4	160317	711.307	34140.5	185668	903382	8.38e-05	0.00017	0.00022	3.95e-05	6.28e-05	0.00032918	1.21e-05	7.27e-05	0.00016886	9.45e-05	0.00016	0.00018	1.78e-05	2.13e-05	2.43e-05	1.34e-05	2.73e-05	7.93e-05	Cell shape-determining protein MreB OS=Marinobacter adhaerens (strain DSM 23420 / HP15) OX=225937 GN=mreB PE=3 SV=1	0.0001568	0.0001438	8.45e-05	0.00012091	2.11e-05	4e-05	0.428	0.92
E4PNH5	14	14	56.2216	Chaperone protein ClpB OS=Marinobacter adhaerens (strain DSM 23420 / HP15) OX=225937 GN=clpB PE=3 SV=1	1.80519e+07	3.70317e+07	3.31492e+07	5.23196e+06	8.5489e+06	16021772	3.35452e+06	8.52832e+06	7.47064e+06	1.10067e+07	3.37099e+07	5.71216e+06	2.78425e+06	5.73077e+06	117921	3.42739e+06	1.21569e+07	7.9938e+06	0.0152588	0.0204	0.02508	0.0030914	0.001269	0.0135237	0.00190007	0.0013538	0.00107245	0.00949232	0.02543	0.00713	0.0013328	0.0007609	0.00403035	0.00134988	0.00179	0.00070154	Chaperone protein ClpB OS=Marinobacter adhaerens (strain DSM 23420 / HP15) OX=225937 GN=clpB PE=3 SV=1	0.0202461	0.00596137	0.00144209	0.0112973	0.00204138	0.0012805	0.014	0.29
E4PPH3	4	4	9.0481	Chaperone protein DnaJ OS=Marinobacter adhaerens (strain DSM 23420 / HP15) OX=225937 GN=dnaJ PE=3 SV=1	3315.22	37652.8	39136.8	2617.77	176154	14789.6	15076.3	177589	155248	5658.13	11806.7	7958.27	6088.47	236864	300.569	18020.7	394466	295871	2.8e-06	2.1e-05	3e-05	1.55e-06	2.62e-05	1.25e-05	8.54e-06	2.82e-05	2.23e-05	4.88e-06	8.9e-06	9.9e-06	2.92e-06	3.15e-05	1.03e-05	7.1e-06	5.81e-05	2.6e-05	Chaperone protein DnaJ OS=Marinobacter adhaerens (strain DSM 23420 / HP15) OX=225937 GN=dnaJ PE=3 SV=1	1.77e-05	1.34e-05	1.97e-05	7.25e-06	1.49e-05	3.04e-05	0.292	0.76
E4PPH4	25	25	146.917	Chaperone protein DnaK OS=Marinobacter adhaerens (strain DSM 23420 / HP15) OX=225937 GN=dnaK PE=2 SV=1	9.68556e+06	1.51271e+07	1.51543e+07	1.71636e+07	5.69587e+07	1.17293e+07	2.1189e+07	1.01339e+08	8.66687e+07	1.39439e+07	1.32077e+07	1.07199e+07	3.13068e+07	1.12588e+08	922232	3.32098e+07	1.16486e+08	1.70502e+08	0.00818698	0.00833	0.01147	0.0101414	0.0084552	0.00990049	0.0120019	0.0160863	0.0124417	0.0120254	0.00996	0.01339	0.0149868	0.0149496	0.0315203	0.0130797	0.0171516	0.0149633	Chaperone protein DnaK OS=Marinobacter adhaerens (strain DSM 23420 / HP15) OX=225937 GN=dnaK PE=2 SV=1	0.0093285	0.00949904	0.01351	0.0127785	0.0204856	0.0150648	0.441	1.02
E4PJH3	22	22	91.1764	Chaperone protein HtpG OS=Marinobacter adhaerens (strain DSM 23420 / HP15) OX=225937 GN=htpG PE=3 SV=1	630771	1.5011e+06	2.43838e+06	2.2595e+06	6.32564e+06	1.08896e+06	4.53207e+06	1.54466e+07	1.18501e+07	937289	1.47975e+06	627761	3.96122e+06	1.60095e+07	55603.2	4.94175e+06	1.99081e+07	1.84833e+07	0.000533176	0.00083	0.00184	0.0013351	0.000939	0.00091917	0.00256707	0.002452	0.00170114	0.000808331	0.00112	0.00078	0.0018963	0.0021258	0.00190042	0.00194632	0.0029313	0.0016221	Chaperone protein HtpG OS=Marinobacter adhaerens (strain DSM 23420 / HP15) OX=225937 GN=htpG PE=3 SV=1	0.0010683	0.00106441	0.00224005	0.00126544	0.00197415	0.0021666	0.497	1
E4PQY7	2	2	7.65609	Chaperone SurA OS=Marinobacter adhaerens (strain DSM 23420 / HP15) OX=225937 GN=surA PE=3 SV=1	21019.6	74467.1	25159.5	5789.67	125388	23870.3	13029.3	130216	194197	42411.1	16683.5	52057	5644.12	180291	320.91	4003.84	274570	397931	1.78e-05	4.1e-05	1.9e-05	3.42e-06	1.86e-05	2.01e-05	7.38e-06	2.07e-05	2.79e-05	3.66e-05	1.3e-05	6.5e-05	2.7e-06	2.39e-05	1.1e-05	1.58e-06	4.04e-05	3.49e-05	Chaperone SurA OS=Marinobacter adhaerens (strain DSM 23420 / HP15) OX=225937 GN=surA PE=3 SV=1	2.59e-05	1.41e-05	1.86e-05	2.68e-05	1.25e-05	2.56e-05	0.114	0.54
E4PGF3	2	2	7.72415	Chemotaxis protein CheZ OS=Marinobacter adhaerens (strain DSM 23420 / HP15) OX=225937 GN=HP15_2300 PE=3 SV=1	107830	226995	51294.4	136155	416260	244036	23950.1	253789	293819	111957	195473	11578.1	68706.4	249638	100.311	22043.4	194102	339092	9.11e-05	0.00013	3.9e-05	8.05e-05	6.18e-05	0.00020599	1.36e-05	4.03e-05	4.22e-05	9.66e-05	0.00015	1.4e-05	3.29e-05	3.32e-05	3.43e-06	8.68e-06	2.86e-05	2.98e-05	Chemotaxis protein CheZ OS=Marinobacter adhaerens (strain DSM 23420 / HP15) OX=225937 GN=HP15_2300 PE=3 SV=1	8.5e-05	0.00011608	3.2e-05	6.49e-05	2.32e-05	2.23e-05	0.35	1.37
E4PPB5	3	3	11.8126	Chorismate synthase OS=Marinobacter adhaerens (strain DSM 23420 / HP15) OX=225937 GN=aroC PE=3 SV=1	138323	93765.2	151323	23368.8	496969	179837	81573.5	996887	1.14214e+06	398174	43415.9	332907	101375	669437	14119.7	1.55309e+06	2.14441e+06	1.46276e+06	0.000116921	5.2e-05	0.00011	1.38e-05	7.38e-05	0.0001518	4.62e-05	0.0001582	0.00016396	0.00034339	3.3e-05	0.00042	4.85e-05	8.89e-05	0.00048259	0.000611686	0.0003157	0.00012837	Chorismate synthase OS=Marinobacter adhaerens (strain DSM 23420 / HP15) OX=225937 GN=aroC PE=3 SV=1	9.44e-05	7.98e-05	0.0001228	0.00016567	0.00020667	0.0003519	0.387	0.85
E4PL72	12	12	68.6693	Citrate synthase OS=Marinobacter adhaerens (strain DSM 23420 / HP15) OX=225937 GN=HP15_1516 PE=3 SV=1	1.29117e+06	2.47144e+06	2.73673e+06	3.65713e+06	2.19427e+07	2.98031e+06	3.38301e+06	1.35454e+07	1.76006e+07	3.63896e+06	1.9222e+06	2.1353e+06	5.50753e+06	1.85553e+07	95956.3	7.04618e+06	8.94919e+06	4.40109e+07	0.0010914	0.00136	0.00207	0.0021609	0.0032573	0.00251562	0.00191621	0.0021502	0.00252665	0.00313829	0.00145	0.00267	0.0026365	0.0024638	0.00327962	0.00277515	0.0013177	0.00386241	Citrate synthase OS=Marinobacter adhaerens (strain DSM 23420 / HP15) OX=225937 GN=HP15_1516 PE=3 SV=1	0.0015078	0.00264459	0.00219767	0.00225095	0.00279331	0.0026517	0.057	1.75
E4PQ15	6	6	28.3163	Citrate synthase OS=Marinobacter adhaerens (strain DSM 23420 / HP15) OX=225937 GN=HP15_1931 PE=3 SV=1	507774	1.21315e+06	600708	532126	4.33027e+06	498741	682362	3.03059e+06	3.514e+06	561016	667649	412112	513120	4.15819e+06	7158.88	1.12546e+06	2.96266e+06	8.78744e+06	0.000429209	0.00067	0.00045	0.0003144	0.0006428	0.00042098	0.000386505	0.0004811	0.00050445	0.000483828	0.0005	0.00051	0.0002456	0.0005521	0.00024468	0.000443264	0.0004362	0.00077119	Citrate synthase OS=Marinobacter adhaerens (strain DSM 23420 / HP15) OX=225937 GN=HP15_1931 PE=3 SV=1	0.0005173	0.0004594	0.00045734	0.00042128	0.00034748	0.0005502	0.09	0.89
E4PRA9	2	2	16.498	Cold shock, CspA OS=Marinobacter adhaerens (strain DSM 23420 / HP15) OX=225937 GN=HP15_2054 PE=4 SV=1	325113	702759	696805	4.40422e+06	3.5945e+07	364483	2.62914e+06	1.41451e+07	3.67054e+07	354753	531965	304512	7.05827e+06	2.74239e+07	7537.9	7.60464e+06	1.47544e+07	5.9747e+07	0.00027481	0.00039	0.00053	0.0026023	0.0053358	0.00030765	0.0014892	0.0022454	0.00526925	0.000305944	0.0004	0.00038	0.0033788	0.0036414	0.00025763	0.0029951	0.0021725	0.00524341	Cold shock, CspA OS=Marinobacter adhaerens (strain DSM 23420 / HP15) OX=225937 GN=HP15_2054 PE=4 SV=1	0.0003964	0.0027486	0.00300127	0.00138678	0.00242595	0.0034703	0.128	6.93
E4PRP0	2	2	14.7587	Cold shock, CspA OS=Marinobacter adhaerens (strain DSM 23420 / HP15) OX=225937 GN=HP15_3373 PE=4 SV=1	1.77125e+06	3.62869e+06	2.93694e+06	8.34588e+06	6.25132e+07	2.26808e+06	1.61637e+07	5.64175e+07	1.3174e+08	1.33787e+06	1.61432e+06	1.01658e+06	1.17163e+07	1.16368e+08	34732.1	2.76991e+07	8.66591e+07	1.98733e+08	0.00149719	0.002	0.00222	0.0049313	0.0092798	0.00191444	0.00915549	0.0089556	0.018912	0.00115379	0.00122	0.00127	0.0056087	0.0154516	0.00118708	0.0109093	0.0127598	0.0174409	Cold shock, CspA OS=Marinobacter adhaerens (strain DSM 23420 / HP15) OX=225937 GN=HP15_3373 PE=4 SV=1	0.001906	0.00537517	0.012341	0.00269859	0.00741578	0.0137033	0.127	2.82
E4PNC4	2	2	6.2353	Conjugative transfer protein OS=Marinobacter adhaerens (strain DSM 23420 / HP15) OX=225937 GN=HP15_2993 PE=4 SV=1	9682.56	11961.5	18659.2	57659.2	356069	13333	33194	495346	654729	33983.5	7655.14	509528	85868.7	268970	944.244	152668	189388	1.08573e+06	8.18e-06	6.6e-06	1.4e-05	3.41e-05	5.29e-05	1.13e-05	1.88e-05	7.86e-05	9.4e-05	2.93e-05	5.8e-06	0.00064	4.11e-05	3.57e-05	3.23e-05	6.01e-05	2.79e-05	9.53e-05	Conjugative transfer protein OS=Marinobacter adhaerens (strain DSM 23420 / HP15) OX=225937 GN=HP15_2993 PE=4 SV=1	9.63e-06	3.27e-05	6.38e-05	0.00022772	3.64e-05	6.11e-05	0.123	3.4
E4PIG1	5	5	26.4245	CTP synthase OS=Marinobacter adhaerens (strain DSM 23420 / HP15) OX=225937 GN=pyrG PE=3 SV=1	81594.4	231822	294707	201789	1.34596e+06	127687	181381	1.00444e+06	1.52924e+06	90723.5	159993	6690.27	199600	813335	3028.62	218090	728024	1.2998e+06	6.9e-05	0.00013	0.00022	0.0001192	0.0001998	0.00010778	0.000102738	0.0001594	0.00021953	7.82e-05	0.00012	8.4e-06	9.56e-05	0.000108	0.00010351	8.59e-05	0.0001072	0.00011407	CTP synthase OS=Marinobacter adhaerens (strain DSM 23420 / HP15) OX=225937 GN=pyrG PE=3 SV=1	0.0001399	0.00014227	0.00016057	7.49e-05	0.00010235	0.0001024	0.486	1.02
E4PHQ3	2	2	6.11234	Cyclic nucleotide-binding domain (CNMP-BD) protein OS=Marinobacter adhaerens (strain DSM 23420 / HP15) OX=225937 GN=HP15_1254 PE=4 SV=1	5489.49	8327.29	8485.41	6877.86	20422.3	14287.2	24894.6	30498.7	84274	723.941	4875.88	22.8841	11538.9	15254.7	4161.66	4421.64	40388.1	244983	4.64e-06	4.6e-06	6.4e-06	4.06e-06	3.03e-06	1.21e-05	1.41e-05	4.84e-06	1.21e-05	6.24e-07	3.7e-06	2.9e-08	5.52e-06	2.03e-06	0.00014224	1.74e-06	5.95e-06	2.15e-05	Cyclic nucleotide-binding domain (CNMP-BD) protein OS=Marinobacter adhaerens (strain DSM 23420 / HP15) OX=225937 GN=HP15_1254 PE=4 SV=1	5.22e-06	6.39e-06	1.03e-05	3.08e-06	4.99e-05	9.73e-06	0.328	1.22
E4PNB5	2	2	5.98071	Cysteine desulfurase activator complex subunit SufB OS=Marinobacter adhaerens (strain DSM 23420 / HP15) OX=225937 GN=HP15_2984 PE=3 SV=1	15175.1	29594.8	31043.5	256008	432132	31759.8	607146	709802	669260	17170.5	17472.2	12002.3	423247	954580	2255.35	568791	675146	728141	1.28e-05	1.6e-05	2.3e-05	0.0001513	6.42e-05	2.68e-05	0.000343901	0.0001127	9.61e-05	1.48e-05	1.3e-05	1.5e-05	0.0002026	0.0001268	7.71e-05	0.000224019	9.94e-05	6.39e-05	Cysteine desulfurase activator complex subunit SufB OS=Marinobacter adhaerens (strain DSM 23420 / HP15) OX=225937 GN=HP15_2984 PE=3 SV=1	1.75e-05	8.07e-05	0.00018422	1.43e-05	0.00013548	0.0001291	0.126	4.6
E4PFE6	2	2	6.62952	Cysteine synthase OS=Marinobacter adhaerens (strain DSM 23420 / HP15) OX=225937 GN=cysK PE=3 SV=1	3.25216e+07	2.65998e+07	4.28162e+07	2.10819e+07	1.4724e+07	4.28955e+07	4.30466e+06	2.34596e+06	1.25042e+07	3.18986e+07	2.05065e+07	76893.3	5.99232e+06	4.77456e+06	181673	9.48479e+06	5.93556e+06	1.03932e+07	0.0274897	0.01465	0.0324	0.0124566	0.0021857	0.0362073	0.00243825	0.0003724	0.00179505	0.0275098	0.01547	9.6e-05	0.0028686	0.000634	0.00620926	0.0037356	0.000874	0.00091211	Cysteine synthase OS=Marinobacter adhaerens (strain DSM 23420 / HP15) OX=225937 GN=cysK PE=3 SV=1	0.0248459	0.0169499	0.00153523	0.00614392	0.00323726	0.0018406	0.156	0.68
E4PQL0	3	3	12.6969	Cysteine synthase OS=Marinobacter adhaerens (strain DSM 23420 / HP15) OX=225937 GN=cysM PE=3 SV=1	19408.7	7615.75	19441.9	15145.4	410357	8968.49	30853.3	477919	662731	21683.5	27235.9	18924.4	27434	866742	347.682	44906.9	713571	1.48082e+06	1.64e-05	4.2e-06	1.5e-05	8.95e-06	6.09e-05	7.57e-06	1.75e-05	7.59e-05	9.51e-05	1.87e-05	2.1e-05	2.4e-05	1.31e-05	0.0001151	1.19e-05	1.77e-05	0.0001051	0.00012996	Cysteine synthase OS=Marinobacter adhaerens (strain DSM 23420 / HP15) OX=225937 GN=cysM PE=3 SV=1	1.18e-05	2.58e-05	6.28e-05	1.91e-05	4.67e-05	8.42e-05	0.289	2.19
E4PF73	6	6	19.9225	Cysteine--tRNA ligase OS=Marinobacter adhaerens (strain DSM 23420 / HP15) OX=225937 GN=cysS PE=3 SV=1	30407.1	69752.3	45266.9	165725	1.21495e+06	59046.4	228264	1.37218e+06	1.16986e+06	44432.6	80202.8	6731.01	381162	1.90289e+06	853.982	542273	1.25748e+06	2.85913e+06	2.57e-05	3.8e-05	3.4e-05	9.79e-05	0.0001804	4.98e-05	0.000129294	0.0002178	0.00016794	3.83e-05	6e-05	8.4e-06	0.0001825	0.0002527	2.92e-05	0.000213575	0.0001852	0.00025092	Cysteine--tRNA ligase OS=Marinobacter adhaerens (strain DSM 23420 / HP15) OX=225937 GN=cysS PE=3 SV=1	3.28e-05	0.00010937	0.00017168	8.38e-05	0.00015477	0.0002165	0.086	3.34
E4PJE3	2	2	7.78975	Cytidylate kinase OS=Marinobacter adhaerens (strain DSM 23420 / HP15) OX=225937 GN=cmk PE=3 SV=1	39951.2	751982	32546.5	139371	989906	45003.3	45903.9	884958	1.71189e+06	1.06656e+06	242061	129419	187024	1.08087e+06	2444.87	455598	483577	3.00136e+06	3.38e-05	0.00041	2.5e-05	8.24e-05	0.0001469	3.8e-05	2.6e-05	0.0001405	0.00024575	0.000919818	0.00018	0.00016	8.95e-05	0.0001435	8.36e-05	0.000179438	7.12e-05	0.0002634	Cytidylate kinase OS=Marinobacter adhaerens (strain DSM 23420 / HP15) OX=225937 GN=cmk PE=3 SV=1	0.0001575	8.91e-05	0.00013741	0.00014457	0.00010554	0.0001713	0.282	0.57
E4PI70	2	2	5.72514	D-(-)-3-hydroxybutyrate oligomer hydrolase OS=Marinobacter adhaerens (strain DSM 23420 / HP15) OX=225937 GN=HP15_3792 PE=4 SV=1	18531	3691.28	6078.58	2381.19	10867.6	826.397	13781.8	18829.7	336813	4707.38	1421.65	1946.82	7310.75	5111.12	73.0524	8791.84	11523.8	79477.3	1.57e-05	2e-06	4.6e-06	1.41e-06	1.61e-06	6.98e-07	7.81e-06	2.99e-06	4.84e-05	4.06e-06	1.1e-06	2.4e-06	3.5e-06	6.79e-07	2.5e-06	3.46e-06	1.7e-06	6.97e-06	D-(-)-3-hydroxybutyrate oligomer hydrolase OS=Marinobacter adhaerens (strain DSM 23420 / HP15) OX=225937 GN=HP15_3792 PE=4 SV=1	7.43e-06	1.24e-06	1.97e-05	2.33e-06	2.23e-06	4.05e-06	0.137	0.17
E4PII3	2	2	5.37381	dCTP deaminase OS=Marinobacter adhaerens (strain DSM 23420 / HP15) OX=225937 GN=dcd PE=3 SV=1	6901.24	43222.8	358.546	39582.7	767293	20565.3	27520.9	872639	1.11698e+06	16130.7	17575	249324	76940.6	784955	269.914	51522.4	802481	2.30773e+06	5.83e-06	2.4e-05	2.7e-07	2.34e-05	0.0001139	1.74e-05	1.56e-05	0.0001385	0.00016035	1.39e-05	1.3e-05	0.00031	3.68e-05	0.0001042	9.23e-06	2.03e-05	0.0001182	0.00020253	dCTP deaminase OS=Marinobacter adhaerens (strain DSM 23420 / HP15) OX=225937 GN=dcd PE=3 SV=1	9.97e-06	5.15e-05	0.00010482	0.00012048	5.01e-05	0.0001137	0.114	5.17
E4PRK2	2	2	5.32484	Delta-aminolevulinic acid dehydratase OS=Marinobacter adhaerens (strain DSM 23420 / HP15) OX=225937 GN=hemB PE=3 SV=1	368533	48869.7	1.04803e+06	41090.1	136956	520263	93348.8	106805	131263	372105	436219	247402	7184.3	40638.4	518.143	23902.5	133320	219324	0.000311512	2.7e-05	0.00079	2.43e-05	2.03e-05	0.00043914	5.29e-05	1.7e-05	1.88e-05	0.000320909	0.00033	0.00031	3.44e-06	5.4e-06	1.77e-05	9.41e-06	1.96e-05	1.92e-05	Delta-aminolevulinic acid dehydratase OS=Marinobacter adhaerens (strain DSM 23420 / HP15) OX=225937 GN=hemB PE=3 SV=1	0.0003771	0.00016125	2.96e-05	0.0002138	8.85e-06	1.61e-05	0.09	0.43
E4PJ21	7	7	43.4349	Diaminobutyrate--2-oxoglutarate transaminase OS=Marinobacter adhaerens (strain DSM 23420 / HP15) OX=225937 GN=HP15_3855 PE=3 SV=1	1.24056e+06	1.1408e+06	689872	750863	2.78372e+06	761948	870197	6.20535e+06	5.37572e+06	947650	1.14284e+06	350738	532870	7.93975e+06	76592.5	1.56836e+06	7.59674e+06	1.52629e+07	0.00104862	0.00063	0.00052	0.0004437	0.0004132	0.00064315	0.000492899	0.000985	0.00077171	0.000817267	0.00086	0.00044	0.0002551	0.0010543	0.0026178	0.000617702	0.0011186	0.00133947	Diaminobutyrate--2-oxoglutarate transaminase OS=Marinobacter adhaerens (strain DSM 23420 / HP15) OX=225937 GN=HP15_3855 PE=3 SV=1	0.000733	0.00050001	0.00074988	0.00051836	0.00130905	0.0010252	0.191	0.68
E4PP39	2	2	8.32883	Dihydrofolate reductase OS=Marinobacter adhaerens (strain DSM 23420 / HP15) OX=225937 GN=HP15_587 PE=3 SV=1	37977.1	10059.2	1731.44	87500.2	410037	2379.15	739715	378703	603433	14768.5	22346.1	43560.5	152202	556052	214.842	97242.6	527759	1.06833e+06	3.21e-05	5.5e-06	1.3e-06	5.17e-05	6.09e-05	2.01e-06	0.000418991	6.01e-05	8.66e-05	1.27e-05	1.7e-05	5.4e-05	7.29e-05	7.38e-05	7.34e-06	3.83e-05	7.77e-05	9.38e-05	Dihydrofolate reductase OS=Marinobacter adhaerens (strain DSM 23420 / HP15) OX=225937 GN=HP15_587 PE=3 SV=1	1.3e-05	3.82e-05	0.00018858	4.8e-05	5.13e-05	6.99e-05	0.128	2.94
E4PL79	9	9	41.9049	Dihydrolipoyl dehydrogenase OS=Marinobacter adhaerens (strain DSM 23420 / HP15) OX=225937 GN=lpdG PE=3 SV=1	604808	517748	763510	1.25974e+06	8.05068e+06	943334	1.5316e+06	9.0757e+06	1.33527e+07	628133	508270	1.54821e+06	1.71598e+06	1.11586e+07	47152.1	3.27757e+06	1.00403e+07	1.69021e+07	0.00051123	0.00029	0.00058	0.0007443	0.0011951	0.00079625	0.00086753	0.0014406	0.00191685	0.00054171	0.00038	0.00193	0.0008215	0.0014817	0.00161158	0.00129088	0.0014783	0.00148333	Dihydrolipoyl dehydrogenase OS=Marinobacter adhaerens (strain DSM 23420 / HP15) OX=225937 GN=lpdG PE=3 SV=1	0.000458	0.00091189	0.00140834	0.00104607	0.0013049	0.0014175	0.092	1.99
E4PL78	9	9	39.7181	Dihydrolipoyllysine-residue succinyltransferase component of 2-oxoglutarate dehydrogenase complex OS=Marinobacter adhaerens (strain DSM 23420 / HP15) OX=225937 GN=HP15_1522 PE=3 SV=1	2.79244e+06	2.48121e+06	1.3609e+06	2.55338e+06	1.2915e+07	1.92882e+06	5.67549e+06	2.20957e+07	2.99801e+07	1.61133e+06	1.80902e+06	2.26183e+06	3.03548e+06	2.32804e+07	47881.7	5.94101e+06	2.64933e+07	4.987e+07	0.00236039	0.00137	0.00103	0.0015087	0.0019172	0.00162808	0.00321472	0.0035074	0.00430379	0.00138963	0.00136	0.00282	0.0014531	0.0030912	0.00163651	0.00233988	0.0039009	0.0043766	Dihydrolipoyllysine-residue succinyltransferase component of 2-oxoglutarate dehydrogenase complex OS=Marinobacter adhaerens (strain DSM 23420 / HP15) OX=225937 GN=HP15_1522 PE=3 SV=1	0.0015856	0.00168465	0.00367531	0.0018807	0.00206028	0.0035391	0.427	1.06
E4PHL5	3	3	10.7369	Dihydroorotase OS=Marinobacter adhaerens (strain DSM 23420 / HP15) OX=225937 GN=pyrC PE=3 SV=1	15253.2	205902	36446	31729.6	533087	127084	33445	664069	534372	18258	155234	38322.9	86884.2	878099	4270.6	50945.8	662626	1.93274e+06	1.29e-05	0.00011	2.8e-05	1.88e-05	7.91e-05	0.00010727	1.89e-05	0.0001054	7.67e-05	1.57e-05	0.00012	4.8e-05	4.16e-05	0.0001166	0.00014596	2.01e-05	9.76e-05	0.00016962	Dihydroorotase OS=Marinobacter adhaerens (strain DSM 23420 / HP15) OX=225937 GN=pyrC PE=3 SV=1	5.13e-05	6.84e-05	6.7e-05	6.88e-05	0.00010138	9.58e-05	0.33	1.33
E4PP47	9	9	38.384	Dihydroxy-acid dehydratase OS=Marinobacter adhaerens (strain DSM 23420 / HP15) OX=225937 GN=ilvD PE=3 SV=1	807411	785002	659087	1.15662e+06	3.55313e+06	605292	1.69595e+06	4.81865e+06	5.66817e+06	615126	645327	534684	2.00686e+06	5.8347e+06	19628.8	2.31221e+06	4.48911e+06	1.13488e+07	0.000682486	0.00043	0.0005	0.0006834	0.0005274	0.00051092	0.000960624	0.0007649	0.00081369	0.000530493	0.00049	0.00067	0.0009607	0.0007747	0.00067088	0.000910666	0.000661	0.00099598	Dihydroxy-acid dehydratase OS=Marinobacter adhaerens (strain DSM 23420 / HP15) OX=225937 GN=ilvD PE=3 SV=1	0.0005379	0.00057392	0.00084641	0.00070505	0.0008021	0.0008559	0.174	1.07
E4PJD8	15	15	52.8837	DNA gyrase subunit A OS=Marinobacter adhaerens (strain DSM 23420 / HP15) OX=225937 GN=gyrA PE=3 SV=1	863749	1.62351e+06	1.91609e+06	1.00156e+06	5.25718e+06	1.23587e+06	1.35098e+06	4.84398e+06	1.05846e+07	1.12213e+06	1.18844e+06	526383	508875	4.67035e+06	10316.7	876609	7.4976e+06	1.11989e+07	0.000730107	0.00089	0.00145	0.0005918	0.0007804	0.00104318	0.000765223	0.0007689	0.00151948	0.000967745	0.0009	0.00066	0.0002436	0.0006201	0.00035261	0.000345254	0.001104	0.00098282	DNA gyrase subunit A OS=Marinobacter adhaerens (strain DSM 23420 / HP15) OX=225937 GN=gyrA PE=3 SV=1	0.0010247	0.00080512	0.00101787	0.00059911	0.00040545	0.0008107	0.072	0.79
E4PHG9	11	11	53.5461	DNA gyrase subunit B OS=Marinobacter adhaerens (strain DSM 23420 / HP15) OX=225937 GN=gyrB PE=3 SV=1	852415	896959	964187	1.34588e+06	5.27933e+06	1.01759e+06	1.75398e+06	5.95782e+06	8.51796e+06	1.16878e+06	620299	1.11208e+06	1.13439e+06	4.63479e+06	22177.5	2.21109e+06	6.61113e+06	1.12708e+07	0.000720526	0.00049	0.00073	0.0007952	0.0007837	0.00085893	0.000993492	0.0009457	0.00122279	0.00100797	0.00047	0.00139	0.000543	0.0006154	0.00075799	0.000870842	0.0009734	0.00098913	DNA gyrase subunit B OS=Marinobacter adhaerens (strain DSM 23420 / HP15) OX=225937 GN=gyrB PE=3 SV=1	0.000648	0.00081262	0.001054	0.00079988	0.00063881	0.0009445	0.063	1.25
E4PL15	5	5	15.3446	DNA polymerase I OS=Marinobacter adhaerens (strain DSM 23420 / HP15) OX=225937 GN=polA PE=3 SV=1	131339	58780.3	47665.8	26793.5	328269	149532	81575	315099	358365	82226.6	32251	54764.8	52841.1	429302	979.534	35785.2	166556	818681	0.000111017	3.2e-05	3.6e-05	1.58e-05	4.87e-05	0.00012622	4.62e-05	5e-05	5.14e-05	7.09e-05	2.4e-05	6.8e-05	2.53e-05	5.7e-05	3.35e-05	1.41e-05	2.45e-05	7.18e-05	DNA polymerase I OS=Marinobacter adhaerens (strain DSM 23420 / HP15) OX=225937 GN=polA PE=3 SV=1	5.98e-05	6.36e-05	4.92e-05	3.93e-05	3.86e-05	3.68e-05	0.475	1.06
E4PL70	2	2	5.74101	DNA topoisomerase 1 OS=Marinobacter adhaerens (strain DSM 23420 / HP15) OX=225937 GN=topA PE=3 SV=1	10930	2267.88	8319.9	5543.77	28230.1	857.757	0	1115.6	69906.2	0	4080.95	1582.5	4733.32	10218.1	84.2431	0	10478.4	184.86	9.24e-06	1.2e-06	6.3e-06	3.28e-06	4.19e-06	7.24e-07	0	1.77e-07	1e-05	0	3.1e-06	2e-06	2.27e-06	1.36e-06	2.88e-06	0	1.54e-06	1.62e-08	DNA topoisomerase 1 OS=Marinobacter adhaerens (strain DSM 23420 / HP15) OX=225937 GN=topA PE=3 SV=1	5.59e-06	2.73e-06	3.4e-06	2.44e-06	2.17e-06	5.2e-07	0.214	0.49
E4PFY4	5	5	24.6409	DNA-binding response regulator OS=Marinobacter adhaerens (strain DSM 23420 / HP15) OX=225937 GN=HP15_3484 PE=4 SV=1	512350	471723	164473	369177	1.28362e+06	169926	259505	1.42201e+06	2.01457e+06	611692	286154	81939.1	733020	1.7068e+06	4468.59	1.29759e+06	1.29117e+06	2.91929e+06	0.000433078	0.00026	0.00012	0.0002181	0.0001905	0.00014343	0.000146989	0.0002257	0.0002892	0.000527531	0.00022	0.0001	0.0003509	0.0002266	0.00015273	0.000511058	0.0001901	0.0002562	DNA-binding response regulator OS=Marinobacter adhaerens (strain DSM 23420 / HP15) OX=225937 GN=HP15_3484 PE=4 SV=1	0.0002725	0.00018404	0.00022064	0.00022302	0.00024342	0.0003191	0.162	0.68
E4PMP0	11	11	57.0859	DNA-directed RNA polymerase subunit alpha OS=Marinobacter adhaerens (strain DSM 23420 / HP15) OX=225937 GN=rpoA PE=3 SV=1	1.41649e+06	6.63803e+06	3.16006e+06	1.14381e+07	5.06741e+07	2.9083e+06	1.75833e+07	5.89392e+07	4.74253e+07	1.78872e+06	3.01837e+06	7.60696e+06	1.56981e+07	4.12963e+07	114702	1.53728e+07	6.37116e+07	6.06003e+07	0.00119732	0.00366	0.00239	0.0067584	0.0075223	0.00245484	0.00995956	0.0093558	0.00680814	0.00154262	0.00228	0.0095	0.0075148	0.0054834	0.00392031	0.00605458	0.009381	0.00531829	DNA-directed RNA polymerase subunit alpha OS=Marinobacter adhaerens (strain DSM 23420 / HP15) OX=225937 GN=rpoA PE=3 SV=1	0.0024149	0.00557852	0.00870784	0.00643027	0.00563949	0.006918	0.095	2.31
E4PLY1	48	48	200.095	DNA-directed RNA polymerase subunit beta OS=Marinobacter adhaerens (strain DSM 23420 / HP15) OX=225937 GN=rpoB PE=3 SV=1	7.75626e+06	1.48438e+07	1.76384e+07	2.18322e+07	8.14604e+07	1.68904e+07	3.62328e+07	9.61783e+07	1.05117e+08	1.57872e+07	1.13142e+07	9.57907e+06	1.5451e+07	6.73967e+07	435617	2.6362e+07	1.20859e+08	1.26843e+08	0.00655619	0.00818	0.01335	0.0129	0.0120924	0.0142569	0.0205231	0.0152671	0.0150901	0.0136151	0.00853	0.01196	0.0073965	0.008949	0.0148886	0.0103827	0.0177954	0.0111318	DNA-directed RNA polymerase subunit beta OS=Marinobacter adhaerens (strain DSM 23420 / HP15) OX=225937 GN=rpoB PE=3 SV=1	0.0093594	0.0130831	0.0169601	0.00929749	0.0104114	0.0131033	0.071	1.4
E4PLY2	49	48	197.87	DNA-directed RNA polymerase subunit beta' OS=Marinobacter adhaerens (strain DSM 23420 / HP15) OX=225937 GN=rpoC PE=3 SV=1	6.44065e+06	1.69711e+07	1.01534e+07	9.92497e+06	6.76721e+07	9.13964e+06	1.25083e+07	6.16488e+07	7.89367e+07	7.05236e+06	1.12301e+07	4.16136e+06	8.78936e+06	5.92357e+07	159872	1.39849e+07	6.37666e+07	1.12903e+08	0.00544413	0.00935	0.00768	0.0058643	0.0100456	0.0077146	0.00708497	0.0097859	0.0113317	0.00608205	0.00847	0.0052	0.0042075	0.0078654	0.00546415	0.00550797	0.0093891	0.00990841	DNA-directed RNA polymerase subunit beta' OS=Marinobacter adhaerens (strain DSM 23420 / HP15) OX=225937 GN=rpoC PE=3 SV=1	0.0074915	0.00787483	0.00940089	0.00595817	0.00584569	0.0082685	0.093	1.05
E4PL26	3	3	14.6218	DNA-directed RNA polymerase subunit omega OS=Marinobacter adhaerens (strain DSM 23420 / HP15) OX=225937 GN=rpoZ PE=3 SV=1	232534	202527	339036	258230	2.17324e+06	385901	1.26339e+06	1.55308e+06	2.88e+06	131931	420357	484389	253747	1.23077e+06	2335.68	388620	3.53572e+06	4.74403e+06	0.000196556	0.00011	0.00026	0.0001526	0.0003226	0.00032573	0.00071561	0.0002465	0.00041344	0.000113779	0.00032	0.0006	0.0001215	0.0001634	7.98e-05	0.000153058	0.0005206	0.00041634	DNA-directed RNA polymerase subunit omega OS=Marinobacter adhaerens (strain DSM 23420 / HP15) OX=225937 GN=rpoZ PE=3 SV=1	0.0001882	0.00026697	0.00045853	0.00034781	0.00012157	0.0003633	0.199	1.42
E4PS09	2	2	4.49627	dTDP-glucose 4,6-dehydratase OS=Marinobacter adhaerens (strain DSM 23420 / HP15) OX=225937 GN=HP15_p187g47 PE=3 SV=1	11448.1	20933.1	82855.5	24022.5	124481	102293	141959	233446	9933.96	11086.1	21753.9	22891.8	138984	223599	954.133	112315	199369	14102.7	9.68e-06	1.2e-05	6.3e-05	1.42e-05	1.85e-05	8.63e-05	8.04e-05	3.71e-05	1.43e-06	9.56e-06	1.6e-05	2.9e-05	6.65e-05	2.97e-05	3.26e-05	4.42e-05	2.94e-05	1.24e-06	dTDP-glucose 4,6-dehydratase OS=Marinobacter adhaerens (strain DSM 23420 / HP15) OX=225937 GN=HP15_p187g47 PE=3 SV=1	2.8e-05	3.97e-05	3.96e-05	3.72e-05	4.29e-05	2.49e-05	0.095	1.42
E4PNM5	8	8	49.6685	Electron transfer flavoprotein subunit alpha OS=Marinobacter adhaerens (strain DSM 23420 / HP15) OX=225937 GN=etfA PE=3 SV=1	4.08206e+07	5.6888e+07	2.5098e+07	2.49829e+07	1.57791e+07	1.92158e+07	8.27982e+06	3.69388e+06	1.45674e+07	3.44812e+07	1.27117e+07	1.34203e+07	6.64311e+06	1.41386e+07	50936.4	1.38883e+07	6.92715e+06	3.05363e+07	0.0345047	0.03133	0.01899	0.0147616	0.0023423	0.0162197	0.00468987	0.0005864	0.00209123	0.029737	0.00959	0.01676	0.0031801	0.0018773	0.00174092	0.00546993	0.00102	0.00267987	Electron transfer flavoprotein subunit alpha OS=Marinobacter adhaerens (strain DSM 23420 / HP15) OX=225937 GN=etfA PE=3 SV=1	0.0282765	0.0111079	0.00245582	0.00984235	0.00226612	0.0030566	0.077	0.39
E4PNM7	5	5	14.1528	Electron transfer flavoprotein-ubiquinone oxidoreductase OS=Marinobacter adhaerens (strain DSM 23420 / HP15) OX=225937 GN=HP15_1757 PE=4 SV=1	63982.9	447403	166659	98913	1.74736e+06	78831.9	80077.1	986141	461708	160422	52930.5	133018	132970	1.26505e+06	5870.54	227112	1.31831e+06	1.30875e+06	5.41e-05	0.00025	0.00013	5.84e-05	0.0002594	6.65e-05	4.54e-05	0.0001565	6.63e-05	0.000138351	4e-05	0.00017	6.37e-05	0.000168	0.00020065	8.94e-05	0.0001941	0.00011486	Electron transfer flavoprotein-ubiquinone oxidoreductase OS=Marinobacter adhaerens (strain DSM 23420 / HP15) OX=225937 GN=HP15_1757 PE=4 SV=1	0.0001422	0.00012812	8.94e-05	8.99e-05	0.00014409	0.0001328	0.3	0.9
E4PNM6	7	7	36.05	Electron transfer flavoprotein, beta subunit OS=Marinobacter adhaerens (strain DSM 23420 / HP15) OX=225937 GN=HP15_1756 PE=3 SV=1	652477	680828	813363	1.45222e+06	6.08754e+06	874153	493728	1.9967e+06	1.0709e+07	645264	582035	594777	1.72465e+06	7.34301e+06	11041.1	2.65532e+06	2.01627e+06	2.25876e+07	0.000551524	0.00038	0.00062	0.0008581	0.0009037	0.00073786	0.000279658	0.0003169	0.00153733	0.000556485	0.00044	0.00074	0.0008256	0.000975	0.00037737	0.0010458	0.0002969	0.00198229	Electron transfer flavoprotein, beta subunit OS=Marinobacter adhaerens (strain DSM 23420 / HP15) OX=225937 GN=HP15_1756 PE=3 SV=1	0.000514	0.0008332	0.00071131	0.00066912	0.00072599	0.0011083	0.056	1.62
E4PLY5	28	28	202.255	Elongation factor G OS=Marinobacter adhaerens (strain DSM 23420 / HP15) OX=225937 GN=fusA PE=3 SV=1	1.39163e+07	2.80887e+07	2.68979e+07	2.68886e+07	149330637	1.87708e+07	1.83533e+07	1.24731e+08	1.44e+08	1.95286e+07	1.59099e+07	1.95035e+07	3.52965e+07	1.56447e+08	702326	4.22937e+07	1.00998e+08	2.4339e+08	0.0117631	0.01547	0.02035	0.0158876	0.0221673	0.0158441	0.0103957	0.0197994	0.020672	0.0168417	0.012	0.02436	0.0168966	0.0207732	0.0240043	0.0166574	0.0148711	0.0213599	Elongation factor G OS=Marinobacter adhaerens (strain DSM 23420 / HP15) OX=225937 GN=fusA PE=3 SV=1	0.0158623	0.0179663	0.0169557	0.0177508	0.0205581	0.0176295	0.299	1.13
E4PKK2	2	2	12.1002	Elongation factor P-like protein OS=Marinobacter adhaerens (strain DSM 23420 / HP15) OX=225937 GN=HP15_2714 PE=3 SV=1	266155	121138	47590.8	341538	1.4844e+06	38050	387659	1.80894e+06	1.75248e+06	259932	154262	268190	482338	2.39922e+06	879.646	403185	2.01999e+06	3.24579e+06	0.000224974	6.7e-05	3.6e-05	0.0002018	0.0002204	3.21e-05	0.000219578	0.0002871	0.00025158	0.000224169	0.00012	0.00033	0.0002309	0.0003186	3.01e-05	0.000158795	0.0002974	0.00028485	Elongation factor P-like protein OS=Marinobacter adhaerens (strain DSM 23420 / HP15) OX=225937 GN=HP15_2714 PE=3 SV=1	0.0001092	0.00015142	0.00025277	0.00022739	0.00019318	0.000247	0.265	1.39
E4PGZ5	16	16	65.7523	Elongation factor Ts OS=Marinobacter adhaerens (strain DSM 23420 / HP15) OX=225937 GN=tsf PE=3 SV=1	2.48463e+06	5.28562e+06	5.13145e+06	9.31567e+06	1.06425e+08	4.95385e+06	8.6072e+06	6.39184e+07	1.02794e+08	2.75585e+06	3.74444e+06	3.88485e+06	1.26661e+07	9.13809e+07	103215	1.86253e+07	7.91358e+07	1.88351e+08	0.0021002	0.00291	0.00388	0.0055043	0.0157982	0.00418145	0.00487531	0.0101462	0.0147565	0.00237669	0.00282	0.00485	0.0060633	0.0121337	0.00352771	0.0073356	0.0116521	0.0165297	Elongation factor Ts OS=Marinobacter adhaerens (strain DSM 23420 / HP15) OX=225937 GN=tsf PE=3 SV=1	0.0029647	0.00849466	0.00992602	0.00457965	0.00724159	0.0118391	0.141	2.87
E4PLY6	28	28	175.552	Elongation factor Tu OS=Marinobacter adhaerens (strain DSM 23420 / HP15) OX=225937 GN=tuf PE=3 SV=1	6.74754e+07	1.57308e+08	4.31495e+07	1.70591e+08	5.57917e+08	5.34295e+07	1.95529e+08	6.02168e+08	465849083	5.58314e+07	6.62044e+07	3.17889e+07	2.54698e+08	6.08701e+08	500135	3.02078e+08	5.6865e+08	8.55579e+08	0.0570354	0.08665	0.03265	0.100797	0.0828198	0.0450988	0.110752	0.0955863	0.0668749	0.0481498	0.04994	0.0397	0.121926	0.0808243	0.0170938	0.118974	0.0837288	0.0750858	Elongation factor Tu OS=Marinobacter adhaerens (strain DSM 23420 / HP15) OX=225937 GN=tuf PE=3 SV=1	0.0587771	0.0762385	0.091071	0.0705194	0.0732812	0.0925962	0.169	1.3
E4PKP9	3	3	15.5516	Endoribonuclease L-PSP family protein OS=Marinobacter adhaerens (strain DSM 23420 / HP15) OX=225937 GN=HP15_3957 PE=4 SV=1	456966	673801	943339	235928	1.26377e+06	1.10789e+06	216639	1.06725e+06	1.66406e+06	250246	301805	1.14314e+06	183853	1.12505e+06	33097.5	336588	1.1888e+06	2.6937e+06	0.000386263	0.00037	0.00071	0.0001394	0.0001876	0.00093515	0.000122709	0.0001694	0.00023888	0.000215815	0.00023	0.00143	8.8e-05	0.0001494	0.00113122	0.000132566	0.000175	0.0002364	Endoribonuclease L-PSP family protein OS=Marinobacter adhaerens (strain DSM 23420 / HP15) OX=225937 GN=HP15_3957 PE=4 SV=1	0.0004904	0.00042072	0.000177	0.00058106	0.0004562	0.0001813	0.341	0.86
E4PND4	7	7	29.6198	Energy-dependent translational throttle protein EttA OS=Marinobacter adhaerens (strain DSM 23420 / HP15) OX=225937 GN=yjjK PE=3 SV=1	400819	510738	194093	522408	3.53253e+06	454604	232289	3.98815e+06	5.93148e+06	212185	69048.5	929759	520430	5.01732e+06	7511.5	547735	4.56465e+06	9.66061e+06	0.000338803	0.00028	0.00015	0.0003087	0.0005244	0.00038372	0.000131574	0.0006331	0.00085149	0.000182991	5.2e-05	0.00116	0.0002491	0.0006662	0.00025673	0.000215726	0.0006721	0.00084782	Energy-dependent translational throttle protein EttA OS=Marinobacter adhaerens (strain DSM 23420 / HP15) OX=225937 GN=yjjK PE=3 SV=1	0.0002557	0.00040559	0.00053871	0.00048743	0.00039069	0.0005785	0.119	1.59
E4PIG3	8	8	35.1681	Enolase OS=Marinobacter adhaerens (strain DSM 23420 / HP15) OX=225937 GN=eno PE=3 SV=1	3.24687e+06	1.17155e+07	6.58918e+06	1.03263e+07	1.79874e+07	2.40585e+06	1.27669e+07	2.52311e+07	1.17938e+07	3.84987e+06	4.73456e+06	1.45097e+06	1.06982e+07	2.04842e+07	72894	1.18455e+07	1.47459e+07	1.30453e+07	0.0027445	0.00645	0.00499	0.0061015	0.0026701	0.00203073	0.00723145	0.0040051	0.00169306	0.00332018	0.00357	0.00181	0.0051213	0.0027199	0.00249139	0.00466537	0.0021712	0.00114485	Enolase OS=Marinobacter adhaerens (strain DSM 23420 / HP15) OX=225937 GN=eno PE=3 SV=1	0.0047277	0.00360078	0.00430987	0.00350144	0.00344421	0.0026605	0.333	0.76
E4PP88	4	4	13.281	Enoyl-[acyl-carrier-protein] reductase [NADH] OS=Marinobacter adhaerens (strain DSM 23420 / HP15) OX=225937 GN=HP15_1811 PE=3 SV=1	3.74271e+06	2.55568e+06	1.95764e+06	4.49827e+06	5.07407e+06	1.94311e+06	1.90883e+06	6.46049e+06	6.6289e+06	8.60299e+06	2.12546e+06	406740	1.95811e+06	6.62051e+06	36123.9	4.00082e+06	8.94832e+06	3.9941e+06	0.00316363	0.00141	0.00148	0.0026579	0.0007532	0.00164014	0.0010812	0.0010255	0.00095161	0.00741934	0.0016	0.00051	0.0009374	0.0008791	0.00123465	0.00157573	0.0013176	0.00035052	Enoyl-[acyl-carrier-protein] reductase [NADH] OS=Marinobacter adhaerens (strain DSM 23420 / HP15) OX=225937 GN=HP15_1811 PE=3 SV=1	0.0020175	0.00168375	0.00101944	0.00101614	0.00101703	0.0010813	0.157	0.83
E4PR93	3	3	10.0778	Enoyl-CoA hydratase/isomerase family protein OS=Marinobacter adhaerens (strain DSM 23420 / HP15) OX=225937 GN=HP15_864 PE=3 SV=1	137866	225528	245477	172512	376593	196643	142771	420152	1.26764e+06	51134.9	65961.1	110849	113149	497049	16164.2	104555	461738	1.40492e+06	0.000116535	0.00012	0.00019	0.0001019	5.59e-05	0.00016598	8.09e-05	6.67e-05	0.00018198	4.41e-05	5e-05	0.00014	5.42e-05	6.6e-05	0.00055246	4.12e-05	6.8e-05	0.0001233	Enoyl-CoA hydratase/isomerase family protein OS=Marinobacter adhaerens (strain DSM 23420 / HP15) OX=225937 GN=HP15_864 PE=3 SV=1	0.0001422	0.00010794	0.00010985	8.08e-05	0.00022421	7.75e-05	0.092	0.76
E4PNL0	2	2	6.44922	Enoyl-CoA hydratase/isomerase OS=Marinobacter adhaerens (strain DSM 23420 / HP15) OX=225937 GN=HP15_1740 PE=4 SV=1	16445.8	115236	42232.1	36098.8	309620	35972.2	14015.8	274897	577239	25832	25072.7	27799.6	50652.5	349469	2859.2	38181.6	310567	954149	1.39e-05	6.3e-05	3.2e-05	2.13e-05	4.6e-05	3.04e-05	7.94e-06	4.36e-05	8.29e-05	2.23e-05	1.9e-05	3.5e-05	2.43e-05	4.64e-05	9.77e-05	1.5e-05	4.57e-05	8.37e-05	Enoyl-CoA hydratase/isomerase OS=Marinobacter adhaerens (strain DSM 23420 / HP15) OX=225937 GN=HP15_1740 PE=4 SV=1	3.64e-05	3.26e-05	4.48e-05	2.6e-05	5.61e-05	4.82e-05	0.323	0.89
E4PG52	2	2	5.71115	Exoribonuclease II OS=Marinobacter adhaerens (strain DSM 23420 / HP15) OX=225937 GN=HP15_3552 PE=4 SV=1	887.48	5577.21	1312.61	8973.47	170185	2565.03	12293.8	176689	235308	2886.67	9793.15	2822.45	21635.5	175044	549.554	79145.2	153251	565280	7.5e-07	3.1e-06	9.9e-07	5.3e-06	2.53e-05	2.17e-06	6.96e-06	2.81e-05	3.38e-05	2.49e-06	7.4e-06	3.5e-06	1.04e-05	2.32e-05	1.88e-05	3.12e-05	2.26e-05	4.96e-05	Exoribonuclease II OS=Marinobacter adhaerens (strain DSM 23420 / HP15) OX=225937 GN=HP15_3552 PE=4 SV=1	1.61e-06	1.09e-05	2.29e-05	7.09e-06	1.75e-05	3.45e-05	0.145	6.8
E4PF37	6	5	19.3533	Extracellular ligand-binding receptor OS=Marinobacter adhaerens (strain DSM 23420 / HP15) OX=225937 GN=HP15_2153 PE=3 SV=1	147497	352066	235815	121851	2.21076e+06	140132	155410	1.32077e+06	1.68167e+06	257285	95516.7	244941	420752	3.26103e+06	1652.28	695904	1.61434e+06	5.26518e+06	0.000124675	0.00019	0.00018	7.2e-05	0.0003282	0.00011828	8.8e-05	0.0002097	0.00024141	0.000221886	7.2e-05	0.00031	0.0002014	0.000433	5.65e-05	0.000274083	0.0002377	0.00046207	Extracellular ligand-binding receptor OS=Marinobacter adhaerens (strain DSM 23420 / HP15) OX=225937 GN=HP15_2153 PE=3 SV=1	0.0001657	0.00017282	0.0001797	0.00019311	0.0002303	0.0003246	0.46	1.04
E4PKJ5	5	5	17.9439	Extracellular ligand-binding receptor OS=Marinobacter adhaerens (strain DSM 23420 / HP15) OX=225937 GN=HP15_2707 PE=3 SV=1	99041.5	298236	56698.1	404653	2.04457e+06	32012.1	149243	916380	1.97118e+06	462414	155086	180230	176497	1.21671e+06	785.121	612405	1.357e+06	4.24281e+06	8.37e-05	0.00016	4.3e-05	0.0002391	0.0003035	2.7e-05	8.45e-05	0.0001455	0.00028297	0.000398792	0.00012	0.00023	8.45e-05	0.0001616	2.68e-05	0.000241197	0.0001998	0.00037235	Extracellular ligand-binding receptor OS=Marinobacter adhaerens (strain DSM 23420 / HP15) OX=225937 GN=HP15_2707 PE=3 SV=1	9.7e-05	0.00018987	0.00017099	0.00014218	9.1e-05	0.0002711	0.115	1.96
E4PEY7	11	11	48.6131	Extracellular ligand-binding receptor OS=Marinobacter adhaerens (strain DSM 23420 / HP15) OX=225937 GN=HP15_928 PE=4 SV=1	2.09196e+06	9.89243e+06	2.11079e+06	5.5145e+06	4.06574e+07	1.83771e+06	3.42363e+06	2.10294e+07	1.9245e+07	2.88756e+06	3.90234e+06	1.56896e+06	6.10072e+06	3.6296e+07	47769.4	8.05645e+06	2.62593e+07	6.24704e+07	0.00176828	0.00545	0.0016	0.0032583	0.0060354	0.00155118	0.00193922	0.0033381	0.00276271	0.00249027	0.00294	0.00196	0.0029205	0.0048194	0.00163268	0.00317305	0.0038665	0.00548242	Extracellular ligand-binding receptor OS=Marinobacter adhaerens (strain DSM 23420 / HP15) OX=225937 GN=HP15_928 PE=4 SV=1	0.0029381	0.00361496	0.00268003	0.0026077	0.00312419	0.004174	0.134	1.23
E4PN89	8	8	56.2531	Extracellular solute-binding protein family 1 OS=Marinobacter adhaerens (strain DSM 23420 / HP15) OX=225937 GN=HP15_2958 PE=4 SV=1	7.41505e+06	5.34374e+06	9.4293e+07	3.26032e+07	2.91297e+08	4.11328e+07	2.10999e+07	1.752e+08	2.03371e+08	1.37723e+07	4.75935e+06	2.85951e+07	4.16552e+07	3.31117e+08	571253	4.78906e+07	1.2983e+08	6.35999e+08	0.00626777	0.00294	0.07135	0.0192642	0.0432415	0.0347194	0.0119514	0.0278107	0.0291949	0.0118774	0.00359	0.03571	0.0199406	0.0439662	0.0195245	0.0188618	0.0191164	0.0558154	Extracellular solute-binding protein family 1 OS=Marinobacter adhaerens (strain DSM 23420 / HP15) OX=225937 GN=HP15_2958 PE=4 SV=1	0.0268522	0.0324083	0.0229856	0.0197465	0.0278104	0.0312645	0.414	1.21
E4PKC3	7	7	38.6047	Extracellular solute-binding protein, family 1 OS=Marinobacter adhaerens (strain DSM 23420 / HP15) OX=225937 GN=HP15_1456 PE=4 SV=1	1.28887e+06	4.91256e+06	1.88425e+06	1.63109e+07	5.28129e+06	1.61201e+06	1.0209e+07	2.11338e+07	6.37323e+07	1.5694e+06	2.51268e+06	2.55863e+06	2.83176e+07	5.3663e+06	52484.5	2.14779e+07	1.15159e+07	4.50213e+07	0.00108945	0.00271	0.00143	0.0096376	0.000784	0.00136067	0.00578259	0.0033547	0.00914909	0.00135347	0.0019	0.0032	0.0135558	0.0007125	0.00179383	0.00845912	0.0016956	0.00395108	Extracellular solute-binding protein, family 1 OS=Marinobacter adhaerens (strain DSM 23420 / HP15) OX=225937 GN=HP15_1456 PE=4 SV=1	0.0017404	0.0039274	0.00609547	0.00621539	0.00535406	0.0047019	0.284	2.26
E4PLP3	3	3	10.7377	Extracellular solute-binding protein, family 1 OS=Marinobacter adhaerens (strain DSM 23420 / HP15) OX=225937 GN=HP15_4066 PE=3 SV=1	3.5418e+06	1.0062e+07	497695	1.99902e+06	5.0498e+06	462007	1.54984e+06	1.07131e+06	1.15043e+06	2.88341e+06	1.16295e+07	439159	1.70551e+06	1.14929e+07	5261.08	3.63564e+06	8.86246e+06	963340	0.0029938	0.00554	0.00038	0.0011812	0.0007496	0.00038997	0.000877866	0.0001701	0.00016515	0.00248669	0.00877	0.00055	0.0008164	0.001526	0.00017981	0.0014319	0.0013049	8.45e-05	Extracellular solute-binding protein, family 1 OS=Marinobacter adhaerens (strain DSM 23420 / HP15) OX=225937 GN=HP15_4066 PE=3 SV=1	0.0029709	0.00077358	0.00040436	0.00337883	0.00084077	0.0009405	0.129	0.26
E4PNW5	4	4	19.9706	Extracellular solute-binding protein, family 3 OS=Marinobacter adhaerens (strain DSM 23420 / HP15) OX=225937 GN=HP15_3031 PE=3 SV=1	563699	1.89712e+06	583893	653144	2.91384e+06	250902	420237	1.82164e+06	3.82827e+06	607545	527297	157688	1.17131e+06	2.34133e+06	10102.8	1.02707e+06	577530	5.86289e+06	0.000476481	0.00104	0.00044	0.0003859	0.0004325	0.00021178	0.000238032	0.0002892	0.00054957	0.000523955	0.0004	0.0002	0.0005607	0.0003109	0.0003453	0.000404512	8.5e-05	0.00051453	Extracellular solute-binding protein, family 3 OS=Marinobacter adhaerens (strain DSM 23420 / HP15) OX=225937 GN=HP15_3031 PE=3 SV=1	0.0006544	0.00034342	0.00035892	0.00038512	0.00040563	0.0003347	0.092	0.52
E4PJZ5	3	3	9.64334	Fatty oxidation complex alpha subunit OS=Marinobacter adhaerens (strain DSM 23420 / HP15) OX=225937 GN=HP15_3941 PE=3 SV=1	32450.2	1.59867e+06	12799.7	93751.8	133777	35619.6	133533	205547	526542	15630.5	2.29928e+06	59954.4	187900	287513	1418.39	259404	259030	871226	2.74e-05	0.00088	9.7e-06	5.54e-05	1.99e-05	3.01e-05	7.56e-05	3.26e-05	7.56e-05	1.35e-05	0.00173	7.5e-05	9e-05	3.82e-05	4.85e-05	0.000102166	3.81e-05	7.65e-05	Fatty oxidation complex alpha subunit OS=Marinobacter adhaerens (strain DSM 23420 / HP15) OX=225937 GN=HP15_3941 PE=3 SV=1	0.0003059	3.51e-05	6.13e-05	0.00063302	5.89e-05	7.23e-05	0.228	0.11
E4PNR1	3	3	9.52261	Fe/S biogenesis protein NfuA OS=Marinobacter adhaerens (strain DSM 23420 / HP15) OX=225937 GN=nfuA PE=3 SV=1	35563.7	21788.1	68774.2	40988.1	553723	19878.6	93488.6	612717	743846	24031.5	28396.3	88717.9	103659	875329	2370.06	154764	907203	926661	3.01e-05	1.2e-05	5.2e-05	2.42e-05	8.22e-05	1.68e-05	5.3e-05	9.73e-05	0.00010678	2.07e-05	2.1e-05	0.00011	4.96e-05	0.0001162	8.1e-05	6.1e-05	0.0001336	8.13e-05	Fe/S biogenesis protein NfuA OS=Marinobacter adhaerens (strain DSM 23420 / HP15) OX=225937 GN=nfuA PE=3 SV=1	3.14e-05	4.11e-05	8.57e-05	6.06e-05	8.23e-05	9.2e-05	0.393	1.31
E4PF84	9	9	39.3862	Ferredoxin--NADP reductase OS=Marinobacter adhaerens (strain DSM 23420 / HP15) OX=225937 GN=HP15_2200 PE=3 SV=1	1.53603e+06	1.8467e+06	2.57434e+06	1.91588e+06	2.476e+06	3.8765e+06	4.07674e+06	1.01246e+07	2.0206e+07	1.80613e+06	1.32122e+06	2.89199e+06	3.50638e+06	5.65941e+06	108172	7.04765e+06	6.45038e+06	1.2689e+07	0.00129837	0.00102	0.00195	0.001132	0.0003675	0.00327208	0.00230915	0.0016071	0.00290067	0.00155763	0.001	0.00361	0.0016785	0.0007515	0.00369713	0.00277573	0.0009498	0.00111359	Ferredoxin--NADP reductase OS=Marinobacter adhaerens (strain DSM 23420 / HP15) OX=225937 GN=HP15_2200 PE=3 SV=1	0.0014211	0.00159055	0.00227232	0.00209551	0.00204237	0.001613	0.401	1.12
E4PPH8	2	2	10.8522	Ferric uptake regulation protein OS=Marinobacter adhaerens (strain DSM 23420 / HP15) OX=225937 GN=fur PE=3 SV=1	76779.9	117449	344976	228758	1.90909e+06	436534	231040	1.88801e+06	3.41323e+06	95768.3	117409	169641	555827	1.70872e+06	8719.56	638260	1091283	4.10115e+06	6.49e-05	6.5e-05	0.00026	0.0001352	0.0002834	0.00036847	0.000130866	0.0002997	0.00048999	8.26e-05	8.9e-05	0.00021	0.0002661	0.0002269	0.00029802	0.000251379	0.0001607	0.00035992	Ferric uptake regulation protein OS=Marinobacter adhaerens (strain DSM 23420 / HP15) OX=225937 GN=fur PE=3 SV=1	0.0001302	0.00026234	0.00030685	0.00018883	0.00026366	0.0002573	0.049	2.01
E4PHD6	11	11	48.1115	Ferrichrome outer membrane transporter OS=Marinobacter adhaerens (strain DSM 23420 / HP15) OX=225937 GN=HP15_3673 PE=3 SV=1	822018	1.9879e+06	2.22076e+06	1.80754e+06	787585	2.06122e+06	2.92766e+06	4.57625e+06	1.96713e+07	2.01123e+06	4.90607e+06	1.13002e+06	3.06453e+06	430499	48490.2	2.38306e+06	2.595e+06	7.05882e+06	0.000694832	0.00109	0.00168	0.001068	0.0001169	0.00173984	0.00165829	0.0007264	0.00282391	0.00173451	0.0037	0.00141	0.001467	5.72e-05	0.00165731	0.00093857	0.0003821	0.00061948	Ferrichrome outer membrane transporter OS=Marinobacter adhaerens (strain DSM 23420 / HP15) OX=225937 GN=HP15_3673 PE=3 SV=1	0.0011567	0.00097492	0.00173621	0.00219287	0.00106049	0.0006467	0.35	0.84
E4PNB6	5	5	18.2946	FeS assembly ATPase SufC OS=Marinobacter adhaerens (strain DSM 23420 / HP15) OX=225937 GN=HP15_2985 PE=3 SV=1	406722	498234	1.76383e+06	916420	2.5684e+06	1.38855e+06	2.872e+06	3.48954e+06	2.2418e+06	241957	483023	4.66219e+06	1.53346e+06	3.4517e+06	10535.4	1.70908e+06	3.76883e+06	2.45762e+06	0.000343793	0.00027	0.00133	0.0005415	0.0003813	0.00117205	0.00162677	0.0005539	0.00032182	0.000208667	0.00036	0.00582	0.0007341	0.0004583	0.00036008	0.000673122	0.0005549	0.00021568	FeS assembly ATPase SufC OS=Marinobacter adhaerens (strain DSM 23420 / HP15) OX=225937 GN=HP15_2985 PE=3 SV=1	0.0006509	0.00069827	0.00083417	0.00230682	0.00051749	0.0004812	0.352	1.07
E4PKE4	2	2	7.0839	Flagellar hook-associated protein FlgL OS=Marinobacter adhaerens (strain DSM 23420 / HP15) OX=225937 GN=HP15_1477 PE=3 SV=1	242592	105503	342704	193293	45513.3	158594	12167.1	76537.5	275583	24731.4	10419.9	585.846	30600.1	235785	3087.53	18283.1	106389	421591	0.000205057	5.8e-05	0.00026	0.0001142	6.76e-06	0.00013387	6.89e-06	1.22e-05	3.96e-05	2.13e-05	7.9e-06	7.3e-07	1.47e-05	3.13e-05	0.00010553	7.2e-06	1.57e-05	3.7e-05	Flagellar hook-associated protein FlgL OS=Marinobacter adhaerens (strain DSM 23420 / HP15) OX=225937 GN=HP15_1477 PE=3 SV=1	0.0001742	8.49e-05	1.95e-05	7.75e-06	5.05e-05	2e-05	0.027	0.49
E4PGG8	2	2	5.54375	Flagellar motor switch protein FliM OS=Marinobacter adhaerens (strain DSM 23420 / HP15) OX=225937 GN=fliM PE=3 SV=1	60198.6	59177	391.225	0	104618	0	1473.76	84248.9	167469	1471.71	28607.5	9295.74	8398.15	68558.6	1851.84	2306.41	48105.1	196070	5.09e-05	3.3e-05	3e-07	0	1.55e-05	0	8.35e-07	1.34e-05	2.4e-05	1.27e-06	2.2e-05	1.2e-05	4.02e-06	9.1e-06	6.33e-05	9.08e-07	7.08e-06	1.72e-05	Flagellar motor switch protein FliM OS=Marinobacter adhaerens (strain DSM 23420 / HP15) OX=225937 GN=fliM PE=3 SV=1	2.79e-05	5.18e-06	1.28e-05	1.24e-05	2.55e-05	8.4e-06	0.133	0.19
E4PHP4	2	2	5.48658	Formate-dependent phosphoribosylglycinamide formyltransferase OS=Marinobacter adhaerens (strain DSM 23420 / HP15) OX=225937 GN=purT PE=3 SV=1	774512	699126	334204	1.05006e+06	1.09609e+06	302354	292800	284474	284744	1.68745e+06	832313	148575	575007	447207	3325.05	735168	753386	524876	0.000654677	0.00039	0.00025	0.0006204	0.0001627	0.00025521	0.000165848	4.52e-05	4.09e-05	0.00145528	0.00063	0.00019	0.0002753	5.94e-05	0.00011364	0.000289547	0.0001109	4.61e-05	Formate-dependent phosphoribosylglycinamide formyltransferase OS=Marinobacter adhaerens (strain DSM 23420 / HP15) OX=225937 GN=purT PE=3 SV=1	0.0004309	0.00034612	8.4e-05	0.00036286	0.00014943	0.0001488	0.174	0.8
E4PMG2	7	7	29.4562	Fructose-1,6-bisphosphate aldolase OS=Marinobacter adhaerens (strain DSM 23420 / HP15) OX=225937 GN=HP15_2910 PE=3 SV=1	604875	423873	513375	758369	4.11765e+06	744723	407935	3.94149e+06	4.55012e+06	183407	311364	258978	995777	6.65792e+06	91431.8	1.06889e+06	3.61807e+06	9.23562e+06	0.000511287	0.00023	0.00039	0.0004481	0.0006112	0.00062861	0.000231063	0.0006257	0.00065319	0.000158173	0.00023	0.00032	0.0004767	0.000884	0.00312498	0.000420983	0.0005327	0.00081052	Fructose-1,6-bisphosphate aldolase OS=Marinobacter adhaerens (strain DSM 23420 / HP15) OX=225937 GN=HP15_2910 PE=3 SV=1	0.0003777	0.00056265	0.00050331	0.00034498	0.00149524	0.0005881	0.146	1.49
E4PGX1	14	14	64.6739	Fumarate hydratase class I OS=Marinobacter adhaerens (strain DSM 23420 / HP15) OX=225937 GN=HP15_1143 PE=3 SV=1	858140	1.59226e+06	1.80697e+06	1.25517e+06	12160898	1.95562e+06	1.34142e+06	1.07871e+07	7.25144e+06	942518	1.44413e+06	494649	1.19736e+06	1.63128e+07	245801	1.84064e+06	9.15205e+06	1.43381e+07	0.000725366	0.00088	0.00137	0.0007416	0.0018052	0.0016507	0.000759812	0.0017123	0.00104098	0.000812841	0.00109	0.00062	0.0005732	0.002166	0.00840106	0.000724939	0.0013476	0.00125831	Fumarate hydratase class I OS=Marinobacter adhaerens (strain DSM 23420 / HP15) OX=225937 GN=HP15_1143 PE=3 SV=1	0.0009899	0.00139919	0.00117103	0.00076005	0.00371343	0.0011103	0.135	1.41
E4PP53	2	2	5.34922	Gamma-glutamyl phosphate reductase OS=Marinobacter adhaerens (strain DSM 23420 / HP15) OX=225937 GN=proA PE=3 SV=1	56489	32986.3	29214.5	16373.3	322857	105107	22665.4	108449	250651	229149	25900.8	1487.74	38536.5	269659	3991.59	85655.4	138728	541245	4.77e-05	1.8e-05	2.2e-05	9.67e-06	4.79e-05	8.87e-05	1.28e-05	1.72e-05	3.6e-05	0.000197621	2e-05	1.9e-06	1.85e-05	3.58e-05	0.00013643	3.37e-05	2.04e-05	4.75e-05	Gamma-glutamyl phosphate reductase OS=Marinobacter adhaerens (strain DSM 23420 / HP15) OX=225937 GN=proA PE=3 SV=1	2.93e-05	4.88e-05	2.2e-05	1.33e-05	6.36e-05	3.39e-05	0.296	1.66
E4PF63	14	14	63.4093	Glucose-6-phosphate 1-dehydrogenase OS=Marinobacter adhaerens (strain DSM 23420 / HP15) OX=225937 GN=zwf PE=3 SV=1	3.32553e+06	6.21384e+06	5.01814e+06	7.53194e+06	4.24147e+07	6.99195e+06	6.80168e+06	3.17971e+07	3.64877e+07	5.78705e+06	5.39285e+06	4.31378e+06	1.1275e+07	3.64758e+07	86602.6	1.23412e+07	3.37955e+07	6.75675e+07	0.00281099	0.00342	0.0038	0.0044504	0.0062962	0.00590177	0.00385263	0.0050474	0.00523799	0.00499083	0.00407	0.00539	0.0053974	0.0048433	0.00295993	0.00486062	0.0049761	0.00592973	Glucose-6-phosphate 1-dehydrogenase OS=Marinobacter adhaerens (strain DSM 23420 / HP15) OX=225937 GN=zwf PE=3 SV=1	0.0033435	0.00554946	0.00471267	0.00495066	0.00440021	0.0052555	0.013	1.66
E4PFW3	5	5	17.1669	Glutamate dehydrogenase OS=Marinobacter adhaerens (strain DSM 23420 / HP15) OX=225937 GN=HP15_2269 PE=4 SV=1	54163.5	90800.4	27848.7	31143.2	385777	56847.5	63626.4	254828	800856	50456.6	48389.3	8036.71	87016.7	131083	632.386	60608.1	190618	923930	4.58e-05	5e-05	2.1e-05	1.84e-05	5.73e-05	4.8e-05	3.6e-05	4.05e-05	0.00011497	4.35e-05	3.6e-05	1e-05	4.17e-05	1.74e-05	2.16e-05	2.39e-05	2.81e-05	8.11e-05	Glutamate dehydrogenase OS=Marinobacter adhaerens (strain DSM 23420 / HP15) OX=225937 GN=HP15_2269 PE=4 SV=1	3.9e-05	4.12e-05	6.38e-05	2.94e-05	2.69e-05	4.43e-05	0.45	1.06
E4PNC8	35	35	176.246	Glutamate synthase subunit alpha OS=Marinobacter adhaerens (strain DSM 23420 / HP15) OX=225937 GN=HP15_482 PE=3 SV=1	7.45483e+06	1.18999e+07	7.58687e+06	5.82594e+06	4.29966e+07	8.47167e+06	6.90357e+06	3.79133e+07	4.05577e+07	8.89627e+06	9.76339e+06	7.98674e+06	5.82025e+06	4.30546e+07	1.03194e+06	1.05034e+07	3.57299e+07	8.86045e+07	0.00630139	0.00655	0.00574	0.0034424	0.0063826	0.00715077	0.00391034	0.0060183	0.00582226	0.00767227	0.00736	0.00997	0.0027862	0.0057169	0.0352699	0.00413676	0.0052609	0.00777595	Glutamate synthase subunit alpha OS=Marinobacter adhaerens (strain DSM 23420 / HP15) OX=225937 GN=HP15_482 PE=3 SV=1	0.0061989	0.00565858	0.00525028	0.006708	0.014591	0.0057245	0.353	0.91
E4PFT0	2	2	6.98453	Glutamate--tRNA ligase OS=Marinobacter adhaerens (strain DSM 23420 / HP15) OX=225937 GN=gltX PE=3 SV=1	12172.6	14638.4	13972.1	5026.51	93160.6	75487.6	10521.1	105917	294254	13696.9	796.174	57288.6	5832.67	200186	182.352	3135.06	163494	606888	1.03e-05	8.1e-06	1.1e-05	2.97e-06	1.38e-05	6.37e-05	5.96e-06	1.68e-05	4.22e-05	1.18e-05	6e-07	7.2e-05	2.79e-06	2.66e-05	6.23e-06	1.23e-06	2.41e-05	5.33e-05	Glutamate--tRNA ligase OS=Marinobacter adhaerens (strain DSM 23420 / HP15) OX=225937 GN=gltX PE=3 SV=1	9.64e-06	2.68e-05	2.17e-05	2.5e-05	1.19e-05	2.62e-05	0.224	2.78
E4PLV5	2	2	8.71163	Glutamate-1-semialdehyde 2,1-aminomutase OS=Marinobacter adhaerens (strain DSM 23420 / HP15) OX=225937 GN=hemL PE=3 SV=1	22356.3	65914.9	123155	26265.7	542949	203089	332672	1.55746e+06	1.58119e+06	1123.03	15545.3	111626	70365.1	476985	5247.41	101685	983308	1.08555e+06	1.89e-05	3.6e-05	9.3e-05	1.55e-05	8.06e-05	0.00017142	0.000188433	0.0002472	0.00022699	9.69e-07	1.2e-05	0.00014	3.37e-05	6.33e-05	0.00017935	4e-05	0.0001448	9.53e-05	Glutamate-1-semialdehyde 2,1-aminomutase OS=Marinobacter adhaerens (strain DSM 23420 / HP15) OX=225937 GN=hemL PE=3 SV=1	4.95e-05	8.92e-05	0.00022088	6.16e-05	9.21e-05	9.34e-05	0.118	1.8
E4PF80	12	12	70.5128	Glutamate/glutamine/aspartate/asparagine ABC transporter, periplasmic substrate-binding protein OS=Marinobacter adhaerens (strain DSM 23420 / HP15) OX=225937 GN=HP15_2196 PE=4 SV=1	7.20256e+06	1.71523e+07	8.34424e+06	1.6911e+07	133861347	7601806	1.09469e+07	6.01901e+07	6.28993e+07	7.5209e+06	1.5541e+07	8.55018e+06	2.22727e+07	1.51296e+08	451289	1.67465e+07	5.91985e+07	1.45175e+08	0.00608815	0.00945	0.00631	0.0099922	0.019871	0.00641654	0.00620057	0.0095544	0.00902951	0.00648612	0.01172	0.01068	0.0106621	0.0200893	0.0154243	0.00659563	0.0087165	0.0127406	Glutamate/glutamine/aspartate/asparagine ABC transporter, periplasmic substrate-binding protein OS=Marinobacter adhaerens (strain DSM 23420 / HP15) OX=225937 GN=HP15_2196 PE=4 SV=1	0.0072831	0.0120932	0.00826149	0.0110204	0.0153919	0.0093509	0.126	1.66
E4PMR4	18	18	111.341	Glutamine synthetase OS=Marinobacter adhaerens (strain DSM 23420 / HP15) OX=225937 GN=HP15_428 PE=3 SV=1	7.10522e+06	7.89601e+06	1.18251e+07	1.88374e+07	9.28969e+07	1.06978e+07	1.90632e+07	1.37193e+08	1.23727e+08	1.62119e+07	6.1058e+06	5.42604e+06	2.90501e+07	1.06813e+08	470466	3.26155e+07	1.18724e+08	2.20973e+08	0.00600588	0.00435	0.00895	0.0111304	0.01379	0.00902981	0.0107978	0.0217776	0.0177617	0.0139814	0.00461	0.00678	0.0139065	0.0141828	0.0160797	0.0128457	0.0174811	0.0193926	Glutamine synthetase OS=Marinobacter adhaerens (strain DSM 23420 / HP15) OX=225937 GN=HP15_428 PE=3 SV=1	0.0064341	0.0113168	0.016779	0.00842925	0.014723	0.0165731	0.106	1.76
E4PHD9	6	6	30.9548	Glutamine--fructose-6-phosphate aminotransferase [isomerizing] OS=Marinobacter adhaerens (strain DSM 23420 / HP15) OX=225937 GN=glmS PE=3 SV=1	790848	2.78555e+06	3.54741e+06	2.6765e+06	6.73368e+06	2.39122e+06	1.46705e+06	4.56038e+06	3.76414e+06	1.52848e+06	1.35242e+06	2.5883e+06	3.70723e+06	5.09237e+06	42486	3.57002e+06	3.6994e+06	5.51974e+06	0.000668485	0.00153	0.00268	0.0015815	0.0009996	0.00201839	0.000830971	0.0007239	0.00054036	0.00131818	0.00102	0.00323	0.0017747	0.0006762	0.0014521	0.00140606	0.0005447	0.00048441	Glutamine--fructose-6-phosphate aminotransferase [isomerizing] OS=Marinobacter adhaerens (strain DSM 23420 / HP15) OX=225937 GN=glmS PE=3 SV=1	0.001629	0.00153314	0.00069841	0.00200899	0.00130098	0.0008117	0.434	0.94
E4PF74	5	5	26.3716	Glutamine--tRNA ligase OS=Marinobacter adhaerens (strain DSM 23420 / HP15) OX=225937 GN=glnS PE=3 SV=1	142510	122824	260556	143587	933138	188798	119303	1.26679e+06	2.02814e+06	393187	178749	62404.4	304828	2.10383e+06	3028.39	225445	1.50136e+06	3.97633e+06	0.00012046	6.8e-05	0.0002	8.48e-05	0.0001385	0.00015936	6.76e-05	0.0002011	0.00029115	0.00033909	0.00013	7.8e-05	0.0001459	0.0002794	0.00010351	8.88e-05	0.0002211	0.00034896	Glutamine--tRNA ligase OS=Marinobacter adhaerens (strain DSM 23420 / HP15) OX=225937 GN=glnS PE=3 SV=1	0.0001284	0.00012757	0.0001866	0.00011956	0.00017626	0.0002196	0.492	0.99
E4PNH1	4	4	14.2776	Glutamine-dependent NAD(+) synthetase OS=Marinobacter adhaerens (strain DSM 23420 / HP15) OX=225937 GN=nadE PE=3 SV=1	65258.5	132416	57329.5	71488.5	519769	63223.3	33502.4	533691	642623	81777.5	159098	38395.6	79986.1	625317	2450.53	59317	555076	1.23755e+06	5.52e-05	7.3e-05	4.3e-05	4.22e-05	7.72e-05	5.34e-05	1.9e-05	8.47e-05	9.23e-05	7.05e-05	0.00012	4.8e-05	3.83e-05	8.3e-05	8.38e-05	2.34e-05	8.17e-05	0.00010861	Glutamine-dependent NAD(+) synthetase OS=Marinobacter adhaerens (strain DSM 23420 / HP15) OX=225937 GN=nadE PE=3 SV=1	5.72e-05	5.76e-05	6.53e-05	6.87e-05	6.84e-05	7.12e-05	0.478	1.01
E4PHT3	10	10	47.6076	Glutamyl-tRNA(Gln) amidotransferase subunit A OS=Marinobacter adhaerens (strain DSM 23420 / HP15) OX=225937 GN=gatA PE=3 SV=1	2.15677e+06	2.40767e+06	1.01506e+06	743502	2.98276e+06	1.07136e+06	832484	3.31907e+06	3.96634e+06	808393	1.04177e+06	889748	957087	3.98039e+06	40623.4	995797	3.85427e+06	8.66632e+06	0.00182307	0.00133	0.00077	0.0004393	0.0004428	0.00090431	0.000471538	0.0005269	0.00056939	0.00069717	0.00079	0.00111	0.0004582	0.0005285	0.00138844	0.000392196	0.0005675	0.00076056	Glutamyl-tRNA(Gln) amidotransferase subunit A OS=Marinobacter adhaerens (strain DSM 23420 / HP15) OX=225937 GN=gatA PE=3 SV=1	0.0013058	0.00059547	0.0005226	0.00078501	0.00079171	0.0005734	0.127	0.46
E4PQH2	2	2	7.15751	Glutaredoxin OS=Marinobacter adhaerens (strain DSM 23420 / HP15) OX=225937 GN=HP15_751 PE=3 SV=1	761550	1.32604e+06	928476	643998	2.36678e+06	1.40123e+06	612271	3.42106e+06	3.50225e+06	446660	849665	457000	988465	3.04263e+06	1499	1.56459e+06	2.43398e+06	4.80834e+06	0.00064372	0.00073	0.0007	0.0003805	0.0003513	0.00118275	0.000346804	0.000543	0.00050276	0.000385206	0.00064	0.00057	0.0004732	0.000404	5.12e-05	0.000616217	0.0003584	0.00042198	Glutaredoxin OS=Marinobacter adhaerens (strain DSM 23420 / HP15) OX=225937 GN=HP15_751 PE=3 SV=1	0.0006922	0.0006382	0.00046421	0.00056158	0.00030947	0.0004655	0.43	0.92
E4PJ00	3	3	11.0015	Glutathione S-transferase YghU OS=Marinobacter adhaerens (strain DSM 23420 / HP15) OX=225937 GN=HP15_3834 PE=4 SV=1	168300	138318	106546	169433	547778	160365	68618.6	550666	710491	207831	123878	143389	232721	795641	293.525	221036	555078	2.17237e+06	0.00014226	7.6e-05	8.1e-05	0.0001001	8.13e-05	0.00013536	3.89e-05	8.74e-05	0.00010199	0.000179236	9.3e-05	0.00018	0.0001114	0.0001056	1e-05	8.71e-05	8.17e-05	0.00019065	Glutathione S-transferase YghU OS=Marinobacter adhaerens (strain DSM 23420 / HP15) OX=225937 GN=HP15_3834 PE=4 SV=1	9.97e-05	0.0001056	7.61e-05	0.00012797	7.57e-05	0.0001198	0.426	1.06
E4PR00	2	2	5.6009	Glutathione S-transferase, N-terminal domain protein OS=Marinobacter adhaerens (strain DSM 23420 / HP15) OX=225937 GN=HP15_3293 PE=4 SV=1	82472.7	125273	149297	66242.5	417056	141043	37441.2	347539	551908	143530	104842	79631	57896.6	510828	6047.25	58733.4	305178	435568	6.97e-05	6.9e-05	0.00011	3.91e-05	6.19e-05	0.00011905	2.12e-05	5.52e-05	7.92e-05	0.000123783	7.9e-05	9.9e-05	2.77e-05	6.78e-05	0.00020668	2.31e-05	4.49e-05	3.82e-05	Glutathione S-transferase, N-terminal domain protein OS=Marinobacter adhaerens (strain DSM 23420 / HP15) OX=225937 GN=HP15_3293 PE=4 SV=1	8.39e-05	7.34e-05	5.19e-05	6.87e-05	0.00010074	3.54e-05	0.215	0.87
E4PNJ4	7	7	33.8103	Glutathione S-transferase, N-terminal domain protein OS=Marinobacter adhaerens (strain DSM 23420 / HP15) OX=225937 GN=HP15_548 PE=3 SV=1	2.33248e+06	1.65922e+06	1.44156e+06	1.51443e+06	8.9503e+06	1.65344e+06	1.45288e+06	9.01565e+06	1.08099e+07	1.56023e+06	911782	1.09713e+06	2.1055e+06	1.21134e+07	393854	2.36106e+06	1.04931e+07	2.32944e+07	0.00197159	0.00091	0.00109	0.0008948	0.0013286	0.00139563	0.000822942	0.0014311	0.00155181	0.00134556	0.00069	0.00137	0.0010079	0.0016084	0.0134613	0.000929907	0.001545	0.00204432	Glutathione S-transferase, N-terminal domain protein OS=Marinobacter adhaerens (strain DSM 23420 / HP15) OX=225937 GN=HP15_548 PE=3 SV=1	0.0013254	0.00120636	0.00126862	0.0010219	0.00535921	0.0015064	0.414	0.91
E4PG12	4	4	15.2048	Glutathione synthetase OS=Marinobacter adhaerens (strain DSM 23420 / HP15) OX=225937 GN=gshB PE=3 SV=1	69735	189154	34803.3	58491.1	651609	30695.8	31089.2	413676	801690	90004.9	210004	22562.3	198498	745694	1398.98	164766	111205	1.84204e+06	5.89e-05	0.0001	2.6e-05	3.46e-05	9.67e-05	2.59e-05	1.76e-05	6.57e-05	0.00011509	7.76e-05	0.00016	2.8e-05	9.5e-05	9.9e-05	4.78e-05	6.49e-05	1.64e-05	0.00016166	Glutathione synthetase OS=Marinobacter adhaerens (strain DSM 23420 / HP15) OX=225937 GN=gshB PE=3 SV=1	6.32e-05	5.24e-05	6.61e-05	9.39e-05	8.06e-05	8.1e-05	0.135	0.83
E4PF59	6	6	27.867	Glyceraldehyde-3-phosphate dehydrogenase OS=Marinobacter adhaerens (strain DSM 23420 / HP15) OX=225937 GN=HP15_2175 PE=3 SV=1	1.67821e+06	2.52084e+06	2.33281e+06	1.73569e+06	1.47101e+07	2.22892e+06	1.71496e+06	1.13557e+07	4.28075e+07	973168	2.5197e+06	930161	1.26002e+06	1.15401e+07	31413.4	2.05168e+06	1.4767e+07	2.90826e+07	0.00141855	0.00139	0.00177	0.0010256	0.0021836	0.00188139	0.000971391	0.0018026	0.00614522	0.000839274	0.0019	0.00116	0.0006032	0.0015323	0.00107366	0.000808058	0.0021743	0.00255229	Glyceraldehyde-3-phosphate dehydrogenase OS=Marinobacter adhaerens (strain DSM 23420 / HP15) OX=225937 GN=HP15_2175 PE=3 SV=1	0.0015241	0.00169686	0.00297306	0.00122175	0.00106971	0.0018449	0.333	1.11
E4PFU9	18	18	93.2211	Glyceraldehyde-3-phosphate dehydrogenase OS=Marinobacter adhaerens (strain DSM 23420 / HP15) OX=225937 GN=HP15_2255 PE=3 SV=1	2.66088e+06	4.19048e+06	2.4325e+06	4.63939e+06	3.18449e+07	2.24353e+06	6.97633e+06	3.1578e+07	2.87879e+07	2.83606e+06	3.27418e+06	2.296e+06	5.72046e+06	5.41862e+07	76157	7.23889e+06	7.25437e+07	2.57678e+07	0.00224918	0.00231	0.00184	0.0027413	0.0047272	0.00189372	0.00395155	0.0050126	0.00413265	0.00244586	0.00247	0.00287	0.0027384	0.0071949	0.00260292	0.00285105	0.0106814	0.00226139	Glyceraldehyde-3-phosphate dehydrogenase OS=Marinobacter adhaerens (strain DSM 23420 / HP15) OX=225937 GN=HP15_2255 PE=3 SV=1	0.0021326	0.00312073	0.0043656	0.00269173	0.00417875	0.0052646	0.153	1.46
E4PR03	2	2	6.30328	Glycine betaine/proline ABC transporter, periplasmic glycine betaine/proline-binding protein OS=Marinobacter adhaerens (strain DSM 23420 / HP15) OX=225937 GN=HP15_3296 PE=4 SV=1	58518.5	177911	145469	194119	1.25029e+06	242737	72686.3	197550	713648	81684.8	86986.4	84039.1	289642	538778	1046.16	135196	174701	856506	4.95e-05	9.8e-05	0.00011	0.0001147	0.0001856	0.00020489	4.12e-05	3.14e-05	0.00010245	7.04e-05	6.6e-05	0.0001	0.0001387	7.15e-05	3.58e-05	5.32e-05	2.57e-05	7.52e-05	Glycine betaine/proline ABC transporter, periplasmic glycine betaine/proline-binding protein OS=Marinobacter adhaerens (strain DSM 23420 / HP15) OX=225937 GN=HP15_3296 PE=4 SV=1	8.58e-05	0.0001684	5.83e-05	0.00010307	8.2e-05	5.14e-05	0.006	1.96
E4PI18	6	6	19.5625	Glycine--tRNA ligase alpha subunit OS=Marinobacter adhaerens (strain DSM 23420 / HP15) OX=225937 GN=glyQ PE=3 SV=1	589890	421106	311725	980180	4.02067e+06	177228	2.08587e+06	4.26414e+06	3.10191e+06	356373	447523	171545	1.82556e+06	4.90673e+06	516.418	1.92992e+06	3.72815e+06	6.1418e+06	0.00049862	0.00023	0.00024	0.0005792	0.0005968	0.00014959	0.00118148	0.0006769	0.00044529	0.000307341	0.00034	0.00021	0.0008739	0.0006515	1.77e-05	0.000760101	0.0005489	0.00053901	Glycine--tRNA ligase alpha subunit OS=Marinobacter adhaerens (strain DSM 23420 / HP15) OX=225937 GN=glyQ PE=3 SV=1	0.0003221	0.00044187	0.00076789	0.00047523	0.00051436	0.000616	0.23	1.37
E4PI17	5	5	22.1594	Glycine--tRNA ligase beta subunit OS=Marinobacter adhaerens (strain DSM 23420 / HP15) OX=225937 GN=glyS PE=3 SV=1	321359	1.25262e+06	459770	365506	2.45679e+06	324153	482432	3.84216e+06	2.91094e+06	352353	355085	303681	549956	2.32793e+06	2763.8	796872	3.85496e+06	3.93308e+06	0.000271637	0.00069	0.00035	0.000216	0.0003647	0.00027361	0.00027326	0.0006099	0.00041788	0.000303874	0.00027	0.00038	0.0002633	0.0003091	9.45e-05	0.000313849	0.0005676	0.00034517	Glycine--tRNA ligase beta subunit OS=Marinobacter adhaerens (strain DSM 23420 / HP15) OX=225937 GN=glyS PE=3 SV=1	0.0004365	0.00028476	0.00043368	0.00030344	0.00022228	0.0004089	0.112	0.65
E4PRA5	13	13	47.2644	GMP synthase [glutamine-hydrolyzing] OS=Marinobacter adhaerens (strain DSM 23420 / HP15) OX=225937 GN=guaA PE=3 SV=1	1.39801e+06	1.89574e+06	2.34151e+06	2.60088e+06	7.76678e+06	1.59804e+06	3.48937e+06	1.04526e+07	6.08936e+06	1.24819e+06	2.61759e+06	685079	5.17299e+06	9.1907e+06	103227	3.94002e+06	1.00873e+07	1.17818e+07	0.0011817	0.00104	0.00177	0.0015368	0.0011529	0.00134888	0.00197645	0.0016592	0.00087416	0.00107645	0.00197	0.00086	0.0024763	0.0012204	0.00352811	0.00155178	0.0014853	0.00103397	GMP synthase [glutamine-hydrolyzing] OS=Marinobacter adhaerens (strain DSM 23420 / HP15) OX=225937 GN=guaA PE=3 SV=1	0.0013325	0.0013462	0.00150327	0.00176873	0.00240827	0.001357	0.479	1.01
E4PL53	4	4	16.8958	GTPase Der OS=Marinobacter adhaerens (strain DSM 23420 / HP15) OX=225937 GN=der PE=3 SV=1	438598	579091	363518	772526	1.18174e+06	383198	3.54901e+06	4.52812e+06	743103	415533	557294	270447	1.52008e+06	2.68744e+06	14893.5	1.39676e+06	6.58591e+06	1.22007e+06	0.000370737	0.00032	0.00028	0.0004565	0.0001754	0.00032345	0.00201024	0.0007188	0.00010668	0.000358361	0.00042	0.00034	0.0007277	0.0003568	0.00050903	0.000550117	0.0009697	0.00010707	GTPase Der OS=Marinobacter adhaerens (strain DSM 23420 / HP15) OX=225937 GN=der PE=3 SV=1	0.0003216	0.00031844	0.00094523	0.00049525	0.00053118	0.0005423	0.484	0.99
E4PNF3	2	2	13.3406	GTPase Obg OS=Marinobacter adhaerens (strain DSM 23420 / HP15) OX=225937 GN=obg PE=3 SV=1	18529.9	193736	76883.3	109944	352798	49136.4	85981.6	146179	337854	51175.8	20315.1	93918.2	43318.6	426428	423.511	299552	216988	1.22293e+06	1.57e-05	0.00011	5.8e-05	6.5e-05	5.24e-05	4.15e-05	4.87e-05	2.32e-05	4.85e-05	4.41e-05	1.5e-05	0.00012	2.07e-05	5.66e-05	1.45e-05	0.000117979	3.2e-05	0.00010732	GTPase Obg OS=Marinobacter adhaerens (strain DSM 23420 / HP15) OX=225937 GN=obg PE=3 SV=1	6.02e-05	5.29e-05	4.01e-05	5.11e-05	3.06e-05	8.58e-05	0.417	0.88
E4PIM9	2	2	4.95719	GTPase-translation elongation factor OS=Marinobacter adhaerens (strain DSM 23420 / HP15) OX=225937 GN=HP15_2516 PE=4 SV=1	5414.37	62138	1400.41	2258.26	19098.3	451.281	3359.23	14704.9	98044.2	0.202948	1788.54	10514.7	10635.3	36656	3602.76	47941.4	19834.9	131475	4.58e-06	3.4e-05	1.1e-06	1.33e-06	2.84e-06	3.81e-07	1.9e-06	2.33e-06	1.41e-05	1.75e-10	1.3e-06	1.3e-05	5.09e-06	4.87e-06	0.00012314	1.89e-05	2.92e-06	1.15e-05	GTPase-translation elongation factor OS=Marinobacter adhaerens (strain DSM 23420 / HP15) OX=225937 GN=HP15_2516 PE=4 SV=1	1.33e-05	1.52e-06	6.1e-06	6.52e-06	4.44e-05	1.11e-05	0.177	0.11
E4PNT4	6	6	34.5029	Hemin degrading factor OS=Marinobacter adhaerens (strain DSM 23420 / HP15) OX=225937 GN=HP15_3000 PE=4 SV=1	908488	2.14692e+06	2.41549e+06	3.6544e+06	1.30981e+06	2.50835e+06	5.305e+06	1.11468e+07	4.44046e+07	1.12015e+06	1.74088e+06	8.36586e+06	7.77802e+06	1.29893e+06	32037.5	7.40396e+06	7.14923e+06	1.95981e+07	0.000767924	0.00118	0.00183	0.0021593	0.0001944	0.00211725	0.00300487	0.0017694	0.00637449	0.000966033	0.00131	0.01045	0.0037234	0.0001725	0.00109499	0.00291606	0.0010527	0.00171993	Hemin degrading factor OS=Marinobacter adhaerens (strain DSM 23420 / HP15) OX=225937 GN=HP15_3000 PE=4 SV=1	0.0012594	0.00149031	0.00371626	0.0051612	0.00166362	0.0018962	0.384	1.18
E4PNY9	13	13	86.0567	High-affinity leucine-specific leucine-specific-binding periplasmic protein of high-affinity branched-chain amino acid ABC transporter transport system periplasmic binding protein OS=Marinobacter adhaerens (strain DSM 23420 / HP15) OX=225937 GN=HP15_3055 PE=3 SV=1	1.74261e+07	2.24609e+07	1.345e+07	2.19756e+07	1.29938e+08	1.39302e+07	1.69268e+07	8.20113e+07	1.25986e+08	1.34172e+07	1.9369e+07	7.36983e+06	2.81114e+07	1.31117e+08	244187	3.07706e+07	8.34797e+07	2.34474e+08	0.0147299	0.01237	0.01018	0.0129846	0.0192885	0.0117582	0.00958771	0.0130182	0.0180859	0.0115712	0.01461	0.0092	0.0134571	0.0174099	0.00834591	0.012119	0.0122917	0.0205775	High-affinity leucine-specific leucine-specific-binding periplasmic protein of high-affinity branched-chain amino acid ABC transporter transport system periplasmic binding protein OS=Marinobacter adhaerens (strain DSM 23420 / HP15) OX=225937 GN=HP15_3055 PE=3 SV=1	0.0124262	0.0146771	0.013564	0.0124232	0.013071	0.0149961	0.233	1.18
E4PG18	12	12	60.6422	Histidine kinase OS=Marinobacter adhaerens (strain DSM 23420 / HP15) OX=225937 GN=HP15_3518 PE=4 SV=1	1.06984e+06	2.18973e+06	678488	1.68148e+06	2.52453e+06	859570	2.72663e+06	3.71208e+06	5.3222e+06	1.25309e+06	1.2297e+06	462701	1.10563e+06	2.5896e+06	12519.5	1.03685e+06	4.91375e+06	1.05309e+07	0.000904314	0.00121	0.00051	0.0009935	0.0003748	0.00072555	0.00154443	0.0005892	0.00076403	0.00108068	0.00093	0.00058	0.0005293	0.0003439	0.0004279	0.000408365	0.0007235	0.00092419	Histidine kinase OS=Marinobacter adhaerens (strain DSM 23420 / HP15) OX=225937 GN=HP15_3518 PE=4 SV=1	0.0008746	0.00069794	0.0009659	0.0006782	0.00043367	0.0006854	0.323	0.8
E4PKG1	3	3	10.1561	Histidine--tRNA ligase OS=Marinobacter adhaerens (strain DSM 23420 / HP15) OX=225937 GN=hisS PE=3 SV=1	287626	1.98355e+06	451705	365298	1.47082e+06	1.19459e+06	390259	1.42515e+06	933187	392902	2.23266e+06	336556	360561	753725	8626.27	577670	1.22716e+06	1.43884e+06	0.000243123	0.00109	0.00034	0.0002158	0.0002183	0.00100833	0.000221051	0.0002262	0.00013396	0.000338844	0.00168	0.00042	0.0001726	0.0001001	0.00029483	0.000227516	0.0001807	0.00012627	Histidine--tRNA ligase OS=Marinobacter adhaerens (strain DSM 23420 / HP15) OX=225937 GN=hisS PE=3 SV=1	0.0005592	0.00048084	0.00019375	0.00075896	0.00018917	0.0001782	0.438	0.86
E4PH89	3	3	10.0825	Histidinol dehydrogenase OS=Marinobacter adhaerens (strain DSM 23420 / HP15) OX=225937 GN=hisD PE=3 SV=1	84023.7	154200	97463.7	245553	362340	75842.7	53048.5	305615	872768	58718.8	31499.3	111056	66968.4	390858	7069.67	42081	184416	814054	7.1e-05	8.5e-05	7.4e-05	0.0001451	5.38e-05	6.4e-05	3e-05	4.85e-05	0.00012529	5.06e-05	2.4e-05	0.00014	3.21e-05	5.19e-05	0.00024163	1.66e-05	2.72e-05	7.14e-05	Histidinol dehydrogenase OS=Marinobacter adhaerens (strain DSM 23420 / HP15) OX=225937 GN=hisD PE=3 SV=1	7.66e-05	8.76e-05	6.8e-05	6.48e-05	0.00010853	3.84e-05	0.382	1.14
E4PF98	4	4	14.6875	Histone deacetylase superfamily OS=Marinobacter adhaerens (strain DSM 23420 / HP15) OX=225937 GN=HP15_3405 PE=3 SV=1	281546	189350	118601	241638	1.57735e+06	28137.3	160945	808062	1.40771e+06	75567.7	66824	42369.6	504419	1.05792e+06	2512.01	309250	1.04359e+06	1.89585e+06	0.000237984	0.0001	9e-05	0.0001428	0.0002341	2.38e-05	9.12e-05	0.0001283	0.00020208	6.52e-05	5e-05	5.3e-05	0.0002415	0.0001405	8.59e-05	0.000121799	0.0001537	0.00016638	Histone deacetylase superfamily OS=Marinobacter adhaerens (strain DSM 23420 / HP15) OX=225937 GN=HP15_3405 PE=3 SV=1	0.000144	0.00013356	0.00014051	0.00011493	0.00015593	0.0001473	0.448	0.93
E4PHL8	6	6	21.834	Histone deacetylase/AcuC/AphA family protein OS=Marinobacter adhaerens (strain DSM 23420 / HP15) OX=225937 GN=HP15_1219 PE=3 SV=1	109724	529061	143279	154363	835259	194760	65798.1	586014	726701	195297	229583	427463	269601	923027	2746.45	256102	530116	2.13e+06	9.27e-05	0.00029	0.00011	9.12e-05	0.000124	0.00016439	3.73e-05	9.3e-05	0.00010432	0.000168426	0.00017	0.00053	0.0001291	0.0001226	9.39e-05	0.000100866	7.81e-05	0.00018693	Histone deacetylase/AcuC/AphA family protein OS=Marinobacter adhaerens (strain DSM 23420 / HP15) OX=225937 GN=HP15_1219 PE=3 SV=1	0.0001642	0.00012653	7.82e-05	0.00027868	0.00011516	0.000122	0.315	0.77
E4PF66	3	3	18.0216	Histone-like bacterial DNA-binding protein OS=Marinobacter adhaerens (strain DSM 23420 / HP15) OX=225937 GN=HP15_2182 PE=3 SV=1	1.82391e+06	3.12454e+06	1.84138e+06	3.94984e+06	1.19013e+07	2.06384e+06	5.03202e+06	5.70555e+06	5.68742e+06	1.81533e+06	2.28372e+06	638250	3.60886e+06	1.91114e+07	25099.5	6.11737e+06	1.80744e+07	5.80307e+06	0.00154171	0.00172	0.00139	0.0023338	0.0017667	0.00174205	0.00285025	0.0009057	0.00081646	0.00156557	0.00172	0.0008	0.0017276	0.0025376	0.00085786	0.00240934	0.0026613	0.00050928	Histone-like bacterial DNA-binding protein OS=Marinobacter adhaerens (strain DSM 23420 / HP15) OX=225937 GN=HP15_2182 PE=3 SV=1	0.001552	0.00194752	0.00152413	0.00141571	0.00170769	0.00186	0.105	1.25
E4PPQ4	11	11	49.2219	Homocysteine synthase OS=Marinobacter adhaerens (strain DSM 23420 / HP15) OX=225937 GN=HP15_641 PE=3 SV=1	3.46685e+06	7.07429e+06	5.16173e+06	4.41768e+06	1.47372e+07	3.79835e+06	4.1609e+06	1.24739e+07	2.08791e+07	3.07721e+06	5.59604e+06	2.35463e+06	6.07775e+06	1.52133e+07	75668.1	6.00921e+06	1.39903e+07	3.11843e+07	0.00293044	0.0039	0.00391	0.0026103	0.0021877	0.00320612	0.00235682	0.0019801	0.0029973	0.00265383	0.00422	0.00294	0.0029095	0.00202	0.00258621	0.00236673	0.00206	0.00273674	Homocysteine synthase OS=Marinobacter adhaerens (strain DSM 23420 / HP15) OX=225937 GN=HP15_641 PE=3 SV=1	0.0035775	0.00266801	0.00244473	0.00335691	0.00250524	0.0023878	0.08	0.75
E4PQI5	4	4	23.9887	Homoserine dehydrogenase OS=Marinobacter adhaerens (strain DSM 23420 / HP15) OX=225937 GN=hom PE=3 SV=1	212769	88663.9	72752.3	302363	4.32754e+06	92727.1	273773	4.62378e+06	6.53956e+06	92826.2	101375	115580	538234	4.04373e+06	957.304	782505	3.6775e+06	7.63152e+06	0.000179848	4.9e-05	5.5e-05	0.0001787	0.0006424	7.83e-05	0.000155071	0.000734	0.00093879	8.01e-05	7.6e-05	0.00014	0.0002577	0.0005369	3.27e-05	0.000308191	0.0005415	0.00066974	Homoserine dehydrogenase OS=Marinobacter adhaerens (strain DSM 23420 / HP15) OX=225937 GN=hom PE=3 SV=1	9.46e-05	0.00029978	0.00060927	0.00015948	0.00027577	0.0005065	0.201	3.17
E4PPC9	2	2	7.32129	Homoserine kinase OS=Marinobacter adhaerens (strain DSM 23420 / HP15) OX=225937 GN=HP15_1852 PE=4 SV=1	29538.9	121016	139436	154423	1.64158e+06	101313	138986	989709	1.19034e+06	27555.2	336247	254828	340176	1.3873e+06	1277.95	257360	787196	3.2299e+06	2.5e-05	6.7e-05	0.00011	9.12e-05	0.0002437	8.55e-05	7.87e-05	0.0001571	0.00017088	2.38e-05	0.00025	0.00032	0.0001628	0.0001842	4.37e-05	0.000101362	0.0001159	0.00028346	Homoserine kinase OS=Marinobacter adhaerens (strain DSM 23420 / HP15) OX=225937 GN=HP15_1852 PE=4 SV=1	6.57e-05	0.00014015	0.00013557	0.0002449	0.00013024	0.0001669	0.161	2.13
E4PNU5	5	5	14.2794	Imidazole glycerol phosphate synthase subunit HisH OS=Marinobacter adhaerens (strain DSM 23420 / HP15) OX=225937 GN=hisH PE=3 SV=1	219760	65379	135673	205359	719096	85799.1	173669	878834	1.06358e+06	201223	89194.7	604742	274624	1.08536e+06	4877.35	235508	672113	1.92383e+06	0.000185758	3.6e-05	0.0001	0.0001213	0.0001067	7.24e-05	9.84e-05	0.0001395	0.00015268	0.000173538	6.7e-05	0.00076	0.0001315	0.0001441	0.0001667	9.28e-05	9.9e-05	0.00016884	Imidazole glycerol phosphate synthase subunit HisH OS=Marinobacter adhaerens (strain DSM 23420 / HP15) OX=225937 GN=hisH PE=3 SV=1	0.0001081	0.00010017	0.00013019	0.00031798	0.00014743	0.0001202	0.431	0.93
E4PNU6	3	3	14.3638	Imidazoleglycerol-phosphate dehydratase OS=Marinobacter adhaerens (strain DSM 23420 / HP15) OX=225937 GN=hisB PE=3 SV=1	88092.8	69756	329262	154353	1.63347e+06	300451	183981	1.65056e+06	1.43237e+06	215554	79252	51319	239777	1.37317e+06	27294.2	303297	1.42916e+06	2.61171e+06	7.45e-05	3.8e-05	0.00025	9.12e-05	0.0002425	0.0002536	0.000104211	0.000262	0.00020562	0.000185897	6e-05	6.4e-05	0.0001148	0.0001823	0.00093287	0.000119454	0.0002104	0.0002292	Imidazoleglycerol-phosphate dehydratase OS=Marinobacter adhaerens (strain DSM 23420 / HP15) OX=225937 GN=hisB PE=3 SV=1	0.0001207	0.00019576	0.00019061	7.95e-05	0.00040999	0.0001864	0.182	1.62
E4PQE3	3	3	7.87525	Immunogenic protein OS=Marinobacter adhaerens (strain DSM 23420 / HP15) OX=225937 GN=HP15_722 PE=4 SV=1	61152.8	254883	149100	47595.1	68843	130386	55208.9	742778	589328	62518.8	67177.4	1.27867e+06	105987	930723	52829.2	105779	345590	3.71072e+06	5.17e-05	0.00014	0.00011	2.81e-05	1.02e-05	0.00011006	3.13e-05	0.0001179	8.46e-05	5.39e-05	5.1e-05	0.0016	5.07e-05	0.0001236	0.00180561	4.17e-05	5.09e-05	0.00032565	Immunogenic protein OS=Marinobacter adhaerens (strain DSM 23420 / HP15) OX=225937 GN=HP15_722 PE=4 SV=1	0.0001016	4.95e-05	7.79e-05	0.00056606	0.00065998	0.0001394	0.159	0.49
E4PQZ8	2	2	6.70397	Indole-3-glycerol phosphate synthase OS=Marinobacter adhaerens (strain DSM 23420 / HP15) OX=225937 GN=trpC PE=3 SV=1	732372	1.25226e+06	4.88205e+06	427853	852994	4.10727e+06	539675	1.55939e+06	2.81288e+06	413988	1.05559e+06	1.09197e+06	409631	1.20455e+06	41757.7	649001	1.92655e+06	3.85308e+06	0.000619057	0.00069	0.00369	0.0002528	0.0001266	0.00346687	0.000305684	0.0002475	0.0004038	0.000357029	0.0008	0.00136	0.0001961	0.0001599	0.00142721	0.00025561	0.0002837	0.00033815	Indole-3-glycerol phosphate synthase OS=Marinobacter adhaerens (strain DSM 23420 / HP15) OX=225937 GN=trpC PE=3 SV=1	0.0016676	0.0012821	0.00031901	0.0007853	0.00059441	0.0002925	0.029	0.77
E4PQB5	11	11	43.2011	Inorganic pyrophosphatase OS=Marinobacter adhaerens (strain DSM 23420 / HP15) OX=225937 GN=ppa PE=3 SV=1	1.67922e+06	2.77015e+06	2.51194e+06	3.28169e+06	3.16168e+07	2.27939e+06	4.094e+06	3.02307e+07	3.51477e+07	1.98858e+06	2.67498e+06	1.73278e+06	6.27878e+06	3.51888e+07	24394.6	8.67657e+06	3.93859e+07	7.1178e+07	0.00141941	0.00153	0.0019	0.001939	0.0046933	0.00192399	0.00231893	0.0047987	0.00504563	0.00171498	0.00202	0.00216	0.0030057	0.0046724	0.00083377	0.00341728	0.0057992	0.0062466	Inorganic pyrophosphatase OS=Marinobacter adhaerens (strain DSM 23420 / HP15) OX=225937 GN=ppa PE=3 SV=1	0.0016153	0.00285213	0.00405443	0.00239572	0.00283729	0.0051544	0.166	1.77
E4PRA6	12	12	64.1849	Inosine-5'-monophosphate dehydrogenase OS=Marinobacter adhaerens (strain DSM 23420 / HP15) OX=225937 GN=guaB PE=3 SV=1	1.83802e+06	1.77096e+06	2.30121e+06	4.6105e+06	1.42794e+07	2.22133e+06	7.74557e+06	2.52683e+07	2.2927e+07	1.38398e+06	2.26038e+06	1.60814e+06	9.90842e+06	2.35232e+07	140843	1.15703e+07	3.1045e+07	2.82368e+07	0.00155364	0.00098	0.00174	0.0027242	0.0021197	0.00187498	0.00438727	0.004011	0.00329129	0.00119356	0.0017	0.00201	0.0047432	0.0031234	0.00481378	0.00455696	0.0045711	0.00247807	Inosine-5'-monophosphate dehydrogenase OS=Marinobacter adhaerens (strain DSM 23420 / HP15) OX=225937 GN=guaB PE=3 SV=1	0.0014234	0.00223962	0.00389652	0.00281878	0.00422682	0.0038687	0.07	1.57
E4PET3	2	2	22.4091	Intracellular protease, PfpI family OS=Marinobacter adhaerens (strain DSM 23420 / HP15) OX=225937 GN=HP15_874 PE=3 SV=1	363760	336900	794509	4.96523e+06	828576	625165	4.10575e+06	5.32498e+06	3.44688e+07	2.33012e+06	579865	605134	9.25913e+06	1.48078e+06	119930	4.3813e+06	4.60008e+06	8.04943e+06	0.000307477	0.00019	0.0006	0.0029338	0.000123	0.00052769	0.00232559	0.0008453	0.00494816	0.00200953	0.00044	0.00076	0.0044324	0.0001966	0.00409901	0.00172558	0.0006773	0.00070642	Intracellular protease, PfpI family OS=Marinobacter adhaerens (strain DSM 23420 / HP15) OX=225937 GN=HP15_874 PE=3 SV=1	0.0003647	0.00119483	0.00270634	0.00187515	0.00290934	0.0010364	0.226	3.28
E4PJI8	5	5	17.0655	Iron(III) compound receptor OS=Marinobacter adhaerens (strain DSM 23420 / HP15) OX=225937 GN=HP15_1410 PE=3 SV=1	7.94003e+06	5.2569e+06	1.25097e+07	6.01277e+06	5.32764e+06	1.40944e+07	2.52641e+06	4.0251e+06	6.09115e+06	1.78917e+07	1.15246e+07	1.16363e+07	5.42123e+06	579274	309158	4.93044e+06	1.07987e+06	4.439e+06	0.00671152	0.0029	0.00947	0.0035528	0.0007909	0.0118968	0.00143102	0.0006389	0.00087442	0.01543	0.00869	0.01453	0.0025952	7.69e-05	0.0105665	0.00194186	0.000159	0.00038957	Iron(III) compound receptor OS=Marinobacter adhaerens (strain DSM 23420 / HP15) OX=225937 GN=HP15_1410 PE=3 SV=1	0.0063575	0.00541348	0.00098146	0.00860627	0.00441286	0.0008301	0.319	0.85
E4PQU1	20	20	143.218	Isocitrase OS=Marinobacter adhaerens (strain DSM 23420 / HP15) OX=225937 GN=HP15_3234 PE=4 SV=1	8.0221e+06	1.6731e+07	6.40971e+06	3.41843e+07	1.67093e+07	6.80125e+06	5.96196e+07	5.14695e+07	9.3052e+07	9.79705e+06	1.02934e+07	5.71937e+06	5.12042e+07	7.4313e+07	181166	6.44325e+07	7.74905e+07	1.26426e+08	0.0067809	0.00922	0.00485	0.0201984	0.0024804	0.00574081	0.0337699	0.0081701	0.0133581	0.00844911	0.00776	0.00714	0.0245118	0.0098674	0.00619194	0.0253768	0.0114098	0.0110951	Isocitrase OS=Marinobacter adhaerens (strain DSM 23420 / HP15) OX=225937 GN=HP15_3234 PE=4 SV=1	0.0069488	0.0094732	0.0184327	0.0131393	0.0135237	0.0159606	0.355	1.36
E4PIW6	31	31	164.852	Isocitrate dehydrogenase [NADP] OS=Marinobacter adhaerens (strain DSM 23420 / HP15) OX=225937 GN=HP15_3800 PE=3 SV=1	1.57666e+07	1.88658e+07	1.05574e+07	3.36631e+07	8.03641e+07	1.15713e+07	6.5186e+07	1.1901e+08	1.0549e+08	1.55462e+07	1.68467e+07	5.13292e+06	5.39385e+07	111644288	258220	5.71149e+07	1.18079e+08	1.35598e+08	0.0133272	0.01039	0.00799	0.0198904	0.0119296	0.00976707	0.0369228	0.0188913	0.0151436	0.0134072	0.01271	0.00641	0.0258207	0.0148243	0.00882554	0.0224948	0.0173861	0.0119001	Isocitrate dehydrogenase [NADP] OS=Marinobacter adhaerens (strain DSM 23420 / HP15) OX=225937 GN=HP15_3800 PE=3 SV=1	0.010569	0.0138624	0.0236526	0.0149791	0.0164902	0.0172603	0.091	1.31
E4PNF8	15	15	53.0519	Isoleucine--tRNA ligase OS=Marinobacter adhaerens (strain DSM 23420 / HP15) OX=225937 GN=ileS PE=3 SV=1	834534	1.1464e+06	533210	882990	4.56408e+06	614765	1.04791e+06	5.26731e+06	5.59004e+06	919525	985673	371816	1.01781e+06	5.74085e+06	18515.8	2.63693e+06	4.90853e+06	1.21152e+07	0.000705412	0.00063	0.0004	0.0005217	0.0006775	0.00051891	0.000593557	0.0008361	0.00080248	0.000793011	0.00074	0.00046	0.0004872	0.0007623	0.00063284	0.00103856	0.0007227	0.00106323	Isoleucine--tRNA ligase OS=Marinobacter adhaerens (strain DSM 23420 / HP15) OX=225937 GN=ileS PE=3 SV=1	0.0005801	0.00057272	0.00074405	0.000565	0.00062745	0.0009415	0.471	0.99
E4PNH9	21	21	125.488	Ketol-acid reductoisomerase (NADP(+)) OS=Marinobacter adhaerens (strain DSM 23420 / HP15) OX=225937 GN=ilvC PE=3 SV=1	5.4277e+06	7.65321e+06	6.08627e+06	1.16782e+07	7.41621e+07	4.61445e+06	9.96696e+06	7.30313e+07	8.08052e+07	7.38698e+06	7.15639e+06	4.42944e+06	1.01418e+07	7.09805e+07	407862	2.08653e+07	8.48159e+07	1.48975e+08	0.0045879	0.00422	0.00461	0.0069002	0.011009	0.00389497	0.00564551	0.0115928	0.0116	0.00637063	0.0054	0.00553	0.004855	0.0094249	0.01394	0.00821781	0.0124884	0.0130741	Ketol-acid reductoisomerase (NADP(+)) OS=Marinobacter adhaerens (strain DSM 23420 / HP15) OX=225937 GN=ilvC PE=3 SV=1	0.0044695	0.00726806	0.00961275	0.00526137	0.00940663	0.0112601	0.164	1.63
E4PQJ5	2	2	5.54422	L-aspartate oxidase OS=Marinobacter adhaerens (strain DSM 23420 / HP15) OX=225937 GN=nadB PE=3 SV=1	8451.41	92343.3	30303.1	8130.12	75637.9	44344.7	5777	133189	275906	10227.7	13433.1	1457.69	13189.3	143962	611.975	15737	119792	537989	7.14e-06	5.1e-05	2.3e-05	4.8e-06	1.12e-05	3.74e-05	3.27e-06	2.11e-05	3.96e-05	8.82e-06	1e-05	1.8e-06	6.31e-06	1.91e-05	2.09e-05	6.2e-06	1.76e-05	4.72e-05	L-aspartate oxidase OS=Marinobacter adhaerens (strain DSM 23420 / HP15) OX=225937 GN=nadB PE=3 SV=1	2.7e-05	1.78e-05	2.13e-05	6.09e-06	1.54e-05	2.37e-05	0.312	0.66
E4PI65	4	4	25.0755	L-ectoine synthase OS=Marinobacter adhaerens (strain DSM 23420 / HP15) OX=225937 GN=ectC PE=3 SV=1	3.13226e+06	2.76811e+06	2.98013e+06	3.13779e+06	1.01996e+07	2.99275e+06	1.89346e+06	6.48713e+06	1.44449e+07	3.43528e+06	3.25925e+06	2.53706e+06	4.45816e+06	8.95081e+06	14314.5	4.21113e+06	6.16412e+06	1.90059e+07	0.00264762	0.00152	0.00225	0.001854	0.0015141	0.00252612	0.0010725	0.0010297	0.00207363	0.00296263	0.00246	0.00317	0.0021341	0.0011885	0.00048925	0.00165856	0.0009076	0.00166796	L-ectoine synthase OS=Marinobacter adhaerens (strain DSM 23420 / HP15) OX=225937 GN=ectC PE=3 SV=1	0.0021424	0.00196473	0.00139196	0.0025869	0.00127063	0.0014114	0.317	0.92
E4PQB2	7	7	30.7899	L-threonine dehydratase OS=Marinobacter adhaerens (strain DSM 23420 / HP15) OX=225937 GN=ilvA PE=3 SV=1	250249	374363	252998	165044	1.03219e+06	214643	161272	641943	1.99151e+06	317075	118646	139041	76348.7	1.25654e+06	4762.9	134944	761919	4.04157e+06	0.00021153	0.00021	0.00019	9.75e-05	0.0001532	0.00018118	9.13e-05	0.0001019	0.00028589	0.00027345	8.9e-05	0.00017	3.66e-05	0.0001668	0.00016279	5.31e-05	0.0001122	0.00035469	L-threonine dehydratase OS=Marinobacter adhaerens (strain DSM 23420 / HP15) OX=225937 GN=ilvA PE=3 SV=1	0.0002031	0.00014397	0.00015971	9.99e-05	0.00012206	0.0001733	0.094	0.71
E4PHU9	13	13	47.7402	Leucine--tRNA ligase OS=Marinobacter adhaerens (strain DSM 23420 / HP15) OX=225937 GN=leuS PE=3 SV=1	1.2937e+06	2.97713e+06	3.70749e+06	2.96941e+07	4.59817e+07	3.39726e+06	7.66141e+07	1.26816e+08	1.46875e+07	2.36638e+06	1.92941e+06	3.12175e+06	6.36999e+07	9.2483e+07	90879.1	7.37261e+07	1.21681e+08	1.50233e+07	0.00109353	0.00164	0.00281	0.0175453	0.0068257	0.00286756	0.0433959	0.0201303	0.00210846	0.0020408	0.00146	0.0039	0.0304935	0.01228	0.00310609	0.0290371	0.0179164	0.00131844	Leucine--tRNA ligase OS=Marinobacter adhaerens (strain DSM 23420 / HP15) OX=225937 GN=leuS PE=3 SV=1	0.0018462	0.00907953	0.0218782	0.0119491	0.0152932	0.0160907	0.137	4.92
E4PIS7	4	4	21.6478	Lipoprotein OS=Marinobacter adhaerens (strain DSM 23420 / HP15) OX=225937 GN=HP15_2564 PE=4 SV=1	457050	1.42305e+06	988386	1.42112e+06	473095	1.11867e+06	2.85699e+06	3.05378e+06	1.13723e+07	549614	1.13207e+06	262183	2.87914e+06	654884	76351.3	3.57911e+06	2.51523e+06	5.80541e+06	0.000386333	0.00078	0.00075	0.0008397	7.02e-05	0.00094425	0.00161826	0.0004847	0.00163255	0.000473994	0.00085	0.00033	0.0013783	8.7e-05	0.00260956	0.00140964	0.0003703	0.00050948	Lipoprotein OS=Marinobacter adhaerens (strain DSM 23420 / HP15) OX=225937 GN=HP15_2564 PE=4 SV=1	0.0006393	0.00061806	0.00124519	0.00085318	0.00135826	0.0007632	0.479	0.97
E4PJV9	4	4	22.7762	Lipoprotein, YaeC family OS=Marinobacter adhaerens (strain DSM 23420 / HP15) OX=225937 GN=HP15_3905 PE=3 SV=1	280921	358065	607132	348616	2.62587e+06	711817	620619	2.31875e+06	2.90644e+06	374166	444730	840725	1.42313e+06	4.61392e+06	12981.1	1.26433e+06	1.99514e+06	1.08423e+07	0.000237456	0.0002	0.00046	0.000206	0.0003898	0.00060083	0.000351532	0.0003681	0.00041723	0.000322686	0.00034	0.00105	0.0006813	0.0006126	0.00044367	0.00049796	0.0002938	0.00095152	Lipoprotein, YaeC family OS=Marinobacter adhaerens (strain DSM 23420 / HP15) OX=225937 GN=HP15_3905 PE=3 SV=1	0.000298	0.00039887	0.00037895	0.00068886	0.00057919	0.0005811	0.138	1.34
E4PF67	11	11	40.2009	Lon protease OS=Marinobacter adhaerens (strain DSM 23420 / HP15) OX=225937 GN=lon PE=2 SV=1	1.8712e+06	892932	955485	1.20686e+06	1.65215e+06	990457	1.70962e+06	2.43609e+06	4.28259e+06	1.29324e+06	649018	858579	791708	2.53532e+06	20545	1.1832e+06	2.6532e+06	6.06208e+06	0.00158168	0.00049	0.00072	0.0007131	0.0002453	0.00083603	0.000968367	0.0003867	0.00061479	0.00111531	0.00049	0.00107	0.000379	0.0003366	0.00070219	0.000466006	0.0003907	0.00053201	Lon protease OS=Marinobacter adhaerens (strain DSM 23420 / HP15) OX=225937 GN=lon PE=2 SV=1	0.0009322	0.00059812	0.00065662	0.0006469	0.00047261	0.0004629	0.182	0.64
E4PNY1	3	3	9.72461	Lysine 2,3-aminomutase-like protein OS=Marinobacter adhaerens (strain DSM 23420 / HP15) OX=225937 GN=HP15_3047 PE=4 SV=1	12356.2	47747.3	61500.9	20823.6	451977	38776	83222.8	240707	341734	34036.7	6336.59	4227.88	53286.1	426153	4630.03	65260.6	168830	774913	1.04e-05	2.6e-05	4.7e-05	1.23e-05	6.71e-05	3.27e-05	4.71e-05	3.82e-05	4.91e-05	2.94e-05	4.8e-06	5.3e-06	2.55e-05	5.66e-05	0.00015825	2.57e-05	2.49e-05	6.8e-05	Lysine 2,3-aminomutase-like protein OS=Marinobacter adhaerens (strain DSM 23420 / HP15) OX=225937 GN=HP15_3047 PE=4 SV=1	2.78e-05	3.74e-05	4.48e-05	1.19e-05	8.01e-05	3.95e-05	0.307	1.35
E4PQI9	6	6	20.0605	Lysine--tRNA ligase OS=Marinobacter adhaerens (strain DSM 23420 / HP15) OX=225937 GN=lysS PE=3 SV=1	108483	146851	338417	236841	2.53865e+06	273508	201891	1.86278e+06	2.76678e+06	150005	259448	56296.5	217054	873006	4519.82	281236	1.81023e+06	4.0296e+06	9.17e-05	8.1e-05	0.00026	0.0001399	0.0003768	0.00023086	0.000114356	0.0002957	0.00039719	0.000129367	0.0002	7e-05	0.0001039	0.0001159	0.00015448	0.000110765	0.0002665	0.00035364	Lysine--tRNA ligase OS=Marinobacter adhaerens (strain DSM 23420 / HP15) OX=225937 GN=lysS PE=3 SV=1	0.0001429	0.00024922	0.00026908	0.0001233	0.00012477	0.0002436	0.194	1.74
E4PMV8	14	14	54.3805	Malate dehydrogenase (Oxaloacetate-decarboxylating), NADP(+) OS=Marinobacter adhaerens (strain DSM 23420 / HP15) OX=225937 GN=HP15_472 PE=3 SV=1	3.0937e+06	4.89871e+06	4.87776e+06	4.34418e+06	1.97911e+07	4.03596e+06	2.64699e+06	1.56434e+07	2.26079e+07	3.97828e+06	4.36204e+06	2.35586e+06	6.51737e+06	2.55039e+07	53190.2	7.5059e+06	1.06973e+07	4.25909e+07	0.00261503	0.0027	0.00369	0.0025668	0.0029379	0.00340668	0.00149931	0.0024832	0.00324547	0.00343092	0.00329	0.00294	0.0031199	0.0033864	0.00181795	0.00295621	0.0015751	0.00373779	Malate dehydrogenase (Oxaloacetate-decarboxylating), NADP(+) OS=Marinobacter adhaerens (strain DSM 23420 / HP15) OX=225937 GN=HP15_472 PE=3 SV=1	0.0030013	0.00297046	0.00240932	0.00311732	0.00277477	0.0027564	0.429	0.99
E4PF72	20	20	112.555	Malate synthase G OS=Marinobacter adhaerens (strain DSM 23420 / HP15) OX=225937 GN=glcB PE=3 SV=1	1.14293e+07	8.64453e+06	1.60565e+07	1.50234e+07	6.68764e+07	1.44696e+07	1.17968e+07	5.96322e+07	7.08217e+07	1.41892e+07	1.73124e+07	11760206	1.83866e+07	90416196	73623.7	1.98103e+07	7.50734e+07	1.60511e+08	0.00966096	0.00476	0.01215	0.0088768	0.0099274	0.0122135	0.00668199	0.0094658	0.0101668	0.0122369	0.01306	0.01469	0.0088018	0.0120056	0.00251633	0.00780232	0.0110539	0.0140865	Malate synthase G OS=Marinobacter adhaerens (strain DSM 23420 / HP15) OX=225937 GN=glcB PE=3 SV=1	0.0088571	0.0103393	0.00877154	0.0121819	0.00777457	0.0109809	0.254	1.17
E4PFQ8	5	5	25.8972	Malonyl CoA-acyl carrier protein transacylase OS=Marinobacter adhaerens (strain DSM 23420 / HP15) OX=225937 GN=HP15_2214 PE=3 SV=1	544668	1.4682e+06	463540	1.01147e+06	5.38903e+06	724718	1.26228e+06	6.01555e+06	5.83076e+06	881955	2.4032e+06	329370	1.34435e+06	8.56732e+06	33531.2	2.35085e+06	9.52571e+06	1.17505e+07	0.000460395	0.00081	0.00035	0.0005976	0.0008	0.00061172	0.000714984	0.0009549	0.00083703	0.00076061	0.00181	0.00041	0.0006435	0.0011376	0.00114604	0.000925884	0.0014026	0.00103123	Malonyl CoA-acyl carrier protein transacylase OS=Marinobacter adhaerens (strain DSM 23420 / HP15) OX=225937 GN=HP15_2214 PE=3 SV=1	0.0005399	0.00066978	0.00083564	0.00095583	0.00097572	0.0011199	0.119	1.24
E4PGZ2	2	2	9.61928	Methionine aminopeptidase OS=Marinobacter adhaerens (strain DSM 23420 / HP15) OX=225937 GN=map PE=3 SV=1	29610.2	64974.7	100846	26389.3	221062	22700.3	58468.6	320502	571084	13137.3	31531.6	14625.4	29863.8	186146	1108.08	55231.9	109644	1.05898e+06	2.5e-05	3.6e-05	7.6e-05	1.56e-05	3.28e-05	1.92e-05	3.31e-05	5.09e-05	8.2e-05	1.13e-05	2.4e-05	1.8e-05	1.43e-05	2.47e-05	3.79e-05	2.18e-05	1.61e-05	9.29e-05	Methionine aminopeptidase OS=Marinobacter adhaerens (strain DSM 23420 / HP15) OX=225937 GN=map PE=3 SV=1	4.57e-05	2.25e-05	5.53e-05	1.88e-05	2.56e-05	4.36e-05	0.154	0.49
E4PNR2	9	9	41.6473	Methionine synthase OS=Marinobacter adhaerens (strain DSM 23420 / HP15) OX=225937 GN=HP15_1792 PE=3 SV=1	1.22284e+06	437231	4.85592e+06	482772	2.48533e+06	2.64209e+06	688604	3.05239e+06	2.4138e+06	1.50013e+06	1.4489e+06	1.14842e+06	587639	2.8855e+06	6961.76	756780	3.46192e+06	5.47055e+06	0.00103364	0.00024	0.00367	0.0002853	0.0003689	0.00223014	0.000390041	0.0004845	0.00034651	0.00129374	0.00109	0.00143	0.0002813	0.0003831	0.00023794	0.000298059	0.0005097	0.0004801	Methionine synthase OS=Marinobacter adhaerens (strain DSM 23420 / HP15) OX=225937 GN=HP15_1792 PE=3 SV=1	0.0016495	0.00096144	0.00040703	0.00093609	0.0003008	0.0004293	0.135	0.58
E4PII1	5	5	25.996	Methionine--tRNA ligase OS=Marinobacter adhaerens (strain DSM 23420 / HP15) OX=225937 GN=metG PE=3 SV=1	371464	403506	396679	326336	2.07401e+06	280426	510259	3.00401e+06	2.04503e+06	279903	379847	202942	414356	2.07833e+06	5115.04	688159	2.10579e+06	4.58629e+06	0.00031399	0.00022	0.0003	0.0001928	0.0003079	0.0002367	0.000289022	0.0004768	0.00029357	0.000241392	0.00029	0.00025	0.0001984	0.000276	0.00017482	0.000271032	0.0003101	0.00040249	Methionine--tRNA ligase OS=Marinobacter adhaerens (strain DSM 23420 / HP15) OX=225937 GN=metG PE=3 SV=1	0.0002788	0.0002458	0.00035315	0.0002461	0.00021638	0.0003279	0.323	0.88
E4PNS1	2	2	6.70692	Methyl-accepting chemotaxis protein OS=Marinobacter adhaerens (strain DSM 23420 / HP15) OX=225937 GN=HP15_1801 PE=4 SV=1	122201	154342	273791	86401.4	249563	191769	153850	236397	460437	639340	88952.2	153604	148874	205711	4565.49	124269	171417	640446	0.000103294	8.5e-05	0.00021	5.11e-05	3.71e-05	0.00016187	8.71e-05	3.75e-05	6.61e-05	0.000551375	6.7e-05	0.00019	7.13e-05	2.73e-05	0.00015604	4.89e-05	2.52e-05	5.62e-05	Methyl-accepting chemotaxis protein OS=Marinobacter adhaerens (strain DSM 23420 / HP15) OX=225937 GN=HP15_1801 PE=4 SV=1	0.0001318	8.33e-05	6.36e-05	0.00011006	8.49e-05	4.35e-05	0.001	0.63
E4PN48	7	7	27.482	Methylenetetrahydrofolate reductase OS=Marinobacter adhaerens (strain DSM 23420 / HP15) OX=225937 GN=metF PE=3 SV=1	373723	425227	936772	437607	2.00307e+06	604281	778352	2.58723e+06	2.96069e+06	464963	592947	620545	523340	2.51926e+06	37452.7	975195	3.22356e+06	5.68885e+06	0.000315899	0.00023	0.00071	0.0002586	0.0002973	0.00051006	0.000440876	0.0004107	0.00042502	0.00040099	0.00045	0.00077	0.0002505	0.0003345	0.00128007	0.000384082	0.0004746	0.00049925	Methylenetetrahydrofolate reductase OS=Marinobacter adhaerens (strain DSM 23420 / HP15) OX=225937 GN=metF PE=3 SV=1	0.0004196	0.00035532	0.00042553	0.0004909	0.0006217	0.0004527	0.242	0.85
E4PFE4	2	2	7.59791	Methylglyoxal synthase OS=Marinobacter adhaerens (strain DSM 23420 / HP15) OX=225937 GN=mgsA PE=3 SV=1	17813.5	56281.5	142054	26966.5	246101	119205	30504.1	193544	195944	8275.84	11118.4	31283.2	36437.6	213098	2682.65	22745.9	185460	483723	1.51e-05	3.1e-05	0.00011	1.59e-05	3.65e-05	0.00010062	1.73e-05	3.07e-05	2.81e-05	7.14e-06	8.4e-06	3.9e-05	1.74e-05	2.83e-05	9.17e-05	8.96e-06	2.73e-05	4.25e-05	Methylglyoxal synthase OS=Marinobacter adhaerens (strain DSM 23420 / HP15) OX=225937 GN=mgsA PE=3 SV=1	5.12e-05	5.1e-05	2.54e-05	2.16e-05	4.58e-05	2.62e-05	0.485	1
E4PEW5	2	2	6.54194	Methylmalonate-semialdehyde dehydrogenase OS=Marinobacter adhaerens (strain DSM 23420 / HP15) OX=225937 GN=aldH6A1 PE=4 SV=1	5.72519e+06	9.64817e+06	5.63779e+06	1.70637e+06	2.78761e+06	4.83983e+06	476091	549108	1.233e+06	5.69339e+06	7.80573e+06	2.22141e+06	707681	809744	71230.1	713285	685771	1.01554e+06	0.00483937	0.00531	0.00427	0.0010082	0.0004138	0.00408521	0.000269669	8.72e-05	0.000177	0.00491006	0.00589	0.00277	0.0003388	0.0001075	0.00243452	0.000280928	0.000101	8.91e-05	Methylmalonate-semialdehyde dehydrogenase OS=Marinobacter adhaerens (strain DSM 23420 / HP15) OX=225937 GN=aldH6A1 PE=4 SV=1	0.0048065	0.00183575	0.00017795	0.00300012	0.00096027	0.000157	0.087	0.38
E4PK66	2	2	11.8783	Molybdenum cofactor biosynthesis protein B OS=Marinobacter adhaerens (strain DSM 23420 / HP15) OX=225937 GN=moaB PE=3 SV=1	189195	70416.5	43300.8	267287	1.24973e+06	204204	287040	1.33834e+06	2.06264e+06	122205	229982	237247	533806	1.78279e+06	503.296	883351	1.30603e+06	2.79353e+06	0.000159922	3.9e-05	3.3e-05	0.0001579	0.0001855	0.00017236	0.000162586	0.0002124	0.0002961	0.000105392	0.00017	0.0003	0.0002555	0.0002367	1.72e-05	0.000347909	0.0001923	0.00024516	Molybdenum cofactor biosynthesis protein B OS=Marinobacter adhaerens (strain DSM 23420 / HP15) OX=225937 GN=moaB PE=3 SV=1	7.72e-05	0.00017194	0.00022371	0.00024176	0.00016982	0.0002618	0.095	2.23
E4PL68	5	5	22.6284	Multifunctional fatty acid oxidation complex subunit alpha OS=Marinobacter adhaerens (strain DSM 23420 / HP15) OX=225937 GN=HP15_1512 PE=3 SV=1	667850	642706	775226	1.08391e+06	2.17191e+06	788430	2.19438e+06	2.93695e+06	5.08195e+06	307542	447991	274707	1.04126e+06	3.33412e+06	7742.11	1.44249e+06	3.88971e+06	5.37862e+06	0.000564518	0.00035	0.00059	0.0006404	0.0003224	0.0006655	0.00124295	0.0004662	0.00072954	0.000265229	0.00034	0.00034	0.0004985	0.0004427	0.00026461	0.000568127	0.0005727	0.00047203	Multifunctional fatty acid oxidation complex subunit alpha OS=Marinobacter adhaerens (strain DSM 23420 / HP15) OX=225937 GN=HP15_1512 PE=3 SV=1	0.0005017	0.00054278	0.0008129	0.00039314	0.00040193	0.0005376	0.188	1.08
E4PLW0	2	2	7.11492	N-acetyl-gamma-glutamyl-phosphate reductase OS=Marinobacter adhaerens (strain DSM 23420 / HP15) OX=225937 GN=argC PE=3 SV=1	10503.4	316450	190123	101066	1.06013e+06	112247	74841	815323	1.09959e+06	251264	184709	33503.5	393552	1.02902e+06	0	246345	456492	2.48003e+06	8.88e-06	0.00017	0.00014	5.97e-05	0.0001574	9.47e-05	4.24e-05	0.0001294	0.00015785	0.000216693	0.00014	4.2e-05	0.0001884	0.0001366	0	9.7e-05	6.72e-05	0.00021765	N-acetyl-gamma-glutamyl-phosphate reductase OS=Marinobacter adhaerens (strain DSM 23420 / HP15) OX=225937 GN=argC PE=3 SV=1	0.000109	0.00010394	0.00010989	0.00012318	0.00010834	0.0001273	0.44	0.95
E4PGK2	2	2	11.6655	N5-carboxyaminoimidazole ribonucleotide mutase OS=Marinobacter adhaerens (strain DSM 23420 / HP15) OX=225937 GN=purE PE=3 SV=1	1.67968e+06	376878	412754	685243	3.86964e+06	498172	373462	2.68042e+06	3.76e+06	1.31629e+06	609664	309512	194438	2.26009e+06	2607.87	382641	1.88851e+06	8.13135e+06	0.0014198	0.00021	0.00031	0.0004049	0.0005744	0.0004205	0.000211537	0.0004255	0.00053977	0.00113518	0.00046	0.00039	9.31e-05	0.0003001	8.91e-05	0.000150704	0.0002781	0.00071361	N5-carboxyaminoimidazole ribonucleotide mutase OS=Marinobacter adhaerens (strain DSM 23420 / HP15) OX=225937 GN=purE PE=3 SV=1	0.0006466	0.0004666	0.00039226	0.00031315	0.00016077	0.0003808	0.356	0.72
E4PGK3	4	4	16.5771	N5-carboxyaminoimidazole ribonucleotide synthase OS=Marinobacter adhaerens (strain DSM 23420 / HP15) OX=225937 GN=purK PE=3 SV=1	61055.1	69470.8	81448.5	146988	1.03622e+06	85838.6	95495.1	876859	1.24887e+06	88781.2	85761.9	678312	287906	1.33839e+06	3891.18	348425	1.39551e+06	2.73911e+06	5.16e-05	3.8e-05	6.2e-05	8.69e-05	0.0001538	7.25e-05	5.41e-05	0.0001392	0.00017928	7.66e-05	6.5e-05	0.00085	0.0001378	0.0001777	0.00013299	0.000137228	0.0002055	0.00024038	N5-carboxyaminoimidazole ribonucleotide synthase OS=Marinobacter adhaerens (strain DSM 23420 / HP15) OX=225937 GN=purK PE=3 SV=1	5.05e-05	0.00010438	0.00012419	0.00034986	0.00014951	0.0001944	0.115	2.07
E4PFU2	2	2	6.40274	Na(+)-translocating NADH-quinone reductase subunit F OS=Marinobacter adhaerens (strain DSM 23420 / HP15) OX=225937 GN=nqrF PE=3 SV=1	18703.1	23115.7	10929	570513	260177	19277.6	216813	1.04312e+06	116804	26407.8	34812.4	13872.1	127805	407964	177.233	103668	457566	436310	1.58e-05	1.3e-05	8.3e-06	0.0003371	3.86e-05	1.63e-05	0.000122808	0.0001656	1.68e-05	2.28e-05	2.6e-05	1.7e-05	6.12e-05	5.42e-05	6.06e-06	4.08e-05	6.74e-05	3.83e-05	Na(+)-translocating NADH-quinone reductase subunit F OS=Marinobacter adhaerens (strain DSM 23420 / HP15) OX=225937 GN=nqrF PE=3 SV=1	1.23e-05	0.00013066	0.00010172	3.49e-05	4.05e-05	4.88e-05	0.182	10.65
E4PG82	2	2	5.58914	NAD kinase OS=Marinobacter adhaerens (strain DSM 23420 / HP15) OX=225937 GN=nadK PE=3 SV=1	16596.8	185733	28452	86456	202960	41446	50227.1	157041	372546	51714.8	145723	28293.3	13801.9	75736.9	9960.32	55911.4	202491	317724	1.4e-05	0.0001	2.2e-05	5.11e-05	3.01e-05	3.5e-05	2.84e-05	2.49e-05	5.35e-05	4.46e-05	0.00011	3.5e-05	6.61e-06	1.01e-05	0.00034043	2.2e-05	2.98e-05	2.79e-05	NAD kinase OS=Marinobacter adhaerens (strain DSM 23420 / HP15) OX=225937 GN=nadK PE=3 SV=1	4.6e-05	3.87e-05	3.56e-05	5.06e-05	0.00011903	2.66e-05	0.424	0.84
E4PPN7	13	13	59.5424	NAD-dependent aldehyde dehydrogenase OS=Marinobacter adhaerens (strain DSM 23420 / HP15) OX=225937 GN=HP15_3144 PE=3 SV=1	6.32359e+06	8.33865e+06	3.52691e+06	4.00294e+06	1.52334e+07	4.24926e+06	2.63248e+06	1.07831e+07	1.56688e+07	3.57635e+06	1.26324e+07	2.98997e+06	6.4212e+06	1.64397e+07	105456	5.09407e+06	1.51742e+07	4.93379e+07	0.00534518	0.00459	0.00267	0.0023652	0.0022613	0.00358672	0.00149109	0.0017117	0.00224934	0.00308429	0.00953	0.00373	0.0030739	0.0021829	0.0036043	0.0020063	0.0022343	0.0043299	NAD-dependent aldehyde dehydrogenase OS=Marinobacter adhaerens (strain DSM 23420 / HP15) OX=225937 GN=HP15_3144 PE=3 SV=1	0.0042023	0.00273775	0.00181737	0.00544524	0.00295369	0.0028568	0.174	0.65
E4PKZ7	5	5	25.7082	Nitrogen regulatory protein PII OS=Marinobacter adhaerens (strain DSM 23420 / HP15) OX=225937 GN=HP15_275 PE=3 SV=1	174093	725035	944047	1.19829e+06	3.04348e+06	786214	1.56496e+06	9.47626e+06	9.94588e+06	771375	762207	632137	426186	2.67156e+06	11934.6	1.12354e+06	3.984e+06	1.29855e+07	0.000147157	0.0004	0.00071	0.000708	0.0004518	0.00066363	0.000886429	0.0015042	0.00142778	0.000665244	0.00057	0.00079	0.000204	0.0003547	0.0004079	0.000442507	0.0005866	0.00113961	Nitrogen regulatory protein PII OS=Marinobacter adhaerens (strain DSM 23420 / HP15) OX=225937 GN=HP15_275 PE=3 SV=1	0.0004203	0.00060782	0.00127281	0.00052277	0.00032222	0.0007229	0.213	1.45
E4PPG1	2	2	16.2131	Nucleoid-associated protein HP15_1884 OS=Marinobacter adhaerens (strain DSM 23420 / HP15) OX=225937 GN=HP15_1884 PE=3 SV=1	561053	61999.6	106696	120612	340503	50779	93114.9	478241	1.07212e+06	140407	57353	77786.3	217878	756500	210.594	204270	391831	2.00162e+06	0.000474245	3.4e-05	8.1e-05	7.13e-05	5.06e-05	4.29e-05	5.27e-05	7.59e-05	0.00015391	0.000121089	4.3e-05	9.7e-05	0.0001043	0.0001004	7.2e-06	8.05e-05	5.77e-05	0.00017566	Nucleoid-associated protein HP15_1884 OS=Marinobacter adhaerens (strain DSM 23420 / HP15) OX=225937 GN=HP15_1884 PE=3 SV=1	0.0001964	5.49e-05	9.42e-05	8.16e-05	7.06e-05	0.0001046	0.198	0.28
E4PKF6	7	7	54.8697	Nucleoside diphosphate kinase OS=Marinobacter adhaerens (strain DSM 23420 / HP15) OX=225937 GN=ndk PE=3 SV=1	3.11264e+06	4.83767e+06	5.3306e+06	1.46862e+07	8.21799e+07	4.92529e+06	7.9182e+06	4.72004e+07	1.08707e+08	3.63317e+06	4.71322e+06	1.56665e+06	1.86896e+07	7.25417e+07	112325	2.12076e+07	7.89586e+07	1.39755e+08	0.00263104	0.00266	0.00403	0.0086776	0.0121992	0.00415734	0.00448505	0.0074924	0.0156055	0.0031333	0.00355	0.00196	0.0089468	0.0096322	0.00383907	0.00835263	0.011626	0.012265	Nucleoside diphosphate kinase OS=Marinobacter adhaerens (strain DSM 23420 / HP15) OX=225937 GN=ndk PE=3 SV=1	0.0031097	0.00834469	0.00919432	0.00481941	0.00747271	0.0107479	0.098	2.68
E4PIN1	3	3	9.34521	O-phosphoserine phosphohydrolase OS=Marinobacter adhaerens (strain DSM 23420 / HP15) OX=225937 GN=HP15_2518 PE=3 SV=1	70973.3	44784.1	54394.5	37430.2	292521	95853.1	28524.7	223859	447680	64916.9	51017.8	33251.5	43949.9	273563	1775.82	69090.1	216461	704124	6e-05	2.5e-05	4.1e-05	2.21e-05	4.34e-05	8.09e-05	1.62e-05	3.55e-05	6.43e-05	5.6e-05	3.8e-05	4.2e-05	2.1e-05	3.63e-05	6.07e-05	2.72e-05	3.19e-05	6.18e-05	O-phosphoserine phosphohydrolase OS=Marinobacter adhaerens (strain DSM 23420 / HP15) OX=225937 GN=HP15_2518 PE=3 SV=1	4.19e-05	4.88e-05	3.87e-05	3.37e-05	3.94e-05	4.03e-05	0.397	1.16
E4PP97	6	6	29.1914	O-succinylhomoserine sulfhydrylase OS=Marinobacter adhaerens (strain DSM 23420 / HP15) OX=225937 GN=metZ PE=3 SV=1	111139	152558	193839	141250	1.95774e+06	316643	246323	1.9786e+06	2.00889e+06	89473.6	134487	601188	412829	2.29019e+06	4787.62	536227	2.5175e+06	4.54487e+06	9.39e-05	8.4e-05	0.00015	8.35e-05	0.0002906	0.00026727	0.000139523	0.0003141	0.00028839	7.72e-05	0.0001	0.00075	0.0001976	0.0003041	0.00016363	0.000211194	0.0003707	0.00039886	O-succinylhomoserine sulfhydrylase OS=Marinobacter adhaerens (strain DSM 23420 / HP15) OX=225937 GN=metZ PE=3 SV=1	0.0001082	0.00021378	0.00024733	0.00034994	0.00022178	0.0003269	0.118	1.98
E4PI37	6	6	24.9104	Oligopeptidase A-like protein OS=Marinobacter adhaerens (strain DSM 23420 / HP15) OX=225937 GN=prlC PE=3 SV=1	539855	238717	1.27735e+06	746643	1.91038e+06	926666	591881	2.90558e+06	3.64252e+06	757392	473421	676035	955533	3.76454e+06	20185.6	807434	3.35254e+06	7.88978e+06	0.000456326	0.00013	0.00097	0.0004412	0.0002836	0.00078218	0.000335255	0.0004612	0.0005229	0.000653186	0.00036	0.00084	0.0004574	0.0004999	0.00068991	0.000318009	0.0004936	0.00069241	Oligopeptidase A-like protein OS=Marinobacter adhaerens (strain DSM 23420 / HP15) OX=225937 GN=prlC PE=3 SV=1	0.0005181	0.00050231	0.00043979	0.00055291	0.00054906	0.0005014	0.443	0.97
E4PIR8	4	4	29.3636	OmpA/MotB domain protein OS=Marinobacter adhaerens (strain DSM 23420 / HP15) OX=225937 GN=HP15_2555 PE=4 SV=1	372647	249009	358159	1.15865e+06	4.19997e+06	520001	4.95643e+06	7.86417e+06	8.48019e+06	132466	168544	458111	2.86677e+06	4.53841e+06	16335	2.79394e+06	7.91542e+06	1.22151e+07	0.00031499	0.00014	0.00027	0.0006846	0.0006235	0.00043892	0.00280743	0.0012483	0.00121737	0.000114241	0.00013	0.00057	0.0013723	0.0006026	0.0005583	0.0011004	0.0011655	0.001072	OmpA/MotB domain protein OS=Marinobacter adhaerens (strain DSM 23420 / HP15) OX=225937 GN=HP15_2555 PE=4 SV=1	0.000241	0.00058233	0.00175771	0.00069052	0.00084442	0.0011126	0.033	2.42
E4PQH1	2	2	8.99547	Ornithine carbamoyltransferase OS=Marinobacter adhaerens (strain DSM 23420 / HP15) OX=225937 GN=argF PE=3 SV=1	851250	205668	136838	89137.6	359011	101844	172290	484931	523149	250844	150584	152608	297267	548873	5060.78	532360	500517	1.13981e+06	0.000719542	0.00011	0.0001	5.27e-05	5.33e-05	8.6e-05	9.76e-05	7.7e-05	7.51e-05	0.000216332	0.00011	0.00019	0.0001423	7.29e-05	0.00017297	0.000209671	7.37e-05	0.00010003	Ornithine carbamoyltransferase OS=Marinobacter adhaerens (strain DSM 23420 / HP15) OX=225937 GN=argF PE=3 SV=1	0.0003121	6.4e-05	8.32e-05	0.00014882	0.00012938	0.0001278	0.179	0.2
E4PL20	7	7	24.5694	Orotate phosphoribosyltransferase OS=Marinobacter adhaerens (strain DSM 23420 / HP15) OX=225937 GN=pyrE PE=3 SV=1	1.57234e+06	227621	813167	1.58146e+06	3.42974e+06	273675	1.64662e+06	4.28343e+06	1.73154e+06	1.67652e+06	524923	258639	1.83377e+06	3.86789e+06	12186.9	1.3171e+06	4.68517e+06	4.17176e+06	0.00132906	0.00013	0.00062	0.0009344	0.0005091	0.000231	0.000932684	0.0006799	0.00024857	0.00144585	0.0004	0.00032	0.0008778	0.0005136	0.00041653	0.000518742	0.0006899	0.00036611	Orotate phosphoribosyltransferase OS=Marinobacter adhaerens (strain DSM 23420 / HP15) OX=225937 GN=pyrE PE=3 SV=1	0.0006899	0.00055819	0.0006204	0.00053225	0.00060265	0.0005249	0.33	0.81
E4PH03	5	5	24.6571	Outer membrane chaperone Skp (OmpH) OS=Marinobacter adhaerens (strain DSM 23420 / HP15) OX=225937 GN=HP15_1175 PE=3 SV=1	348595	697722	498717	404423	4.60236e+06	877148	284714	3.87586e+06	4.46325e+06	743757	739237	522013	979518	4.54374e+06	21694.9	809153	5.64041e+06	1.05058e+07	0.000294659	0.00038	0.00038	0.000239	0.0006832	0.00074038	0.000161268	0.0006152	0.00064072	0.000641426	0.00056	0.00065	0.0004689	0.0006033	0.00074149	0.000318686	0.0008305	0.00092199	Outer membrane chaperone Skp (OmpH) OS=Marinobacter adhaerens (strain DSM 23420 / HP15) OX=225937 GN=HP15_1175 PE=3 SV=1	0.0003521	0.00055418	0.00047241	0.00055945	0.00060457	0.0006904	0.13	1.57
E4PP95	2	2	6.13322	Outer-membrane lipoprotein carrier protein OS=Marinobacter adhaerens (strain DSM 23420 / HP15) OX=225937 GN=lolA PE=3 SV=1	91559.8	207706	251535	109871	273570	429106	36491.3	137554	193269	99880.4	199406	241.413	118777	211075	262.698	174457	274878	372993	7.74e-05	0.00011	0.00019	6.49e-05	4.06e-05	0.0003622	2.07e-05	2.18e-05	2.77e-05	8.61e-05	0.00015	3e-07	5.69e-05	2.8e-05	8.98e-06	6.87e-05	4.05e-05	3.27e-05	Outer-membrane lipoprotein carrier protein OS=Marinobacter adhaerens (strain DSM 23420 / HP15) OX=225937 GN=lolA PE=3 SV=1	0.0001274	0.00015591	2.34e-05	6.92e-05	3.13e-05	4.73e-05	0.368	1.22
E4PNC9	16	16	78.016	Oxidoreductase Fe-S binding subunit OS=Marinobacter adhaerens (strain DSM 23420 / HP15) OX=225937 GN=HP15_483 PE=4 SV=1	1.9751e+06	2.02917e+06	1.4331e+06	3.5269e+06	1.31255e+07	1.24192e+06	2.72562e+06	1.49489e+07	8.96609e+06	1.19358e+06	1.68377e+06	1.1322e+06	4.89357e+06	1.69925e+07	272173	4.9206e+06	1.30624e+07	2.43686e+07	0.0016695	0.00112	0.00108	0.0020839	0.0019484	0.00104828	0.00154385	0.0023729	0.00128713	0.00102936	0.00127	0.00141	0.0023426	0.0022563	0.00930242	0.00193798	0.0019233	0.00213859	Oxidoreductase Fe-S binding subunit OS=Marinobacter adhaerens (strain DSM 23420 / HP15) OX=225937 GN=HP15_483 PE=4 SV=1	0.0012905	0.00169354	0.00173464	0.00167548	0.00463377	0.002	0.124	1.31
E4PIR6	6	6	15.9193	Oxidoreductase, FAD-binding protein OS=Marinobacter adhaerens (strain DSM 23420 / HP15) OX=225937 GN=HP15_2553 PE=4 SV=1	375321	863171	146475	197787	975749	281747	238218	1.3022e+06	1.29936e+06	378638	196391	32466.9	411849	1.45626e+06	2104.03	407030	956752	2.98915e+06	0.00031725	0.00048	0.00011	0.0001169	0.0001448	0.00023782	0.000134932	0.0002067	0.00018653	0.000326543	0.00015	4.1e-05	0.0001972	0.0001934	7.19e-05	0.000160309	0.0001409	0.00026233	Oxidoreductase, FAD-binding protein OS=Marinobacter adhaerens (strain DSM 23420 / HP15) OX=225937 GN=HP15_2553 PE=4 SV=1	0.0003012	0.00016651	0.00017606	0.00012861	0.00015414	0.0001878	0.213	0.55
E4PHM4	2	2	7.36202	Oxidoreductase, short chain dehydrogenase/reductase family OS=Marinobacter adhaerens (strain DSM 23420 / HP15) OX=225937 GN=HP15_1225 PE=4 SV=1	11540.9	14260.5	21321.8	1161.68	21668.3	4560.05	0	60652.3	94404.2	2632.96	0	423.967	0	0	0	3013.28	5383.95	234731	9.76e-06	7.9e-06	1.6e-05	6.86e-07	3.22e-06	3.85e-06	0	9.63e-06	1.36e-05	2.27e-06	0	5.3e-07	0	0	0	1.19e-06	7.93e-07	2.06e-05	Oxidoreductase, short chain dehydrogenase/reductase family OS=Marinobacter adhaerens (strain DSM 23420 / HP15) OX=225937 GN=HP15_1225 PE=4 SV=1	1.13e-05	2.58e-06	7.73e-06	1.76e-07	0	7.53e-06	0.03	0.23
E4PL77	14	14	55.9211	Oxoglutarate dehydrogenase (succinyl-transferring) OS=Marinobacter adhaerens (strain DSM 23420 / HP15) OX=225937 GN=HP15_1521 PE=4 SV=1	409054	482753	521674	549168	6.25639e+06	608201	786941	6.76944e+06	1.08899e+07	604194	409612	1.00502e+06	653903	6.23416e+06	7804.51	1.43078e+06	7.72284e+06	1.39621e+07	0.000345763	0.00027	0.00039	0.0003245	0.0009287	0.00051337	0.000445741	0.0010746	0.0015633	0.000521065	0.00031	0.00126	0.000313	0.0008278	0.00026674	0.000563515	0.0011371	0.00122532	Oxoglutarate dehydrogenase (succinyl-transferring) OS=Marinobacter adhaerens (strain DSM 23420 / HP15) OX=225937 GN=HP15_1521 PE=4 SV=1	0.0003355	0.00058886	0.00102787	0.00062568	0.00046918	0.0009753	0.174	1.76
E4PIN0	6	6	19.3576	PAS sensor diguanylate cyclase/phosphodiesterase OS=Marinobacter adhaerens (strain DSM 23420 / HP15) OX=225937 GN=HP15_2517 PE=4 SV=1	119812	64326.7	221533	216317	1.05786e+06	278095	426665	1.19181e+06	1.60989e+06	191354	209726	238222	313115	1308856	27190.7	449302	1.26353e+06	2.06835e+06	0.000101275	3.5e-05	0.00017	0.0001278	0.000157	0.00023473	0.000241673	0.0001892	0.00023111	0.000165026	0.00016	0.0003	0.0001499	0.0001738	0.00092933	0.000176958	0.000186	0.00018152	PAS sensor diguanylate cyclase/phosphodiesterase OS=Marinobacter adhaerens (strain DSM 23420 / HP15) OX=225937 GN=HP15_2517 PE=4 SV=1	0.0001014	0.00017319	0.00022066	0.00020185	0.00041767	0.0001815	0.061	1.71
E4PNS7	2	2	8.7782	Peptide ABC transporter, periplasmic peptide-binding protein OS=Marinobacter adhaerens (strain DSM 23420 / HP15) OX=225937 GN=HP15_1807 PE=4 SV=1	193436	380971	102340	242428	859540	263998	177043	1.5147e+06	1.13905e+06	215565	592900	164692	314418	1.13706e+06	65.0902	465574	1.05595e+06	1.82685e+06	0.000163507	0.00021	7.7e-05	0.0001432	0.0001276	0.00022284	0.000100281	0.0002404	0.00016352	0.000185906	0.00045	0.00021	0.0001505	0.000151	2.22e-06	0.000183367	0.0001555	0.00016032	Peptide ABC transporter, periplasmic peptide-binding protein OS=Marinobacter adhaerens (strain DSM 23420 / HP15) OX=225937 GN=HP15_1807 PE=4 SV=1	0.0001503	0.00016456	0.00016808	0.00026779	0.00010124	0.0001664	0.426	1.1
E4PQI8	4	4	16.0812	Peptide chain release factor 2 OS=Marinobacter adhaerens (strain DSM 23420 / HP15) OX=225937 GN=prfB PE=3 SV=1	33030.2	17734.3	129785	71985	1.17842e+06	108628	162284	1.30125e+06	1.42288e+06	55775.1	63610.8	128924	115098	1.22892e+06	371.241	182763	1.63707e+06	2.56469e+06	2.79e-05	9.8e-06	9.8e-05	4.25e-05	0.0001749	9.17e-05	9.19e-05	0.0002066	0.00020426	4.81e-05	4.8e-05	0.00016	5.51e-05	0.0001632	1.27e-05	7.2e-05	0.000241	0.00022508	Peptide chain release factor 2 OS=Marinobacter adhaerens (strain DSM 23420 / HP15) OX=225937 GN=prfB PE=3 SV=1	4.53e-05	0.00010305	0.00016758	8.8e-05	7.7e-05	0.0001794	0.199	2.28
E4PNI7	4	4	18.2262	Peptide chain release factor 3 OS=Marinobacter adhaerens (strain DSM 23420 / HP15) OX=225937 GN=prfC PE=3 SV=1	107149	485207	107217	180967	2.05154e+06	107837	1.05722e+06	2.04359e+06	1.85552e+06	164395	244306	114557	361138	1.75697e+06	1333.44	569685	1.25389e+06	3.9957e+06	9.06e-05	0.00027	8.1e-05	0.0001069	0.0003045	9.1e-05	0.000598832	0.0003244	0.00026637	0.000141777	0.00018	0.00014	0.0001729	0.0002333	4.56e-05	0.000224371	0.0001846	0.00035066	Peptide chain release factor 3 OS=Marinobacter adhaerens (strain DSM 23420 / HP15) OX=225937 GN=prfC PE=3 SV=1	0.0001463	0.0001675	0.00039653	0.00016674	0.00015058	0.0002532	0.062	1.14
E4PI22	2	2	7.62464	Peptide deformylase OS=Marinobacter adhaerens (strain DSM 23420 / HP15) OX=225937 GN=def PE=3 SV=1	6522.68	33235.9	38416.4	58.8943	216553	41852.5	6606.08	490301	246610	1674.67	40407.6	157870	32156.9	226572	17508.4	31623.4	262030	839926	5.51e-06	1.8e-05	2.9e-05	3.48e-08	3.22e-05	3.53e-05	3.74e-06	7.78e-05	3.54e-05	1.44e-06	3e-05	0.0002	1.54e-05	3.01e-05	0.00059841	1.25e-05	3.86e-05	7.37e-05	Peptide deformylase OS=Marinobacter adhaerens (strain DSM 23420 / HP15) OX=225937 GN=def PE=3 SV=1	1.76e-05	2.25e-05	3.9e-05	8.1e-05	0.00021463	4.16e-05	0.239	1.28
E4PQS8	7	7	32.5876	Peptidoglycan-associated protein OS=Marinobacter adhaerens (strain DSM 23420 / HP15) OX=225937 GN=pal PE=3 SV=1	706023	2.06167e+06	709516	1.44638e+06	7.42238e+06	843320	1.98839e+06	1.10101e+07	1.00367e+07	1.21565e+06	657994	628750	3.14646e+06	4.80242e+06	11849.9	2.88505e+06	1.31992e+07	2.19097e+07	0.000596785	0.00114	0.00054	0.0008546	0.0011018	0.00071183	0.00112627	0.0017477	0.00144081	0.00104839	0.0005	0.00079	0.0015062	0.0006377	0.00040501	0.00113628	0.0019435	0.0019228	Peptidoglycan-associated protein OS=Marinobacter adhaerens (strain DSM 23420 / HP15) OX=225937 GN=pal PE=3 SV=1	0.0007564	0.00088942	0.00143826	0.00092923	0.00084964	0.0016675	0.132	1.18
E4PNM8	3	3	30.5997	Peptidyl-prolyl cis-trans isomerase OS=Marinobacter adhaerens (strain DSM 23420 / HP15) OX=225937 GN=HP15_1758 PE=3 SV=1	1.15777e+08	5.12459e+06	4.14589e+06	7.69381e+07	1.68864e+07	4.58532e+06	3.31851e+07	3.10082e+07	4.75278e+07	4.41105e+06	3.92963e+06	5.98053e+06	7.38663e+06	4.10594e+07	181966	8.70948e+06	3.1901e+07	7.65185e+07	0.0978636	0.00282	0.00314	0.0454602	0.0025067	0.00387038	0.0187968	0.0049222	0.00682285	0.00380415	0.00296	0.00747	0.003536	0.0054519	0.0062193	0.00343024	0.0046971	0.00671528	Peptidyl-prolyl cis-trans isomerase OS=Marinobacter adhaerens (strain DSM 23420 / HP15) OX=225937 GN=HP15_1758 PE=3 SV=1	0.0346078	0.0172791	0.0101806	0.00465612	0.00506909	0.0049476	0.214	0.5
E4PK56	2	2	9.66587	Peptidyl-prolyl cis-trans isomerase OS=Marinobacter adhaerens (strain DSM 23420 / HP15) OX=225937 GN=HP15_223 PE=3 SV=1	59022.2	32075.5	108748	42724.6	71984	60277.1	55557.7	169182	209993	64604.6	138345	72264.9	34104.7	112797	1014.47	12408	306342	354199	4.99e-05	1.8e-05	8.2e-05	2.52e-05	1.07e-05	5.09e-05	3.15e-05	2.69e-05	3.01e-05	5.57e-05	0.0001	9e-05	1.63e-05	1.5e-05	3.47e-05	4.89e-06	4.51e-05	3.11e-05	Peptidyl-prolyl cis-trans isomerase OS=Marinobacter adhaerens (strain DSM 23420 / HP15) OX=225937 GN=HP15_223 PE=3 SV=1	5e-05	2.89e-05	2.95e-05	7.03e-05	2.2e-05	2.7e-05	0.051	0.58
E4PF75	3	3	11.2205	Peptidyl-prolyl cis-trans isomerase OS=Marinobacter adhaerens (strain DSM 23420 / HP15) OX=225937 GN=ppiB PE=3 SV=1	375030	174961	236657	235696	1.14221e+06	124721	139562	962945	1.1702e+06	67685.6	117268	50917.7	231306	1.25252e+06	1862.47	389632	679845	2.58759e+06	0.000317004	9.6e-05	0.00018	0.0001393	0.0001696	0.00010527	7.91e-05	0.0001529	0.00016799	5.84e-05	8.8e-05	6.4e-05	0.0001107	0.0001663	6.37e-05	0.000153457	0.0001001	0.00022709	Peptidyl-prolyl cis-trans isomerase OS=Marinobacter adhaerens (strain DSM 23420 / HP15) OX=225937 GN=ppiB PE=3 SV=1	0.0001975	0.00013803	0.0001333	8.76e-05	0.00011357	0.0001602	0.25	0.7
E4PQ67	3	3	9.59709	Peripla_BP_6 domain-containing protein OS=Marinobacter adhaerens (strain DSM 23420 / HP15) OX=225937 GN=HP15_3168 PE=4 SV=1	28975.3	60042.5	46235.4	31439.9	66693	31937.3	12338.6	78269.6	77189.8	18729.3	61527.7	12320.4	34204.1	138632	2310.62	31992.2	84986.9	604688	2.45e-05	3.3e-05	3.5e-05	1.86e-05	9.9e-06	2.7e-05	6.99e-06	1.24e-05	1.11e-05	1.62e-05	4.6e-05	1.5e-05	1.64e-05	1.84e-05	7.9e-05	1.26e-05	1.25e-05	5.31e-05	Peripla_BP_6 domain-containing protein OS=Marinobacter adhaerens (strain DSM 23420 / HP15) OX=225937 GN=HP15_3168 PE=4 SV=1	3.09e-05	1.85e-05	1.02e-05	2.61e-05	3.79e-05	2.61e-05	0.075	0.6
E4PHN0	6	6	23.373	Periplasmic tail-specific proteinase OS=Marinobacter adhaerens (strain DSM 23420 / HP15) OX=225937 GN=HP15_1231 PE=3 SV=1	133904	371535	497506	246473	1.33031e+06	368217	148613	553333	1.29065e+06	246029	104957	108304	230427	852142	12039.5	133126	474235	2.25653e+06	0.000113186	0.0002	0.00038	0.0001456	0.0001975	0.00031081	8.42e-05	8.78e-05	0.00018528	0.000212179	7.9e-05	0.00014	0.0001103	0.0001131	0.00041149	5.24e-05	6.98e-05	0.00019803	Periplasmic tail-specific proteinase OS=Marinobacter adhaerens (strain DSM 23420 / HP15) OX=225937 GN=HP15_1231 PE=3 SV=1	0.0002314	0.00021797	0.0001191	0.00010824	0.00021165	0.0001068	0.342	0.94
E4PLG4	3	3	13.74	Peroxiredoxin, organic hydroperoxide resistance-related protein OS=Marinobacter adhaerens (strain DSM 23420 / HP15) OX=225937 GN=HP15_2791 PE=3 SV=1	136657	282856	845406	2.052e+06	3.56938e+06	965124	1.96407e+06	3.14782e+06	8.06949e+06	148238	304705	210566	2.51788e+06	2.54271e+06	14886.7	2.40155e+06	3.37702e+06	3.29525e+06	0.000115513	0.00016	0.00064	0.0012125	0.0005299	0.00081464	0.00111249	0.0004997	0.00115842	0.000127843	0.00023	0.00026	0.0012053	0.0003376	0.0005088	0.000945854	0.0004972	0.00028919	Peroxiredoxin, organic hydroperoxide resistance-related protein OS=Marinobacter adhaerens (strain DSM 23420 / HP15) OX=225937 GN=HP15_2791 PE=3 SV=1	0.0003037	0.00085232	0.00092353	0.00056603	0.00068392	0.0005774	0.095	2.81
E4PKI2	3	3	12.6454	Phenylacetic acid degradation protein PaaD OS=Marinobacter adhaerens (strain DSM 23420 / HP15) OX=225937 GN=HP15_2694 PE=4 SV=1	199217	503539	429819	214127	931328	354148	201001	626728	1.45297e+06	454304	432595	516989	206213	1.05811e+06	11442.4	356911	860300	2.73274e+06	0.000168393	0.00028	0.00033	0.0001265	0.0001383	0.00029893	0.000113852	9.95e-05	0.00020858	0.000391798	0.00033	0.00065	9.87e-05	0.0001405	0.00039108	0.00014057	0.0001267	0.00023983	Phenylacetic acid degradation protein PaaD OS=Marinobacter adhaerens (strain DSM 23420 / HP15) OX=225937 GN=HP15_2694 PE=4 SV=1	0.000257	0.0001879	0.00014064	0.00035687	0.0002101	0.000169	0.095	0.73
E4PG97	7	7	23.2609	Phenylalanine--tRNA ligase alpha subunit OS=Marinobacter adhaerens (strain DSM 23420 / HP15) OX=225937 GN=pheS PE=3 SV=1	303586	278629	498155	473334	2.69461e+06	401841	612405	2.83156e+06	2.34049e+06	279838	225298	398963	756039	2.8984e+06	13673.4	825347	2.66746e+06	4.69399e+06	0.000256614	0.00015	0.00038	0.0002797	0.0004	0.00033919	0.00034688	0.0004495	0.00033599	0.000241336	0.00017	0.0005	0.0003619	0.0003849	0.00046733	0.000325064	0.0003928	0.00041195	Phenylalanine--tRNA ligase alpha subunit OS=Marinobacter adhaerens (strain DSM 23420 / HP15) OX=225937 GN=pheS PE=3 SV=1	0.0002623	0.00033962	0.00037745	0.00034336	0.0004047	0.0003766	0.233	1.29
E4PG98	11	11	47.0821	Phenylalanine--tRNA ligase beta subunit OS=Marinobacter adhaerens (strain DSM 23420 / HP15) OX=225937 GN=pheT PE=3 SV=1	614341	612628	949930	513590	4.84736e+06	800421	457659	6.2211e+06	6.27287e+06	498900	844770	483126	828804	5.04934e+06	99959.5	737744	5.06607e+06	1.01153e+07	0.000519288	0.00034	0.00072	0.0003035	0.0007196	0.00067562	0.000259228	0.0009875	0.0009005	0.000430259	0.00064	0.0006	0.0003968	0.0006705	0.00341645	0.000290562	0.0007459	0.00088772	Phenylalanine--tRNA ligase beta subunit OS=Marinobacter adhaerens (strain DSM 23420 / HP15) OX=225937 GN=pheT PE=3 SV=1	0.0005252	0.00056622	0.00071575	0.00054575	0.00149455	0.0006414	0.419	1.08
E4PRQ6	5	5	25.6322	Phosphate ABC transporter periplasmic binding protein OS=Marinobacter adhaerens (strain DSM 23420 / HP15) OX=225937 GN=HP15_3389 PE=4 SV=1	422129	223527	660474	949297	2.66105e+06	795228	945716	3.87939e+06	3.79346e+06	360311	235309	84612.6	1.61767e+06	2.74175e+06	2445.26	3.85505e+06	1.21329e+07	7.27279e+06	0.000356816	0.00012	0.0005	0.0005609	0.000395	0.00067124	0.000535675	0.0006158	0.00054457	0.000310737	0.00018	0.00011	0.0007744	0.0003641	8.36e-05	0.00151832	0.0017865	0.00063826	Phosphate ABC transporter periplasmic binding protein OS=Marinobacter adhaerens (strain DSM 23420 / HP15) OX=225937 GN=HP15_3389 PE=4 SV=1	0.0003266	0.00054239	0.00056535	0.00035251	0.00040734	0.0013143	0.009	1.66
E4PP91	12	12	57.0008	Phospho-2-dehydro-3-deoxyheptonate aldolase OS=Marinobacter adhaerens (strain DSM 23420 / HP15) OX=225937 GN=HP15_1814 PE=3 SV=1	2.81657e+06	3.44739e+06	4.32803e+06	1.82129e+06	9.79759e+06	4.03593e+06	1.7353e+06	1.02238e+07	1.29891e+07	2.7009e+06	3.73073e+06	3.50053e+06	3.46296e+06	1.30061e+07	36034.8	4.97743e+06	1.03509e+07	2.44379e+07	0.00238078	0.0019	0.00327	0.0010761	0.0014544	0.00340665	0.000982914	0.0016229	0.00186466	0.0023293	0.00281	0.00437	0.0016577	0.001727	0.00123161	0.00196037	0.0015241	0.00214468	Phospho-2-dehydro-3-deoxyheptonate aldolase OS=Marinobacter adhaerens (strain DSM 23420 / HP15) OX=225937 GN=HP15_1814 PE=3 SV=1	0.0025181	0.00197906	0.00149016	0.00294769	0.00153877	0.0018764	0.163	0.79
E4PQW3	3	3	7.41623	Phospho-2-dehydro-3-deoxyheptonate aldolase OS=Marinobacter adhaerens (strain DSM 23420 / HP15) OX=225937 GN=HP15_3256 PE=3 SV=1	56470.6	63175.7	157990	50099.1	62434.3	250108	177826	115836	1.04951e+06	117215	58136.5	137387	192974	313313	5329.32	160185	112630	271824	4.77e-05	3.5e-05	0.00012	2.96e-05	9.27e-06	0.00021111	0.000100725	1.84e-05	0.00015066	0.000101088	4.4e-05	0.00017	9.24e-05	4.16e-05	0.00018215	6.31e-05	1.66e-05	2.39e-05	Phospho-2-dehydro-3-deoxyheptonate aldolase OS=Marinobacter adhaerens (strain DSM 23420 / HP15) OX=225937 GN=HP15_3256 PE=3 SV=1	6.74e-05	8.33e-05	8.99e-05	0.0001026	0.00010538	3.45e-05	0.357	1.24
E4PFZ8	20	20	90.7948	Phosphoenolpyruvate carboxykinase (ATP) OS=Marinobacter adhaerens (strain DSM 23420 / HP15) OX=225937 GN=pckA PE=3 SV=1	3.1767e+06	4.92718e+06	4.19223e+06	6.16764e+06	3.08075e+07	4.35264e+06	4.69396e+06	2.90477e+07	3.3562e+07	3.72646e+06	3.57413e+06	2.70749e+06	7.91646e+06	4.02101e+07	111920	9.82549e+06	3.03415e+07	6.47405e+07	0.00268519	0.00271	0.00317	0.0036443	0.0045732	0.00367398	0.00265877	0.0046109	0.00481799	0.00321375	0.0027	0.00338	0.0037897	0.0053392	0.00382522	0.00386978	0.0044675	0.00568164	Phosphoenolpyruvate carboxykinase (ATP) OS=Marinobacter adhaerens (strain DSM 23420 / HP15) OX=225937 GN=pckA PE=3 SV=1	0.0028571	0.00396381	0.00402923	0.00328884	0.00431801	0.004673	0.054	1.39
E4PFS3	17	17	79.7103	Phosphoenolpyruvate synthase OS=Marinobacter adhaerens (strain DSM 23420 / HP15) OX=225937 GN=ppsA PE=3 SV=1	2.89551e+06	3.90366e+06	3.45657e+06	5.06859e+06	1.75977e+07	2.30906e+06	5.96197e+06	1.80416e+07	2.26163e+07	3.27016e+06	5.40208e+06	2.17435e+06	6.2573e+06	2.03155e+07	117153	7.65749e+06	2.01074e+07	3.11708e+07	0.00244751	0.00215	0.00262	0.0029949	0.0026123	0.00194904	0.003377	0.0028639	0.00324668	0.00282023	0.00407	0.00272	0.0029954	0.0026975	0.00400409	0.00301591	0.0029606	0.00273556	Phosphoenolpyruvate synthase OS=Marinobacter adhaerens (strain DSM 23420 / HP15) OX=225937 GN=ppsA PE=3 SV=1	0.0024044	0.00251873	0.00316251	0.00326175	0.00323234	0.002904	0.399	1.05
E4PF58	19	19	121.98	Phosphogluconate dehydratase OS=Marinobacter adhaerens (strain DSM 23420 / HP15) OX=225937 GN=edd PE=3 SV=1	4.46052e+06	1.06186e+07	4.50147e+06	1.05246e+07	8.36899e+07	4.3384e+06	9.78107e+06	5.9902e+07	8.40837e+07	8.00403e+06	6.97927e+06	4.93324e+06	1.82305e+07	9.3085e+07	151167	1.99931e+07	7.63094e+07	174977275	0.00377038	0.00585	0.00341	0.0062187	0.0124233	0.00366196	0.00554022	0.0095087	0.0120706	0.00690279	0.00526	0.00616	0.0087271	0.01236	0.00516664	0.00787431	0.0112359	0.015356	Phosphogluconate dehydratase OS=Marinobacter adhaerens (strain DSM 23420 / HP15) OX=225937 GN=edd PE=3 SV=1	0.0043418	0.00743465	0.00903984	0.00671726	0.00875123	0.0114888	0.118	1.71
E4PMG3	6	6	27.2316	Phosphoglycerate kinase OS=Marinobacter adhaerens (strain DSM 23420 / HP15) OX=225937 GN=pgk PE=3 SV=1	437828	990369	255970	308073	3.7908e+06	191469	345699	3.67688e+06	4.11203e+06	570593	442292	824098	713234	3.55842e+06	91621.6	601249	4.45234e+06	7.81912e+06	0.000370086	0.00055	0.00019	0.000182	0.0005627	0.00016162	0.000195812	0.0005837	0.0005903	0.000492088	0.00033	0.00103	0.0003414	0.0004725	0.00313147	0.000236803	0.0006556	0.00068621	Phosphoglycerate kinase OS=Marinobacter adhaerens (strain DSM 23420 / HP15) OX=225937 GN=pgk PE=3 SV=1	0.0003698	0.00030212	0.00045659	0.00056805	0.00131513	0.0005262	0.194	0.82
E4PMT9	12	12	56.9049	Phosphomethylpyrimidine synthase OS=Marinobacter adhaerens (strain DSM 23420 / HP15) OX=225937 GN=thiC PE=3 SV=1	1.5197e+06	5.87469e+06	1.30334e+06	1.35056e+06	5.43404e+06	1.18542e+06	6.15142e+07	4.88054e+07	2.13135e+07	2.69024e+06	1.6349e+06	667062	4.96187e+06	1.91258e+07	147353	3.17962e+07	4.44475e+07	2.65678e+07	0.00128457	0.00324	0.00099	0.000798	0.0008067	0.00100059	0.034843	0.0077472	0.00305966	0.0023201	0.00123	0.00083	0.0023753	0.0025396	0.00503626	0.012523	0.0065445	0.00233159	Phosphomethylpyrimidine synthase OS=Marinobacter adhaerens (strain DSM 23420 / HP15) OX=225937 GN=thiC PE=3 SV=1	0.0018355	0.00086841	0.0152166	0.00148048	0.00331703	0.007133	0.162	0.47
E4PN43	4	4	16.2107	Phosphonate ABC transporter, periplasmic phosphonate-binding protein OS=Marinobacter adhaerens (strain DSM 23420 / HP15) OX=225937 GN=HP15_1728 PE=3 SV=1	222251	504892	246972	265146	1.02117e+06	357481	214767	902935	2.82311e+06	378390	302666	252484	439722	1.27101e+06	132526	425109	993498	2.36271e+06	0.000187863	0.00028	0.00019	0.0001567	0.0001516	0.00030174	0.000121649	0.0001433	0.00040527	0.000326329	0.00023	0.00032	0.0002105	0.0001688	0.00452951	0.00016743	0.0001463	0.00020735	Phosphonate ABC transporter, periplasmic phosphonate-binding protein OS=Marinobacter adhaerens (strain DSM 23420 / HP15) OX=225937 GN=HP15_1728 PE=3 SV=1	0.0002176	0.00020333	0.00022342	0.00025136	0.00163626	0.0001737	0.429	0.93
E4PQ94	3	3	11.5553	Phosphoribosyl-ATP pyrophosphatase OS=Marinobacter adhaerens (strain DSM 23420 / HP15) OX=225937 GN=hisE PE=3 SV=1	6696.99	11138.2	45450.5	18835	554565	197116	75930.3	605851	841817	22043.6	31243.7	1468.78	137967	705904	157.945	225715	609488	1.20284e+06	5.66e-06	6.1e-06	3.4e-05	1.11e-05	8.23e-05	0.00016638	4.3e-05	9.62e-05	0.00012085	1.9e-05	2.4e-05	1.8e-06	6.61e-05	9.37e-05	5.4e-06	8.89e-05	8.97e-05	0.00010556	Phosphoribosyl-ATP pyrophosphatase OS=Marinobacter adhaerens (strain DSM 23420 / HP15) OX=225937 GN=hisE PE=3 SV=1	1.54e-05	8.66e-05	8.67e-05	3.05e-05	5.51e-05	9.47e-05	0.096	5.63
E4PQC7	8	8	48.0633	Phosphoribosylamine--glycine ligase OS=Marinobacter adhaerens (strain DSM 23420 / HP15) OX=225937 GN=purD PE=3 SV=1	1.5349e+06	2.83823e+06	2.03313e+06	2.88236e+06	8.74472e+06	2.13016e+06	5.01631e+06	1.03172e+07	7.69215e+06	1.68977e+06	2.77714e+06	1.09248e+06	3.62872e+06	1.30114e+07	69240.6	4.58325e+06	1.36285e+07	1.88226e+07	0.00129742	0.00156	0.00154	0.0017031	0.0012981	0.00179802	0.00284135	0.0016377	0.00110425	0.00145728	0.00209	0.00136	0.0017371	0.0017277	0.00236653	0.00180512	0.0020067	0.00165188	Phosphoribosylamine--glycine ligase OS=Marinobacter adhaerens (strain DSM 23420 / HP15) OX=225937 GN=purD PE=3 SV=1	0.0014664	0.00159974	0.0018611	0.00173201	0.00194376	0.0018212	0.29	1.09
E4PQR9	4	4	16.0662	Phosphoribosylaminoimidazole-succinocarboxamide synthase OS=Marinobacter adhaerens (strain DSM 23420 / HP15) OX=225937 GN=purC PE=3 SV=1	105132	303302	862913	1.52073e+06	3.47198e+06	1.34288e+06	4.06343e+06	7.65826e+06	2.36785e+06	128247	213019	1.8352e+06	2.72631e+06	6.05304e+06	65232.7	4.16843e+06	4.80577e+06	2.72711e+06	8.89e-05	0.00017	0.00065	0.0008986	0.0005154	0.0011335	0.00230162	0.0012157	0.00033992	0.000110602	0.00016	0.00229	0.0013051	0.0008037	0.00222954	0.00164174	0.0007076	0.00023933	Phosphoribosylaminoimidazole-succinocarboxamide synthase OS=Marinobacter adhaerens (strain DSM 23420 / HP15) OX=225937 GN=purC PE=3 SV=1	0.0003029	0.00084915	0.00128573	0.00125251	0.00144613	0.0008629	0.029	2.8
E4PII8	6	6	24.2277	Phosphoribosylformylglycinamidine cyclo-ligase OS=Marinobacter adhaerens (strain DSM 23420 / HP15) OX=225937 GN=purM PE=3 SV=1	113160	106502	83277.4	144115	2.36253e+06	63916.4	384439	3.41201e+06	2.94953e+06	70567.5	78857.5	204448	398507	2.53725e+06	911.281	523220	2.33766e+06	4.85843e+06	9.57e-05	5.9e-05	6.3e-05	8.52e-05	0.0003507	5.4e-05	0.000217755	0.0005416	0.00042342	6.09e-05	5.9e-05	0.00026	0.0001908	0.0003369	3.11e-05	0.000206071	0.0003442	0.00042638	Phosphoribosylformylglycinamidine cyclo-ligase OS=Marinobacter adhaerens (strain DSM 23420 / HP15) OX=225937 GN=purM PE=3 SV=1	7.24e-05	0.00016327	0.00039426	0.00016852	0.00018627	0.0003255	0.231	2.25
E4PHN8	11	11	46.483	Phosphoribosylformylglycinamidine synthase OS=Marinobacter adhaerens (strain DSM 23420 / HP15) OX=225937 GN=purL PE=3 SV=1	295204	385831	812088	1.25127e+06	5.28574e+06	815249	2.14783e+06	6.68503e+06	5.50726e+06	337236	419030	1.68007e+06	3.52821e+06	7.32438e+06	15852.7	3.47236e+06	5.87341e+06	9.2241e+06	0.000249529	0.00021	0.00061	0.0007393	0.0007846	0.00068814	0.00121658	0.0010612	0.00079059	0.000290837	0.00032	0.0021	0.001689	0.0009725	0.00054182	0.00136759	0.0008648	0.00080951	Phosphoribosylformylglycinamidine synthase OS=Marinobacter adhaerens (strain DSM 23420 / HP15) OX=225937 GN=purL PE=3 SV=1	0.0003588	0.00073737	0.00102278	0.00136769	0.00106778	0.001014	0.067	2.05
E4PII7	2	2	5.98631	Phosphoribosylglycinamide formyltransferase OS=Marinobacter adhaerens (strain DSM 23420 / HP15) OX=225937 GN=purN PE=3 SV=1	0	1093.18	0	0	64488.9	0	2063.96	43921.9	39232.2	0	0	2341.85	2885.73	57333.6	0	4424.78	33475.8	149663	0	6e-07	0	0	9.57e-06	0	1.17e-06	6.97e-06	5.63e-06	0	0	2.9e-06	1.38e-06	7.61e-06	0	1.74e-06	4.93e-06	1.31e-05	Phosphoribosylglycinamide formyltransferase OS=Marinobacter adhaerens (strain DSM 23420 / HP15) OX=225937 GN=purN PE=3 SV=1	2.01e-07	3.19e-06	4.59e-06	1.44e-06	3e-06	6.6e-06	0.211	15.9
E4PFS5	7	7	31.3535	Pitrilysin metallopeptidase 1 OS=Marinobacter adhaerens (strain DSM 23420 / HP15) OX=225937 GN=HP15_2231 PE=3 SV=1	2.99423e+07	8.82619e+07	4.49537e+07	1.48659e+07	1.80178e+07	4.28114e+07	3.46675e+06	1.46281e+06	4.11518e+06	4.21871e+07	7.37081e+07	9.92117e+06	2.70353e+06	1.98749e+06	183400	3.92853e+06	2.00708e+06	3.00797e+06	0.0253096	0.04862	0.03401	0.0087837	0.0026746	0.0361363	0.00196365	0.0002322	0.00059075	0.0363827	0.05559	0.01239	0.0012942	0.0002639	0.00626829	0.00154726	0.0002955	0.00026398	Pitrilysin metallopeptidase 1 OS=Marinobacter adhaerens (strain DSM 23420 / HP15) OX=225937 GN=HP15_2231 PE=3 SV=1	0.0359798	0.0158649	0.00092887	0.0230928	0.00260879	0.0007023	0.144	0.44
E4PNZ7	25	24	177.128	Polyribonucleotide nucleotidyltransferase OS=Marinobacter adhaerens (strain DSM 23420 / HP15) OX=225937 GN=pnp PE=3 SV=1	1.46931e+07	8.2564e+06	6.78941e+06	1.31309e+07	7.68299e+07	8.8712e+06	1.43433e+07	8.58097e+07	9.76407e+07	1.13e+07	6.65375e+06	1.03333e+07	1.9797e+07	9.39742e+07	237891	2.5987e+07	1.01093e+08	1.82676e+08	0.0124197	0.00455	0.00514	0.0077586	0.011405	0.00748801	0.00812436	0.0136212	0.0140168	0.00974527	0.00502	0.0129	0.0094769	0.012478	0.00813071	0.010235	0.0148851	0.0160317	Polyribonucleotide nucleotidyltransferase OS=Marinobacter adhaerens (strain DSM 23420 / HP15) OX=225937 GN=pnp PE=3 SV=1	0.0073682	0.00888387	0.0119208	0.00913322	0.0100286	0.0137173	0.348	1.21
E4PN90	9	9	66.3674	Porin, LamB type OS=Marinobacter adhaerens (strain DSM 23420 / HP15) OX=225937 GN=HP15_2959 PE=3 SV=1	5.47899e+06	7.53974e+06	5.45935e+06	2.10974e+07	1.50656e+08	4.85002e+06	1.95898e+07	1.9276e+08	1.76332e+08	5.22185e+06	6.01421e+06	5.13104e+06	2.25199e+07	2.65933e+08	225491	3.50795e+07	3.0518e+08	3.89977e+08	0.00463126	0.00415	0.00413	0.0124658	0.0223641	0.00409381	0.0110961	0.0305981	0.0253133	0.00450339	0.00454	0.00641	0.0107804	0.0353111	0.00770689	0.0138161	0.0449352	0.0342245	Porin, LamB type OS=Marinobacter adhaerens (strain DSM 23420 / HP15) OX=225937 GN=HP15_2959 PE=3 SV=1	0.004305	0.0129746	0.0223358	0.00724141	0.0179328	0.0309919	0.121	3.01
E4PK73	3	3	12.7971	Porphobilinogen deaminase OS=Marinobacter adhaerens (strain DSM 23420 / HP15) OX=225937 GN=hemC PE=3 SV=1	125530	33739.2	103964	36474.5	699917	70826.5	90134.3	1.00484e+06	1.35286e+06	167421	40563.3	94321.9	102365	1.35868e+06	162.027	153346	832399	2.54923e+06	0.000106108	1.9e-05	7.9e-05	2.16e-05	0.0001039	5.98e-05	5.11e-05	0.0001595	0.00019421	0.000144386	3.1e-05	0.00012	4.9e-05	0.0001804	5.54e-06	6.04e-05	0.0001226	0.00022372	Porphobilinogen deaminase OS=Marinobacter adhaerens (strain DSM 23420 / HP15) OX=225937 GN=hemC PE=3 SV=1	6.78e-05	6.17e-05	0.00013492	6.58e-05	7.83e-05	0.0001356	0.457	0.91
E4PJM9	3	3	14.7261	PpiC-type peptidyl-prolyl cis-trans isomerase OS=Marinobacter adhaerens (strain DSM 23420 / HP15) OX=225937 GN=HP15_2629 PE=4 SV=1	196743	582828	610149	376296	2.20462e+06	397296	245642	573562	4.27599e+06	191363	560385	1.18368e+06	794021	2.81463e+06	4643.88	1.13968e+06	1.47483e+06	7.50617e+06	0.000166302	0.00032	0.00046	0.0002223	0.0003273	0.00033535	0.000139137	9.11e-05	0.00061384	0.000165034	0.00042	0.00148	0.0003801	0.0003737	0.00015872	0.000448863	0.0002172	0.00065874	PpiC-type peptidyl-prolyl cis-trans isomerase OS=Marinobacter adhaerens (strain DSM 23420 / HP15) OX=225937 GN=HP15_2629 PE=4 SV=1	0.0003163	0.00029498	0.00028134	0.00076031	0.00030418	0.0004416	0.366	0.93
E4PPL4	2	2	7.00435	Probable malate:quinone oxidoreductase OS=Marinobacter adhaerens (strain DSM 23420 / HP15) OX=225937 GN=mqo PE=3 SV=1	45414.2	170614	9767.21	41902.3	200486	0.17543	48444	329738	426158	34582.6	17271.6	384.658	71354.3	218743	59.6479	43599.7	471596	641795	3.84e-05	9.4e-05	7.4e-06	2.48e-05	2.98e-05	1.48e-10	2.74e-05	5.23e-05	6.12e-05	2.98e-05	1.3e-05	4.8e-07	3.42e-05	2.91e-05	2.04e-06	1.72e-05	6.94e-05	5.63e-05	Probable malate:quinone oxidoreductase OS=Marinobacter adhaerens (strain DSM 23420 / HP15) OX=225937 GN=mqo PE=3 SV=1	4.66e-05	1.82e-05	4.7e-05	1.59e-05	2.17e-05	4.76e-05	0.128	0.39
E4PEV8	4	4	11.3986	Probable transcriptional regulatory protein HP15_899 OS=Marinobacter adhaerens (strain DSM 23420 / HP15) OX=225937 GN=yeeN PE=3 SV=1	761646	645962	101722	420250	858889	112780	186479	862550	808172	379990	669628	554614	535084	1.73862e+06	4587.92	430898	774121	1.54887e+06	0.000643802	0.00036	7.7e-05	0.0002483	0.0001275	9.52e-05	0.000105626	0.0001369	0.00011602	0.000327708	0.00051	0.00069	0.0002561	0.0002309	0.00015681	0.00016971	0.000114	0.00013593	Probable transcriptional regulatory protein HP15_899 OS=Marinobacter adhaerens (strain DSM 23420 / HP15) OX=225937 GN=yeeN PE=3 SV=1	0.0003589	0.000157	0.00011952	0.0004846	0.0002146	0.0001399	0.117	0.44
E4PRB3	9	9	39.7015	Proline--tRNA ligase OS=Marinobacter adhaerens (strain DSM 23420 / HP15) OX=225937 GN=proS PE=3 SV=1	620249	775528	1.36181e+06	750335	3.48249e+06	2.18419e+06	492834	3.81749e+06	5.64436e+06	2.38383e+06	1.58528e+06	1.19603e+06	822429	4.90197e+06	12478.7	1.34121e+06	4.48736e+06	1.06064e+07	0.000524282	0.00043	0.00103	0.0004433	0.000517	0.00184363	0.000279152	0.000606	0.00081028	0.00205585	0.0012	0.00149	0.0003937	0.0006509	0.0004265	0.000528239	0.0006607	0.00093082	Proline--tRNA ligase OS=Marinobacter adhaerens (strain DSM 23420 / HP15) OX=225937 GN=proS PE=3 SV=1	0.0006606	0.00093465	0.00056513	0.00102766	0.00049036	0.0007066	0.211	1.41
E4PIJ5	3	3	10.0105	Protein containing DUF1631 OS=Marinobacter adhaerens (strain DSM 23420 / HP15) OX=225937 GN=HP15_1306 PE=4 SV=1	22225.6	92040.1	64192	13597.8	55487.3	9146.07	3363.72	96291.8	258484	29875	13169.6	12374.4	12787.5	53742	214.496	4155.46	76681.7	418696	1.88e-05	5.1e-05	4.9e-05	8.04e-06	8.24e-06	7.72e-06	1.91e-06	1.53e-05	3.71e-05	2.58e-05	9.9e-06	1.5e-05	6.12e-06	7.14e-06	7.33e-06	1.64e-06	1.13e-05	3.67e-05	Protein containing DUF1631 OS=Marinobacter adhaerens (strain DSM 23420 / HP15) OX=225937 GN=HP15_1306 PE=4 SV=1	3.94e-05	8e-06	1.81e-05	1.05e-05	6.86e-06	1.66e-05	0.047	0.2
E4PFE9	4	4	19.1602	Protein containing DUF465 OS=Marinobacter adhaerens (strain DSM 23420 / HP15) OX=225937 GN=HP15_3456 PE=4 SV=1	39962.3	14303.2	57085.5	20075	94203.8	65496.8	65575.8	1.61822e+06	994378	34581.6	35513.3	11063.6	32539.7	1.45443e+06	1121.08	137988	1.08405e+06	3.96316e+06	3.38e-05	7.9e-06	4.3e-05	1.19e-05	1.4e-05	5.53e-05	3.71e-05	0.0002569	0.00014275	2.98e-05	2.7e-05	1.4e-05	1.56e-05	0.0001931	3.83e-05	5.43e-05	0.0001596	0.00034781	Protein containing DUF465 OS=Marinobacter adhaerens (strain DSM 23420 / HP15) OX=225937 GN=HP15_3456 PE=4 SV=1	2.83e-05	2.7e-05	0.00014559	1.87e-05	8.23e-05	0.0001873	0.458	0.96
E4PLW2	2	2	6.65324	Protein containing DUF583 OS=Marinobacter adhaerens (strain DSM 23420 / HP15) OX=225937 GN=HP15_354 PE=4 SV=1	2.34377e+06	5.48305e+06	1.95079e+06	1.51293e+06	1.99221e+06	1.84486e+06	694333	1.08322e+06	1.19381e+06	2.72715e+06	2.93863e+06	1.07421e+06	728138	1.59609e+06	3998.68	1.59929e+06	1.7497e+06	2.2439e+06	0.00198113	0.00302	0.00148	0.0008939	0.0002957	0.00155721	0.000393286	0.0001719	0.00017138	0.00235193	0.00222	0.00134	0.0003486	0.0002119	0.00013667	0.000629881	0.0002576	0.00019693	Protein containing DUF583 OS=Marinobacter adhaerens (strain DSM 23420 / HP15) OX=225937 GN=HP15_354 PE=4 SV=1	0.0021591	0.00091563	0.00024554	0.00130217	0.00023239	0.0003615	0.133	0.42
E4PI23	3	3	10.6755	Protein containing LysM domain OS=Marinobacter adhaerens (strain DSM 23420 / HP15) OX=225937 GN=HP15_3745 PE=4 SV=1	194990	148034	41232.4	355702	1.67221e+06	69597.9	236018	788714	2.24504e+06	97803.4	288203	112082	389080	1.32138e+06	5022.44	209387	1.13524e+06	2.85963e+06	0.000164821	8.2e-05	3.1e-05	0.0002102	0.0002482	5.87e-05	0.000133686	0.0001252	0.00032229	8.43e-05	0.00022	0.00014	0.0001863	0.0001755	0.00017166	8.25e-05	0.0001672	0.00025096	Protein containing LysM domain OS=Marinobacter adhaerens (strain DSM 23420 / HP15) OX=225937 GN=HP15_3745 PE=4 SV=1	9.25e-05	0.00017238	0.00019372	0.0001812	0.00017779	0.0001669	0.105	1.86
E4PPH5	3	3	10.3483	Protein GrpE OS=Marinobacter adhaerens (strain DSM 23420 / HP15) OX=225937 GN=grpE PE=3 SV=1	392402	1.25585e+06	271032	461544	1.78637e+06	529470	574020	2.71469e+06	2.44572e+06	427523	604965	330952	632307	3.6382e+06	15212.8	853830	4.93191e+06	5.34392e+06	0.000331688	0.00069	0.00021	0.0002727	0.0002652	0.00044692	0.000325138	0.0004309	0.0003511	0.000368702	0.00046	0.00041	0.0003027	0.0004831	0.00051995	0.000336282	0.0007262	0.00046898	Protein GrpE OS=Marinobacter adhaerens (strain DSM 23420 / HP15) OX=225937 GN=grpE PE=3 SV=1	0.0004095	0.00032827	0.00036905	0.00039076	0.00043524	0.0005105	0.358	0.8
E4PG70	4	4	19.2349	Protein RecA OS=Marinobacter adhaerens (strain DSM 23420 / HP15) OX=225937 GN=recA PE=3 SV=1	220451	70907.7	714399	211982	1.86832e+06	683892	2.22459e+06	5.61024e+06	2.66383e+06	134362	90136.6	154274	106767	1.06409e+06	1876.33	541551	4.13612e+06	1.03648e+06	0.000186342	3.9e-05	0.00054	0.0001253	0.0002773	0.00057726	0.00126006	0.0008906	0.00038241	0.000115876	6.8e-05	0.00019	5.11e-05	0.0001413	6.41e-05	0.000213291	0.000609	9.1e-05	Protein RecA OS=Marinobacter adhaerens (strain DSM 23420 / HP15) OX=225937 GN=recA PE=3 SV=1	0.0002553	0.00032662	0.00084434	0.00010392	8.55e-05	0.0003044	0.252	1.28
E4PP27	8	8	44.4242	Protein translocase subunit SecA OS=Marinobacter adhaerens (strain DSM 23420 / HP15) OX=225937 GN=secA PE=3 SV=1	443812	93347.2	1.42434e+06	496780	2.72212e+06	1.26302e+06	332121	1.4297e+06	3.80418e+06	475760	597392	589360	183534	816365	6669.26	366187	2.64256e+06	6.74003e+06	0.000375144	5.1e-05	0.00108	0.0002935	0.0004041	0.00106609	0.000188121	0.0002269	0.00054611	0.000410302	0.00045	0.00074	8.79e-05	0.0001084	0.00022794	0.000144223	0.0003891	0.00059151	Protein translocase subunit SecA OS=Marinobacter adhaerens (strain DSM 23420 / HP15) OX=225937 GN=secA PE=3 SV=1	0.0005014	0.0005879	0.00032039	0.00042481	0.0001414	0.0003749	0.293	1.17
E4PRA8	10	10	44.1684	PrpE protein OS=Marinobacter adhaerens (strain DSM 23420 / HP15) OX=225937 GN=HP15_2053 PE=3 SV=1	1.22551e+06	4.1684e+06	2.39348e+06	1.78315e+06	1.12216e+07	2.15832e+06	3.34405e+06	1.1473e+07	1.50911e+07	4.61786e+06	3.99412e+06	1.37679e+06	6.07116e+06	1.42963e+07	96576	4.54541e+06	9.62886e+06	2.04107e+07	0.00103589	0.0023	0.00181	0.0010536	0.0016658	0.00182179	0.00189415	0.0018212	0.0021664	0.0039825	0.00301	0.00172	0.0029063	0.0018983	0.0033008	0.00179022	0.0014178	0.00179125	PrpE protein OS=Marinobacter adhaerens (strain DSM 23420 / HP15) OX=225937 GN=HP15_2053 PE=3 SV=1	0.0017143	0.00151373	0.00196058	0.00254607	0.0027018	0.0016664	0.225	0.88
E4PHS0	2	2	10.5579	PTS IIA-like nitrogen-regulatory protein PtsN OS=Marinobacter adhaerens (strain DSM 23420 / HP15) OX=225937 GN=HP15_2444 PE=4 SV=1	74777.7	450089	22866.8	119069	786856	39860.7	25759.6	540595	826273	47141.8	261740	3822.32	69621	656782	460.705	92620.3	730497	1.4963e+06	6.32e-05	0.00025	1.7e-05	7.04e-05	0.0001168	3.36e-05	1.46e-05	8.58e-05	0.00011862	4.07e-05	0.0002	4.8e-06	3.33e-05	8.72e-05	1.57e-05	3.65e-05	0.0001076	0.00013132	PTS IIA-like nitrogen-regulatory protein PtsN OS=Marinobacter adhaerens (strain DSM 23420 / HP15) OX=225937 GN=HP15_2444 PE=4 SV=1	0.0001095	7.36e-05	7.3e-05	7.85e-05	4.54e-05	9.18e-05	0.265	0.67
E4PGE5	5	5	26.7625	Purine-binding chemotaxis protein CheW OS=Marinobacter adhaerens (strain DSM 23420 / HP15) OX=225937 GN=HP15_2292 PE=4 SV=1	1.60559e+06	5.69707e+06	4.10631e+06	8.99937e+06	1.64168e+07	3.8881e+06	1.27392e+07	2.49396e+07	1.38301e+07	1.92391e+06	2.82196e+06	2.40588e+06	2.04447e+07	2.33148e+07	183297	1.30952e+07	2.58758e+07	1.83877e+07	0.00135717	0.00314	0.00311	0.0053174	0.002437	0.00328187	0.00721575	0.0039588	0.00198538	0.00165921	0.00213	0.003	0.009787	0.0030958	0.00626477	0.00515755	0.00381	0.00161371	Purine-binding chemotaxis protein CheW OS=Marinobacter adhaerens (strain DSM 23420 / HP15) OX=225937 GN=HP15_2292 PE=4 SV=1	0.0025341	0.00367876	0.00438666	0.00497331	0.00638252	0.0035271	0.254	1.45
E4PP67	6	6	39.3091	Pyrophosphate--fructose 6-phosphate 1-phosphotransferase OS=Marinobacter adhaerens (strain DSM 23420 / HP15) OX=225937 GN=pfp PE=3 SV=1	58179	138615	159746	312367	3.0711e+06	149264	429332	3.49567e+06	3.62826e+06	104949	90941.2	104067	504051	3.21305e+06	1776.49	377078	2.59705e+06	5.94219e+06	4.92e-05	7.6e-05	0.00012	0.0001846	0.0004559	0.00012599	0.000243183	0.0005549	0.00052085	9.05e-05	6.9e-05	0.00013	0.0002413	0.0004266	6.07e-05	0.000148513	0.0003824	0.00052149	Pyrophosphate--fructose 6-phosphate 1-phosphotransferase OS=Marinobacter adhaerens (strain DSM 23420 / HP15) OX=225937 GN=pfp PE=3 SV=1	8.21e-05	0.00025548	0.00043964	0.00014661	0.00024288	0.0003508	0.127	3.11
E4PL09	2	2	6.38629	Pyrroline-5-carboxylate reductase OS=Marinobacter adhaerens (strain DSM 23420 / HP15) OX=225937 GN=proC PE=3 SV=1	100155	66839.7	122614	166902	221991	103194	32043.2	305674	470715	71032.3	49720	5126.84	88646.1	257129	334.305	95611.6	192111	595735	8.47e-05	3.7e-05	9.3e-05	9.86e-05	3.3e-05	8.71e-05	1.82e-05	4.85e-05	6.76e-05	6.13e-05	3.8e-05	6.4e-06	4.24e-05	3.41e-05	1.14e-05	3.77e-05	2.83e-05	5.23e-05	Pyrroline-5-carboxylate reductase OS=Marinobacter adhaerens (strain DSM 23420 / HP15) OX=225937 GN=proC PE=3 SV=1	7.14e-05	7.29e-05	4.47e-05	2.88e-05	2.93e-05	3.94e-05	0.418	1.02
E4PIM0	13	12	53.4694	Pyruvate carboxylase subunit B OS=Marinobacter adhaerens (strain DSM 23420 / HP15) OX=225937 GN=pycB PE=4 SV=1	1.23341e+06	1.4068e+06	3.12575e+06	1.45909e+06	4.28237e+06	1.79051e+06	2.57727e+06	9.34497e+06	3.78705e+06	1.27024e+06	2.4947e+06	2.12451e+06	1.81154e+06	4.00588e+06	85367.3	1.44216e+06	1.64262e+07	3.88068e+07	0.00104257	0.00077	0.00237	0.0008621	0.0006357	0.00151133	0.00145982	0.0014834	0.00054365	0.00109547	0.00188	0.00265	0.0008672	0.0005319	0.00291771	0.000567997	0.0024186	0.00340569	Pyruvate carboxylase subunit B OS=Marinobacter adhaerens (strain DSM 23420 / HP15) OX=225937 GN=pycB PE=4 SV=1	0.0013942	0.00100305	0.00116229	0.00180063	0.00143894	0.0021308	0.117	0.72
E4PNY0	26	26	117.24	Pyruvate dehydrogenase E1 component OS=Marinobacter adhaerens (strain DSM 23420 / HP15) OX=225937 GN=HP15_3046 PE=4 SV=1	6.09017e+06	1.21347e+07	9.1443e+06	8.12986e+06	3.60567e+07	1.03785e+07	7.16844e+06	3.8835e+07	9.58856e+07	8.41566e+06	1.39707e+07	8.16023e+06	7.09789e+06	1.6446e+07	167517	6.8472e+06	4.12064e+07	9.23306e+07	0.00514788	0.00668	0.00692	0.0048037	0.0053524	0.0087603	0.00406037	0.0061646	0.0137649	0.00725778	0.01054	0.01019	0.0033978	0.0021837	0.00572546	0.00269678	0.0060673	0.00810295	Pyruvate dehydrogenase E1 component OS=Marinobacter adhaerens (strain DSM 23420 / HP15) OX=225937 GN=HP15_3046 PE=4 SV=1	0.0062503	0.00630546	0.00799659	0.00804188	0.003769	0.0056223	0.479	1.01
E4PF60	17	17	105.337	Pyruvate kinase OS=Marinobacter adhaerens (strain DSM 23420 / HP15) OX=225937 GN=pykA PE=3 SV=1	3.91865e+06	6.63088e+06	4.47239e+06	1.22406e+07	5.2864e+07	3.90038e+06	1.04759e+07	5.44449e+07	6.86046e+07	4.54281e+06	3.43119e+06	3.52166e+06	1.79023e+07	5.84124e+07	309564	17665822	5.36426e+07	1.21993e+08	0.00331234	0.00365	0.00338	0.0072326	0.0078474	0.00329223	0.00593378	0.0086424	0.00984853	0.00391778	0.00259	0.0044	0.00857	0.0077561	0.0105804	0.00695771	0.0078984	0.0107061	Pyruvate kinase OS=Marinobacter adhaerens (strain DSM 23420 / HP15) OX=225937 GN=pykA PE=3 SV=1	0.0034496	0.00612407	0.00814158	0.00518525	0.0089688	0.0085208	0.097	1.78
E4PQS6	4	4	15.213	Quinolinate synthase A OS=Marinobacter adhaerens (strain DSM 23420 / HP15) OX=225937 GN=nadA PE=3 SV=1	64015.3	230606	29954.6	67821.4	185476	8046.26	45858.3	558321	933421	101894	60953.3	30381.1	78836.1	759956	3170.98	77025.1	476716	1.87687e+06	5.41e-05	0.00013	2.3e-05	4.01e-05	2.75e-05	6.79e-06	2.6e-05	8.86e-05	0.000134	8.79e-05	4.6e-05	3.8e-05	3.77e-05	0.0001009	0.00010838	3.03e-05	7.02e-05	0.00016471	Quinolinate synthase A OS=Marinobacter adhaerens (strain DSM 23420 / HP15) OX=225937 GN=nadA PE=3 SV=1	6.79e-05	2.48e-05	8.29e-05	4.06e-05	8.23e-05	8.84e-05	0.133	0.37
E4PNR7	4	4	15.4753	Quinone oxidoreductase, YhdH/YhfP family OS=Marinobacter adhaerens (strain DSM 23420 / HP15) OX=225937 GN=HP15_1797 PE=4 SV=1	81068	42700.3	36062.6	105117	768874	45714.2	32685.8	514217	730433	159318	56626.9	169415	86381.5	721845	1432.7	137216	514528	1.27405e+06	6.85e-05	2.4e-05	2.7e-05	6.21e-05	0.0001141	3.86e-05	1.85e-05	8.16e-05	0.00010486	0.000137398	4.3e-05	0.00021	4.14e-05	9.59e-05	4.9e-05	5.4e-05	7.58e-05	0.00011181	Quinone oxidoreductase, YhdH/YhfP family OS=Marinobacter adhaerens (strain DSM 23420 / HP15) OX=225937 GN=HP15_1797 PE=4 SV=1	3.98e-05	7.16e-05	6.83e-05	9.85e-05	6.21e-05	8.05e-05	0.199	1.8
E4PQ59	9	9	27.9462	Quinoprotein alcohol dehydrogenase OS=Marinobacter adhaerens (strain DSM 23420 / HP15) OX=225937 GN=HP15_3160 PE=3 SV=1	2.17812e+06	4.42523e+06	2.39541e+06	1.29983e+06	3.99916e+06	1.86239e+06	626861	3.9379e+06	1.05745e+06	1.63657e+06	5.47092e+06	622062	2.01461e+06	3.91279e+06	14578	1.60559e+06	2.56992e+06	5.17183e+06	0.00184111	0.00244	0.00181	0.000768	0.0005937	0.00157201	0.000355068	0.0006251	0.0001518	0.0014114	0.00413	0.00078	0.0009644	0.0005195	0.00049825	0.000632364	0.0003784	0.00045388	Quinoprotein alcohol dehydrogenase OS=Marinobacter adhaerens (strain DSM 23420 / HP15) OX=225937 GN=HP15_3160 PE=3 SV=1	0.0020304	0.0009779	0.00037732	0.0019559	0.00066074	0.0004882	0.075	0.48
E4PQ63	9	8	30.5265	Quinoprotein alcohol dehydrogenase OS=Marinobacter adhaerens (strain DSM 23420 / HP15) OX=225937 GN=HP15_3164 PE=3 SV=1	675456	796685	390103	532364	667683	453159	574928	763628	678003	572949	1.44438e+06	286242	1.40384e+06	1.33871e+06	6073.97	633135	848241	3.09992e+06	0.000570947	0.00044	0.0003	0.0003146	9.91e-05	0.0003825	0.000325652	0.0001212	9.73e-05	0.000494119	0.00109	0.00036	0.000672	0.0001778	0.0002076	0.000249361	0.0001249	0.00027205	Quinoprotein alcohol dehydrogenase OS=Marinobacter adhaerens (strain DSM 23420 / HP15) OX=225937 GN=HP15_3164 PE=3 SV=1	0.000435	0.00026539	0.0001814	0.00070631	0.00035246	0.0002154	0.162	0.61
E4PG13	3	3	11.3723	Response regulator receiver domain protein (CheY) OS=Marinobacter adhaerens (strain DSM 23420 / HP15) OX=225937 GN=HP15_3513 PE=4 SV=1	1735.99	10202	47855.6	33885.7	394802	4224.91	87842.5	589702	2.5944e+06	5982.79	17463.3	75214.8	52366.4	220613	727.698	72814.4	404063	1.53609e+06	1.47e-06	5.6e-06	3.6e-05	2e-05	5.86e-05	3.57e-06	4.98e-05	9.36e-05	0.00037244	5.16e-06	1.3e-05	9.4e-05	2.51e-05	2.93e-05	2.49e-05	2.87e-05	5.95e-05	0.00013481	Response regulator receiver domain protein (CheY) OS=Marinobacter adhaerens (strain DSM 23420 / HP15) OX=225937 GN=HP15_3513 PE=4 SV=1	1.44e-05	2.74e-05	0.00017193	4.41e-05	2.64e-05	7.43e-05	0.327	1.9
E4PG14	2	2	7.33015	Response regulator receiver domain protein (CheY) OS=Marinobacter adhaerens (strain DSM 23420 / HP15) OX=225937 GN=HP15_3514 PE=4 SV=1	197152	16930.1	353981	331585	3.13142e+06	535935	388060	1.66012e+06	5.75711e+06	26846.6	13906.5	69359.3	434738	1.18052e+06	79.261	333976	1.82405e+06	6.87811e+06	0.000166648	9.3e-06	0.00027	0.0001959	0.0004648	0.00045237	0.000219806	0.0002635	0.00082646	2.32e-05	1e-05	8.7e-05	0.0002081	0.0001568	2.71e-06	0.000131537	0.0002686	0.00060362	Response regulator receiver domain protein (CheY) OS=Marinobacter adhaerens (strain DSM 23420 / HP15) OX=225937 GN=HP15_3514 PE=4 SV=1	0.0001479	0.00037105	0.0004366	0.00010174	0.00012252	0.0003346	0.108	2.51
E4PFR6	11	11	46.1642	Ribonuclease E OS=Marinobacter adhaerens (strain DSM 23420 / HP15) OX=225937 GN=rne PE=3 SV=1	205807	135759	193181	499662	1.13668e+06	137826	674660	2.47327e+06	1.66749e+06	226979	318775	208966	439241	3.58142e+06	5753.16	734576	4.56914e+06	5.54093e+06	0.000173963	7.5e-05	0.00015	0.0002952	0.0001687	0.00011634	0.000382142	0.0003926	0.00023938	0.00019575	0.00024	0.00026	0.0002103	0.0004755	0.00019663	0.000289314	0.0006728	0.00048627	Ribonuclease E OS=Marinobacter adhaerens (strain DSM 23420 / HP15) OX=225937 GN=rne PE=3 SV=1	0.0001316	0.00019343	0.00033804	0.00023722	0.00029415	0.0004828	0.158	1.47
E4PL22	3	3	10.6543	Ribonuclease PH OS=Marinobacter adhaerens (strain DSM 23420 / HP15) OX=225937 GN=rph PE=3 SV=1	1.96451e+06	4.08622e+06	3.26548e+06	1.17458e+06	1.98736e+06	2.39092e+06	725591	875384	2.52827e+06	1.96174e+06	2.65322e+06	1.32696e+06	926402	1.198e+06	27969.6	688027	847402	1.69955e+06	0.00166055	0.00225	0.00247	0.000694	0.000295	0.00201813	0.000410991	0.000139	0.00036295	0.00169183	0.002	0.00166	0.0004435	0.0001591	0.00095595	0.00027098	0.0001248	0.00014915	Ribonuclease PH OS=Marinobacter adhaerens (strain DSM 23420 / HP15) OX=225937 GN=rph PE=3 SV=1	0.0021274	0.00100239	0.0003043	0.00136726	0.0005195	0.0001816	0.063	0.47
E4PHS7	4	4	16.7373	Ribonuclease, Rne/Rng family OS=Marinobacter adhaerens (strain DSM 23420 / HP15) OX=225937 GN=HP15_2451 PE=4 SV=1	64252.8	45575.1	80431.8	32731.8	388868	59104.6	119496	323465	670222	122689	47463.1	47370.5	59029.9	464615	1037.69	124342	439936	1.35187e+06	5.43e-05	2.5e-05	6.1e-05	1.93e-05	5.77e-05	4.99e-05	6.77e-05	5.14e-05	9.62e-05	0.000105809	3.6e-05	5.9e-05	2.83e-05	6.17e-05	3.55e-05	4.9e-05	6.48e-05	0.00011864	Ribonuclease, Rne/Rng family OS=Marinobacter adhaerens (strain DSM 23420 / HP15) OX=225937 GN=HP15_2451 PE=4 SV=1	4.68e-05	4.23e-05	7.17e-05	4.11e-05	4.18e-05	7.75e-05	0.422	0.91
E4PHB2	15	15	63.7655	Ribonucleoside-diphosphate reductase OS=Marinobacter adhaerens (strain DSM 23420 / HP15) OX=225937 GN=HP15_3649 PE=3 SV=1	1.04303e+06	1.71658e+06	2.28837e+06	1.2062e+06	5.81137e+06	2.2752e+06	1.36005e+06	1.01748e+07	1.74771e+07	1.22354e+06	1.47165e+06	1.79107e+06	1.04864e+06	4.9296e+06	24088.5	1.48891e+06	1.17264e+07	1.71614e+07	0.000881648	0.00095	0.00173	0.0007127	0.0008627	0.00192045	0.000770362	0.0016151	0.00250892	0.0010552	0.00111	0.00224	0.000502	0.0006546	0.00082331	0.000586408	0.0017266	0.00150609	Ribonucleoside-diphosphate reductase OS=Marinobacter adhaerens (strain DSM 23420 / HP15) OX=225937 GN=HP15_3649 PE=3 SV=1	0.0011862	0.00116527	0.00163147	0.00128289	0.00065995	0.001273	0.432	0.98
E4PHB1	7	7	35.0867	Ribonucleoside-diphosphate reductase subunit beta OS=Marinobacter adhaerens (strain DSM 23420 / HP15) OX=225937 GN=HP15_3648 PE=3 SV=1	573269	706868	845100	675669	3.10904e+06	432734	911945	7.14748e+06	1.11374e+07	981837	854032	512093	890158	7.53077e+06	24859	1.241e+06	7.04926e+06	1.23038e+07	0.000484571	0.00039	0.00064	0.0003992	0.0004615	0.00036526	0.000516546	0.0011346	0.00159883	0.00084675	0.00064	0.00064	0.0004261	0.0009999	0.00084964	0.00048877	0.0010379	0.00107978	Ribonucleoside-diphosphate reductase subunit beta OS=Marinobacter adhaerens (strain DSM 23420 / HP15) OX=225937 GN=HP15_3648 PE=3 SV=1	0.0005045	0.00040867	0.00108332	0.00056993	0.00075857	0.0008688	0.22	0.81
E4PKB3	6	6	30.1301	Ribonucleotide reductase, alpha subunit OS=Marinobacter adhaerens (strain DSM 23420 / HP15) OX=225937 GN=HP15_1446 PE=4 SV=1	41524.6	145844	102452	115325	156386	107664	926222	900732	8.26696e+06	99196.4	104039	910530	625204	1.4581e+06	8261.5	1.02291e+06	1.34728e+06	5.54535e+06	3.51e-05	8e-05	7.8e-05	6.81e-05	2.32e-05	9.09e-05	0.000524633	0.000143	0.00118676	8.55e-05	7.8e-05	0.00114	0.0002993	0.0001936	0.00028236	0.000402876	0.0001984	0.00048666	Ribonucleotide reductase, alpha subunit OS=Marinobacter adhaerens (strain DSM 23420 / HP15) OX=225937 GN=HP15_1446 PE=4 SV=1	6.43e-05	6.07e-05	0.00061812	0.00050494	0.00025842	0.0003626	0.454	0.94
E4PPX0	7	7	30.9473	Ribose-phosphate pyrophosphokinase OS=Marinobacter adhaerens (strain DSM 23420 / HP15) OX=225937 GN=prs PE=3 SV=1	734777	1.14913e+06	840508	477444	3.16347e+06	720446	1.32235e+06	4.20572e+06	4.55834e+06	905497	1.97492e+06	953781	490069	2.13354e+06	19173.1	673944	3.95463e+06	6.46002e+06	0.000621089	0.00063	0.00064	0.0002821	0.0004696	0.00060811	0.00074901	0.0006676	0.00065437	0.000780913	0.00149	0.00119	0.0002346	0.0002833	0.00065531	0.000265434	0.0005823	0.00056693	Ribose-phosphate pyrophosphokinase OS=Marinobacter adhaerens (strain DSM 23420 / HP15) OX=225937 GN=prs PE=3 SV=1	0.00063	0.00045327	0.00069033	0.00097175	0.00039107	0.0004716	0.094	0.72
E4PP55	3	3	11.2751	Ribosomal silencing factor RsfS OS=Marinobacter adhaerens (strain DSM 23420 / HP15) OX=225937 GN=rsfS PE=3 SV=1	115994	61304.1	151828	200271	1.03718e+06	221897	170335	1.50767e+06	941687	128532	155520	39633.3	227824	1.6163e+06	3574.83	287829	1.428e+06	2.36481e+06	9.8e-05	3.4e-05	0.00011	0.0001183	0.000154	0.0001873	9.65e-05	0.0002393	0.00013518	0.000110848	0.00012	4.9e-05	0.0001091	0.0002146	0.00012218	0.000113362	0.0002103	0.00020754	Ribosomal silencing factor RsfS OS=Marinobacter adhaerens (strain DSM 23420 / HP15) OX=225937 GN=rsfS PE=3 SV=1	8.22e-05	0.0001532	0.000157	9.2e-05	0.00014862	0.0001771	0.067	1.86
E4PP03	2	2	10.187	Ribosome maturation factor RimP OS=Marinobacter adhaerens (strain DSM 23420 / HP15) OX=225937 GN=rimP PE=3 SV=1	9568.01	197155	26412	29436.7	308337	10926.5	63148.5	120743	112835	17499.5	71492.2	47672.1	38111.3	177364	137.467	39428.2	110404	689376	8.09e-06	0.00011	2e-05	1.74e-05	4.58e-05	9.22e-06	3.58e-05	1.92e-05	1.62e-05	1.51e-05	5.4e-05	6e-05	1.82e-05	2.36e-05	4.7e-06	1.55e-05	1.63e-05	6.05e-05	Ribosome maturation factor RimP OS=Marinobacter adhaerens (strain DSM 23420 / HP15) OX=225937 GN=rimP PE=3 SV=1	4.56e-05	2.41e-05	2.37e-05	4.39e-05	1.55e-05	3.08e-05	0.212	0.53
E4PPW7	10	10	42.2211	Ribosome-binding ATPase YchF OS=Marinobacter adhaerens (strain DSM 23420 / HP15) OX=225937 GN=ychF PE=3 SV=1	233951	275265	892288	538908	4.77926e+06	687620	704454	4.72315e+06	4.90333e+06	102464	206475	92219.7	1.08972e+06	5.22865e+06	9899.17	1.07666e+06	4.7338e+06	7.73827e+06	0.000197753	0.00015	0.00068	0.0003184	0.0007095	0.00058041	0.000399018	0.0007497	0.0007039	8.84e-05	0.00016	0.00012	0.0005217	0.0006943	0.00033834	0.000424046	0.000697	0.00067911	Ribosome-binding ATPase YchF OS=Marinobacter adhaerens (strain DSM 23420 / HP15) OX=225937 GN=ychF PE=3 SV=1	0.0003415	0.00053609	0.00061755	0.00026418	0.00051809	0.0006001	0.209	1.57
E4PGZ7	9	9	38.7758	Ribosome-recycling factor OS=Marinobacter adhaerens (strain DSM 23420 / HP15) OX=225937 GN=frr PE=3 SV=1	1.27608e+06	2.83915e+06	1.47522e+06	1.89375e+06	1.28112e+07	1.00743e+06	1.73246e+06	1.01775e+07	1.51746e+07	1.37136e+06	1.87e+06	905473	2.23636e+06	1.43122e+07	11369.8	2.63498e+06	9.75968e+06	2.77973e+07	0.00107864	0.00156	0.00112	0.001119	0.0019018	0.00085036	0.000981302	0.0016155	0.00217839	0.00118268	0.00141	0.00113	0.0010706	0.0019004	0.0003886	0.00103779	0.001437	0.00243949	Ribosome-recycling factor OS=Marinobacter adhaerens (strain DSM 23420 / HP15) OX=225937 GN=frr PE=3 SV=1	0.0012529	0.00129035	0.00159175	0.00120392	0.00111985	0.0016381	0.425	1.03
E4PQZ3	2	2	22.3878	Ribulose-phosphate 3-epimerase OS=Marinobacter adhaerens (strain DSM 23420 / HP15) OX=225937 GN=rpe PE=3 SV=1	54343.3	180110	47498.6	68249.3	602649	49297.3	71031.2	307780	1.15465e+06	90579.8	176598	72485.6	67991.2	564522	1086.07	76646.8	167415	2.91489e+06	4.59e-05	9.9e-05	3.6e-05	4.03e-05	8.95e-05	4.16e-05	4.02e-05	4.89e-05	0.00016576	7.81e-05	0.00013	9.1e-05	3.26e-05	7.5e-05	3.71e-05	3.02e-05	2.47e-05	0.00025581	Ribulose-phosphate 3-epimerase OS=Marinobacter adhaerens (strain DSM 23420 / HP15) OX=225937 GN=rpe PE=3 SV=1	6.04e-05	5.71e-05	8.49e-05	8.54e-05	4.82e-05	0.0001035	0.278	0.95
E4PL37	7	7	28.4585	RNA polymerase sigma factor RpoD OS=Marinobacter adhaerens (strain DSM 23420 / HP15) OX=225937 GN=rpoD PE=3 SV=1	1.81515e+06	2.05596e+06	1.074e+06	1.33481e+06	5.45574e+06	1.51465e+06	2.94923e+06	8.1635e+06	8.58708e+06	975976	3.05833e+06	652629	925352	6.20457e+06	6808.21	1.61625e+06	10420065	8.47456e+06	0.0015343	0.00113	0.00081	0.0007887	0.0008099	0.00127849	0.00167051	0.0012959	0.00123272	0.000841695	0.00231	0.00081	0.000443	0.0008239	0.00023269	0.000636563	0.0015343	0.00074373	RNA polymerase sigma factor RpoD OS=Marinobacter adhaerens (strain DSM 23420 / HP15) OX=225937 GN=rpoD PE=3 SV=1	0.0011598	0.00095902	0.00139969	0.00118824	0.00049984	0.0009715	0.314	0.83
E4PRP3	2	2	4.70631	RNA polymerase-associated protein RapA OS=Marinobacter adhaerens (strain DSM 23420 / HP15) OX=225937 GN=rapA PE=3 SV=1	4.68267e+07	1.60629e+08	1.71452e+07	1.33976e+07	1.00448e+07	2.01093e+07	6.0427e+06	2.71548e+06	8.91759e+06	2.13523e+07	4.04972e+07	1.75357e+07	4.01159e+06	7.05305e+06	225449	8.10303e+06	4.64429e+06	4.62222e+06	0.0395815	0.08848	0.01297	0.0079162	0.0014911	0.0169738	0.00342272	0.000431	0.00128016	0.0184145	0.03055	0.0219	0.0019204	0.0009365	0.00770546	0.00319139	0.0006838	0.00040565	RNA polymerase-associated protein RapA OS=Marinobacter adhaerens (strain DSM 23420 / HP15) OX=225937 GN=rapA PE=3 SV=1	0.0470104	0.00879371	0.00171131	0.0181213	0.00352078	0.001427	0.143	0.19
E4PLU0	2	2	11.2316	RNA polymerase-binding transcription factor DksA OS=Marinobacter adhaerens (strain DSM 23420 / HP15) OX=225937 GN=dksA PE=3 SV=1	14211.8	11236.8	32127.7	71838.4	497851	62516.4	36278.9	205551	2.24198e+06	44398.9	52841.5	146730	101720	500428	1108.67	370464	187570	2.67942e+06	1.2e-05	6.2e-06	2.4e-05	4.25e-05	7.39e-05	5.28e-05	2.05e-05	3.26e-05	0.00032185	3.83e-05	4e-05	0.00018	4.87e-05	6.65e-05	3.79e-05	0.000145908	2.76e-05	0.00023515	RNA polymerase-binding transcription factor DksA OS=Marinobacter adhaerens (strain DSM 23420 / HP15) OX=225937 GN=dksA PE=3 SV=1	1.42e-05	5.64e-05	0.00012501	9.06e-05	5.1e-05	0.0001362	0.04	3.98
E4PKV9	3	3	19.1432	S-(hydroxymethyl)glutathione dehydrogenase OS=Marinobacter adhaerens (strain DSM 23420 / HP15) OX=225937 GN=HP15_4017 PE=3 SV=1	444542	1.27334e+06	473671	388567	1.51809e+06	453823	229091	1.0711e+06	4.56222e+06	302624	601986	252454	880265	1.88824e+06	2137.17	1.13546e+06	888917	4.56888e+06	0.000375761	0.0007	0.00036	0.0002296	0.0002254	0.00038306	0.000129763	0.00017	0.00065493	0.000260987	0.00045	0.00032	0.0004214	0.0002507	7.3e-05	0.000447204	0.0001309	0.00040097	S-(hydroxymethyl)glutathione dehydrogenase OS=Marinobacter adhaerens (strain DSM 23420 / HP15) OX=225937 GN=HP15_4017 PE=3 SV=1	0.0004785	0.00027934	0.00031824	0.0003969	0.00024839	0.0003264	0.154	0.58
E4PR16	3	3	10.2362	S-adenosylmethionine decarboxylase proenzyme OS=Marinobacter adhaerens (strain DSM 23420 / HP15) OX=225937 GN=speD PE=3 SV=1	759257	621100	650939	417775	1.62503e+06	490722	407769	1.27387e+06	1.1452e+06	880887	650725	466515	459373	1.39068e+06	4144.86	682574	1.2513e+06	2.66278e+06	0.000641782	0.00034	0.00049	0.0002468	0.0002412	0.00041421	0.00023097	0.0002022	0.0001644	0.000759689	0.00049	0.00058	0.0002199	0.0001847	0.00014166	0.000268833	0.0001842	0.00023369	S-adenosylmethionine decarboxylase proenzyme OS=Marinobacter adhaerens (strain DSM 23420 / HP15) OX=225937 GN=speD PE=3 SV=1	0.0004921	0.00030076	0.00019919	0.0004311	0.00018208	0.0002289	0.101	0.61
E4PMG7	19	19	90.3093	S-adenosylmethionine synthase OS=Marinobacter adhaerens (strain DSM 23420 / HP15) OX=225937 GN=metK PE=3 SV=1	2.95701e+06	6.99698e+06	4.87826e+06	5.88285e+06	3.11815e+07	5.40925e+06	7.58657e+06	3.52008e+07	3.39488e+07	3.76579e+06	3.95963e+06	2.87375e+06	8.88299e+06	2.75177e+07	82002.1	1.27449e+07	3.71332e+07	6.96137e+07	0.00249949	0.00385	0.00369	0.003476	0.0046287	0.00456584	0.0042972	0.0055877	0.00487352	0.00324767	0.00299	0.00359	0.0042523	0.0036539	0.00280269	0.0050196	0.0054675	0.00610931	S-adenosylmethionine synthase OS=Marinobacter adhaerens (strain DSM 23420 / HP15) OX=225937 GN=metK PE=3 SV=1	0.0033482	0.00422352	0.00491946	0.0036092	0.00356963	0.0055322	0.002	1.26
E4PG88	4	4	20.5751	Secreted protein containing DUF1329 OS=Marinobacter adhaerens (strain DSM 23420 / HP15) OX=225937 GN=HP15_1066 PE=4 SV=1	60703.3	74976.6	241211	28472.2	1.10317e+06	239899	5460.94	631513	1.62417e+06	18819.5	107298	76085.9	35409.4	1.19806e+06	0.502488	42765.3	395701	2.95421e+06	5.13e-05	4.1e-05	0.00018	1.68e-05	0.0001638	0.00020249	3.09e-06	0.0001002	0.00023316	1.62e-05	8.1e-05	9.5e-05	1.7e-05	0.0001591	1.72e-08	1.68e-05	5.83e-05	0.00025926	Secreted protein containing DUF1329 OS=Marinobacter adhaerens (strain DSM 23420 / HP15) OX=225937 GN=HP15_1066 PE=4 SV=1	9.17e-05	0.00012769	0.00011216	6.43e-05	5.87e-05	0.0001115	0.258	1.39
E4PH82	12	12	71.8713	Secreted protein containing DUF1329 OS=Marinobacter adhaerens (strain DSM 23420 / HP15) OX=225937 GN=HP15_2421 PE=4 SV=1	3.66658e+06	6.18173e+06	3.60074e+06	4.49548e+06	2.49552e+07	2.64919e+06	2.96669e+06	1.40744e+07	2.53763e+07	2.4112e+06	3.51752e+06	1.97859e+06	5.13925e+06	2.233e+07	103524	4.40773e+06	1.19351e+07	4.6136e+07	0.00309927	0.0034	0.00272	0.0026562	0.0037045	0.00223613	0.0016804	0.0022341	0.00364289	0.00207945	0.00265	0.00247	0.0024602	0.002965	0.00353828	0.00173599	0.0017573	0.0040489	Secreted protein containing DUF1329 OS=Marinobacter adhaerens (strain DSM 23420 / HP15) OX=225937 GN=HP15_2421 PE=4 SV=1	0.0030762	0.00286561	0.00251914	0.00252804	0.00298782	0.0025141	0.248	0.93
E4PMH6	8	8	40.4839	Secreted protein containing molybdopterin oxidoreductase / molybdopterin dinucleotide-binding region OS=Marinobacter adhaerens (strain DSM 23420 / HP15) OX=225937 GN=HP15_4120 PE=4 SV=1	1.96617e+06	1.47034e+06	6.34725e+06	1.23401e+06	2.9311e+06	1.02056e+07	739445	1.6711e+06	2.40579e+06	2.17357e+06	2.15063e+06	1.10884e+07	1.22234e+06	3.2326e+06	71831.3	1.0365e+06	2.3889e+06	1.13639e+07	0.00166195	0.00081	0.0048	0.0007291	0.0004351	0.00861439	0.000418838	0.0002653	0.00034536	0.00187452	0.00162	0.01385	0.0005851	0.0004292	0.00245507	0.000408228	0.0003517	0.0009973	Secreted protein containing molybdopterin oxidoreductase / molybdopterin dinucleotide-binding region OS=Marinobacter adhaerens (strain DSM 23420 / HP15) OX=225937 GN=HP15_4120 PE=4 SV=1	0.0024248	0.00325954	0.00034316	0.00535141	0.00115648	0.0005858	0.317	1.34
E4PPA7	2	2	7.40379	Secreted protein containing motility protein FimV OS=Marinobacter adhaerens (strain DSM 23420 / HP15) OX=225937 GN=HP15_1830 PE=4 SV=1	109116	203798	221280	152161	726227	139267	129688	1.31745e+06	1.73868e+06	52886.3	225526	238071	372787	819838	5815.03	195056	2.18148e+06	3.34503e+06	9.22e-05	0.00011	0.00017	8.99e-05	0.0001078	0.00011755	7.35e-05	0.0002091	0.0002496	4.56e-05	0.00017	0.0003	0.0001785	0.0001089	0.00019875	7.68e-05	0.0003212	0.00029356	Secreted protein containing motility protein FimV OS=Marinobacter adhaerens (strain DSM 23420 / HP15) OX=225937 GN=HP15_1830 PE=4 SV=1	0.000124	0.00010509	0.00017739	0.00021529	0.00016202	0.0002305	0.174	0.85
E4PIZ3	2	2	13.7625	Secreted protein OS=Marinobacter adhaerens (strain DSM 23420 / HP15) OX=225937 GN=HP15_3827 PE=4 SV=1	1.91672e+06	4.05701e+06	1.76075e+06	3.53989e+06	1.64979e+07	1.80364e+06	1.00693e+07	4.27652e+07	4.13954e+07	2.30972e+06	3.89606e+06	1.05782e+06	4.81884e+06	1.90826e+07	8817.23	1.04253e+07	6.10664e+07	5.34684e+07	0.00162016	0.00223	0.00133	0.0020916	0.002449	0.00152242	0.00570346	0.0067884	0.00594252	0.00199193	0.00294	0.00132	0.0023068	0.0025338	0.00030136	0.00410601	0.0089915	0.0046924	Secreted protein OS=Marinobacter adhaerens (strain DSM 23420 / HP15) OX=225937 GN=HP15_3827 PE=4 SV=1	0.001729	0.00202101	0.0061448	0.00218881	0.001714	0.00593	0.042	1.17
E4PND6	14	14	63.7657	Serine hydroxymethyltransferase OS=Marinobacter adhaerens (strain DSM 23420 / HP15) OX=225937 GN=glyA PE=3 SV=1	1.60729e+06	1.46678e+06	1.983e+06	3.84374e+06	1.39049e+07	1.51382e+06	3.75777e+06	1.52444e+07	1.2307e+07	1.40533e+06	2.12797e+06	1.155e+06	4.84246e+06	1.9641e+07	140877	5.0848e+06	1.43246e+07	2.88437e+07	0.0013586	0.00081	0.0015	0.0022711	0.0020641	0.00127779	0.00212848	0.0024198	0.00176674	0.00121197	0.00161	0.00144	0.0023181	0.002608	0.00481493	0.00200266	0.0021092	0.00253132	Serine hydroxymethyltransferase OS=Marinobacter adhaerens (strain DSM 23420 / HP15) OX=225937 GN=glyA PE=3 SV=1	0.0012223	0.00187101	0.00210502	0.0017885	0.003247	0.0022144	0.142	1.53
E4PN64	13	12	57.8338	Serine protein kinase, PrkA OS=Marinobacter adhaerens (strain DSM 23420 / HP15) OX=225937 GN=HP15_2933 PE=4 SV=1	203710	413768	659344	7.17258e+06	2.89289e+07	682398	2.69878e+06	6.15782e+06	2.50604e+06	447674	381832	1.43338e+06	8.30979e+06	7.52089e+06	8948.24	1.23242e+06	1.69082e+06	1.78606e+06	0.000172192	0.00023	0.0005	0.004238	0.0042943	0.000576	0.00152865	0.0009775	0.00035975	0.00038608	0.00029	0.00179	0.0039779	0.0009986	0.00030584	0.000485388	0.000249	0.00015675	Serine protein kinase, PrkA OS=Marinobacter adhaerens (strain DSM 23420 / HP15) OX=225937 GN=HP15_2933 PE=4 SV=1	0.0002997	0.00303613	0.00095529	0.00201864	0.00176081	0.000297	0.088	10.13
E4PP93	4	4	10.6695	Serine--tRNA ligase OS=Marinobacter adhaerens (strain DSM 23420 / HP15) OX=225937 GN=serS PE=3 SV=1	102386	49448.4	10101.2	145282	1.17817e+06	32099.9	126579	693324	1.76438e+06	42503.9	62044.8	62217.9	121116	1.09555e+06	1039.87	202644	1.00594e+06	2.69116e+06	8.65e-05	2.7e-05	7.6e-06	8.58e-05	0.0001749	2.71e-05	7.17e-05	0.0001101	0.00025329	3.67e-05	4.7e-05	7.8e-05	5.8e-05	0.0001455	3.55e-05	7.98e-05	0.0001481	0.00023618	Serine--tRNA ligase OS=Marinobacter adhaerens (strain DSM 23420 / HP15) OX=225937 GN=serS PE=3 SV=1	4.05e-05	9.59e-05	0.00014501	6.08e-05	7.97e-05	0.0001547	0.177	2.37
E4PHL2	9	9	37.7907	Short chain dehydrogenase OS=Marinobacter adhaerens (strain DSM 23420 / HP15) OX=225937 GN=HP15_1213 PE=4 SV=1	541955	2.88752e+06	1.41006e+06	1.8305e+06	2.53673e+06	1.11215e+06	2.54152e+06	1.11546e+06	5.22866e+06	2.00191e+06	1.55958e+06	3.22112e+06	994028	1.96222e+06	80946.9	1.49918e+06	1.69593e+06	4.44055e+06	0.000458102	0.00159	0.00107	0.0010816	0.0003766	0.00093875	0.00143958	0.0001771	0.0007506	0.00172648	0.00118	0.00402	0.0004758	0.0002605	0.00276663	0.000590455	0.0002497	0.0003897	Short chain dehydrogenase OS=Marinobacter adhaerens (strain DSM 23420 / HP15) OX=225937 GN=HP15_1213 PE=4 SV=1	0.0010385	0.00079897	0.00078908	0.00189155	0.00116767	0.00041	0.349	0.77
E4PR54	3	3	7.00408	Short-chain dehydrogenase/reductase SDR OS=Marinobacter adhaerens (strain DSM 23420 / HP15) OX=225937 GN=HP15_825 PE=4 SV=1	7026.13	4659.4	2149.07	210077	281878	2833.38	253067	603157	207673	8440.44	12905.1	0	240317	206935	296.291	141829	85346.1	81856.5	5.94e-06	2.6e-06	1.6e-06	0.0001241	4.18e-05	2.39e-06	0.000143343	9.57e-05	2.98e-05	7.28e-06	9.7e-06	0	0.000115	2.75e-05	1.01e-05	5.59e-05	1.26e-05	7.18e-06	Short-chain dehydrogenase/reductase SDR OS=Marinobacter adhaerens (strain DSM 23420 / HP15) OX=225937 GN=HP15_825 PE=4 SV=1	3.38e-06	5.61e-05	8.96e-05	4.16e-05	5.09e-05	2.52e-05	0.133	16.62
E4PHR9	4	4	31.1209	Sigma 54 modulation protein/ribosomal protein S30EA OS=Marinobacter adhaerens (strain DSM 23420 / HP15) OX=225937 GN=HP15_2443 PE=4 SV=1	610939	1.40668e+06	1.42438e+06	2.16887e+06	1.35429e+07	1.272e+06	1.18767e+06	3.98916e+06	1.00761e+07	796528	621451	587551	3.08131e+06	5.48873e+06	31202.1	1.93954e+06	4.0494e+06	8.16273e+06	0.000516412	0.00077	0.00108	0.0012815	0.0020104	0.00107367	0.000672722	0.0006332	0.00144647	0.000686936	0.00047	0.00073	0.001475	0.0007288	0.00106644	0.000763891	0.0005962	0.00071636	Sigma 54 modulation protein/ribosomal protein S30EA OS=Marinobacter adhaerens (strain DSM 23420 / HP15) OX=225937 GN=HP15_2443 PE=4 SV=1	0.0007897	0.00145518	0.00091747	0.0008925	0.00109009	0.0006922	0.103	1.84
E4PQH8	2	2	7.66955	Signal recognition particle protein OS=Marinobacter adhaerens (strain DSM 23420 / HP15) OX=225937 GN=ffh PE=3 SV=1	32773.3	8496.13	57923	85267.3	431793	70510	123691	589948	559520	28591.8	44000.6	64825.2	84706.8	320252	2835.07	88508.9	396402	934786	2.77e-05	4.7e-06	4.4e-05	5.04e-05	6.41e-05	5.95e-05	7.01e-05	9.37e-05	8.03e-05	2.47e-05	3.3e-05	8.1e-05	4.06e-05	4.25e-05	9.69e-05	3.49e-05	5.84e-05	8.2e-05	Signal recognition particle protein OS=Marinobacter adhaerens (strain DSM 23420 / HP15) OX=225937 GN=ffh PE=3 SV=1	2.54e-05	5.8e-05	8.13e-05	5.16e-05	6e-05	5.84e-05	0.069	2.28
E4PFZ0	3	3	9.34994	Signal recognition particle receptor FtsY OS=Marinobacter adhaerens (strain DSM 23420 / HP15) OX=225937 GN=ftsY PE=3 SV=1	13830.2	34432.1	22605.1	25112	165752	46271.6	164816	137131	66848.1	14907.7	61303.6	29762.3	33182.6	32147.7	188.717	49629.2	400579	600386	1.17e-05	1.9e-05	1.7e-05	1.48e-05	2.46e-05	3.91e-05	9.34e-05	2.18e-05	9.6e-06	1.29e-05	4.6e-05	3.7e-05	1.59e-05	4.27e-06	6.45e-06	1.95e-05	5.9e-05	5.27e-05	Signal recognition particle receptor FtsY OS=Marinobacter adhaerens (strain DSM 23420 / HP15) OX=225937 GN=ftsY PE=3 SV=1	1.59e-05	2.62e-05	4.16e-05	3.31e-05	8.87e-06	4.37e-05	0.112	1.64
E4PQJ1	6	6	28.0049	Signal transduction protein OS=Marinobacter adhaerens (strain DSM 23420 / HP15) OX=225937 GN=HP15_770 PE=4 SV=1	682244	1.31264e+06	2.24655e+06	814433	3.75682e+06	1.95144e+06	894315	2.98724e+06	6.40709e+06	1.42819e+06	1.49005e+06	334786	1.24381e+06	3.75254e+06	17943.1	1.22989e+06	3.03795e+06	1.00307e+07	0.000576685	0.00072	0.0017	0.0004812	0.0005577	0.00164717	0.00050656	0.0004742	0.00091977	0.00123169	0.00112	0.00042	0.0005954	0.0004983	0.00061327	0.000484392	0.0004473	0.0008803	Signal transduction protein OS=Marinobacter adhaerens (strain DSM 23420 / HP15) OX=225937 GN=HP15_770 PE=4 SV=1	0.0009998	0.00089536	0.00063351	0.00071246	0.00056898	0.000604	0.043	0.9
E4PMP4	2	2	7.38187	Single-stranded DNA-binding protein OS=Marinobacter adhaerens (strain DSM 23420 / HP15) OX=225937 GN=ssb PE=3 SV=1	1642.72	773802	288090	80442.3	2.20871e+06	197222	188710	2.18759e+06	2.75567e+06	30713.2	152479	58769.3	140687	1.30281e+06	1307.98	352198	1.05616e+06	5.9495e+06	1.39e-06	0.00043	0.00022	4.75e-05	0.0003279	0.00016647	0.00010689	0.0003473	0.00039559	2.65e-05	0.00012	7.3e-05	6.74e-05	0.000173	4.47e-05	0.000138714	0.0001555	0.00052213	Single-stranded DNA-binding protein OS=Marinobacter adhaerens (strain DSM 23420 / HP15) OX=225937 GN=ssb PE=3 SV=1	0.0002152	0.00018062	0.00028324	8.52e-05	9.5e-05	0.0002721	0.251	0.84
E4PFT9	7	7	27.7401	Soluble pyridine nucleotide transhydrogenase OS=Marinobacter adhaerens (strain DSM 23420 / HP15) OX=225937 GN=sthA PE=3 SV=1	526284	618702	752240	749247	3.46458e+06	718027	599246	2.14276e+06	5.03229e+06	475700	417473	1.57456e+06	936514	2.68991e+06	25829.7	1.32505e+06	1.95686e+06	8.84905e+06	0.000444855	0.00034	0.00057	0.0004427	0.0005143	0.00060607	0.000339426	0.0003401	0.00072241	0.00041025	0.00031	0.00197	0.0004483	0.0003572	0.00088282	0.000521873	0.0002881	0.00077659	Soluble pyridine nucleotide transhydrogenase OS=Marinobacter adhaerens (strain DSM 23420 / HP15) OX=225937 GN=sthA PE=3 SV=1	0.0004516	0.00052103	0.00046732	0.00090983	0.00056277	0.0005289	0.161	1.15
E4PL75	10	10	48.8411	Succinate dehydrogenase flavoprotein subunit OS=Marinobacter adhaerens (strain DSM 23420 / HP15) OX=225937 GN=sdhA PE=3 SV=1	650375	935597	324356	565092	3.0497e+06	555399	688857	4.06433e+06	5.54147e+06	431324	393621	1.31667e+06	998647	2.70278e+06	19651.2	1.45107e+06	2.9724e+06	7.79499e+06	0.000549746	0.00052	0.00025	0.0003339	0.0004527	0.0004688	0.000390184	0.0006452	0.00079551	0.00037198	0.0003	0.00164	0.0004781	0.0003589	0.00067165	0.000571508	0.0004377	0.00068409	Succinate dehydrogenase flavoprotein subunit OS=Marinobacter adhaerens (strain DSM 23420 / HP15) OX=225937 GN=sdhA PE=3 SV=1	0.0004368	0.00041847	0.00061028	0.00080639	0.00050286	0.0005644	0.45	0.96
E4PL81	8	8	40.7467	Succinate--CoA ligase [ADP-forming] subunit alpha OS=Marinobacter adhaerens (strain DSM 23420 / HP15) OX=225937 GN=sucD PE=3 SV=1	1.34297e+06	2.42354e+06	2.28591e+06	1.85589e+07	7.0895e+07	1.92573e+06	2.82669e+07	7.89657e+07	4.76535e+07	2.43179e+06	1.38509e+06	2.8925e+06	2.81001e+07	7.98204e+07	32381.8	3.80245e+07	8.55111e+07	9.48144e+07	0.00113518	0.00133	0.00173	0.0109659	0.010524	0.00162547	0.016011	0.0125348	0.0068409	0.00209721	0.00104	0.00361	0.0134517	0.0105987	0.00110675	0.014976	0.0125908	0.00832093	Succinate--CoA ligase [ADP-forming] subunit alpha OS=Marinobacter adhaerens (strain DSM 23420 / HP15) OX=225937 GN=sucD PE=3 SV=1	0.0013999	0.00770511	0.0117956	0.00603617	0.00838571	0.0119626	0.094	5.5
E4PL80	16	16	76.3089	Succinate--CoA ligase [ADP-forming] subunit beta OS=Marinobacter adhaerens (strain DSM 23420 / HP15) OX=225937 GN=sucC PE=3 SV=1	6.14644e+06	8.18008e+06	2.23858e+07	1.52293e+07	5.50743e+07	1.35656e+07	1.89019e+07	6.50989e+07	5.95753e+07	8.5465e+06	7.48511e+06	1.10741e+07	2.01993e+07	7.19932e+07	612865	2.57841e+07	6.46087e+07	8.78624e+07	0.00519544	0.00451	0.01694	0.0089985	0.0081755	0.0114505	0.0107065	0.0103336	0.00855232	0.00737062	0.00565	0.01383	0.0096695	0.0095594	0.0209467	0.0101551	0.0095131	0.00771082	Succinate--CoA ligase [ADP-forming] subunit beta OS=Marinobacter adhaerens (strain DSM 23420 / HP15) OX=225937 GN=sucC PE=3 SV=1	0.0088797	0.00954148	0.00986413	0.00971478	0.0133919	0.0091263	0.425	1.07
E4PF97	12	12	47.2787	Succinic semialdehyde dehydrogenase OS=Marinobacter adhaerens (strain DSM 23420 / HP15) OX=225937 GN=HP15_3404 PE=3 SV=1	501350	203243	263507	834474	4.11532e+06	209906	499695	3.58938e+06	5.86417e+06	205787	364732	199683	2.08081e+06	3.63971e+06	70692	1.02848e+06	2.37291e+06	7.37174e+06	0.000423779	0.00011	0.0002	0.0004931	0.0006109	0.00017718	0.000283039	0.0005698	0.00084183	0.000177473	0.00028	0.00025	0.0009961	0.0004833	0.00241613	0.000405067	0.0003494	0.00064695	Succinic semialdehyde dehydrogenase OS=Marinobacter adhaerens (strain DSM 23420 / HP15) OX=225937 GN=HP15_3404 PE=3 SV=1	0.000245	0.00042705	0.00056488	0.00050685	0.00129851	0.0004671	0.187	1.74
E4PGY7	3	3	15.048	Succinyl-diaminopimelate desuccinylase OS=Marinobacter adhaerens (strain DSM 23420 / HP15) OX=225937 GN=dapE PE=3 SV=1	133337	73703.4	115588	641272	1.53518e+06	49266.1	1.62721e+06	3.77816e+06	931952	132278	66843.1	85858.2	1.73826e+06	3.37305e+06	321.802	1.38886e+06	2.60779e+06	1.97304e+06	0.000112706	4.1e-05	8.7e-05	0.0003789	0.0002279	4.16e-05	0.00092169	0.0005997	0.00013379	0.000114078	5e-05	0.00011	0.0008321	0.0004479	1.1e-05	0.000547006	0.000384	0.00017315	Succinyl-diaminopimelate desuccinylase OS=Marinobacter adhaerens (strain DSM 23420 / HP15) OX=225937 GN=dapE PE=3 SV=1	8.03e-05	0.00021613	0.00055174	0.00032992	0.00043033	0.000368	0.142	2.69
E4PHT9	16	16	75.0205	Sulfate adenylyltransferase subunit 1 OS=Marinobacter adhaerens (strain DSM 23420 / HP15) OX=225937 GN=cysN PE=3 SV=1	1482737	1.80453e+06	1.85605e+06	2.50745e+06	1.08178e+07	2.06887e+06	2.81005e+06	1.63121e+07	1.24708e+07	1.44134e+06	1.59404e+06	1.3011e+06	4.78658e+06	1.44686e+07	80585.5	6.39369e+06	1.72093e+07	2.50805e+07	0.00125332	0.00099	0.0014	0.0014816	0.0016058	0.00174629	0.00159167	0.0025893	0.00179024	0.00124303	0.0012	0.00162	0.0022914	0.0019212	0.00275427	0.00251817	0.0025339	0.00220107	Sulfate adenylyltransferase subunit 1 OS=Marinobacter adhaerens (strain DSM 23420 / HP15) OX=225937 GN=cysN PE=3 SV=1	0.0012172	0.00161124	0.00199042	0.00170616	0.00232227	0.0024177	0.037	1.32
E4PHT8	5	5	18.195	Sulfate adenylyltransferase subunit 2 OS=Marinobacter adhaerens (strain DSM 23420 / HP15) OX=225937 GN=cysD PE=3 SV=1	1.31933e+06	1.99118e+06	1.47273e+06	1.15608e+06	2.73237e+06	1.04742e+06	576003	2.99452e+06	4.37071e+06	1.67922e+06	1.88063e+06	1.00098e+06	1.2483e+06	4.06012e+06	17019.9	1.50739e+06	3.16631e+06	7.46787e+06	0.0011152	0.0011	0.00111	0.0006831	0.0004056	0.0008841	0.000326261	0.0004753	0.00062744	0.00144818	0.00142	0.00125	0.0005976	0.0005391	0.00058171	0.000593687	0.0004662	0.00065538	Sulfate adenylyltransferase subunit 2 OS=Marinobacter adhaerens (strain DSM 23420 / HP15) OX=225937 GN=cysD PE=3 SV=1	0.0011088	0.0006576	0.00047635	0.00108868	0.0005728	0.0005718	0.039	0.59
E4PMI9	5	5	29.7264	Sulfate/tungstate uptake family ABC transporter, periplasmic substrate-binding protein OS=Marinobacter adhaerens (strain DSM 23420 / HP15) OX=225937 GN=HP15_4133 PE=4 SV=1	594603	449325	1.42883e+06	643067	6.55832e+06	1.09036e+06	923024	3.70693e+06	7.59387e+06	507267	560006	673393	571579	5.17539e+06	5076.91	722760	4.32846e+06	1.46594e+07	0.000502604	0.00025	0.00108	0.00038	0.0009735	0.00092035	0.000522822	0.0005884	0.00109014	0.000437474	0.00042	0.00084	0.0002736	0.0006872	0.00017352	0.00028466	0.0006373	0.00128651	Sulfate/tungstate uptake family ABC transporter, periplasmic substrate-binding protein OS=Marinobacter adhaerens (strain DSM 23420 / HP15) OX=225937 GN=HP15_4133 PE=4 SV=1	0.0006104	0.00075796	0.0007338	0.00051231	0.00037811	0.0007362	0.33	1.24
E4PNR5	10	10	55.7248	Sulfite reductase hemoprotein, beta subunit OS=Marinobacter adhaerens (strain DSM 23420 / HP15) OX=225937 GN=HP15_1795 PE=4 SV=1	5.11387e+06	8.54615e+06	5.63987e+06	3.42409e+06	1.07963e+07	3.54505e+06	2.45401e+06	1.23409e+07	1.29794e+07	6.97942e+06	4.6666e+06	4.43213e+06	2.38954e+06	1.72448e+07	50565.5	5.31402e+06	1.37142e+07	2.45107e+07	0.00432264	0.00471	0.00427	0.0020232	0.0016026	0.00299231	0.00139001	0.001959	0.00186326	0.00601915	0.00352	0.00553	0.0011439	0.0022898	0.00172824	0.00209294	0.0020193	0.00215106	Sulfite reductase hemoprotein, beta subunit OS=Marinobacter adhaerens (strain DSM 23420 / HP15) OX=225937 GN=HP15_1795 PE=4 SV=1	0.0044324	0.00220604	0.00173741	0.00339949	0.00172064	0.0020878	0.026	0.5
E4PGK4	7	7	34.0931	Superoxide dismutase OS=Marinobacter adhaerens (strain DSM 23420 / HP15) OX=225937 GN=HP15_2351 PE=3 SV=1	3.22051e+06	2.55046e+06	3.87558e+06	4.13364e+06	3.8479e+07	2.55896e+06	2.49345e+06	2.37853e+07	2.36762e+07	2.5942e+06	3.88554e+06	3.19285e+06	4.3066e+06	3.81401e+07	120383	6.77147e+06	2.74282e+07	6.84501e+07	0.00272222	0.0014	0.00293	0.0024424	0.005712	0.00215997	0.00141235	0.0037756	0.00339884	0.00223728	0.00293	0.00399	0.0020616	0.0050643	0.00411447	0.00266695	0.0040386	0.00600719	Superoxide dismutase OS=Marinobacter adhaerens (strain DSM 23420 / HP15) OX=225937 GN=HP15_2351 PE=3 SV=1	0.0023532	0.00343813	0.00286227	0.00299316	0.00374679	0.0042376	0.286	1.46
E4PLM1	2	2	7.27465	ThiJ/PfpI family protein OS=Marinobacter adhaerens (strain DSM 23420 / HP15) OX=225937 GN=HP15_4044 PE=4 SV=1	57058.5	28547	56926.9	99705.2	179652	130405	42561.1	310659	663187	45644.5	129065	24336.9	93495	352594	399.198	93232.9	276126	654033	4.82e-05	1.6e-05	4.3e-05	5.89e-05	2.67e-05	0.00011007	2.41e-05	4.93e-05	9.52e-05	3.94e-05	9.7e-05	3e-05	4.48e-05	4.68e-05	1.36e-05	3.67e-05	4.07e-05	5.74e-05	ThiJ/PfpI family protein OS=Marinobacter adhaerens (strain DSM 23420 / HP15) OX=225937 GN=HP15_4044 PE=4 SV=1	3.57e-05	6.52e-05	5.62e-05	5.75e-05	3.51e-05	4.49e-05	0.128	1.83
E4PPD8	2	2	9.17447	Thioesterase superfamily protein OS=Marinobacter adhaerens (strain DSM 23420 / HP15) OX=225937 GN=HP15_1861 PE=4 SV=1	54887.4	98139.5	272226	131089	824477	187987	194837	1.02604e+06	1.3382e+06	146467	45585.4	104971	191109	1.43782e+06	2496.52	69397.2	1.15166e+06	2.48991e+06	4.64e-05	5.4e-05	0.00021	7.75e-05	0.0001224	0.00015868	0.00011036	0.0001629	0.00019211	0.000126315	3.4e-05	0.00013	9.15e-05	0.0001909	8.53e-05	2.73e-05	0.0001696	0.00021852	Thioesterase superfamily protein OS=Marinobacter adhaerens (strain DSM 23420 / HP15) OX=225937 GN=HP15_1861 PE=4 SV=1	0.0001021	0.00011951	0.00015511	8.57e-05	0.00012258	0.0001385	0.33	1.17
E4PF82	3	3	13.4851	Thioesterase superfamily protein OS=Marinobacter adhaerens (strain DSM 23420 / HP15) OX=225937 GN=HP15_2198 PE=4 SV=1	80642.9	40687.1	1.06682e+06	122930	1.40463e+06	363549	452069	1.73535e+06	1.21438e+06	40203.9	46523.5	46846.4	445011	2.41877e+06	13028.1	1.32268e+06	946290	3.85474e+06	6.82e-05	2.2e-05	0.00081	7.26e-05	0.0002085	0.00030686	0.000256062	0.0002755	0.00017433	3.47e-05	3.5e-05	5.9e-05	0.000213	0.0003212	0.00044528	0.00052094	0.0001393	0.00033829	Thioesterase superfamily protein OS=Marinobacter adhaerens (strain DSM 23420 / HP15) OX=225937 GN=HP15_2198 PE=4 SV=1	0.0002993	0.000196	0.00023529	0.00010221	0.00032649	0.0003329	0.332	0.65
E4PGM0	3	3	13.1091	Thiol peroxidase OS=Marinobacter adhaerens (strain DSM 23420 / HP15) OX=225937 GN=tpx PE=3 SV=1	419006	209962	409445	627998	3.9095e+06	255037	527542	2.92029e+06	4.89813e+06	487409	361492	267113	695895	2.20209e+06	43.7588	393795	2.28671e+06	3.72589e+06	0.000354176	0.00012	0.00031	0.0003711	0.0005803	0.00021527	0.000298812	0.0004636	0.00070315	0.000420348	0.00027	0.00033	0.0003331	0.0002924	1.5e-06	0.000155097	0.0003367	0.00032698	Thiol peroxidase OS=Marinobacter adhaerens (strain DSM 23420 / HP15) OX=225937 GN=tpx PE=3 SV=1	0.0002599	0.00038889	0.00048851	0.00031312	0.00020901	0.0002729	0.265	1.5
E4PNY4	3	3	9.79139	Thioredoxin domain-containing protein OS=Marinobacter adhaerens (strain DSM 23420 / HP15) OX=225937 GN=HP15_3051 PE=3 SV=1	340867	203950	471104	193843	1.21436e+06	465251	215218	1.06004e+06	1.31988e+06	278536	200000	162129	341284	1.48343e+06	2850.27	441835	1.73453e+06	3.49587e+06	0.000288127	0.00011	0.00036	0.0001145	0.0001803	0.00039271	0.000121904	0.0001683	0.00018948	0.000240213	0.00015	0.0002	0.0001634	0.000197	9.74e-05	0.000174017	0.0002554	0.0003068	Thioredoxin domain-containing protein OS=Marinobacter adhaerens (strain DSM 23420 / HP15) OX=225937 GN=HP15_3051 PE=3 SV=1	0.0002523	0.00022917	0.00015988	0.00017223	0.00015259	0.0002454	0.394	0.91
E4PK62	6	6	26.1344	Thioredoxin OS=Marinobacter adhaerens (strain DSM 23420 / HP15) OX=225937 GN=trxA PE=3 SV=1	1.07689e+06	1.86013e+06	1.48843e+06	1.43605e+06	9.47879e+06	1.47201e+06	1.70281e+06	1.07116e+07	1.16575e+07	868674	1.76445e+06	1.31456e+06	3.34681e+06	1.36153e+07	41318.7	3.8807e+06	9.66406e+06	2.28381e+07	0.000910272	0.00102	0.00113	0.0008485	0.0014071	0.0012425	0.000964508	0.0017003	0.00167349	0.000749156	0.00133	0.00164	0.0016021	0.0018079	0.0014122	0.00152842	0.001423	0.00200428	Thioredoxin OS=Marinobacter adhaerens (strain DSM 23420 / HP15) OX=225937 GN=trxA PE=3 SV=1	0.0010204	0.00116603	0.00144611	0.00152486	0.0016074	0.0016519	0.188	1.14
E4PRD1	6	6	36.3384	Thioredoxin reductase OS=Marinobacter adhaerens (strain DSM 23420 / HP15) OX=225937 GN=HP15_2076 PE=3 SV=1	261763	308838	224216	673971	4.2855e+06	231823	1.29221e+06	4.89281e+06	6.97826e+06	297745	118940	644712	1.55023e+06	6.33122e+06	2300.47	1.34553e+06	4.80054e+06	1.18071e+07	0.000221262	0.00017	0.00017	0.0003982	0.0006362	0.00019568	0.000731939	0.0007767	0.00100176	0.00025678	9e-05	0.00081	0.0007421	0.0008407	7.86e-05	0.00052994	0.0007068	0.0010362	Thioredoxin reductase OS=Marinobacter adhaerens (strain DSM 23420 / HP15) OX=225937 GN=HP15_2076 PE=3 SV=1	0.000187	0.00041002	0.00083679	0.00054564	0.0005538	0.0007577	0.113	2.19
E4PJC2	7	7	33.2598	Thiosulfate transporter subunit OS=Marinobacter adhaerens (strain DSM 23420 / HP15) OX=225937 GN=HP15_1344 PE=4 SV=1	5.87774e+06	1.0466e+07	4.05824e+06	3.04509e+06	3.99784e+06	4.70845e+06	1.04174e+06	2.99044e+06	3.15575e+06	5.14246e+06	7.43457e+06	635674	2.27173e+06	3.48867e+06	55099.8	1.81405e+06	2.53269e+06	6.26732e+06	0.00496832	0.00576	0.00307	0.0017992	0.0005935	0.00397431	0.000590064	0.0004747	0.00045302	0.00443493	0.00561	0.00079	0.0010875	0.0004632	0.00188322	0.000714465	0.0003729	0.00055002	Thiosulfate transporter subunit OS=Marinobacter adhaerens (strain DSM 23420 / HP15) OX=225937 GN=HP15_1344 PE=4 SV=1	0.0046013	0.00212234	0.00050593	0.0024963	0.00114465	0.0005458	0.15	0.46
E4PQI6	3	3	19.0234	Threonine synthase OS=Marinobacter adhaerens (strain DSM 23420 / HP15) OX=225937 GN=thrC PE=3 SV=1	32331.8	122821	65138	90433.6	1.12155e+06	98271.3	71373.5	978150	1.92641e+06	76225.9	127643	133747	104674	1.42817e+06	1912.22	273521	1.2221e+06	3.47672e+06	2.73e-05	6.8e-05	4.9e-05	5.34e-05	0.0001665	8.29e-05	4.04e-05	0.0001553	0.00027655	6.57e-05	9.6e-05	0.00017	5.01e-05	0.0001896	6.54e-05	0.000107726	0.0001799	0.00030512	Threonine synthase OS=Marinobacter adhaerens (strain DSM 23420 / HP15) OX=225937 GN=thrC PE=3 SV=1	4.81e-05	0.00010096	0.00015741	0.00010447	0.0001017	0.0001976	0.075	2.1
E4PG93	6	6	23.6998	Threonine--tRNA ligase OS=Marinobacter adhaerens (strain DSM 23420 / HP15) OX=225937 GN=thrS PE=3 SV=1	89672.3	236299	610112	260187	2.15968e+06	643896	317856	2.26934e+06	3.10875e+06	379798	103004	333251	538464	2.12993e+06	14864.4	572797	2.65178e+06	5.29693e+06	7.58e-05	0.00013	0.00046	0.0001537	0.0003206	0.0005435	0.000180041	0.0003602	0.00044628	0.000327543	7.8e-05	0.00042	0.0002578	0.0002828	0.00050804	0.000225597	0.0003905	0.00046486	Threonine--tRNA ligase OS=Marinobacter adhaerens (strain DSM 23420 / HP15) OX=225937 GN=thrS PE=3 SV=1	0.0002225	0.00033928	0.00032885	0.00025054	0.00034954	0.0003603	0.043	1.52
E4PQS9	2	2	6.36548	Tol-Pal system protein TolB OS=Marinobacter adhaerens (strain DSM 23420 / HP15) OX=225937 GN=tolB PE=3 SV=1	33721.1	24945.4	161095	11916.5	61667.5	100227	9953.03	69382.4	312569	27049.8	37458.6	23623.1	29117.8	78483	5992.72	36128.3	110969	742780	2.85e-05	1.4e-05	0.00012	7.04e-06	9.15e-06	8.46e-05	5.64e-06	1.1e-05	4.49e-05	2.33e-05	2.8e-05	3e-05	1.39e-05	1.04e-05	0.00020482	1.42e-05	1.63e-05	6.52e-05	Tol-Pal system protein TolB OS=Marinobacter adhaerens (strain DSM 23420 / HP15) OX=225937 GN=tolB PE=3 SV=1	5.47e-05	3.36e-05	2.05e-05	2.39e-05	7.64e-05	3.19e-05	0.077	0.61
E4PH94	2	2	8.06876	Toluene tolerance family protein OS=Marinobacter adhaerens (strain DSM 23420 / HP15) OX=225937 GN=HP15_2433 PE=4 SV=1	132409	284744	32500.8	150811	589175	30772	77259.7	549450	794768	46287.6	394682	76439.7	119067	604719	345.836	158853	453079	1.48661e+06	0.000111922	0.00016	2.5e-05	8.91e-05	8.75e-05	2.6e-05	4.38e-05	8.72e-05	0.00011409	3.99e-05	0.0003	9.5e-05	5.7e-05	8.03e-05	1.18e-05	6.26e-05	6.67e-05	0.00013047	Toluene tolerance family protein OS=Marinobacter adhaerens (strain DSM 23420 / HP15) OX=225937 GN=HP15_2433 PE=4 SV=1	9.78e-05	6.75e-05	8.17e-05	0.00015005	4.97e-05	8.66e-05	0.141	0.69
E4PNT6	4	4	13.4076	TonB-dependent receptor OS=Marinobacter adhaerens (strain DSM 23420 / HP15) OX=225937 GN=HP15_3002 PE=3 SV=1	74513	44102.7	149752	528765	137823	115598	618753	352882	3.1987e+06	52983.4	50452.7	117428	400597	218021	1497.28	398747	212180	1.08105e+06	6.3e-05	2.4e-05	0.00011	0.0003124	2.05e-05	9.76e-05	0.000350476	5.6e-05	0.00045919	4.57e-05	3.8e-05	0.00015	0.0001918	2.9e-05	5.12e-05	0.000157047	3.12e-05	9.49e-05	TonB-dependent receptor OS=Marinobacter adhaerens (strain DSM 23420 / HP15) OX=225937 GN=HP15_3002 PE=3 SV=1	6.69e-05	0.00014349	0.00028856	0.00012549	9.06e-05	9.44e-05	0.235	2.15
E4PH35	2	2	5.76097	TPR repeat-containing protein OS=Marinobacter adhaerens (strain DSM 23420 / HP15) OX=225937 GN=HP15_2374 PE=4 SV=1	4210.64	55467.3	14054.4	9453.07	24546.3	14712.4	7613.19	70407.8	339626	8630.54	15616.5	39714.6	6589.26	111206	193.608	30462.7	91981.7	614046	3.56e-06	3.1e-05	1.1e-05	5.59e-06	3.64e-06	1.24e-05	4.31e-06	1.12e-05	4.88e-05	7.44e-06	1.2e-05	5e-05	3.15e-06	1.48e-05	6.62e-06	1.2e-05	1.35e-05	5.39e-05	TPR repeat-containing protein OS=Marinobacter adhaerens (strain DSM 23420 / HP15) OX=225937 GN=HP15_2374 PE=4 SV=1	1.49e-05	7.22e-06	2.14e-05	2.15e-05	8.18e-06	2.65e-05	0.253	0.48
E4PFT5	3	3	12.4974	Transaldolase OS=Marinobacter adhaerens (strain DSM 23420 / HP15) OX=225937 GN=tal PE=3 SV=1	66179.6	34789.4	184489	3016.37	391266	331822	35537.5	507845	666477	57171.8	96747.7	88328.6	58978.5	700956	0	29556.8	486484	1.45164e+06	5.59e-05	1.9e-05	0.00014	1.78e-06	5.81e-05	0.00028008	2.01e-05	8.06e-05	9.57e-05	4.93e-05	7.3e-05	0.00011	2.82e-05	9.31e-05	0	1.16e-05	7.16e-05	0.0001274	Transaldolase OS=Marinobacter adhaerens (strain DSM 23420 / HP15) OX=225937 GN=tal PE=3 SV=1	7.16e-05	0.00011332	6.55e-05	7.05e-05	4.04e-05	7.02e-05	0.268	1.58
E4PPG9	5	5	17.1389	Transcription elongation factor GreA OS=Marinobacter adhaerens (strain DSM 23420 / HP15) OX=225937 GN=greA PE=3 SV=1	538038	965436	746141	820444	3.49256e+06	907271	597284	3.39966e+06	3.45147e+06	974442	927793	833584	1.42709e+06	3.83698e+06	104053	2.45546e+06	3.27504e+06	7.64734e+06	0.000454791	0.00053	0.00056	0.0004848	0.0005185	0.00076581	0.000338315	0.0005397	0.00049548	0.000840372	0.0007	0.00104	0.0006832	0.0005095	0.00355635	0.000967087	0.0004822	0.00067113	Transcription elongation factor GreA OS=Marinobacter adhaerens (strain DSM 23420 / HP15) OX=225937 GN=greA PE=3 SV=1	0.000517	0.00058968	0.00045781	0.00080797	0.001583	0.0007068	0.192	1.14
E4PK67	10	10	37.7205	Transcription termination factor Rho OS=Marinobacter adhaerens (strain DSM 23420 / HP15) OX=225937 GN=rho PE=3 SV=1	2.05376e+06	2.28143e+06	638745	1.60723e+06	7.51597e+06	947257	1.68621e+06	6.74831e+06	7.59872e+06	790851	1.15034e+06	414575	747902	6.54301e+06	11514.6	1.58797e+06	8.33461e+06	6.15387e+06	0.00173599	0.00126	0.00048	0.0009497	0.0011157	0.00079956	0.000955107	0.0010712	0.00109083	0.000682041	0.00087	0.00052	0.000358	0.0008688	0.00039355	0.000625423	0.0012272	0.00054006	Transcription termination factor Rho OS=Marinobacter adhaerens (strain DSM 23420 / HP15) OX=225937 GN=rho PE=3 SV=1	0.0011586	0.00095497	0.00103905	0.00058113	0.00054012	0.0007976	0.295	0.82
E4PP02	12	12	66.6801	Transcription termination/antitermination protein NusA OS=Marinobacter adhaerens (strain DSM 23420 / HP15) OX=225937 GN=nusA PE=3 SV=1	501142	1.48963e+06	1.47896e+06	795474	6.26621e+06	1.10313e+06	840866	7.65442e+06	9.06981e+06	623723	804255	982716	799749	5.55227e+06	434936	1.03909e+06	7.44373e+06	1.32296e+07	0.000423604	0.00082	0.00112	0.00047	0.0009302	0.00093113	0.000476285	0.001215	0.00130202	0.000537908	0.00061	0.00123	0.0003828	0.0007372	0.0148654	0.000409249	0.001096	0.00116103	Transcription termination/antitermination protein NusA OS=Marinobacter adhaerens (strain DSM 23420 / HP15) OX=225937 GN=nusA PE=3 SV=1	0.0007877	0.00077711	0.00099778	0.00073889	0.00532848	0.0008888	0.459	0.99
E4PLX6	8	8	29.9929	Transcription termination/antitermination protein NusG OS=Marinobacter adhaerens (strain DSM 23420 / HP15) OX=225937 GN=nusG PE=3 SV=1	5.58912e+06	6.37957e+06	1.99613e+06	5.14916e+06	1.36927e+07	1.78228e+06	2.96637e+06	8.08134e+06	1.46278e+07	6.00118e+06	5.75355e+06	2.42244e+06	4.90926e+06	8.02583e+06	48693.2	4.53206e+06	7.7151e+06	2.10513e+07	0.00472435	0.00351	0.00151	0.0030425	0.0020326	0.00150439	0.00168022	0.0012828	0.00209989	0.0051755	0.00434	0.00303	0.0023501	0.0010657	0.00166425	0.00178496	0.001136	0.00184746	Transcription termination/antitermination protein NusG OS=Marinobacter adhaerens (strain DSM 23420 / HP15) OX=225937 GN=nusG PE=3 SV=1	0.0032496	0.00219316	0.00168764	0.00323828	0.00169334	0.0015895	0.092	0.67
E4PK49	12	12	48.4493	Transcriptional accessory protein OS=Marinobacter adhaerens (strain DSM 23420 / HP15) OX=225937 GN=HP15_216 PE=4 SV=1	445292	1.43266e+06	865477	498435	1.60251e+06	620899	608810	2.26805e+06	2.47109e+06	777690	1.22106e+06	594637	618388	2.35502e+06	39623.4	814485	1.9046e+06	5.75151e+06	0.000376395	0.00079	0.00065	0.0002945	0.0002379	0.00052409	0.000344844	0.00036	0.00035474	0.000670691	0.00092	0.00074	0.000296	0.0003127	0.00135426	0.000320786	0.0002804	0.00050475	Transcriptional accessory protein OS=Marinobacter adhaerens (strain DSM 23420 / HP15) OX=225937 GN=HP15_216 PE=4 SV=1	0.0006068	0.00035216	0.0003532	0.0006532	0.00065433	0.0003687	0.115	0.58
E4PG78	2	2	6.71123	Transcriptional regulator, AraC family protein OS=Marinobacter adhaerens (strain DSM 23420 / HP15) OX=225937 GN=HP15_1056 PE=4 SV=1	1.75313e+06	1.41081e+06	621866	1.23231e+06	758827	418982	425595	238100	561353	2.00514e+06	1.85374e+06	459355	1.0038e+06	673440	6517.61	1.46064e+06	499882	773596	0.00148188	0.00078	0.00047	0.0007281	0.0001126	0.00035365	0.000241067	3.78e-05	8.06e-05	0.00172926	0.0014	0.00057	0.0004805	8.94e-05	0.00022276	0.000575275	7.36e-05	6.79e-05	Transcriptional regulator, AraC family protein OS=Marinobacter adhaerens (strain DSM 23420 / HP15) OX=225937 GN=HP15_1056 PE=4 SV=1	0.0009098	0.00039814	0.00011982	0.00081745	0.00026424	0.0002389	0.062	0.44
E4PPD1	3	3	11.9623	Transcriptional regulator, LysR family OS=Marinobacter adhaerens (strain DSM 23420 / HP15) OX=225937 GN=HP15_1854 PE=3 SV=1	108951	159200	80199.8	104358	719587	109473	104890	433470	996684	28911.5	93150.8	47261.5	90089.6	464192	1079.58	133903	502415	1.58681e+06	9.21e-05	8.8e-05	6.1e-05	6.17e-05	0.0001068	9.24e-05	5.94e-05	6.88e-05	0.00014308	2.49e-05	7e-05	5.9e-05	4.31e-05	6.16e-05	3.69e-05	5.27e-05	7.4e-05	0.00013926	Transcriptional regulator, LysR family OS=Marinobacter adhaerens (strain DSM 23420 / HP15) OX=225937 GN=HP15_1854 PE=3 SV=1	8.02e-05	8.7e-05	9.04e-05	5.75e-05	4.72e-05	8.87e-05	0.377	1.08
E4PRE6	2	2	4.52471	Transcriptional regulator, LysR family protein OS=Marinobacter adhaerens (strain DSM 23420 / HP15) OX=225937 GN=HP15_2091 PE=3 SV=1	297806	189819	309907	210427	180472	132215	24516.9	50920.2	78667.7	262290	368644	0	99378.5	31833.3	224.29	45229.7	79244.9	91768.6	0.000251728	0.0001	0.00023	0.0001243	2.68e-05	0.0001116	1.39e-05	8.08e-06	1.13e-05	0.000226203	0.00028	0	4.76e-05	4.23e-06	7.67e-06	1.78e-05	1.17e-05	8.05e-06	Transcriptional regulator, LysR family protein OS=Marinobacter adhaerens (strain DSM 23420 / HP15) OX=225937 GN=HP15_2091 PE=3 SV=1	0.0001969	8.76e-05	1.11e-05	0.00010854	1.98e-05	1.25e-05	0.01	0.44
E4PF64	4	3	18.2855	Transcriptional regulator, RpiR family protein OS=Marinobacter adhaerens (strain DSM 23420 / HP15) OX=225937 GN=HP15_2180 PE=4 SV=1	88832.6	123718	52499.5	92973.4	292057	65420.6	94310.2	363197	1.82915e+06	146162	276483	7616.69	87711.2	487723	1657.93	223044	764687	1.72294e+06	7.51e-05	6.8e-05	4e-05	5.49e-05	4.34e-05	5.52e-05	5.34e-05	5.77e-05	0.00026258	0.000126052	0.00021	9.5e-06	4.2e-05	6.48e-05	5.67e-05	8.78e-05	0.0001126	0.00015121	Transcriptional regulator, RpiR family protein OS=Marinobacter adhaerens (strain DSM 23420 / HP15) OX=225937 GN=HP15_2180 PE=4 SV=1	6.1e-05	5.12e-05	0.00012455	8.67e-05	5.45e-05	0.0001172	0.261	0.84
E4PMG5	10	10	42.9196	Transketolase OS=Marinobacter adhaerens (strain DSM 23420 / HP15) OX=225937 GN=tkt1 PE=3 SV=1	1.23988e+06	1.79556e+06	1.14063e+06	1.53463e+06	1.36354e+07	753882	1.44613e+06	1.2364e+07	1.28013e+07	779798	1.10666e+06	1.27698e+06	2.45808e+06	1.51919e+07	18873.7	4.07779e+06	1.36534e+07	2.4708e+07	0.00104804	0.00099	0.00086	0.0009068	0.0020241	0.00063634	0.000819118	0.0019626	0.00183769	0.000672508	0.00083	0.00159	0.0011767	0.0020172	0.00064507	0.00160604	0.0020103	0.00216838	Transketolase OS=Marinobacter adhaerens (strain DSM 23420 / HP15) OX=225937 GN=tkt1 PE=3 SV=1	0.0009667	0.00118907	0.00153981	0.00120202	0.00127966	0.0019283	0.32	1.23
E4PG94	2	2	9.33403	Translation initiation factor 3 OS=Marinobacter adhaerens (strain DSM 23420 / HP15) OX=225937 GN=HP15_1072 PE=3 SV=1	64830.1	160392	386.002	51250.9	352674	15563	297590	219581	571475	111254	7628.19	48974.2	49373.5	523971	0	216988	742118	180081	5.48e-05	8.8e-05	2.9e-07	3.03e-05	5.24e-05	1.31e-05	0.000168561	3.49e-05	8.2e-05	9.59e-05	5.8e-06	6.1e-05	2.36e-05	6.96e-05	0	8.55e-05	0.0001093	1.58e-05	Translation initiation factor 3 OS=Marinobacter adhaerens (strain DSM 23420 / HP15) OX=225937 GN=HP15_1072 PE=3 SV=1	4.78e-05	3.19e-05	9.52e-05	3.02e-05	3.11e-05	7.02e-05	0.197	0.67
E4PRD4	2	2	5.8762	Translation initiation factor IF-1 OS=Marinobacter adhaerens (strain DSM 23420 / HP15) OX=225937 GN=infA PE=3 SV=1	78607.9	371335	161194	31875	198257	262332	95394.6	666868	988069	161129	133631	276215	231025	298451	67.818	303252	664256	1.44958e+06	6.64e-05	0.0002	0.00012	1.88e-05	2.94e-05	0.00022143	5.4e-05	0.0001059	0.00014184	0.00013896	0.0001	0.00034	0.0001106	3.96e-05	2.32e-06	0.000119436	9.78e-05	0.00012722	Translation initiation factor IF-1 OS=Marinobacter adhaerens (strain DSM 23420 / HP15) OX=225937 GN=infA PE=3 SV=1	0.000131	8.99e-05	0.00010058	0.00018544	5.08e-05	0.0001148	0.328	0.69
E4PP01	19	19	76.4929	Translation initiation factor IF-2 OS=Marinobacter adhaerens (strain DSM 23420 / HP15) OX=225937 GN=infB PE=3 SV=1	2.28155e+06	4.34849e+06	5.56012e+06	2.6152e+06	2.07616e+07	7.18805e+06	2.88655e+06	1.56565e+07	1.84088e+07	2.67363e+06	2.29764e+06	1.75535e+06	4.33772e+06	1.70396e+07	387688	5.53501e+06	1.64486e+07	3.06203e+07	0.00192854	0.0024	0.00421	0.0015452	0.0030819	0.00606729	0.00163501	0.0024853	0.00264267	0.00230578	0.00173	0.00219	0.0020765	0.0022625	0.0132505	0.00217997	0.0024219	0.00268724	Translation initiation factor IF-2 OS=Marinobacter adhaerens (strain DSM 23420 / HP15) OX=225937 GN=infB PE=3 SV=1	0.0028436	0.00356482	0.00225432	0.00200052	0.00586318	0.0024297	0.191	1.25
E4PNW2	7	7	29.1679	TRAP dicarboxylate family transporter, DctP subunit OS=Marinobacter adhaerens (strain DSM 23420 / HP15) OX=225937 GN=HP15_3028 PE=3 SV=1	4.17627e+06	6.83815e+06	4.05062e+06	8.95244e+06	1.701e+07	3.24463e+06	1.25683e+07	1.31171e+07	1.16677e+07	4.08946e+06	6.91352e+06	2.91272e+06	8.50502e+06	1.35424e+07	114095	6.30294e+06	1.24157e+07	8.16735e+06	0.00353011	0.00377	0.00306	0.0052897	0.002525	0.00273873	0.00711896	0.0020822	0.00167496	0.00352681	0.00521	0.00364	0.0040714	0.0017982	0.00389956	0.00248242	0.0018281	0.00071677	TRAP dicarboxylate family transporter, DctP subunit OS=Marinobacter adhaerens (strain DSM 23420 / HP15) OX=225937 GN=HP15_3028 PE=3 SV=1	0.0034538	0.00351782	0.00362536	0.00430777	0.00325638	0.0016758	0.475	1.02
E4PKH0	3	3	14.5502	TRAP dicarboxylate transporter-DctP subunit OS=Marinobacter adhaerens (strain DSM 23420 / HP15) OX=225937 GN=HP15_2682 PE=4 SV=1	153796	186910	141048	352981	2.21454e+06	131028	204628	1.09188e+06	2.14782e+06	437100	170560	278173	830156	2.00986e+06	1379.94	552917	1.24493e+06	4.15178e+06	0.00013	0.0001	0.00011	0.0002086	0.0003287	0.0001106	0.000115906	0.0001733	0.00030833	0.000376961	0.00013	0.00035	0.0003974	0.0002669	4.72e-05	0.000217767	0.0001833	0.00036436	TRAP dicarboxylate transporter-DctP subunit OS=Marinobacter adhaerens (strain DSM 23420 / HP15) OX=225937 GN=HP15_2682 PE=4 SV=1	0.0001132	0.00021597	0.00019919	0.00029114	0.00023715	0.0002551	0.128	1.91
E4PLQ3	2	2	14.7125	TRAP dicarboxylate transporter, DctP subunit OS=Marinobacter adhaerens (strain DSM 23420 / HP15) OX=225937 GN=HP15_4076 PE=4 SV=1	607019	765818	756480	1.11697e+06	1.09174e+07	1.80059e+06	528768	2.57945e+06	2.71676e+06	370428	556368	742797	2.06497e+06	4.32779e+06	11272.9	1.01598e+06	2.02774e+06	6.56669e+06	0.000513099	0.00042	0.00057	0.00066	0.0016206	0.00151985	0.000299506	0.0004095	0.00039	0.000319462	0.00042	0.00093	0.0009885	0.0005747	0.00038529	0.000400146	0.0002986	0.00057629	TRAP dicarboxylate transporter, DctP subunit OS=Marinobacter adhaerens (strain DSM 23420 / HP15) OX=225937 GN=HP15_4076 PE=4 SV=1	0.0005024	0.00126682	0.00036632	0.00077858	0.00064948	0.000425	0.069	2.52
E4PG91	14	14	101.334	TRAP transporter solute receptor, TAXI family protein OS=Marinobacter adhaerens (strain DSM 23420 / HP15) OX=225937 GN=HP15_1069 PE=4 SV=1	7.49623e+06	1.39237e+07	1.26146e+07	2.2281e+07	132417516	9.84682e+06	1.10941e+07	4.7169e+07	8.76162e+07	7.17462e+06	9.17749e+06	6.5291e+06	2.80308e+07	8.13443e+07	138114	2.30013e+07	4.08577e+07	1.70322e+08	0.00633639	0.00767	0.00954	0.0131651	0.0196567	0.00831151	0.00628395	0.0074875	0.0125777	0.00618749	0.00692	0.00815	0.0134185	0.010801	0.0047205	0.00905911	0.0060159	0.0149475	TRAP transporter solute receptor, TAXI family protein OS=Marinobacter adhaerens (strain DSM 23420 / HP15) OX=225937 GN=HP15_1069 PE=4 SV=1	0.0078501	0.0137111	0.00878306	0.00949805	0.00964669	0.0100075	0.134	1.75
E4PIW1	11	11	63.1997	TRAP-type mannitol/chloroaromatic compound transport system, periplasmic component OS=Marinobacter adhaerens (strain DSM 23420 / HP15) OX=225937 GN=HP15_3795 PE=3 SV=1	6.13963e+06	9.11015e+06	9.77598e+06	9.13172e+06	3.49016e+07	7.87278e+06	7.8464e+06	1.73721e+07	1.05884e+08	5.94716e+06	9.95686e+06	4.39328e+06	1.8676e+07	2.02134e+07	1.43866e+06	2.71645e+07	2.60252e+07	5.97976e+07	0.00518968	0.00502	0.0074	0.0053956	0.005181	0.00664526	0.00444438	0.0027576	0.0152002	0.00512891	0.00751	0.00549	0.0089403	0.002684	0.049171	0.0106988	0.003832	0.00524785	TRAP-type mannitol/chloroaromatic compound transport system, periplasmic component OS=Marinobacter adhaerens (strain DSM 23420 / HP15) OX=225937 GN=HP15_3795 PE=3 SV=1	0.0058682	0.00574062	0.00746739	0.0073122	0.0202651	0.0065929	0.361	0.98
E4PLN8	3	3	8.37782	TRAP-type mannitol/chloroaromatic compound transport system, periplasmic component OS=Marinobacter adhaerens (strain DSM 23420 / HP15) OX=225937 GN=HP15_4061 PE=3 SV=1	5054.5	22259.6	4750.65	43082.3	124829	6488.88	35022.5	868576	593910	2574.16	19789.6	1801.91	175402	1.62611e+06	72.0733	122818	848727	2.83632e+06	4.27e-06	1.2e-05	3.6e-06	2.55e-05	1.85e-05	5.48e-06	1.98e-05	0.0001379	8.53e-05	2.22e-06	1.5e-05	2.3e-06	8.4e-05	0.0002159	2.46e-06	4.84e-05	0.000125	0.00024892	TRAP-type mannitol/chloroaromatic compound transport system, periplasmic component OS=Marinobacter adhaerens (strain DSM 23420 / HP15) OX=225937 GN=HP15_4061 PE=3 SV=1	6.71e-06	1.65e-05	8.1e-05	3.37e-05	0.00010078	0.0001408	0.118	2.46
E4PF70	11	11	71.7151	Trigger factor OS=Marinobacter adhaerens (strain DSM 23420 / HP15) OX=225937 GN=tig PE=3 SV=1	2.6638e+06	3.04425e+06	8.27158e+06	5.5549e+06	3.88407e+07	5.06726e+06	7.24519e+06	2.45092e+07	3.98208e+07	3.16993e+06	2.81042e+06	4.80676e+06	6.12418e+06	4.02049e+07	109135	9.75434e+06	3.38376e+07	6.99584e+07	0.00225165	0.00168	0.00626	0.0032822	0.0057657	0.00427718	0.00410384	0.0038905	0.00571647	0.00273379	0.00212	0.006	0.0029317	0.0053385	0.00373004	0.00384176	0.0049823	0.00613956	Trigger factor OS=Marinobacter adhaerens (strain DSM 23420 / HP15) OX=225937 GN=tig PE=3 SV=1	0.0033957	0.00444169	0.00457028	0.00368469	0.00400007	0.0049879	0.306	1.31
E4PHU2	2	2	12.1974	tRNA-2-methylthio-N(6)-dimethylallyladenosine synthase OS=Marinobacter adhaerens (strain DSM 23420 / HP15) OX=225937 GN=miaB PE=3 SV=1	53478.5	43203	90675.1	39895.7	117012	38014.8	37264.6	532621	273396	25380.2	54134.3	22210.4	26980.5	561269	1981.58	88026.2	609768	1.00512e+06	4.52e-05	2.4e-05	6.9e-05	2.36e-05	1.74e-05	3.21e-05	2.11e-05	8.46e-05	3.92e-05	2.19e-05	4.1e-05	2.8e-05	1.29e-05	7.45e-05	6.77e-05	3.47e-05	8.98e-05	8.82e-05	tRNA-2-methylthio-N(6)-dimethylallyladenosine synthase OS=Marinobacter adhaerens (strain DSM 23420 / HP15) OX=225937 GN=miaB PE=3 SV=1	4.59e-05	2.43e-05	4.83e-05	2.72e-05	5.17e-05	7.09e-05	0.066	0.53
E4PPA3	2	2	13.0148	Tryptophan synthase alpha chain OS=Marinobacter adhaerens (strain DSM 23420 / HP15) OX=225937 GN=trpA PE=3 SV=1	36395.2	377.94	5148.79	46614.6	458016	619.53	49525.5	537971	1.57462e+06	1191.01	1150.59	79359.3	81267	306457	0	72999.9	197282	1.39919e+06	3.08e-05	2.1e-07	3.9e-06	2.75e-05	6.8e-05	5.23e-07	2.81e-05	8.54e-05	0.00022605	1.03e-06	8.7e-07	9.9e-05	3.89e-05	4.07e-05	0	2.88e-05	2.91e-05	0.00012279	Tryptophan synthase alpha chain OS=Marinobacter adhaerens (strain DSM 23420 / HP15) OX=225937 GN=trpA PE=3 SV=1	1.16e-05	3.2e-05	0.00011316	4.63e-05	2.65e-05	6.02e-05	0.24	2.75
E4PPA4	6	6	27.1889	Tryptophan synthase beta chain OS=Marinobacter adhaerens (strain DSM 23420 / HP15) OX=225937 GN=trpB PE=3 SV=1	432749	1.527e+06	1.30041e+06	537233	1.75824e+06	837646	200678	1.71925e+06	3.28328e+06	973981	942198	362087	435951	784541	3816.37	701679	1.30312e+06	4.28336e+06	0.000365793	0.00084	0.00098	0.0003174	0.000261	0.00070704	0.000113668	0.0002729	0.00047133	0.000839974	0.00071	0.00045	0.0002087	0.0001042	0.00013044	0.000276357	0.0001919	0.00037591	Tryptophan synthase beta chain OS=Marinobacter adhaerens (strain DSM 23420 / HP15) OX=225937 GN=trpB PE=3 SV=1	0.0007303	0.00042849	0.00028597	0.00045717	0.00014777	0.0002814	0.095	0.59
E4PN72	3	3	11.0948	Tryptophan synthase beta chain OS=Marinobacter adhaerens (strain DSM 23420 / HP15) OX=225937 GN=trpB PE=3 SV=1	69899.2	245555	88095.3	79433.1	1.61083e+06	181833	108457	1.14524e+06	1.55879e+06	52402.4	72613.3	48981.2	259183	2.58395e+06	179.681	396718	1.1625e+06	5.36086e+06	5.91e-05	0.00014	6.7e-05	4.69e-05	0.0002391	0.00015348	6.14e-05	0.0001818	0.00022377	4.52e-05	5.5e-05	6.1e-05	0.0001241	0.0003431	6.14e-06	0.000156248	0.0001712	0.00047047	Tryptophan synthase beta chain OS=Marinobacter adhaerens (strain DSM 23420 / HP15) OX=225937 GN=trpB PE=3 SV=1	8.7e-05	0.00014651	0.00015567	8e-05	0.00015777	0.000266	0.121	1.68
E4PL83	7	7	25.5192	Tryptophan--tRNA ligase OS=Marinobacter adhaerens (strain DSM 23420 / HP15) OX=225937 GN=trpS PE=3 SV=1	3.24158e+06	4.33574e+06	1.00878e+06	1.88445e+06	5.37557e+06	1.75422e+06	491581	5.2393e+06	4.40622e+06	3.58177e+06	3.08067e+06	1.83149e+06	1.08958e+06	6.13219e+06	10416.1	1.19979e+06	6.03011e+06	1.18374e+07	0.00274003	0.00239	0.00076	0.0011135	0.000798	0.0014807	0.000278443	0.0008317	0.00063254	0.00308897	0.00232	0.00229	0.0005216	0.0008142	0.00035601	0.00047254	0.0008879	0.00103885	Tryptophan--tRNA ligase OS=Marinobacter adhaerens (strain DSM 23420 / HP15) OX=225937 GN=trpS PE=3 SV=1	0.0019638	0.00113071	0.00058088	0.00171078	0.00056395	0.0007998	0.198	0.58
E4PQV4	7	7	37.2277	Twin-arginine translocation pathway signal OS=Marinobacter adhaerens (strain DSM 23420 / HP15) OX=225937 GN=HP15_3247 PE=3 SV=1	2.52583e+06	2.22778e+06	1.76619e+06	7.08386e+06	2.75053e+07	1.81049e+06	4.70834e+06	2.38895e+07	3.70586e+07	2.59217e+06	4.37601e+06	1.97839e+06	1.02188e+07	3.38828e+07	258352	9.12711e+06	1.69388e+07	7.58147e+07	0.00213503	0.00123	0.00134	0.0041856	0.004083	0.0015282	0.00266691	0.0037921	0.00531995	0.00223552	0.0033	0.00247	0.0048918	0.004499	0.00883004	0.00359473	0.0024941	0.00665351	Twin-arginine translocation pathway signal OS=Marinobacter adhaerens (strain DSM 23420 / HP15) OX=225937 GN=HP15_3247 PE=3 SV=1	0.0015662	0.00326561	0.00392633	0.00355433	0.00607361	0.0042474	0.082	2.09
E4PL11	5	5	15.1476	Twitching motility protein PilT OS=Marinobacter adhaerens (strain DSM 23420 / HP15) OX=225937 GN=HP15_289 PE=3 SV=1	1.80871e+06	599144	737519	433393	1.08511e+06	624806	478096	1.33434e+06	2.1942e+06	1.66251e+06	470555	457310	363842	914491	428434	451010	1.41104e+06	1.47936e+06	0.00152886	0.00033	0.00056	0.0002561	0.0001611	0.00052739	0.000270804	0.0002118	0.00031499	0.00143377	0.00035	0.00057	0.0001742	0.0001214	0.0146432	0.000177631	0.0002078	0.00012983	Twitching motility protein PilT OS=Marinobacter adhaerens (strain DSM 23420 / HP15) OX=225937 GN=HP15_289 PE=3 SV=1	0.0008056	0.00031485	0.00026587	0.00036672	0.00497958	0.0001717	0.169	0.39
E4PG75	5	5	15.3957	Two component transcriptional regulator, LuxR family OS=Marinobacter adhaerens (strain DSM 23420 / HP15) OX=225937 GN=HP15_1053 PE=4 SV=1	53793.3	255928	174250	97749.7	1.4821e+06	224428	76731	640549	1.16126e+06	123730	55041.1	99056.1	170489	958442	14739.1	179155	866322	2.7022e+06	4.55e-05	0.00014	0.00013	5.78e-05	0.00022	0.00018943	4.35e-05	0.0001017	0.0001667	0.000106706	4.2e-05	0.00012	8.16e-05	0.0001273	0.00050376	7.06e-05	0.0001276	0.00023715	Two component transcriptional regulator, LuxR family OS=Marinobacter adhaerens (strain DSM 23420 / HP15) OX=225937 GN=HP15_1053 PE=4 SV=1	0.0001061	0.00015573	0.00010395	8.23e-05	0.00023754	0.0001451	0.064	1.47
E4PLC3	2	2	8.51885	Two component transcriptional regulator, LuxR family OS=Marinobacter adhaerens (strain DSM 23420 / HP15) OX=225937 GN=HP15_1567 PE=4 SV=1	179653	541386	152041	134102	377575	221577	191682	238841	300396	186888	390484	73618.8	123525	178084	2400.34	77682.6	151228	681019	0.000151856	0.0003	0.00012	7.92e-05	5.61e-05	0.00018703	0.000108573	3.79e-05	4.31e-05	0.000161174	0.00029	9.2e-05	5.91e-05	2.37e-05	8.2e-05	3.06e-05	2.23e-05	5.98e-05	Two component transcriptional regulator, LuxR family OS=Marinobacter adhaerens (strain DSM 23420 / HP15) OX=225937 GN=HP15_1567 PE=4 SV=1	0.0001884	0.00010744	6.32e-05	0.00014853	5.49e-05	3.75e-05	0.233	0.57
E4PR41	3	3	12.7206	Two component transcriptional regulator, LuxR family OS=Marinobacter adhaerens (strain DSM 23420 / HP15) OX=225937 GN=HP15_812 PE=4 SV=1	62720.3	4590.35	208230	134247	2.22318e+06	70516.3	204440	1.77315e+06	2.63968e+06	29807	117680	39229.3	211006	2.00288e+06	2742.99	218035	1.90415e+06	4.24205e+06	5.3e-05	2.5e-06	0.00016	7.93e-05	0.00033	5.95e-05	0.000115799	0.0002815	0.00037894	2.57e-05	8.9e-05	4.9e-05	0.000101	0.0002659	9.38e-05	8.59e-05	0.0002804	0.00037228	Two component transcriptional regulator, LuxR family OS=Marinobacter adhaerens (strain DSM 23420 / HP15) OX=225937 GN=HP15_812 PE=4 SV=1	7.1e-05	0.00015629	0.00025873	7.96e-05	0.00015357	0.0002462	0.285	2.2
E4PQG7	2	2	5.33421	Two component transcriptional regulator, winged helix family OS=Marinobacter adhaerens (strain DSM 23420 / HP15) OX=225937 GN=HP15_746 PE=4 SV=1	114935	9757.23	63879.4	159808	428898	53208.7	74939.1	325935	462302	75968.1	58780.8	6156.13	93575.3	350072	251.868	107998	320472	715537	9.72e-05	5.4e-06	4.8e-05	9.44e-05	6.37e-05	4.49e-05	4.24e-05	5.17e-05	6.64e-05	6.55e-05	4.4e-05	7.7e-06	4.48e-05	4.65e-05	8.61e-06	4.25e-05	4.72e-05	6.28e-05	Two component transcriptional regulator, winged helix family OS=Marinobacter adhaerens (strain DSM 23420 / HP15) OX=225937 GN=HP15_746 PE=4 SV=1	5.03e-05	6.77e-05	5.35e-05	3.23e-05	3.33e-05	5.08e-05	0.242	1.35
E4PGI3	2	2	6.25748	Two component, sigma54 specific, transcriptional regulator, Fis family OS=Marinobacter adhaerens (strain DSM 23420 / HP15) OX=225937 GN=HP15_2330 PE=4 SV=1	158.869	9081.21	3204.52	1.43659	102688	870.928	2308.21	151843	401536	2277.68	254.383	324.715	1032.23	41348.8	33.7128	6121.46	77113	387224	1.34e-07	5e-06	2.4e-06	8.49e-10	1.52e-05	7.35e-07	1.31e-06	2.41e-05	5.76e-05	1.96e-06	1.9e-07	4.1e-07	4.94e-07	5.49e-06	1.15e-06	2.41e-06	1.14e-05	3.4e-05	Two component, sigma54 specific, transcriptional regulator, Fis family OS=Marinobacter adhaerens (strain DSM 23420 / HP15) OX=225937 GN=HP15_2330 PE=4 SV=1	2.52e-06	5.33e-06	2.77e-05	3.64e-07	2.38e-06	1.59e-05	0.266	2.11
E4PMW4	5	5	16.6126	Type 4 fimbrial biogenesis protein PilQ OS=Marinobacter adhaerens (strain DSM 23420 / HP15) OX=225937 GN=HP15_478 PE=3 SV=1	32644.5	32006.8	22195.9	96035.8	2.08724e+06	18394.4	441782	3.825e+06	6.55879e+06	16129.8	6154.12	37513.8	638410	1.39965e+06	1153.62	374765	4.23433e+06	8.22634e+06	2.76e-05	1.8e-05	1.7e-05	5.67e-05	0.0003098	1.55e-05	0.000250235	0.0006072	0.00094155	1.39e-05	4.6e-06	4.7e-05	0.0003056	0.0001858	3.94e-05	0.000147602	0.0006235	0.00072194	Type 4 fimbrial biogenesis protein PilQ OS=Marinobacter adhaerens (strain DSM 23420 / HP15) OX=225937 GN=HP15_478 PE=3 SV=1	2.07e-05	0.00012737	0.00059965	0.00011903	0.00017696	0.0004977	0.185	6.16
E4PQF6	2	2	10.3752	Type III effector HopPmaJ OS=Marinobacter adhaerens (strain DSM 23420 / HP15) OX=225937 GN=HP15_735 PE=4 SV=1	12503.3	15921.8	21844.4	5958.48	255101	54002.9	13967.8	247682	162862	7815.23	22545.1	682.757	15635.9	245488	0	3245.77	198916	1.05597e+06	1.06e-05	8.8e-06	1.7e-05	3.52e-06	3.79e-05	4.56e-05	7.91e-06	3.93e-05	2.34e-05	6.74e-06	1.7e-05	8.5e-07	7.49e-06	3.26e-05	0	1.28e-06	2.93e-05	9.27e-05	Type III effector HopPmaJ OS=Marinobacter adhaerens (strain DSM 23420 / HP15) OX=225937 GN=HP15_735 PE=4 SV=1	1.2e-05	2.9e-05	2.35e-05	8.45e-06	1.34e-05	4.11e-05	0.146	2.42
E4PLW6	6	6	29.883	Tyrosine--tRNA ligase OS=Marinobacter adhaerens (strain DSM 23420 / HP15) OX=225937 GN=tyrS PE=3 SV=1	861485	1.28482e+06	861901	1.88209e+06	5.96671e+06	690617	2.9555e+06	9.95668e+06	5.4028e+06	1.09601e+06	1.54912e+06	494840	2.49103e+06	8.07393e+06	21362.5	2.59323e+06	8.58534e+06	9.27812e+06	0.000728193	0.00071	0.00065	0.0011121	0.0008857	0.00058294	0.00167406	0.0015805	0.0007756	0.000945212	0.00117	0.00062	0.0011925	0.0010721	0.00073013	0.00102135	0.0012641	0.00081425	Tyrosine--tRNA ligase OS=Marinobacter adhaerens (strain DSM 23420 / HP15) OX=225937 GN=tyrS PE=3 SV=1	0.000696	0.00086024	0.00134338	0.00099295	0.00099822	0.0010332	0.168	1.24
E4PP23	4	4	14.6792	UDP-3-O-acyl-N-acetylglucosamine deacetylase OS=Marinobacter adhaerens (strain DSM 23420 / HP15) OX=225937 GN=lpxC PE=3 SV=1	27439.1	36755.3	19513	43794.6	330519	28582.6	87822.3	579161	870982	14509.7	31737	17685.2	52315.7	477682	1324.77	52056.3	480002	622545	2.32e-05	2e-05	1.5e-05	2.59e-05	4.91e-05	2.41e-05	4.97e-05	9.19e-05	0.00012503	1.25e-05	2.4e-05	2.2e-05	2.5e-05	6.34e-05	4.53e-05	2.05e-05	7.07e-05	5.46e-05	UDP-3-O-acyl-N-acetylglucosamine deacetylase OS=Marinobacter adhaerens (strain DSM 23420 / HP15) OX=225937 GN=lpxC PE=3 SV=1	1.94e-05	3.3e-05	8.89e-05	2.37e-05	4.46e-05	4.86e-05	0.112	1.7
E4PS28	3	3	9.28158	UDP-glucose 4-epimerase OS=Marinobacter adhaerens (strain DSM 23420 / HP15) OX=225937 GN=HP15_p187g66 PE=4 SV=1	184953	369756	163068	1.15172e+06	1.97207e+06	272961	2.83671e+06	4.71081e+06	794154	237672	181004	184480	2.91722e+06	4.15888e+06	6815.63	2.30475e+06	6.35361e+06	1.72974e+06	0.000156336	0.0002	0.00012	0.0006805	0.0002927	0.0002304	0.00160678	0.0007478	0.000114	0.000204972	0.00014	0.00023	0.0013965	0.0005522	0.00023295	0.000907728	0.0009355	0.0001518	UDP-glucose 4-epimerase OS=Marinobacter adhaerens (strain DSM 23420 / HP15) OX=225937 GN=HP15_p187g66 PE=4 SV=1	0.0001611	0.00040122	0.00082285	0.0005878	0.00072722	0.000665	0.117	2.49
E4PS30	2	2	4.94728	UDP-glucose/GDP-mannose dehydrogenase family protein OS=Marinobacter adhaerens (strain DSM 23420 / HP15) OX=225937 GN=HP15_p187g68 PE=3 SV=1	149956	110118	182979	534594	1.26335e+06	140833	1.52289e+06	3.5899e+06	540073	368080	115149	41766.4	1.36922e+06	1.93648e+06	1228.52	1.30418e+06	2.90038e+06	649192	0.000126755	6.1e-05	0.00014	0.0003159	0.0001875	0.00011887	0.000862601	0.0005698	7.75e-05	0.000317438	8.7e-05	5.2e-05	0.0006555	0.0002571	4.2e-05	0.000513653	0.0004271	5.7e-05	UDP-glucose/GDP-mannose dehydrogenase family protein OS=Marinobacter adhaerens (strain DSM 23420 / HP15) OX=225937 GN=HP15_p187g68 PE=3 SV=1	0.0001086	0.00020743	0.00050333	0.00026482	0.00031819	0.0003326	0.126	1.91
E4PH91	3	3	15.4995	UDP-N-acetylglucosamine 1-carboxyvinyltransferase OS=Marinobacter adhaerens (strain DSM 23420 / HP15) OX=225937 GN=murA PE=3 SV=1	45308.4	298581	25512.6	31719.6	932798	12412.4	45058.1	811230	977829	84387.3	115661	885.219	131758	1.16777e+06	48.0336	129906	550431	1.73723e+06	3.83e-05	0.00016	1.9e-05	1.87e-05	0.0001385	1.05e-05	2.55e-05	0.0001288	0.00014037	7.28e-05	8.7e-05	1.1e-06	6.31e-05	0.0001551	1.64e-06	5.12e-05	8.11e-05	0.00015246	UDP-N-acetylglucosamine 1-carboxyvinyltransferase OS=Marinobacter adhaerens (strain DSM 23420 / HP15) OX=225937 GN=murA PE=3 SV=1	7.4e-05	5.59e-05	9.82e-05	5.05e-05	7.33e-05	9.49e-05	0.034	0.76
E4PP17	4	4	19.7812	UDP-N-acetylmuramate--L-alanine ligase OS=Marinobacter adhaerens (strain DSM 23420 / HP15) OX=225937 GN=murC PE=3 SV=1	368090	20364.8	95477.7	91067.6	792890	239620	443075	828111	986758	85707.2	54843.4	546480	101048	520926	3126.14	116296	382244	1.20353e+06	0.000311138	1.1e-05	7.2e-05	5.38e-05	0.0001177	0.00020226	0.000250967	0.0001315	0.00014165	7.39e-05	4.1e-05	0.00068	4.84e-05	6.92e-05	0.00010685	4.58e-05	5.63e-05	0.00010562	UDP-N-acetylmuramate--L-alanine ligase OS=Marinobacter adhaerens (strain DSM 23420 / HP15) OX=225937 GN=murC PE=3 SV=1	0.0001315	0.00012459	0.00017469	0.00025739	7.48e-05	6.92e-05	0.48	0.95
E4PNR6	2	2	10.9013	Uncharacterized conserved protein UCP030820 OS=Marinobacter adhaerens (strain DSM 23420 / HP15) OX=225937 GN=HP15_1796 PE=4 SV=1	211561	65053.7	105854	163600	1.31307e+06	51848.4	326210	1.13499e+06	1.50294e+06	121226	205862	237876	260627	2.04418e+06	1314.93	327083	1.37053e+06	3.48038e+06	0.000178828	3.6e-05	8e-05	9.67e-05	0.0001949	4.38e-05	0.000184773	0.0001802	0.00021575	0.000104547	0.00016	0.0003	0.0001248	0.0002714	4.49e-05	0.000128822	0.0002018	0.00030544	Uncharacterized conserved protein UCP030820 OS=Marinobacter adhaerens (strain DSM 23420 / HP15) OX=225937 GN=HP15_1796 PE=4 SV=1	9.83e-05	0.00011178	0.00019356	0.00019236	0.00014705	0.000212	0.436	1.14
E4PHL1	5	5	14.9804	Uncharacterized protein OS=Marinobacter adhaerens (strain DSM 23420 / HP15) OX=225937 GN=HP15_1212 PE=4 SV=1	93536.4	50079.6	245084	103103	541026	232685	67316.2	488565	713778	114456	80818.6	96536.8	97662.4	490032	1042.21	134607	468603	1.57403e+06	7.91e-05	2.8e-05	0.00019	6.09e-05	8.03e-05	0.0001964	3.81e-05	7.76e-05	0.00010247	9.87e-05	6.1e-05	0.00012	4.68e-05	6.51e-05	3.56e-05	5.3e-05	6.9e-05	0.00013814	Uncharacterized protein OS=Marinobacter adhaerens (strain DSM 23420 / HP15) OX=225937 GN=HP15_1212 PE=4 SV=1	9.74e-05	0.00011255	7.27e-05	7.61e-05	4.91e-05	8.67e-05	0.269	1.16
E4PHV2	4	4	19.1576	Uncharacterized protein OS=Marinobacter adhaerens (strain DSM 23420 / HP15) OX=225937 GN=HP15_2476 PE=4 SV=1	90074.5	253476	57353.5	63157.4	1.34405e+06	30281.8	137586	1.08988e+06	601263	41998.8	37673.9	78006.9	262085	1.51329e+06	311.321	744762	330960	1.51149e+06	7.61e-05	0.00014	4.3e-05	3.73e-05	0.0001995	2.56e-05	7.79e-05	0.000173	8.63e-05	3.62e-05	2.8e-05	9.7e-05	0.0001255	0.0002009	1.06e-05	0.000293326	4.87e-05	0.00013265	Uncharacterized protein OS=Marinobacter adhaerens (strain DSM 23420 / HP15) OX=225937 GN=HP15_2476 PE=4 SV=1	8.64e-05	8.75e-05	0.00011242	8.38e-05	0.00011235	0.0001582	0.487	1.01
E4PNU7	5	5	25.186	Uncharacterized protein OS=Marinobacter adhaerens (strain DSM 23420 / HP15) OX=225937 GN=HP15_3013 PE=4 SV=1	3.1868e+06	398039	485022	4.52003e+06	6.35246e+06	782128	9.4505e+06	1.24177e+07	5.03565e+06	1.32963e+06	659697	635997	5.59372e+06	1.07563e+07	33161.4	7.55797e+06	1.9454e+07	9.7681e+06	0.00269373	0.00022	0.00037	0.0026707	0.000943	0.00066018	0.00535298	0.0019711	0.00072289	0.00114669	0.0005	0.00079	0.0026777	0.0014282	0.0011334	0.00297672	0.0028644	0.00085725	Uncharacterized protein OS=Marinobacter adhaerens (strain DSM 23420 / HP15) OX=225937 GN=HP15_3013 PE=4 SV=1	0.0010933	0.00142464	0.00268234	0.00132318	0.00174646	0.0022328	0.133	1.3
E4PNX8	5	5	40.4722	Uncharacterized protein OS=Marinobacter adhaerens (strain DSM 23420 / HP15) OX=225937 GN=HP15_3044 PE=4 SV=1	7.09341e+06	1.97795e+07	5.39975e+06	1.64977e+07	1.34439e+08	4.6928e+06	1.84392e+07	1.20672e+08	1.156e+08	9.72017e+06	1.00522e+07	1.18507e+06	1.82188e+07	179446645	427154	3.14743e+07	1.86027e+08	2.01967e+08	0.00599589	0.01089	0.00409	0.009748	0.0199568	0.0039611	0.0104444	0.0191551	0.016595	0.0083828	0.00758	0.00148	0.0087214	0.0238272	0.0145994	0.0123962	0.027391	0.0177247	Uncharacterized protein OS=Marinobacter adhaerens (strain DSM 23420 / HP15) OX=225937 GN=HP15_3044 PE=4 SV=1	0.0069921	0.0112219	0.0153982	0.00592776	0.015716	0.0191706	0.127	1.6
E4PMS3	7	7	31.3359	Uncharacterized protein OS=Marinobacter adhaerens (strain DSM 23420 / HP15) OX=225937 GN=HP15_437 PE=4 SV=1	724191	2.05109e+06	1.76704e+06	1.17716e+06	4.4716e+06	917634	1.06859e+06	3.96791e+06	5.53435e+06	1.12509e+06	1.88367e+06	517295	1.07421e+06	4.68258e+06	23884.9	1.27259e+06	4.29882e+06	9.44463e+06	0.000612141	0.00113	0.00134	0.0006955	0.0006638	0.00077456	0.000605275	0.0006299	0.00079448	0.00097029	0.00142	0.00065	0.0005142	0.0006218	0.00081635	0.000501212	0.000633	0.00082886	Uncharacterized protein OS=Marinobacter adhaerens (strain DSM 23420 / HP15) OX=225937 GN=HP15_437 PE=4 SV=1	0.0010263	0.0007113	0.00067654	0.00086033	0.00065078	0.0006543	0.129	0.69
E4PNE6	3	3	11.5706	Uncharacterized protein OS=Marinobacter adhaerens (strain DSM 23420 / HP15) OX=225937 GN=HP15_500 PE=3 SV=1	49612.9	2931.08	54433	22473.8	262483	60844.8	56342.3	507661	460544	20667.1	38001.2	182273	60102.9	389514	76.4933	77069.6	681418	891161	4.19e-05	1.6e-06	4.1e-05	1.33e-05	3.9e-05	5.14e-05	3.19e-05	8.06e-05	6.61e-05	1.78e-05	2.9e-05	0.00023	2.88e-05	5.17e-05	2.61e-06	3.04e-05	0.0001003	7.82e-05	Uncharacterized protein OS=Marinobacter adhaerens (strain DSM 23420 / HP15) OX=225937 GN=HP15_500 PE=3 SV=1	2.83e-05	3.45e-05	5.95e-05	9.5e-05	2.77e-05	6.96e-05	0.387	1.22
E4PR23	2	2	9.97435	Uncharacterized protein OS=Marinobacter adhaerens (strain DSM 23420 / HP15) OX=225937 GN=HP15_794 PE=4 SV=1	361035	449930	282971	128549	649255	239712	99150.9	402226	563867	241449	276256	55104.6	134881	503274	1575.05	221730	387516	996883	0.000305175	0.00025	0.00021	7.6e-05	9.64e-05	0.00020234	5.62e-05	6.39e-05	8.09e-05	0.000208229	0.00021	6.9e-05	6.46e-05	6.68e-05	5.38e-05	8.73e-05	5.71e-05	8.75e-05	Uncharacterized protein OS=Marinobacter adhaerens (strain DSM 23420 / HP15) OX=225937 GN=HP15_794 PE=4 SV=1	0.0002557	0.00012489	6.7e-05	0.00011392	6.17e-05	7.73e-05	0.088	0.49
E4PL66	3	3	13.738	Universal stress protein OS=Marinobacter adhaerens (strain DSM 23420 / HP15) OX=225937 GN=HP15_1510 PE=3 SV=1	105465	284092	205617	577650	4.57732e+06	229246	324407	2.96093e+06	2.44438e+06	100294	149105	139452	957876	2.39017e+06	857.604	621878	1.99454e+06	3.65803e+06	8.91e-05	0.00016	0.00016	0.0003413	0.0006795	0.0001935	0.000183752	0.00047	0.0003509	8.65e-05	0.00011	0.00017	0.0004585	0.0003174	2.93e-05	0.000244927	0.0002937	0.00032103	Universal stress protein OS=Marinobacter adhaerens (strain DSM 23420 / HP15) OX=225937 GN=HP15_1510 PE=3 SV=1	0.0001337	0.00040476	0.00033489	0.00024838	0.00026841	0.0002865	0.097	3.03
E4PH25	2	2	5.86985	UPF0234 protein HP15_2364 OS=Marinobacter adhaerens (strain DSM 23420 / HP15) OX=225937 GN=HP15_2364 PE=3 SV=1	66366.3	85207.9	39384.7	61999.9	55661	98813.3	20647.9	78671.2	164057	82342.8	35557.8	66045.4	31304.9	93986.6	314.582	53239.3	147043	323945	5.61e-05	4.7e-05	3e-05	3.66e-05	8.26e-06	8.34e-05	1.17e-05	1.25e-05	2.36e-05	7.1e-05	2.7e-05	8.2e-05	1.5e-05	1.25e-05	1.08e-05	2.1e-05	2.17e-05	2.84e-05	UPF0234 protein HP15_2364 OS=Marinobacter adhaerens (strain DSM 23420 / HP15) OX=225937 GN=HP15_2364 PE=3 SV=1	4.43e-05	4.28e-05	1.59e-05	4.14e-05	1.27e-05	2.37e-05	0.481	0.97
E4PGZ6	7	7	24.4187	Uridylate kinase OS=Marinobacter adhaerens (strain DSM 23420 / HP15) OX=225937 GN=pyrH PE=3 SV=1	916144	656045	1.46496e+06	650980	2.3239e+06	1.06181e+06	900963	2.41406e+06	2.08016e+06	963157	616889	494293	1.31813e+06	3.18877e+06	12320.9	2.18808e+06	2.79797e+06	4.4506e+06	0.000774395	0.00036	0.00111	0.0003846	0.000345	0.00089625	0.000510326	0.0003832	0.00029862	0.00083064	0.00047	0.00062	0.000631	0.0004234	0.00042111	0.000861778	0.000412	0.00039059	Uridylate kinase OS=Marinobacter adhaerens (strain DSM 23420 / HP15) OX=225937 GN=pyrH PE=3 SV=1	0.0007481	0.00054195	0.00039738	0.00057119	0.00049184	0.0005548	0.098	0.72
E4PIK2	8	8	39.6538	Valine--tRNA ligase OS=Marinobacter adhaerens (strain DSM 23420 / HP15) OX=225937 GN=valS PE=3 SV=1	263707	483598	347109	486504	2.2218e+06	355113	464761	2.89477e+06	3.69027e+06	502650	359445	443316	622874	3.30067e+06	27247	809664	3.20481e+06	7.43852e+06	0.000222905	0.00027	0.00026	0.0002875	0.0003298	0.00029974	0.000263251	0.0004595	0.00052976	0.000433492	0.00027	0.00055	0.0002982	0.0004383	0.00093126	0.000318887	0.0004719	0.00065281	Valine--tRNA ligase OS=Marinobacter adhaerens (strain DSM 23420 / HP15) OX=225937 GN=valS PE=3 SV=1	0.0002506	0.00030567	0.00041751	0.0003743	0.0005559	0.0004812	0.013	1.22
E4PKB4	23	23	134.212	Vitamin B12-dependent ribonucleotide reductase OS=Marinobacter adhaerens (strain DSM 23420 / HP15) OX=225937 GN=HP15_1447 PE=3 SV=1	3.93983e+06	1.20825e+07	6.03092e+06	5.23527e+06	4.12272e+06	5.33898e+06	1.12481e+07	2.53128e+07	8.11184e+07	6.66451e+06	6.38863e+06	5.07223e+06	1.01437e+07	2.72111e+07	108571	1.60583e+07	2.5359e+07	7.34344e+07	0.00333024	0.00666	0.00456	0.0030933	0.000612	0.00450653	0.00637119	0.0040181	0.0116449	0.00574756	0.00482	0.00633	0.0048558	0.0036131	0.00371077	0.00632457	0.0037339	0.00644462	Vitamin B12-dependent ribonucleotide reductase OS=Marinobacter adhaerens (strain DSM 23420 / HP15) OX=225937 GN=HP15_1447 PE=3 SV=1	0.0048496	0.00273729	0.00734474	0.00533621	0.00405991	0.005501	0.198	0.56
E4PPF5	2	2	6.63735	von Willebrand factor, type A OS=Marinobacter adhaerens (strain DSM 23420 / HP15) OX=225937 GN=HP15_1878 PE=4 SV=1	13718.1	10092.8	7637.53	14369.6	258818	23030.3	99258.7	772699	543350	21605.9	13283.5	22587	38344.7	476536	273.739	17154.1	748225	1.25168e+06	1.16e-05	5.6e-06	5.8e-06	8.49e-06	3.84e-05	1.94e-05	5.62e-05	0.0001227	7.8e-05	1.86e-05	1e-05	2.8e-05	1.84e-05	6.33e-05	9.36e-06	6.76e-06	0.0001102	0.00010985	von Willebrand factor, type A OS=Marinobacter adhaerens (strain DSM 23420 / HP15) OX=225937 GN=HP15_1878 PE=4 SV=1	7.65e-06	2.21e-05	8.56e-05	1.89e-05	3.03e-05	7.56e-05	0.149	2.89
E4PJ05	2	2	8.02364	YbhB and YbcL OS=Marinobacter adhaerens (strain DSM 23420 / HP15) OX=225937 GN=HP15_3839 PE=4 SV=1	178135	370946	571600	247686	632536	601324	68806	405134	960095	300124	237346	160301	151183	355398	8651.29	151717	365298	1.09639e+06	0.000150573	0.0002	0.00043	0.0001463	9.39e-05	0.00050757	3.9e-05	6.43e-05	0.00013783	0.000258831	0.00018	0.0002	7.24e-05	4.72e-05	0.00029569	5.98e-05	5.38e-05	9.62e-05	YbhB and YbcL OS=Marinobacter adhaerens (strain DSM 23420 / HP15) OX=225937 GN=HP15_3839 PE=4 SV=1	0.0002625	0.00024927	8.04e-05	0.00015052	0.00013842	6.99e-05	0.414	0.95
E4PJI0	2	2	8.6712	YcaO domain-containing protein OS=Marinobacter adhaerens (strain DSM 23420 / HP15) OX=225937 GN=HP15_1402 PE=4 SV=1	66419.1	117432	166760	390861	1.2698e+06	116882	221783	1.2449e+06	445017	93196.7	95513	87246.2	834279	1.28493e+06	4918.11	515091	1.22778e+06	798613	5.61e-05	6.5e-05	0.00013	0.0002309	0.0001885	9.87e-05	0.000125623	0.0001976	6.39e-05	8.04e-05	7.2e-05	0.00011	0.0003994	0.0001706	0.00016809	0.000202869	0.0001808	7.01e-05	YcaO domain-containing protein OS=Marinobacter adhaerens (strain DSM 23420 / HP15) OX=225937 GN=HP15_1402 PE=4 SV=1	8.23e-05	0.0001727	0.00012904	0.00019346	0.00024603	0.0001512	0.138	2.1
E4PQA3	2	2	7.93683	YecA family protein OS=Marinobacter adhaerens (strain DSM 23420 / HP15) OX=225937 GN=HP15_3204 PE=4 SV=1	10467.5	53998.8	27744.4	19177.7	157178	4851.24	13804.9	194085	260578	64928.1	43765.9	4776.08	57637.7	391180	2733.88	33056	129753	365336	8.85e-06	3e-05	2.1e-05	1.13e-05	2.33e-05	4.09e-06	7.82e-06	3.08e-05	3.74e-05	5.6e-05	3.3e-05	6e-06	2.76e-05	5.19e-05	9.34e-05	1.3e-05	1.91e-05	3.21e-05	YecA family protein OS=Marinobacter adhaerens (strain DSM 23420 / HP15) OX=225937 GN=HP15_3204 PE=4 SV=1	1.99e-05	1.29e-05	2.53e-05	2.22e-05	5.77e-05	2.14e-05	0.17	0.65
E4PL28	5	5	28.5964	YjgF-like protein OS=Marinobacter adhaerens (strain DSM 23420 / HP15) OX=225937 GN=HP15_306 PE=3 SV=1	169484	639126	387158	1.7547e+06	1.30877e+07	490282	1.83211e+06	1.14103e+07	1.30883e+07	926502	595669	256877	2.97304e+06	1.28789e+07	12282.4	4.15431e+06	1.40929e+07	2.29103e+07	0.000143261	0.00035	0.00029	0.0010368	0.0019428	0.00041384	0.00103775	0.0018112	0.0018789	0.000799028	0.00045	0.00032	0.0014232	0.0017101	0.00041979	0.00163618	0.0020751	0.00201061	YjgF-like protein OS=Marinobacter adhaerens (strain DSM 23420 / HP15) OX=225937 GN=HP15_306 PE=3 SV=1	0.0002627	0.00113114	0.00157596	0.0007311	0.00118436	0.0019073	0.089	4.31
[truncated: 7 more columns]

## Sheet: Marinobacter in WH7803 cultures
Accession	Peptide count	Unique peptides	Confidence score	Description	Light 1	Light 2	Light 3	Light Glu nM 1	Light Glu nM 2	Light Glu nM 3	Light Glu mM 1	Light Glu mM 2	Light Glu mM 3	Darkness 1	Darkness 2	Darkness 3	Darkness Glu nM 1	Darkness Glu nM 2	Darkness Glu nM 3	Darkness Glu mM 1	Darkness Glu mM 2	Darkness Glu mM 3	Light 1	Light 2	Light 3	Light Glu nM 1	Light Glu nM 2	Light Glu nM 3	Light Glu mM 1	Light Glu mM 2	Light Glu mM 3	Darkness 1	Darkness 2	Darkness 3	Darkness Glu nM 1	Darkness Glu nM 2	Darkness Glu nM 3	Darkness Glu mM 1	Darkness Glu mM 2	Darkness Glu mM 3	Marinobacter_WH7803	Light avg	Light Glu nM avg	Light Glu mM avg	Darkness avg	Darkness Glu nM avg	Darkness Glu mM avg	FC G nM/L	FC G mM/L
E4PNH8	2	2	5.2954	Acetolactate synthase OS=Marinobacter adhaerens (strain DSM 23420 / HP15) OX=225937 GN=HP15_532 PE=3 SV=1	0	0	391.467	0	0	0	2387.13	1342.67	40579.3	0	1656.1	0	89.1152	2186.8	0	0	0	0	0	0	3.9e-06	0	0	0	1.4e-05	1.8e-05	0.00014	0	1.5e-05	0	9.2e-07	1.7e-05	0	0	0	0	Acetolactate synthase OS=Marinobacter adhaerens (strain DSM 23420 / HP15) OX=225937 GN=HP15_532 PE=3 SV=1	1.3e-06	0	5.87831e-05	4.97315e-06	6.13195e-06	0	0	44.92
E4PLX7	2	2	4.5973	50S ribosomal protein L11 OS=Marinobacter adhaerens (strain DSM 23420 / HP15) OX=225937 GN=rplK PE=3 SV=1	2158.34	3066.6	7527.6	2101.59	1715.08	13372.2	406196	69788.6	680596	110671	10551.7	1561.36	6099.42	238538	8684.97	1.11583e+06	40974.5	2.01099e+06	3.1e-05	6.7e-05	7.5e-05	2.8e-05	2.2e-05	0.00011	0.00231	0.00095	0.00242	0.00114	9.5e-05	3.1e-05	6.3e-05	0.00191	0.00014	0.0044	0.00061	0.00538	50S ribosomal protein L11 OS=Marinobacter adhaerens (strain DSM 23420 / HP15) OX=225937 GN=rplK PE=3 SV=1	5.8e-05	5.48242e-05	0.00189491	0.000422556	0.000704355	0.00346506	0.95	32.87
E4PIK2	2	2	6.57484	Valine--tRNA ligase OS=Marinobacter adhaerens (strain DSM 23420 / HP15) OX=225937 GN=valS PE=3 SV=1	269.66	0	131.077	2784.61	1396.18	34.6864	5596.47	563.549	32342.6	0	579.711	3.61896	3669.58	0.121067	0	88.4281	81.3431	18822.5	3.8e-06	0	1.3e-06	3.7e-05	1.8e-05	3e-07	3.2e-05	7.6e-06	0.00012	0	5.2e-06	7.1e-08	3.8e-05	9.7e-10	0	3.5e-07	1.2e-06	5e-05	Valine--tRNA ligase OS=Marinobacter adhaerens (strain DSM 23420 / HP15) OX=225937 GN=valS PE=3 SV=1	1.7e-06	1.84344e-05	5.15796e-05	1.76444e-06	1.26367e-05	1.73202e-05	10.74	30.05
E4PNY0	2	2	7.39464	Pyruvate dehydrogenase E1 component OS=Marinobacter adhaerens (strain DSM 23420 / HP15) OX=225937 GN=HP15_3046 PE=4 SV=1	92.2536	551.033	0	580.222	28.8574	299.728	33294.1	1052.78	36106	2.42746	1929.99	0	0	418.531	92.1023	37287	354.307	315.529	1.3e-06	1.2e-05	0	7.7e-06	3.8e-07	2.6e-06	0.00019	1.4e-05	0.00013	2.5e-08	1.7e-05	0	0	3.3e-06	1.5e-06	0.00015	5.3e-06	8.4e-07	Pyruvate dehydrogenase E1 component OS=Marinobacter adhaerens (strain DSM 23420 / HP15) OX=225937 GN=HP15_3046 PE=4 SV=1	4.4e-06	3.53976e-06	0.000110868	5.80398e-06	1.62332e-06	5.10513e-05	0.8	24.99
E4PNC8	5	5	15.515	Glutamate synthase subunit alpha OS=Marinobacter adhaerens (strain DSM 23420 / HP15) OX=225937 GN=HP15_482 PE=3 SV=1	429.818	574.956	12043.3	0	3660.2	12215.7	96308.4	9377.72	412476	672.699	21434	2260.42	125.277	2685.93	12104.2	214659	7094.01	496471	6.1e-06	1.3e-05	0.00012	0	4.8e-05	0.0001	0.00055	0.00013	0.00147	6.9e-06	0.00019	4.4e-05	1.3e-06	2.1e-05	0.0002	0.00085	0.00011	0.00133	Glutamate synthase subunit alpha OS=Marinobacter adhaerens (strain DSM 23420 / HP15) OX=225937 GN=HP15_482 PE=3 SV=1	4.6e-05	5.06799e-05	0.000715069	8.14242e-05	7.44083e-05	0.000760505	1.09	15.39
E4PLZ6	2	2	8.35152	50S ribosomal protein L29 OS=Marinobacter adhaerens (strain DSM 23420 / HP15) OX=225937 GN=rpmC PE=3 SV=1	17418.5	12046.9	11070.8	11942	4093.06	11959.2	489927	125492	1.39428e+06	21433.9	26014.5	2007.25	8762.3	6735.53	39409.8	708432	133883	1.84091e+06	0.00025	0.00026	0.00011	0.00016	5.3e-05	0.0001	0.00279	0.0017	0.00497	0.00022	0.00023	3.9e-05	9.1e-05	5.4e-05	0.00065	0.00279	0.00199	0.00493	50S ribosomal protein L29 OS=Marinobacter adhaerens (strain DSM 23420 / HP15) OX=225937 GN=rpmC PE=3 SV=1	0.00021	0.000104519	0.00315299	0.000164942	0.000265681	0.00323924	0.5	15.23
E4PEW2	2	2	6.61427	Beta-lactamase domain protein OS=Marinobacter adhaerens (strain DSM 23420 / HP15) OX=225937 GN=HP15_903 PE=4 SV=1	1136.28	495.031	0	2152.15	628.861	640.408	4042.99	6438.3	50240.1	1415.92	1412.21	0	1902.21	0	368.8	6876.66	550.271	138914	1.6e-05	1.1e-05	0	2.8e-05	8.2e-06	5.5e-06	2.3e-05	8.7e-05	0.00018	1.5e-05	1.3e-05	0	2e-05	0	6.1e-06	2.7e-05	8.2e-06	0.00037	Beta-lactamase domain protein OS=Marinobacter adhaerens (strain DSM 23420 / HP15) OX=225937 GN=HP15_903 PE=4 SV=1	9e-06	1.40464e-05	9.64154e-05	9.11125e-06	8.58631e-06	0.000135759	1.56	10.74
E4PNI4	2	2	5.64912	2-isopropylmalate synthase OS=Marinobacter adhaerens (strain DSM 23420 / HP15) OX=225937 GN=leuA PE=3 SV=1	583.629	0	839.498	105.574	437.374	877.803	18544	410.384	16253.2	7.31471	4236.28	982.747	516.481	883.945	281.049	23508.7	0	21121.9	8.3e-06	0	8.4e-06	1.4e-06	5.7e-06	7.5e-06	0.00011	5.6e-06	5.8e-05	7.5e-08	3.8e-05	1.9e-05	5.3e-06	7.1e-06	4.7e-06	9.3e-05	0	5.7e-05	2-isopropylmalate synthase OS=Marinobacter adhaerens (strain DSM 23420 / HP15) OX=225937 GN=leuA PE=3 SV=1	5.6e-06	4.86295e-06	5.63762e-05	1.91572e-05	5.68468e-06	4.9752e-05	0.87	10.12
E4PGK3	3	3	7.86978	N5-carboxyaminoimidazole ribonucleotide synthase OS=Marinobacter adhaerens (strain DSM 23420 / HP15) OX=225937 GN=purK PE=3 SV=1	2416.12	1798.7	778.394	1427.69	2540.1	344.257	32365.6	11227.3	109466	1027.81	13891.4	3901.34	1283.56	168.304	6021.8	79017.1	5764.98	147208	3.4e-05	3.9e-05	7.8e-06	1.9e-05	3.3e-05	2.9e-06	0.00018	0.00015	0.00039	1.1e-05	0.00013	7.6e-05	1.3e-05	1.3e-06	0.0001	0.00031	8.6e-05	0.00039	N5-carboxyaminoimidazole ribonucleotide synthase OS=Marinobacter adhaerens (strain DSM 23420 / HP15) OX=225937 GN=purK PE=3 SV=1	2.7e-05	1.82847e-05	0.000242169	7.07e-05	3.81122e-05	0.000263884	0.67	8.93
E4PL20	3	3	8.93339	Orotate phosphoribosyltransferase OS=Marinobacter adhaerens (strain DSM 23420 / HP15) OX=225937 GN=pyrE PE=3 SV=1	3772.63	2085.92	1101.33	7339.56	891.882	1016.05	75414.4	4737.93	136975	6439.87	2848.05	1527.4	14039.1	489.833	2402.08	92196.5	3685.32	133728	5.4e-05	4.5e-05	1.1e-05	9.7e-05	1.2e-05	8.7e-06	0.00043	6.4e-05	0.00049	6.6e-05	2.6e-05	3e-05	0.00015	3.9e-06	4e-05	0.00036	5.5e-05	0.00036	Orotate phosphoribosyltransferase OS=Marinobacter adhaerens (strain DSM 23420 / HP15) OX=225937 GN=pyrE PE=3 SV=1	3.7e-05	3.91467e-05	0.000327291	4.0668e-05	6.29098e-05	0.000258845	1.07	8.92
E4PP80	2	2	7.29952	50S ribosomal protein L9 OS=Marinobacter adhaerens (strain DSM 23420 / HP15) OX=225937 GN=rplI PE=3 SV=1	645.228	2011.29	2116.02	2279.82	1373.28	2161.66	19684.3	3285.01	134326	2212.16	1705.17	3841.34	3982.26	3891.87	4907.72	2124.72	4831.39	165170	9.2e-06	4.4e-05	2.1e-05	3e-05	1.8e-05	1.8e-05	0.00011	4.5e-05	0.00048	2.3e-05	1.5e-05	7.5e-05	4.1e-05	3.1e-05	8.1e-05	8.4e-06	7.2e-05	0.00044	50S ribosomal protein L9 OS=Marinobacter adhaerens (strain DSM 23420 / HP15) OX=225937 GN=rplI PE=3 SV=1	2.5e-05	2.21713e-05	0.000211727	3.77881e-05	5.11735e-05	0.000174211	0.9	8.56
E4PF84	3	3	11.4575	Ferredoxin--NADP reductase OS=Marinobacter adhaerens (strain DSM 23420 / HP15) OX=225937 GN=HP15_2200 PE=3 SV=1	18776.1	8024.82	7861.11	6406.3	2713.59	12206.7	578428	26789.5	205457	2779.17	11896.4	0	38986.8	10762.3	114.497	574731	11689.3	173506	0.00027	0.00017	7.9e-05	8.5e-05	3.5e-05	0.0001	0.0033	0.00036	0.00073	2.9e-05	0.00011	0	0.0004	8.6e-05	1.9e-06	0.00227	0.00017	0.00046	Ferredoxin--NADP reductase OS=Marinobacter adhaerens (strain DSM 23420 / HP15) OX=225937 GN=HP15_2200 PE=3 SV=1	0.00017	7.4822e-05	0.00146366	4.52839e-05	0.000163552	0.000968346	0.43	8.44
E4PLZ0	3	3	8.20256	50S ribosomal protein L23 OS=Marinobacter adhaerens (strain DSM 23420 / HP15) OX=225937 GN=rplW PE=3 SV=1	28363.1	39957.7	179374	48144.2	50096.6	429536	618937	696699	3.52043e+06	150156	61933.4	92368.6	70286	14500.1	41836.9	1.33175e+06	1.07256e+06	3.74426e+06	0.0004	0.00087	0.0018	0.00064	0.00065	0.00367	0.00353	0.00944	0.01254	0.00155	0.00056	0.00181	0.00073	0.00012	0.00069	0.00525	0.01598	0.01003	50S ribosomal protein L23 OS=Marinobacter adhaerens (strain DSM 23420 / HP15) OX=225937 GN=rplW PE=3 SV=1	0.00102	0.00165397	0.00850266	0.00130503	0.000511622	0.0104197	1.62	8.3
E4PIZ3	2	2	13.3738	Secreted protein OS=Marinobacter adhaerens (strain DSM 23420 / HP15) OX=225937 GN=HP15_3827 PE=4 SV=1	223906	261620	260468	179417	98941.5	184098	9.66188e+06	1.16395e+06	6.64797e+06	1.85186e+06	1.01313e+06	84371.8	215890	3.93195e+06	154602	9.23757e+06	715586	1.03428e+07	0.00318	0.0057	0.00261	0.00238	0.00129	0.00157	0.05506	0.01577	0.02368	0.01911	0.00913	0.00165	0.00223	0.03142	0.00256	0.03643	0.01066	0.02769	Secreted protein OS=Marinobacter adhaerens (strain DSM 23420 / HP15) OX=225937 GN=HP15_3827 PE=4 SV=1	0.00383	0.00174512	0.0315034	0.00996275	0.0120706	0.0249275	0.46	8.22
E4PFS3	5	5	14.7393	Phosphoenolpyruvate synthase OS=Marinobacter adhaerens (strain DSM 23420 / HP15) OX=225937 GN=ppsA PE=3 SV=1	7214.33	5317.07	11704.8	20803.9	4964.99	15808.7	256080	60027	111442	48353.8	7072.73	4162.67	12179.8	14299.3	4184.09	238310	22215.4	72261.5	0.0001	0.00012	0.00012	0.00028	6.5e-05	0.00014	0.00146	0.00081	0.0004	0.0005	6.4e-05	8.1e-05	0.00013	0.00011	6.9e-05	0.00094	0.00033	0.00019	Phosphoenolpyruvate synthase OS=Marinobacter adhaerens (strain DSM 23420 / HP15) OX=225937 GN=ppsA PE=3 SV=1	0.00011	0.000158375	0.000889865	0.00021472	0.00010313	0.000488072	1.42	7.95
E4PMT9	3	3	11.2878	Phosphomethylpyrimidine synthase OS=Marinobacter adhaerens (strain DSM 23420 / HP15) OX=225937 GN=thiC PE=3 SV=1	42128.3	53638.6	50324.5	53221.2	25325.9	65846.2	551365	800448	900740	61919.7	31597.2	13418.1	39301.1	253750	429728	777521	213661	1.08608e+06	0.0006	0.00117	0.0005	0.0007	0.00033	0.00056	0.00314	0.01085	0.00321	0.00064	0.00028	0.00026	0.00041	0.00203	0.00712	0.00307	0.00318	0.00291	Phosphomethylpyrimidine synthase OS=Marinobacter adhaerens (strain DSM 23420 / HP15) OX=225937 GN=thiC PE=3 SV=1	0.00076	0.000532267	0.00573225	0.000395405	0.00318361	0.00305257	0.7	7.57
E4PFR6	3	3	9.06441	Ribonuclease E OS=Marinobacter adhaerens (strain DSM 23420 / HP15) OX=225937 GN=rne PE=3 SV=1	478.457	1113.9	2404.75	1457.88	516.855	4665.08	16768.5	3678.34	63408.8	3168.71	1025.13	194.097	1045.78	3470.17	625.576	24779.2	4900.42	76434.7	6.8e-06	2.4e-05	2.4e-05	1.9e-05	6.7e-06	4e-05	9.6e-05	5e-05	0.00023	3.3e-05	9.2e-06	3.8e-06	1.1e-05	2.8e-05	1e-05	9.8e-05	7.3e-05	0.0002	Ribonuclease E OS=Marinobacter adhaerens (strain DSM 23420 / HP15) OX=225937 GN=rne PE=3 SV=1	1.8e-05	2.19711e-05	0.000123758	1.52442e-05	1.62984e-05	0.000125131	1.19	6.73
E4PLY1	5	5	14.6074	DNA-directed RNA polymerase subunit beta OS=Marinobacter adhaerens (strain DSM 23420 / HP15) OX=225937 GN=rpoB PE=3 SV=1	16019.7	7925.98	12404.3	12383.6	16076.5	174978	244988	31072.1	398167	29766.7	10780.9	3525.83	53592.4	41229.7	5011	497720	17008.5	388849	0.00023	0.00017	0.00012	0.00016	0.00021	0.0015	0.0014	0.00042	0.00142	0.00031	9.7e-05	6.9e-05	0.00055	0.00033	8.3e-05	0.00196	0.00025	0.00104	DNA-directed RNA polymerase subunit beta OS=Marinobacter adhaerens (strain DSM 23420 / HP15) OX=225937 GN=rpoB PE=3 SV=1	0.00017	0.000623108	0.00107847	0.000157766	0.000322036	0.00108575	3.56	6.17
E4PQV4	5	5	19.993	Twin-arginine translocation pathway signal OS=Marinobacter adhaerens (strain DSM 23420 / HP15) OX=225937 GN=HP15_3247 PE=3 SV=1	101733	147375	278356	149242	97570.6	152201	3.02523e+06	435265	5.66982e+06	272219	193851	66696.5	292432	166348	96642.8	4.60984e+06	287503	8.17073e+06	0.00145	0.00321	0.00279	0.00198	0.00127	0.0013	0.01724	0.0059	0.0202	0.00281	0.00175	0.00131	0.00302	0.00133	0.0016	0.01818	0.00428	0.02188	Twin-arginine translocation pathway signal OS=Marinobacter adhaerens (strain DSM 23420 / HP15) OX=225937 GN=HP15_3247 PE=3 SV=1	0.00248	0.00151511	0.0144447	0.00195358	0.00198363	0.0147799	0.61	5.82
E4PH20	4	4	17.3358	10 kDa chaperonin OS=Marinobacter adhaerens (strain DSM 23420 / HP15) OX=225937 GN=groS PE=3 SV=1	95189.6	10286.2	29370.3	112345	13238.5	33374	723029	150767	1.30466e+06	98796.3	52963.8	16671.3	120061	110130	12681.9	1.41863e+06	103753	2.02158e+06	0.00135	0.00022	0.00029	0.00149	0.00017	0.00029	0.00412	0.00204	0.00465	0.00102	0.00048	0.00033	0.00124	0.00088	0.00021	0.00559	0.00155	0.00541	10 kDa chaperonin OS=Marinobacter adhaerens (strain DSM 23420 / HP15) OX=225937 GN=groS PE=3 SV=1	0.00062	0.000648224	0.0036035	0.000607638	0.000776804	0.00418433	1.04	5.77
E4PLY8	3	3	21.5948	50S ribosomal protein L3 OS=Marinobacter adhaerens (strain DSM 23420 / HP15) OX=225937 GN=rplC PE=3 SV=1	37899.5	151357	45713.4	80637.1	84638	109328	621839	799277	2.79414e+06	45190.1	81598.3	28660.8	165647	59293.1	107800	1.1908e+06	770442	3.11994e+06	0.00054	0.0033	0.00046	0.00107	0.0011	0.00094	0.00354	0.01083	0.00995	0.00047	0.00074	0.00056	0.00171	0.00047	0.00179	0.0047	0.01148	0.00835	50S ribosomal protein L3 OS=Marinobacter adhaerens (strain DSM 23420 / HP15) OX=225937 GN=rplC PE=3 SV=1	0.00143	0.00103414	0.00810907	0.000587442	0.00132347	0.00817657	0.72	5.67
E4PLZ3	3	3	22.1253	50S ribosomal protein L22 OS=Marinobacter adhaerens (strain DSM 23420 / HP15) OX=225937 GN=rplV PE=3 SV=1	110934	148239	176274	255287	136419	131359	1.47834e+06	224874	4.56091e+06	450211	158081	97290.4	179030	287423	149958	1.95888e+06	235434	6.16486e+06	0.00158	0.00323	0.00177	0.00338	0.00177	0.00112	0.00842	0.00305	0.01625	0.00465	0.00142	0.0019	0.00185	0.0023	0.00248	0.00772	0.00351	0.01651	50S ribosomal protein L22 OS=Marinobacter adhaerens (strain DSM 23420 / HP15) OX=225937 GN=rplV PE=3 SV=1	0.00219	0.00209191	0.00923941	0.00265799	0.00220997	0.00924654	0.95	4.22
E4PKZ7	3	3	10.2302	Nitrogen regulatory protein PII OS=Marinobacter adhaerens (strain DSM 23420 / HP15) OX=225937 GN=HP15_275 PE=3 SV=1	7956.62	18567.9	11481	17235.2	16166	18780	130307	67591.7	267102	10052.5	4114.17	1269.81	20425.2	1555.29	1428.7	244320	48188.2	555528	0.00011	0.0004	0.00012	0.00023	0.00021	0.00016	0.00074	0.00092	0.00095	0.0001	3.7e-05	2.5e-05	0.00021	1.2e-05	2.4e-05	0.00096	0.00072	0.00149	Nitrogen regulatory protein PII OS=Marinobacter adhaerens (strain DSM 23420 / HP15) OX=225937 GN=HP15_275 PE=3 SV=1	0.00021	0.00019962	0.000869965	5.52164e-05	8.2365e-05	0.00105631	0.95	4.13
E4PQI2	5	5	22.9324	50S ribosomal protein L19 OS=Marinobacter adhaerens (strain DSM 23420 / HP15) OX=225937 GN=rplS PE=3 SV=1	50703.3	93644.2	59542.5	30898.9	41949.5	54553.4	696881	228930	1.88662e+06	64719	65011.9	35396.5	56611.8	72299	42717.7	1.06123e+06	161552	2.48787e+06	0.00072	0.00204	0.0006	0.00041	0.00055	0.00047	0.00397	0.0031	0.00672	0.00067	0.00059	0.00069	0.00058	0.00058	0.00071	0.00418	0.00241	0.00666	50S ribosomal protein L19 OS=Marinobacter adhaerens (strain DSM 23420 / HP15) OX=225937 GN=rplS PE=3 SV=1	0.00112	0.000473586	0.0045979	0.000648749	0.000623358	0.00441783	0.42	4.11
E4PPH8	2	2	6.49589	Ferric uptake regulation protein OS=Marinobacter adhaerens (strain DSM 23420 / HP15) OX=225937 GN=fur PE=3 SV=1	0.54271	7348.16	355.292	2962.89	2404.6	912.459	85812.2	2353.61	36341.2	18897.1	8254.3	1805.97	3602.48	3281.62	12753.3	10767	1129.4	97475.6	7.7e-09	0.00016	3.6e-06	3.9e-05	3.1e-05	7.8e-06	0.00049	3.2e-05	0.00013	0.0002	7.4e-05	3.5e-05	3.7e-05	2.6e-05	0.00021	4.2e-05	1.7e-05	0.00026	Ferric uptake regulation protein OS=Marinobacter adhaerens (strain DSM 23420 / HP15) OX=225937 GN=fur PE=3 SV=1	5.5e-05	2.60918e-05	0.000216778	0.00010157	9.15526e-05	0.000106763	0.48	3.98
E4PN89	8	8	36.4568	Extracellular solute-binding protein family 1 OS=Marinobacter adhaerens (strain DSM 23420 / HP15) OX=225937 GN=HP15_2958 PE=4 SV=1	1.38757e+06	1.35809e+06	1.06117e+06	1.68588e+06	1.10237e+06	949821	1.00194e+07	3.16968e+06	3.72817e+07	1.20985e+06	1.15623e+06	928666	960354	1.53043e+06	1.50941e+06	2.50848e+07	2.50758e+06	5.9626e+07	0.01973	0.02957	0.01064	0.02232	0.01433	0.00812	0.05709	0.04295	0.13281	0.01248	0.01042	0.01817	0.00992	0.01223	0.025	0.09891	0.03736	0.15966	Extracellular solute-binding protein family 1 OS=Marinobacter adhaerens (strain DSM 23420 / HP15) OX=225937 GN=HP15_2958 PE=4 SV=1	0.01998	0.0149222	0.0776168	0.0136917	0.0157165	0.0986452	0.75	3.88
E4PNI9	4	4	12.8329	50S ribosomal protein L13 OS=Marinobacter adhaerens (strain DSM 23420 / HP15) OX=225937 GN=rplM PE=3 SV=1	69300.5	77927.7	39873.5	246255	63432.5	49345.3	650296	159083	1.65039e+06	303681	775379	68533.6	109379	119649	71634.3	619702	127347	3.13347e+06	0.00099	0.0017	0.0004	0.00326	0.00082	0.00042	0.00371	0.00216	0.00588	0.00313	0.00699	0.00134	0.00113	0.00096	0.00119	0.00244	0.0019	0.00839	50S ribosomal protein L13 OS=Marinobacter adhaerens (strain DSM 23420 / HP15) OX=225937 GN=rplM PE=3 SV=1	0.00103	0.00150208	0.00391343	0.00382008	0.00109083	0.00424382	1.46	3.81
E4PF80	7	7	31.5492	Glutamate/glutamine/aspartate/asparagine ABC transporter, periplasmic substrate-binding protein OS=Marinobacter adhaerens (strain DSM 23420 / HP15) OX=225937 GN=HP15_2196 PE=4 SV=1	221423	72523.5	200109	258050	98429.7	173917	1.37604e+06	196125	4.2163e+06	309346	305871	88366.2	332714	122057	124131	2.20211e+06	138800	6.55104e+06	0.00315	0.00158	0.00201	0.00342	0.00128	0.00149	0.00784	0.00266	0.01502	0.00319	0.00276	0.00173	0.00344	0.00098	0.00206	0.00868	0.00207	0.01754	Glutamate/glutamine/aspartate/asparagine ABC transporter, periplasmic substrate-binding protein OS=Marinobacter adhaerens (strain DSM 23420 / HP15) OX=225937 GN=HP15_2196 PE=4 SV=1	0.00224	0.00206086	0.00850605	0.00255904	0.00215612	0.00943096	0.92	3.79
E4PG88	2	2	8.28235	Secreted protein containing DUF1329 OS=Marinobacter adhaerens (strain DSM 23420 / HP15) OX=225937 GN=HP15_1066 PE=4 SV=1	575.421	8687.91	5123.43	1982.65	4677.63	0	40817.1	2461.83	181776	10014.5	368.677	1474.59	48.1839	245.837	173.328	166859	1321.03	293877	8.2e-06	0.00019	5.1e-05	2.6e-05	6.1e-05	0	0.00023	3.3e-05	0.00065	0.0001	3.3e-06	2.9e-05	5e-07	2e-06	2.9e-06	0.00066	2e-05	0.00079	Secreted protein containing DUF1329 OS=Marinobacter adhaerens (strain DSM 23420 / HP15) OX=225937 GN=HP15_1066 PE=4 SV=1	8.3e-05	2.90118e-05	0.000304492	4.51741e-05	1.77764e-06	0.000488179	0.35	3.67
E4PNU7	2	2	6.19853	Uncharacterized protein OS=Marinobacter adhaerens (strain DSM 23420 / HP15) OX=225937 GN=HP15_3013 PE=4 SV=1	1085.05	443.237	9827.73	41926.7	4881.43	8776.02	45516.7	161.679	53504.3	76671.5	13380.7	514.516	33451.4	5856.1	3190.69	47469	2102.08	156611	1.5e-05	9.7e-06	9.9e-05	0.00056	6.3e-05	7.5e-05	0.00026	2.2e-06	0.00019	0.00079	0.00012	1e-05	0.00035	4.7e-05	5.3e-05	0.00019	3.1e-05	0.00042	Uncharacterized protein OS=Marinobacter adhaerens (strain DSM 23420 / HP15) OX=225937 GN=HP15_3013 PE=4 SV=1	4.1e-05	0.000231171	0.000150719	0.000307272	0.000148405	0.000212617	5.61	3.66
E4PLY0	2	2	11.2381	50S ribosomal protein L7/L12 OS=Marinobacter adhaerens (strain DSM 23420 / HP15) OX=225937 GN=rplL PE=3 SV=1	137252	132778	3529.86	74368.1	71489.3	59896.2	973429	643904	915341	36701.6	83096.8	67624	103026	29134	25104.1	822282	221709	1.06768e+06	0.00195	0.00289	3.5e-05	0.00098	0.00093	0.00051	0.00555	0.00873	0.00326	0.00038	0.00075	0.00132	0.00106	0.00023	0.00042	0.00324	0.0033	0.00286	50S ribosomal protein L7/L12 OS=Marinobacter adhaerens (strain DSM 23420 / HP15) OX=225937 GN=rplL PE=3 SV=1	0.00163	0.000808594	0.00584421	0.000816912	0.000570968	0.00313497	0.5	3.59
E4PLZ5	4	4	12.0749	50S ribosomal protein L16 OS=Marinobacter adhaerens (strain DSM 23420 / HP15) OX=225937 GN=rplP PE=3 SV=1	19150.6	37583.3	33564.1	25462.7	29445.1	39169.2	285278	18433.4	719327	13563.1	37486.5	15072.9	25184.1	101697	27656.9	706051	27721.3	1.8497e+06	0.00027	0.00082	0.00034	0.00034	0.00038	0.00033	0.00163	0.00025	0.00256	0.00014	0.00034	0.00029	0.00026	0.00081	0.00046	0.00278	0.00041	0.00495	50S ribosomal protein L16 OS=Marinobacter adhaerens (strain DSM 23420 / HP15) OX=225937 GN=rplP PE=3 SV=1	0.00048	0.000351573	0.00147927	0.000257548	0.0005103	0.00271666	0.74	3.11
E4PKJ5	2	2	7.32567	Extracellular ligand-binding receptor OS=Marinobacter adhaerens (strain DSM 23420 / HP15) OX=225937 GN=HP15_2707 PE=3 SV=1	13201.2	834.806	1794.64	5433.38	2500.43	5944.38	58458.4	4844.56	77873	6899.72	44295.8	10573.9	10986.2	2446.45	0	146335	1710.18	144852	0.00019	1.8e-05	1.8e-05	7.2e-05	3.2e-05	5.1e-05	0.00033	6.6e-05	0.00028	7.1e-05	0.0004	0.00021	0.00011	2e-05	0	0.00058	2.5e-05	0.00039	Extracellular ligand-binding receptor OS=Marinobacter adhaerens (strain DSM 23420 / HP15) OX=225937 GN=HP15_2707 PE=3 SV=1	7.5e-05	5.17532e-05	0.000225388	0.000225728	4.4348e-05	0.000330124	0.69	3.02
E4PIS7	3	3	12.0855	Lipoprotein OS=Marinobacter adhaerens (strain DSM 23420 / HP15) OX=225937 GN=HP15_2564 PE=4 SV=1	43089.8	40510.8	12930.5	42127.3	25652	23018.5	733919	30559.1	55893	36616.3	53166.6	10979	52168.9	33941.3	16802.5	843774	13997.2	62766.1	0.00061	0.00088	0.00013	0.00056	0.00033	0.0002	0.00418	0.00041	0.0002	0.00038	0.00048	0.00021	0.00054	0.00027	0.00028	0.00333	0.00021	0.00017	Lipoprotein OS=Marinobacter adhaerens (strain DSM 23420 / HP15) OX=225937 GN=HP15_2564 PE=4 SV=1	0.00054	0.000362635	0.00159844	0.000357227	0.000362816	0.0012346	0.67	2.95
E4PKC3	4	4	15.3668	Extracellular solute-binding protein, family 1 OS=Marinobacter adhaerens (strain DSM 23420 / HP15) OX=225937 GN=HP15_1456 PE=4 SV=1	101169	137632	526371	137728	65380.6	644269	3.68902e+06	215042	1.19917e+06	573026	81115.3	114662	299534	279580	100018	2.76345e+06	89501.6	512008	0.00144	0.003	0.00528	0.00182	0.00085	0.00551	0.02102	0.00291	0.00427	0.00591	0.00073	0.00224	0.00309	0.00223	0.00166	0.0109	0.00133	0.00137	Extracellular solute-binding protein, family 1 OS=Marinobacter adhaerens (strain DSM 23420 / HP15) OX=225937 GN=HP15_1456 PE=4 SV=1	0.00324	0.00272763	0.0094023	0.00296265	0.00232835	0.00453381	0.84	2.9
E4PF72	13	13	65.4048	Malate synthase G OS=Marinobacter adhaerens (strain DSM 23420 / HP15) OX=225937 GN=glcB PE=3 SV=1	259723	326327	297668	252438	355878	436845	2.28907e+06	223216	6.688e+06	795495	382607	265254	257988	848024	414142	3.79971e+06	178292	8.67498e+06	0.00369	0.00711	0.00299	0.00334	0.00462	0.00374	0.01304	0.00302	0.02382	0.00821	0.00345	0.00519	0.00267	0.00678	0.00686	0.01498	0.00266	0.02323	Malate synthase G OS=Marinobacter adhaerens (strain DSM 23420 / HP15) OX=225937 GN=glcB PE=3 SV=1	0.00459	0.0039009	0.0132976	0.00561561	0.00543362	0.0136227	0.85	2.89
E4PFQ6	2	2	5.81036	Acyl carrier protein OS=Marinobacter adhaerens (strain DSM 23420 / HP15) OX=225937 GN=acpP PE=3 SV=1	59089.7	71182.5	18551.8	51597	107287	160641	307993	276754	538771	34934.4	66781.1	177115	30789.4	33270	131600	919598	158566	275850	0.00084	0.00155	0.00019	0.00068	0.00139	0.00137	0.00176	0.00375	0.00192	0.00036	0.0006	0.00347	0.00032	0.00027	0.00218	0.00363	0.00236	0.00074	Acyl carrier protein OS=Marinobacter adhaerens (strain DSM 23420 / HP15) OX=225937 GN=acpP PE=3 SV=1	0.00086	0.00115039	0.00247478	0.00147608	0.000921156	0.0022425	1.34	2.88
E4PFR0	2	2	17.3595	50S ribosomal protein L32 OS=Marinobacter adhaerens (strain DSM 23420 / HP15) OX=225937 GN=rpmF PE=3 SV=1	105226	84844.2	99003.9	124299	81990.7	101824	620477	120302	1.9616e+06	313370	159574	42544.9	91255.6	205517	76989.9	1.15713e+06	143577	2.8556e+06	0.0015	0.00185	0.00099	0.00165	0.00107	0.00087	0.00354	0.00163	0.00699	0.00323	0.00144	0.00083	0.00094	0.00164	0.00128	0.00456	0.00214	0.00765	50S ribosomal protein L32 OS=Marinobacter adhaerens (strain DSM 23420 / HP15) OX=225937 GN=rpmF PE=3 SV=1	0.00145	0.00119394	0.00405116	0.00183465	0.00128672	0.00478281	0.83	2.8
E4PMI9	4	4	14.5603	Sulfate/tungstate uptake family ABC transporter, periplasmic substrate-binding protein OS=Marinobacter adhaerens (strain DSM 23420 / HP15) OX=225937 GN=HP15_4133 PE=4 SV=1	64569.5	28564.1	46686.8	58946.2	52036.2	90299.8	459004	64144.1	569562	51796.2	77788.7	67873.8	90164.6	43332.1	22633.5	816398	64383.5	761674	0.00092	0.00062	0.00047	0.00078	0.00068	0.00077	0.00262	0.00087	0.00203	0.00053	0.0007	0.00133	0.00093	0.00035	0.00037	0.00322	0.00096	0.00204	Sulfate/tungstate uptake family ABC transporter, periplasmic substrate-binding protein OS=Marinobacter adhaerens (strain DSM 23420 / HP15) OX=225937 GN=HP15_4133 PE=4 SV=1	0.00067	0.000742948	0.00183788	0.000854524	0.000550861	0.00207268	1.11	2.75
E4PH82	9	9	43.5686	Secreted protein containing DUF1329 OS=Marinobacter adhaerens (strain DSM 23420 / HP15) OX=225937 GN=HP15_2421 PE=4 SV=1	114928	82871	63696.6	107511	208478	118523	811515	122018	1.36838e+06	78320.1	194301	53076.5	62128.1	183922	147736	1.20503e+06	127489	1.94811e+06	0.00163	0.0018	0.00064	0.00142	0.00271	0.00101	0.00462	0.00165	0.00487	0.00081	0.00175	0.00104	0.00064	0.00147	0.00245	0.00475	0.0019	0.00522	Secreted protein containing DUF1329 OS=Marinobacter adhaerens (strain DSM 23420 / HP15) OX=225937 GN=HP15_2421 PE=4 SV=1	0.00136	0.0017154	0.00371739	0.00119911	0.00151945	0.00395588	1.26	2.74
E4PF60	11	11	48.103	Pyruvate kinase OS=Marinobacter adhaerens (strain DSM 23420 / HP15) OX=225937 GN=pykA PE=3 SV=1	289581	270023	394280	238298	269702	492874	2.66899e+06	741417	3.57123e+06	539510	306089	436085	502892	586979	452488	2.96895e+06	353391	4.00919e+06	0.00412	0.00588	0.00395	0.00315	0.0035	0.00422	0.01521	0.01005	0.01272	0.00557	0.00276	0.00853	0.0052	0.00469	0.00749	0.01171	0.00527	0.01074	Pyruvate kinase OS=Marinobacter adhaerens (strain DSM 23420 / HP15) OX=225937 GN=pykA PE=3 SV=1	0.00465	0.00362492	0.0126589	0.00561968	0.00579329	0.00923602	0.78	2.72
E4PR26	4	4	11.408	Adenylate kinase OS=Marinobacter adhaerens (strain DSM 23420 / HP15) OX=225937 GN=adk PE=3 SV=1	24226.5	72362	32524	23749	45002.6	44422.6	185781	122192	947545	23996.7	64485.9	52193.8	20307.5	62323.8	54291.1	329998	80883.2	1.18757e+06	0.00034	0.00158	0.00033	0.00031	0.00058	0.00038	0.00106	0.00166	0.00338	0.00025	0.00058	0.00102	0.00021	0.0005	0.0009	0.0013	0.00121	0.00318	Adenylate kinase OS=Marinobacter adhaerens (strain DSM 23420 / HP15) OX=225937 GN=adk PE=3 SV=1	0.00075	0.000426382	0.00202992	0.000616667	0.000535664	0.00189544	0.57	2.71
E4PMG3	2	2	4.95759	Phosphoglycerate kinase OS=Marinobacter adhaerens (strain DSM 23420 / HP15) OX=225937 GN=pgk PE=3 SV=1	1900.7	9545.22	0	548.121	928.502	446.982	60958.8	5869.64	54123.2	0	29.7791	7709.05	0	0.0426587	6523.89	61566.1	9252.91	122646	2.7e-05	0.00021	0	7.3e-06	1.2e-05	3.8e-06	0.00035	8e-05	0.00019	0	2.7e-07	0.00015	0	3.4e-10	0.00011	0.00024	0.00014	0.00033	Phosphoglycerate kinase OS=Marinobacter adhaerens (strain DSM 23420 / HP15) OX=225937 GN=pgk PE=3 SV=1	7.8e-05	7.7151e-06	0.000206566	5.0378e-05	3.60159e-05	0.000236348	0.1	2.64
E4PMV8	3	3	10.3667	Malate dehydrogenase (Oxaloacetate-decarboxylating), NADP(+) OS=Marinobacter adhaerens (strain DSM 23420 / HP15) OX=225937 GN=HP15_472 PE=3 SV=1	4512.14	2547.44	10289.6	4437.15	5741.42	214.768	61300	10158.9	26572.6	5663.13	11658.2	1270.44	2425.92	5832.34	2851.02	151644	10784.7	55049.8	6.4e-05	5.5e-05	0.0001	5.9e-05	7.5e-05	1.8e-06	0.00035	0.00014	9.5e-05	5.8e-05	0.00011	2.5e-05	2.5e-05	4.7e-05	4.7e-05	0.0006	0.00016	0.00015	Malate dehydrogenase (Oxaloacetate-decarboxylating), NADP(+) OS=Marinobacter adhaerens (strain DSM 23420 / HP15) OX=225937 GN=HP15_472 PE=3 SV=1	7.4e-05	4.50631e-05	0.000193874	6.27763e-05	3.96289e-05	0.000302021	0.61	2.61
E4PPX0	3	3	13.3613	Ribose-phosphate pyrophosphokinase OS=Marinobacter adhaerens (strain DSM 23420 / HP15) OX=225937 GN=prs PE=3 SV=1	8938.81	12754.3	1943.03	3932.84	7096.74	513.425	48303.9	7030.92	205429	9914.13	3266.83	534.95	6385.28	22008.2	1558.4	124717	1913.09	304210	0.00013	0.00028	1.9e-05	5.2e-05	9.2e-05	4.4e-06	0.00028	9.5e-05	0.00073	0.0001	2.9e-05	1e-05	6.6e-05	0.00018	2.6e-05	0.00049	2.9e-05	0.00081	Ribose-phosphate pyrophosphokinase OS=Marinobacter adhaerens (strain DSM 23420 / HP15) OX=225937 GN=prs PE=3 SV=1	0.00014	4.95603e-05	0.000367436	4.74022e-05	8.92155e-05	0.000444951	0.35	2.6
E4PNW5	4	4	14.5324	Extracellular solute-binding protein, family 3 OS=Marinobacter adhaerens (strain DSM 23420 / HP15) OX=225937 GN=HP15_3031 PE=3 SV=1	70073.9	31480.6	72939.1	88945.8	49826.5	48835.1	373010	122154	668318	142194	61758.1	82428.1	53708.3	86181.2	127362	783881	102174	1.21244e+06	0.001	0.00069	0.00073	0.00118	0.00065	0.00042	0.00213	0.00166	0.00238	0.00147	0.00056	0.00161	0.00055	0.00069	0.00211	0.00309	0.00152	0.00325	Extracellular solute-binding protein, family 3 OS=Marinobacter adhaerens (strain DSM 23420 / HP15) OX=225937 GN=HP15_3031 PE=3 SV=1	0.0008	0.000747546	0.00205382	0.00121228	0.00111762	0.00261998	0.93	2.55
E4PLY5	3	3	9.86632	Elongation factor G OS=Marinobacter adhaerens (strain DSM 23420 / HP15) OX=225937 GN=fusA PE=3 SV=1	22279.7	15881	5690.38	25015.3	33158.7	15963.7	189507	11535.1	157652	24357.2	27300.1	11837.5	22487	5994.97	11346.2	177138	11921.7	186767	0.00032	0.00035	5.7e-05	0.00033	0.00043	0.00014	0.00108	0.00016	0.00056	0.00025	0.00025	0.00023	0.00023	4.8e-05	0.00019	0.0007	0.00018	0.0005	Elongation factor G OS=Marinobacter adhaerens (strain DSM 23420 / HP15) OX=225937 GN=fusA PE=3 SV=1	0.00024	0.000299533	0.000599256	0.000242984	0.000156042	0.000458741	1.25	2.5
E4PNX8	5	5	32.5175	Uncharacterized protein OS=Marinobacter adhaerens (strain DSM 23420 / HP15) OX=225937 GN=HP15_3044 PE=4 SV=1	195177	258199	257959	275843	159316	342073	1.46283e+06	218328	4.33851e+06	534303	405083	91995.5	296106	360035	127511	1.81899e+06	185614	3.93979e+06	0.00278	0.00562	0.00259	0.00365	0.00207	0.00293	0.00834	0.00296	0.01545	0.00551	0.00365	0.0018	0.00306	0.00288	0.00211	0.00717	0.00277	0.01055	Uncharacterized protein OS=Marinobacter adhaerens (strain DSM 23420 / HP15) OX=225937 GN=HP15_3044 PE=4 SV=1	0.00366	0.00288251	0.0089163	0.00365445	0.00268263	0.00682924	0.79	2.44
E4PFU2	3	3	9.45243	Na(+)-translocating NADH-quinone reductase subunit F OS=Marinobacter adhaerens (strain DSM 23420 / HP15) OX=225937 GN=nqrF PE=3 SV=1	15664.3	4336.2	21969.9	15957.5	17469.7	24727.3	51651.9	20086.3	189330	20673.2	9085.04	15645.9	20580.7	31384.6	20248.2	207429	20508.3	241416	0.00022	9.4e-05	0.00022	0.00021	0.00023	0.00021	0.00029	0.00027	0.00067	0.00021	8.2e-05	0.00031	0.00021	0.00025	0.00034	0.00082	0.00031	0.00065	Na(+)-translocating NADH-quinone reductase subunit F OS=Marinobacter adhaerens (strain DSM 23420 / HP15) OX=225937 GN=nqrF PE=3 SV=1	0.00018	0.000216584	0.000413648	0.000200456	0.000266253	0.000589982	1.21	2.31
E4PKB8	2	2	7.61675	ABC-type uncharacterized transport system, periplasmic component OS=Marinobacter adhaerens (strain DSM 23420 / HP15) OX=225937 GN=HP15_1451 PE=4 SV=1	19955	9328.27	6605.78	49508.2	8867.82	25674	58878.3	18853	189945	26099.9	126120	6927.99	41991.3	1.38506e+06	14221.7	201228	7844.72	287448	0.00028	0.0002	6.6e-05	0.00066	0.00012	0.00022	0.00034	0.00026	0.00068	0.00027	0.00114	0.00014	0.00043	0.01107	0.00024	0.00079	0.00012	0.00077	ABC-type uncharacterized transport system, periplasmic component OS=Marinobacter adhaerens (strain DSM 23420 / HP15) OX=225937 GN=HP15_1451 PE=4 SV=1	0.00018	0.000330066	0.000422533	0.000513701	0.00391256	0.000560017	1.79	2.29
E4PMP1	5	5	15.9356	50S ribosomal protein L17 OS=Marinobacter adhaerens (strain DSM 23420 / HP15) OX=225937 GN=HP15_405 PE=3 SV=1	127537	126026	107224	113667	201493	124193	691316	184930	1.81299e+06	363282	242203	47752.7	88829.2	211710	88564.9	1.04707e+06	237521	3.8322e+06	0.00181	0.00274	0.00108	0.0015	0.00262	0.00106	0.00394	0.00251	0.00646	0.00375	0.00218	0.00093	0.00092	0.00169	0.00147	0.00413	0.00354	0.01026	50S ribosomal protein L17 OS=Marinobacter adhaerens (strain DSM 23420 / HP15) OX=225937 GN=HP15_405 PE=3 SV=1	0.00188	0.00172847	0.00430116	0.00228844	0.00135876	0.00597641	0.92	2.29
E4PK62	3	3	21.3369	Thioredoxin OS=Marinobacter adhaerens (strain DSM 23420 / HP15) OX=225937 GN=trxA PE=3 SV=1	95425.1	89503.3	95866.7	113872	74402.9	93605.8	496909	162790	1.31484e+06	116624	128974	118306	126089	97090.5	90791.7	990366	133439	1.59729e+06	0.00136	0.00195	0.00096	0.00151	0.00097	0.0008	0.00283	0.00221	0.00468	0.0012	0.00116	0.00232	0.0013	0.00078	0.0015	0.00391	0.00199	0.00428	Thioredoxin OS=Marinobacter adhaerens (strain DSM 23420 / HP15) OX=225937 GN=trxA PE=3 SV=1	0.00142	0.00109163	0.00324039	0.00156021	0.00119404	0.00339017	0.77	2.28
E4PQB5	7	7	24.6975	Inorganic pyrophosphatase OS=Marinobacter adhaerens (strain DSM 23420 / HP15) OX=225937 GN=ppa PE=3 SV=1	106838	205834	28968.1	109847	109928	120150	533198	209268	2.31151e+06	196401	116436	149972	106256	78875.5	98699.2	894156	154554	2.60973e+06	0.00152	0.00448	0.00029	0.00145	0.00143	0.00103	0.00304	0.00284	0.00823	0.00203	0.00105	0.00293	0.0011	0.00063	0.00163	0.00353	0.0023	0.00699	Inorganic pyrophosphatase OS=Marinobacter adhaerens (strain DSM 23420 / HP15) OX=225937 GN=ppa PE=3 SV=1	0.0021	0.00130343	0.00470271	0.00200354	0.00112088	0.00427223	0.62	2.24
E4PM02	3	3	9.05585	30S ribosomal protein S8 OS=Marinobacter adhaerens (strain DSM 23420 / HP15) OX=225937 GN=rpsH PE=3 SV=1	8502.1	57721.5	7472.58	20430.8	12098.2	937.911	89607	18926.5	686377	3812.12	9708.34	9104.07	18422	1715.92	13597.6	170766	20707.9	874813	0.00012	0.00126	7.5e-05	0.00027	0.00016	8e-06	0.00051	0.00026	0.00245	3.9e-05	8.7e-05	0.00018	0.00019	1.4e-05	0.00023	0.00067	0.00031	0.00234	30S ribosomal protein S8 OS=Marinobacter adhaerens (strain DSM 23420 / HP15) OX=225937 GN=rpsH PE=3 SV=1	0.00048	0.000145236	0.0010707	0.000101655	0.000143074	0.00110812	0.3	2.21
E4PNZ7	9	9	38.8561	Polyribonucleotide nucleotidyltransferase OS=Marinobacter adhaerens (strain DSM 23420 / HP15) OX=225937 GN=pnp PE=3 SV=1	125847	180381	90352.1	204770	187449	165509	793900	210662	1.98493e+06	143445	190713	71645.4	147115	398422	131291	2.22178e+06	152382	3.22062e+06	0.00179	0.00393	0.00091	0.00271	0.00244	0.00142	0.00452	0.00285	0.00707	0.00148	0.00172	0.0014	0.00152	0.00318	0.00217	0.00876	0.00227	0.00862	Polyribonucleotide nucleotidyltransferase OS=Marinobacter adhaerens (strain DSM 23420 / HP15) OX=225937 GN=pnp PE=3 SV=1	0.00221	0.00218741	0.00481641	0.00153349	0.00229269	0.00655171	0.99	2.18
E4PQI5	2	2	6.97441	Homoserine dehydrogenase OS=Marinobacter adhaerens (strain DSM 23420 / HP15) OX=225937 GN=hom PE=3 SV=1	2358.5	13817.2	2129.73	5420.23	9475.28	1137.48	37723.4	7090.56	129584	11871.1	3378.29	2308.54	2753.4	15288.5	11910.5	63066.9	7937.82	168843	3.4e-05	0.0003	2.1e-05	7.2e-05	0.00012	9.7e-06	0.00021	9.6e-05	0.00046	0.00012	3e-05	4.5e-05	2.8e-05	0.00012	0.0002	0.00025	0.00012	0.00045	Homoserine dehydrogenase OS=Marinobacter adhaerens (strain DSM 23420 / HP15) OX=225937 GN=hom PE=3 SV=1	0.00012	6.82063e-05	0.000257549	6.60381e-05	0.000115959	0.000273021	0.58	2.17
E4PPQ4	4	4	14.0183	Homocysteine synthase OS=Marinobacter adhaerens (strain DSM 23420 / HP15) OX=225937 GN=HP15_641 PE=3 SV=1	38420.4	13330.4	30393.3	24650.6	27936.2	35202.7	218213	33210.9	219570	39107.1	47824.1	34191.6	43187.1	412611	17007.7	290195	14729.5	259891	0.00055	0.00029	0.0003	0.00033	0.00036	0.0003	0.00124	0.00045	0.00078	0.0004	0.00043	0.00067	0.00045	0.0033	0.00028	0.00114	0.00022	0.0007	Homocysteine synthase OS=Marinobacter adhaerens (strain DSM 23420 / HP15) OX=225937 GN=HP15_641 PE=3 SV=1	0.00038	0.000330146	0.000825209	0.000501175	0.0013417	0.000686556	0.87	2.17
E4PQS1	6	6	20.3148	4-hydroxy-tetrahydrodipicolinate synthase OS=Marinobacter adhaerens (strain DSM 23420 / HP15) OX=225937 GN=dapA PE=3 SV=1	40483.3	23744.4	19729.2	30156.8	16809.2	38279.4	191298	30856.2	361247	23695.7	33192.8	8745.09	27437	29487.9	9891.2	195384	35612.3	613616	0.00058	0.00052	0.0002	0.0004	0.00022	0.00033	0.00109	0.00042	0.00129	0.00024	0.0003	0.00017	0.00028	0.00024	0.00016	0.00077	0.00053	0.00164	4-hydroxy-tetrahydrodipicolinate synthase OS=Marinobacter adhaerens (strain DSM 23420 / HP15) OX=225937 GN=dapA PE=3 SV=1	0.00043	0.000315012	0.00093168	0.000238231	0.000227634	0.000981375	0.73	2.17
E4PJH3	5	4	18.3668	Chaperone protein HtpG OS=Marinobacter adhaerens (strain DSM 23420 / HP15) OX=225937 GN=htpG PE=3 SV=1	15976.1	19760.2	32605	22683.1	32277.4	15048.8	119800	30579.7	287583	115613	44389.1	14097.8	18242	28255.4	20877.1	373963	23467.3	428109	0.00023	0.00043	0.00033	0.0003	0.00042	0.00013	0.00068	0.00041	0.00102	0.00119	0.0004	0.00028	0.00019	0.00023	0.00035	0.00147	0.00035	0.00115	Chaperone protein HtpG OS=Marinobacter adhaerens (strain DSM 23420 / HP15) OX=225937 GN=htpG PE=3 SV=1	0.00033	0.000282816	0.000707153	0.000622945	0.000253336	0.000990202	0.86	2.16
E4PNY9	8	8	30.9604	High-affinity leucine-specific leucine-specific-binding periplasmic protein of high-affinity branched-chain amino acid ABC transporter transport system periplasmic binding protein OS=Marinobacter adhaerens (strain DSM 23420 / HP15) OX=225937 GN=HP15_3055 PE=3 SV=1	227396	672367	353598	152157	305948	472174	1.78017e+06	1.2595e+06	4.67919e+06	398319	637121	317159	272308	673392	401508	5.26705e+06	321011	7.4273e+06	0.00323	0.01464	0.00355	0.00201	0.00398	0.00404	0.01014	0.01707	0.01667	0.00411	0.00574	0.00621	0.00281	0.00538	0.00665	0.02077	0.00478	0.01989	High-affinity leucine-specific leucine-specific-binding periplasmic protein of high-affinity branched-chain amino acid ABC transporter transport system periplasmic binding protein OS=Marinobacter adhaerens (strain DSM 23420 / HP15) OX=225937 GN=HP15_3055 PE=3 SV=1	0.00714	0.00334282	0.0146263	0.0053523	0.00494801	0.0151466	0.47	2.05
E4PLZ1	6	6	22.6811	50S ribosomal protein L2 OS=Marinobacter adhaerens (strain DSM 23420 / HP15) OX=225937 GN=rplB PE=3 SV=1	291701	262375	146393	388133	267347	387940	969691	489610	2.91836e+06	546280	400852	233522	359824	284524	219958	2.31744e+06	254351	5.64859e+06	0.00415	0.00571	0.00147	0.00514	0.00347	0.00332	0.00553	0.00663	0.0104	0.00564	0.00361	0.00457	0.00372	0.00227	0.00364	0.00914	0.00379	0.01512	50S ribosomal protein L2 OS=Marinobacter adhaerens (strain DSM 23420 / HP15) OX=225937 GN=rplB PE=3 SV=1	0.00378	0.00397674	0.00751861	0.00460615	0.00321127	0.009351	1.05	1.99
E4PPA8	5	5	14.9501	Aspartate-semialdehyde dehydrogenase OS=Marinobacter adhaerens (strain DSM 23420 / HP15) OX=225937 GN=asd PE=3 SV=1	128403	165997	250376	78879.8	261627	241500	798911	382067	1.68053e+06	76180	451300	55477.2	169400	658726	309104	1.37283e+06	220554	1.95754e+06	0.00183	0.00361	0.00251	0.00104	0.0034	0.00207	0.00455	0.00518	0.00599	0.00079	0.00407	0.00109	0.00175	0.00526	0.00512	0.00541	0.00329	0.00524	Aspartate-semialdehyde dehydrogenase OS=Marinobacter adhaerens (strain DSM 23420 / HP15) OX=225937 GN=asd PE=3 SV=1	0.00265	0.00216988	0.00523867	0.00197916	0.00404445	0.00464711	0.82	1.98
E4PIR8	3	3	11.1673	OmpA/MotB domain protein OS=Marinobacter adhaerens (strain DSM 23420 / HP15) OX=225937 GN=HP15_2555 PE=4 SV=1	68605.1	53507.4	34596.3	116518	89230.8	29320.7	336341	103676	440817	78672.9	84763.2	46767	119751	55999.1	23022.9	532825	49123.3	559597	0.00098	0.00117	0.00035	0.00154	0.00116	0.00025	0.00192	0.0014	0.00157	0.00081	0.00076	0.00092	0.00124	0.00045	0.00038	0.0021	0.00073	0.0015	OmpA/MotB domain protein OS=Marinobacter adhaerens (strain DSM 23420 / HP15) OX=225937 GN=HP15_2555 PE=4 SV=1	0.00083	0.000984278	0.00163057	0.000830232	0.000688635	0.0014438	1.19	1.97
E4PL28	2	2	7.93889	YjgF-like protein OS=Marinobacter adhaerens (strain DSM 23420 / HP15) OX=225937 GN=HP15_306 PE=3 SV=1	31227.2	32512.5	2925.08	42966.5	55467.7	20640	119349	45976.2	284973	10532.8	139583	69580.2	46933.2	101260	28984.6	324286	27938.2	340476	0.00044	0.00071	2.9e-05	0.00057	0.00072	0.00018	0.00068	0.00062	0.00102	0.00011	0.00126	0.00136	0.00048	0.00081	0.00048	0.00128	0.00042	0.00091	YjgF-like protein OS=Marinobacter adhaerens (strain DSM 23420 / HP15) OX=225937 GN=HP15_306 PE=3 SV=1	0.00039	0.000488716	0.000772741	0.000909283	0.000591359	0.000868896	1.24	1.96
E4PNJ4	2	2	6.62525	Glutathione S-transferase, N-terminal domain protein OS=Marinobacter adhaerens (strain DSM 23420 / HP15) OX=225937 GN=HP15_548 PE=3 SV=1	23968.6	80568	50923.8	21172.7	53618.2	87290.4	233057	83920.7	725850	47487.8	80415.8	19613.1	24947.2	88777.5	84071	408461	49429.4	909189	0.00034	0.00175	0.00051	0.00028	0.0007	0.00075	0.00133	0.00114	0.00259	0.00049	0.00072	0.00038	0.00026	0.00071	0.00139	0.00161	0.00074	0.00243	Glutathione S-transferase, N-terminal domain protein OS=Marinobacter adhaerens (strain DSM 23420 / HP15) OX=225937 GN=HP15_548 PE=3 SV=1	0.00087	0.000574542	0.00168361	0.000532774	0.000786509	0.00159388	0.66	1.94
E4PM00	2	2	6.83298	50S ribosomal protein L5 OS=Marinobacter adhaerens (strain DSM 23420 / HP15) OX=225937 GN=rplE PE=3 SV=1	14904.1	10188.1	74943.5	34440.3	32015	86397.1	186843	7676.65	314902	62695.9	114661	10868.5	150086	41638.3	11929.7	423897	10681.5	624376	0.00021	0.00022	0.00075	0.00046	0.00042	0.00074	0.00106	0.0001	0.00112	0.00065	0.00103	0.00021	0.00155	0.00033	0.0002	0.00167	0.00016	0.00167	50S ribosomal protein L5 OS=Marinobacter adhaerens (strain DSM 23420 / HP15) OX=225937 GN=rplE PE=3 SV=1	0.0004	0.000536957	0.000763491	0.000630879	0.000693598	0.00116751	1.36	1.93
E4PG91	6	6	28.0037	TRAP transporter solute receptor, TAXI family protein OS=Marinobacter adhaerens (strain DSM 23420 / HP15) OX=225937 GN=HP15_1069 PE=4 SV=1	93233.5	96363.1	100826	43792	100147	88175.3	535037	149286	968274	83136.8	125329	126399	89040	260430	95706.6	530634	131006	2.45012e+06	0.00133	0.0021	0.00101	0.00058	0.0013	0.00075	0.00305	0.00202	0.00345	0.00086	0.00113	0.00247	0.00092	0.00208	0.00159	0.00209	0.00195	0.00656	TRAP transporter solute receptor, TAXI family protein OS=Marinobacter adhaerens (strain DSM 23420 / HP15) OX=225937 GN=HP15_1069 PE=4 SV=1	0.00148	0.000878434	0.0028403	0.00148687	0.00152869	0.00353499	0.59	1.92
E4PMS2	2	2	10.075	Branched-chain-amino-acid aminotransferase OS=Marinobacter adhaerens (strain DSM 23420 / HP15) OX=225937 GN=ilvE PE=3 SV=1	12820	17169.5	40556.3	30345.8	22300.1	27680.1	190179	5880.56	181264	111918	22604.2	6533.8	60057.7	60305.6	7058.4	397453	3705.93	427492	0.00018	0.00037	0.00041	0.0004	0.00029	0.00024	0.00108	8e-05	0.00065	0.00115	0.0002	0.00013	0.00062	0.00048	0.00012	0.00157	5.5e-05	0.00114	Branched-chain-amino-acid aminotransferase OS=Marinobacter adhaerens (strain DSM 23420 / HP15) OX=225937 GN=ilvE PE=3 SV=1	0.00032	0.000309416	0.000603031	0.000495474	0.000406416	0.000922375	0.96	1.88
E4PIK8	2	2	6.72194	Alanine--tRNA ligase OS=Marinobacter adhaerens (strain DSM 23420 / HP15) OX=225937 GN=alaS PE=3 SV=1	14672.8	8670.96	14583.4	8750.64	23339.4	4002.3	59248.9	10731.7	134608	13177	12148.6	12059.5	2760.86	14800.6	22114.3	8476.1	21500.5	167878	0.00021	0.00019	0.00015	0.00012	0.0003	3.4e-05	0.00034	0.00015	0.00048	0.00014	0.00011	0.00024	2.9e-05	0.00012	0.00037	3.3e-05	0.00032	0.00045	Alanine--tRNA ligase OS=Marinobacter adhaerens (strain DSM 23420 / HP15) OX=225937 GN=alaS PE=3 SV=1	0.00018	0.000151127	0.000320848	0.000160475	0.000171016	0.00026777	0.83	1.77
E4PF74	3	2	8.83136	Glutamine--tRNA ligase OS=Marinobacter adhaerens (strain DSM 23420 / HP15) OX=225937 GN=glnS PE=3 SV=1	1443.12	3175.89	2186.71	788.2	4424.23	3413.63	10715.4	957.463	33019.4	1242.49	1957.57	7218.56	2232.54	1467.22	6094.47	3588.1	1571.63	34865.2	2.1e-05	6.9e-05	2.2e-05	1e-05	5.7e-05	2.9e-05	6.1e-05	1.3e-05	0.00012	1.3e-05	1.8e-05	0.00014	2.3e-05	1.2e-05	0.0001	1.4e-05	2.3e-05	9.3e-05	Glutamine--tRNA ligase OS=Marinobacter adhaerens (strain DSM 23420 / HP15) OX=225937 GN=glnS PE=3 SV=1	3.7e-05	3.23749e-05	6.38856e-05	5.72413e-05	4.52412e-05	4.36411e-05	0.87	1.72
E4PF61	2	2	11.2914	2-dehydro-3-deoxy-phosphogluconate aldolase OS=Marinobacter adhaerens (strain DSM 23420 / HP15) OX=225937 GN=HP15_2177 PE=3 SV=1	196823	179719	420264	169087	320461	448677	868247	688115	1.18801e+06	147048	552876	174899	178563	662310	189289	1.32164e+06	296228	2.06272e+06	0.0028	0.00391	0.00421	0.00224	0.00416	0.00384	0.00495	0.00932	0.00423	0.00152	0.00498	0.00342	0.00184	0.00529	0.00313	0.00521	0.00441	0.00552	2-dehydro-3-deoxy-phosphogluconate aldolase OS=Marinobacter adhaerens (strain DSM 23420 / HP15) OX=225937 GN=HP15_2177 PE=3 SV=1	0.00364	0.0034134	0.00616789	0.00330699	0.0034241	0.00504956	0.94	1.69
E4PF63	5	5	18.7966	Glucose-6-phosphate 1-dehydrogenase OS=Marinobacter adhaerens (strain DSM 23420 / HP15) OX=225937 GN=zwf PE=3 SV=1	37752.1	29576.8	160271	85081.6	78330.5	31441.7	401062	45799.4	505603	26351.2	84071.3	81008.6	107157	97878.1	81008.5	300710	34061.7	365727	0.00054	0.00064	0.00161	0.00113	0.00102	0.00027	0.00229	0.00062	0.0018	0.00027	0.00076	0.00159	0.00111	0.00078	0.00134	0.00119	0.00051	0.00098	Glucose-6-phosphate 1-dehydrogenase OS=Marinobacter adhaerens (strain DSM 23420 / HP15) OX=225937 GN=zwf PE=3 SV=1	0.00093	0.000804387	0.00156902	0.000871547	0.00107694	0.000890861	0.87	1.69
E4PJV9	3	3	6.9256	Lipoprotein, YaeC family OS=Marinobacter adhaerens (strain DSM 23420 / HP15) OX=225937 GN=HP15_3905 PE=3 SV=1	4091.24	43560.6	2850.11	8051.57	13305.7	7157.26	107027	18067.9	237217	1859.72	5237.53	10715.8	3274.31	2454.14	23789.9	145490	18719.3	296747	5.8e-05	0.00095	2.9e-05	0.00011	0.00017	6.1e-05	0.00061	0.00024	0.00085	1.9e-05	4.7e-05	0.00021	3.4e-05	2e-05	0.00039	0.00057	0.00028	0.00079	Lipoprotein, YaeC family OS=Marinobacter adhaerens (strain DSM 23420 / HP15) OX=225937 GN=HP15_3905 PE=3 SV=1	0.00035	0.000113572	0.000566575	9.20275e-05	0.000149147	0.000549069	0.33	1.64
E4PHD6	8	8	29.1527	Ferrichrome outer membrane transporter OS=Marinobacter adhaerens (strain DSM 23420 / HP15) OX=225937 GN=HP15_3673 PE=3 SV=1	56640.5	127628	75485.1	41256.6	85516.8	135380	830481	105780	232837	640237	212770	52440.1	32428.5	119686	66406.7	1.43412e+06	77076.1	114731	0.00081	0.00278	0.00076	0.00055	0.00111	0.00116	0.00473	0.00143	0.00083	0.00661	0.00192	0.00103	0.00034	0.00096	0.0011	0.00566	0.00115	0.00031	Ferrichrome outer membrane transporter OS=Marinobacter adhaerens (strain DSM 23420 / HP15) OX=225937 GN=HP15_3673 PE=3 SV=1	0.00145	0.00093844	0.00233171	0.0031833	0.000797085	0.00237024	0.65	1.61
E4PNU1	2	2	4.43163	Carboxyl-terminal protease family protein OS=Marinobacter adhaerens (strain DSM 23420 / HP15) OX=225937 GN=HP15_3007 PE=3 SV=1	6362.75	11537.7	10285.5	3437.57	1441.49	3240.03	51271.6	1875.19	107249	6262.03	3926.22	893.975	0	37820.8	707.339	94729.9	3258.27	138776	9e-05	0.00025	0.0001	4.6e-05	1.9e-05	2.8e-05	0.00029	2.5e-05	0.00038	6.5e-05	3.5e-05	1.7e-05	0	0.0003	1.2e-05	0.00037	4.9e-05	0.00037	Carboxyl-terminal protease family protein OS=Marinobacter adhaerens (strain DSM 23420 / HP15) OX=225937 GN=HP15_3007 PE=3 SV=1	0.00015	3.06497e-05	0.000233206	3.91619e-05	0.00010465	0.00026456	0.21	1.57
E4PF58	9	9	40.9521	Phosphogluconate dehydratase OS=Marinobacter adhaerens (strain DSM 23420 / HP15) OX=225937 GN=edd PE=3 SV=1	141552	214841	268522	178685	136237	235418	893093	87347.9	2.3581e+06	271780	158991	120776	115386	207148	91487.3	1.62677e+06	55795	3.30126e+06	0.00201	0.00468	0.00269	0.00237	0.00177	0.00201	0.00509	0.00118	0.0084	0.0028	0.00143	0.00236	0.00119	0.00166	0.00152	0.00641	0.00083	0.00884	Phosphogluconate dehydratase OS=Marinobacter adhaerens (strain DSM 23420 / HP15) OX=225937 GN=edd PE=3 SV=1	0.00313	0.00204976	0.00489095	0.00220016	0.00145419	0.00536187	0.66	1.56
E4PFU9	6	6	18.7401	Glyceraldehyde-3-phosphate dehydrogenase OS=Marinobacter adhaerens (strain DSM 23420 / HP15) OX=225937 GN=HP15_2255 PE=3 SV=1	85010.1	136606	119275	86592.2	56728.3	78547.4	792634	79127.4	787148	45062.4	74358.3	32094.2	130687	70637.5	39674.5	817175	36329	698151	0.00121	0.00297	0.0012	0.00115	0.00074	0.00067	0.00452	0.00107	0.0028	0.00047	0.00067	0.00063	0.00135	0.00056	0.00066	0.00322	0.00054	0.00187	Glyceraldehyde-3-phosphate dehydrogenase OS=Marinobacter adhaerens (strain DSM 23420 / HP15) OX=225937 GN=HP15_2255 PE=3 SV=1	0.00179	0.000851761	0.00279764	0.000587659	0.000857212	0.00187767	0.48	1.56
E4PNY4	2	2	7.26513	Thioredoxin domain-containing protein OS=Marinobacter adhaerens (strain DSM 23420 / HP15) OX=225937 GN=HP15_3051 PE=3 SV=1	17049.6	3797.33	13284.1	16989.4	4648.35	0	50133.5	15830.8	60005.3	32334.5	19147.8	1746.6	19057.6	30112.8	0	135873	4330.54	79578	0.00024	8.3e-05	0.00013	0.00022	6e-05	0	0.00029	0.00021	0.00021	0.00033	0.00017	3.4e-05	0.0002	0.00024	0	0.00054	6.5e-05	0.00021	Thioredoxin domain-containing protein OS=Marinobacter adhaerens (strain DSM 23420 / HP15) OX=225937 GN=HP15_3051 PE=3 SV=1	0.00015	9.51041e-05	0.000237981	0.000180117	0.000145838	0.000271127	0.62	1.56
E4PLQ3	2	2	6.50579	TRAP dicarboxylate transporter, DctP subunit OS=Marinobacter adhaerens (strain DSM 23420 / HP15) OX=225937 GN=HP15_4076 PE=4 SV=1	62614.7	45699.2	39092.2	43750.5	33106.1	57420.4	177524	18901.9	616886	57763.1	5742.47	26319.9	80782.7	138581	52689.2	345024	30559.9	180398	0.00089	0.001	0.00039	0.00058	0.00043	0.00049	0.00101	0.00026	0.0022	0.0006	5.2e-05	0.00052	0.00083	0.00111	0.00087	0.00136	0.00046	0.00048	TRAP dicarboxylate transporter, DctP subunit OS=Marinobacter adhaerens (strain DSM 23420 / HP15) OX=225937 GN=HP15_4076 PE=4 SV=1	0.00076	0.000500159	0.00115507	0.00038763	0.000938198	0.0007663	0.66	1.52
E4PNT4	2	2	6.53313	Hemin degrading factor OS=Marinobacter adhaerens (strain DSM 23420 / HP15) OX=225937 GN=HP15_3000 PE=4 SV=1	29097.5	32851.8	16717.8	16299.4	13968.7	14028.1	273562	13685.8	60747.6	654236	40432.8	19210.7	11705	85862	11321.6	166982	2263.09	23069.2	0.00041	0.00072	0.00017	0.00022	0.00018	0.00012	0.00156	0.00019	0.00022	0.00675	0.00036	0.00038	0.00012	0.00069	0.00019	0.00066	3.4e-05	6.2e-05	Hemin degrading factor OS=Marinobacter adhaerens (strain DSM 23420 / HP15) OX=225937 GN=HP15_3000 PE=4 SV=1	0.00043	0.000172425	0.000653563	0.00249717	0.000331523	0.000251312	0.4	1.51
E4PN90	7	7	48.3079	Porin, LamB type OS=Marinobacter adhaerens (strain DSM 23420 / HP15) OX=225937 GN=HP15_2959 PE=3 SV=1	3.11796e+06	3.82642e+06	5.73573e+06	1.88244e+06	2.95393e+06	5.55651e+06	1.71009e+07	4.09825e+06	3.47872e+07	1.6248e+06	3.52351e+06	1.96167e+06	3.10661e+06	7.43319e+06	3.28687e+06	2.17412e+07	3.45598e+06	4.15477e+07	0.04433	0.08332	0.05752	0.02492	0.03839	0.04752	0.09745	0.05553	0.12392	0.01677	0.03174	0.03839	0.03209	0.0594	0.05444	0.08573	0.0515	0.11125	Porin, LamB type OS=Marinobacter adhaerens (strain DSM 23420 / HP15) OX=225937 GN=HP15_2959 PE=3 SV=1	0.06172	0.036943	0.0922998	0.0289664	0.0486433	0.0828253	0.6	1.5
E4PL79	7	7	21.1397	Dihydrolipoyl dehydrogenase OS=Marinobacter adhaerens (strain DSM 23420 / HP15) OX=225937 GN=lpdG PE=3 SV=1	40253.8	44081.5	16063	28598.2	25757.7	12134.8	220991	17386.9	277034	79546.9	22255.5	4240.75	40478.6	24576.7	13447.3	504258	9386.04	848087	0.00057	0.00096	0.00016	0.00038	0.00033	0.0001	0.00126	0.00024	0.00099	0.00082	0.0002	8.3e-05	0.00042	0.0002	0.00022	0.00199	0.00014	0.00227	Dihydrolipoyl dehydrogenase OS=Marinobacter adhaerens (strain DSM 23420 / HP15) OX=225937 GN=lpdG PE=3 SV=1	0.00056	0.000272367	0.000827246	0.00036812	0.000279093	0.00146637	0.48	1.47
E4PMP0	2	2	5.24532	DNA-directed RNA polymerase subunit alpha OS=Marinobacter adhaerens (strain DSM 23420 / HP15) OX=225937 GN=rpoA PE=3 SV=1	22807	29021.4	77971.2	21137.8	29023.5	67927.8	55807.2	61964.7	389985	29320.6	54659.7	21678.5	5194.26	3782.64	13112.6	18854.3	57850	358073	0.00032	0.00063	0.00078	0.00028	0.00038	0.00058	0.00032	0.00084	0.00139	0.0003	0.00049	0.00042	5.4e-05	3e-05	0.00022	7.4e-05	0.00086	0.00096	DNA-directed RNA polymerase subunit alpha OS=Marinobacter adhaerens (strain DSM 23420 / HP15) OX=225937 GN=rpoA PE=3 SV=1	0.00058	0.000412647	0.000848955	0.000406412	0.000100352	0.000631712	0.71	1.47
E4PK86	8	8	27.9001	ABC transporter periplasmic amino acid-binding protein OS=Marinobacter adhaerens (strain DSM 23420 / HP15) OX=225937 GN=HP15_1419 PE=4 SV=1	438412	457033	414818	356505	420051	299168	2.13805e+06	392414	3.1959e+06	447348	350194	203713	438803	318160	342769	2.74218e+06	398878	4.57444e+06	0.00623	0.00995	0.00416	0.00472	0.00546	0.00256	0.01218	0.00532	0.01138	0.00462	0.00315	0.00399	0.00453	0.00254	0.00568	0.01081	0.00594	0.01225	ABC transporter periplasmic amino acid-binding protein OS=Marinobacter adhaerens (strain DSM 23420 / HP15) OX=225937 GN=HP15_1419 PE=4 SV=1	0.00678	0.00424561	0.0096284	0.00391927	0.00425082	0.00966839	0.63	1.42
E4PMS3	2	2	7.76642	Uncharacterized protein OS=Marinobacter adhaerens (strain DSM 23420 / HP15) OX=225937 GN=HP15_437 PE=4 SV=1	17603.6	28645.3	10622.5	19065.3	25142.5	17912.7	86786.2	12015.1	197680	32294.5	21467.4	7756.66	8949.37	14601.1	3087.62	112693	10220.8	118620	0.00025	0.00062	0.00011	0.00025	0.00033	0.00015	0.00049	0.00016	0.0007	0.00033	0.00019	0.00015	9.2e-05	0.00012	5.1e-05	0.00044	0.00015	0.00032	Uncharacterized protein OS=Marinobacter adhaerens (strain DSM 23420 / HP15) OX=225937 GN=HP15_437 PE=4 SV=1	0.00033	0.000244109	0.000453842	0.00022615	8.67567e-05	0.000304763	0.75	1.39
E4PNW2	3	3	15.5839	TRAP dicarboxylate family transporter, DctP subunit OS=Marinobacter adhaerens (strain DSM 23420 / HP15) OX=225937 GN=HP15_3028 PE=3 SV=1	236468	49049.2	208027	254903	63860.2	146672	511164	369003	286150	313547	173457	64921.4	389540	106392	80277.5	800182	244527	319555	0.00336	0.00107	0.00209	0.00337	0.00083	0.00125	0.00291	0.005	0.00102	0.00324	0.00156	0.00127	0.00402	0.00085	0.00133	0.00316	0.00364	0.00086	TRAP dicarboxylate family transporter, DctP subunit OS=Marinobacter adhaerens (strain DSM 23420 / HP15) OX=225937 GN=HP15_3028 PE=3 SV=1	0.00217	0.00181955	0.0029774	0.00202292	0.00206798	0.00255151	0.84	1.37
E4PMR4	14	14	77.2219	Glutamine synthetase OS=Marinobacter adhaerens (strain DSM 23420 / HP15) OX=225937 GN=HP15_428 PE=3 SV=1	966775	1.42935e+06	1.11383e+06	894390	1.22983e+06	1.85915e+06	3.6664e+06	1.25334e+06	1.04198e+07	1.26628e+06	1.70069e+06	720467	1.20178e+06	1.6542e+06	988760	6.81216e+06	898778	1.5703e+07	0.01375	0.03112	0.01117	0.01184	0.01598	0.0159	0.02089	0.01698	0.03712	0.01307	0.01532	0.0141	0.01242	0.01322	0.01638	0.02686	0.01339	0.04205	Glutamine synthetase OS=Marinobacter adhaerens (strain DSM 23420 / HP15) OX=225937 GN=HP15_428 PE=3 SV=1	0.01868	0.0145742	0.0249977	0.0141626	0.0140033	0.0274336	0.78	1.34
E4PFP7	2	2	5.16397	Aconitate hydratase B OS=Marinobacter adhaerens (strain DSM 23420 / HP15) OX=225937 GN=HP15_2203 PE=3 SV=1	6010.08	878.761	8607.5	5.70612	408.591	1554.69	287.803	155.722	69939.3	0	7.58613	3989.34	6580.71	13390.9	5.64678	8358.64	12.6475	1442.58	8.5e-05	1.9e-05	8.6e-05	7.6e-08	5.3e-06	1.3e-05	1.6e-06	2.1e-06	0.00025	0	6.8e-08	7.8e-05	6.8e-05	0.00011	9.4e-08	3.3e-05	1.9e-07	3.9e-06	Aconitate hydratase B OS=Marinobacter adhaerens (strain DSM 23420 / HP15) OX=225937 GN=HP15_2203 PE=3 SV=1	6.4e-05	6.22723e-06	8.42969e-05	2.60465e-05	5.83621e-05	1.2337e-05	0.1	1.32
E4PHH1	5	5	16.1327	4-aminobutyrate aminotransferase OS=Marinobacter adhaerens (strain DSM 23420 / HP15) OX=225937 GN=gabT PE=3 SV=1	37728.3	46558.8	61190.2	55119.9	35987.5	68238.5	111382	54977.4	407580	96463.4	345080	35651.1	58052.3	350508	36682.6	141922	41497.9	591801	0.00054	0.00101	0.00061	0.00073	0.00047	0.00058	0.00063	0.00074	0.00145	0.001	0.00311	0.0007	0.0006	0.0028	0.00061	0.00056	0.00062	0.00158	4-aminobutyrate aminotransferase OS=Marinobacter adhaerens (strain DSM 23420 / HP15) OX=225937 GN=gabT PE=3 SV=1	0.00072	0.00059365	0.00094385	0.00160063	0.00133608	0.000920867	0.82	1.31
E4PR40	4	4	14.2339	Acetyl-coenzyme A synthetase OS=Marinobacter adhaerens (strain DSM 23420 / HP15) OX=225937 GN=acsA PE=3 SV=1	22289.5	43571.6	18361.4	18332.8	22062.4	12987	88193.5	27419.2	281866	22207	18783.6	6250.43	18169.8	26337	14918.5	149143	12812.4	362310	0.00032	0.00095	0.00018	0.00024	0.00029	0.00011	0.0005	0.00037	0.001	0.00023	0.00017	0.00012	0.00019	0.00021	0.00025	0.00059	0.00019	0.00097	Acetyl-coenzyme A synthetase OS=Marinobacter adhaerens (strain DSM 23420 / HP15) OX=225937 GN=acsA PE=3 SV=1	0.00048	0.000213491	0.000626055	0.000173567	0.000215082	0.000583049	0.44	1.3
E4PJI8	2	2	7.00327	Iron(III) compound receptor OS=Marinobacter adhaerens (strain DSM 23420 / HP15) OX=225937 GN=HP15_1410 PE=3 SV=1	11748.6	58411.3	14092.9	10611.9	13267.3	19167.1	268196	17198.5	78896.6	5138.89	121859	17137.2	5058.83	6396.68	36921.9	228424	31046.6	12501.8	0.00017	0.00127	0.00014	0.00014	0.00017	0.00016	0.00153	0.00023	0.00028	5.3e-05	0.0011	0.00034	5.2e-05	5.1e-05	0.00061	0.0009	0.00046	3.3e-05	Iron(III) compound receptor OS=Marinobacter adhaerens (strain DSM 23420 / HP15) OX=225937 GN=HP15_1410 PE=3 SV=1	0.00053	0.00015894	0.000680789	0.000495404	0.00023829	0.000465604	0.3	1.29
E4PJD8	5	5	16.4953	DNA gyrase subunit A OS=Marinobacter adhaerens (strain DSM 23420 / HP15) OX=225937 GN=gyrA PE=3 SV=1	64765.2	39241.5	138244	50991.8	46593.7	92217.7	196396	86204.4	501419	43010.3	61196.8	57179	130752	91562.7	60692.7	290480	46272.4	747104	0.00092	0.00085	0.00139	0.00068	0.00061	0.00079	0.00112	0.00117	0.00179	0.00044	0.00055	0.00112	0.00135	0.00073	0.00101	0.00115	0.00069	0.002	DNA gyrase subunit A OS=Marinobacter adhaerens (strain DSM 23420 / HP15) OX=225937 GN=gyrA PE=3 SV=1	0.00105	0.000689739	0.0013578	0.000704713	0.00102921	0.00127846	0.65	1.29
E4PIM0	9	9	31.5287	Pyruvate carboxylase subunit B OS=Marinobacter adhaerens (strain DSM 23420 / HP15) OX=225937 GN=pycB PE=4 SV=1	157034	154059	874627	166817	111500	91529.6	1.04372e+06	277289	2.3117e+06	158087	176132	88616.3	158277	161751	225037	1.62304e+06	190731	3.36494e+06	0.00223	0.00335	0.00877	0.00221	0.00145	0.00078	0.00595	0.00376	0.00823	0.00163	0.00159	0.00173	0.00164	0.00129	0.00373	0.0064	0.00284	0.00901	Pyruvate carboxylase subunit B OS=Marinobacter adhaerens (strain DSM 23420 / HP15) OX=225937 GN=pycB PE=4 SV=1	0.00479	0.00148004	0.00597987	0.00165077	0.00221823	0.00608402	0.31	1.25
E4PPH4	17	17	60.6844	Chaperone protein DnaK OS=Marinobacter adhaerens (strain DSM 23420 / HP15) OX=225937 GN=dnaK PE=2 SV=1	845526	570558	507115	1.01187e+06	517951	586171	2.68894e+06	637981	3.52878e+06	1.34085e+06	577241	461023	982718	4.94945e+06	397832	4.07914e+06	609650	5.76158e+06	0.01202	0.01242	0.00509	0.01339	0.00673	0.00501	0.01532	0.00864	0.01257	0.01384	0.0052	0.00902	0.01015	0.03955	0.00659	0.01608	0.00908	0.01543	Chaperone protein DnaK OS=Marinobacter adhaerens (strain DSM 23420 / HP15) OX=225937 GN=dnaK PE=2 SV=1	0.00984	0.00837977	0.0121792	0.00935307	0.0187644	0.0135321	0.85	1.24
E4PIW6	9	9	28.3753	Isocitrate dehydrogenase [NADP] OS=Marinobacter adhaerens (strain DSM 23420 / HP15) OX=225937 GN=HP15_3800 PE=3 SV=1	113901	228531	240039	116421	111905	160473	726257	266637	938660	140632	82049	43565.2	158687	247967	45756.1	1.00193e+06	161191	757705	0.00162	0.00498	0.00241	0.00154	0.00145	0.00137	0.00414	0.00361	0.00334	0.00145	0.00074	0.00085	0.00164	0.00198	0.00076	0.00395	0.0024	0.00203	Isocitrate dehydrogenase [NADP] OS=Marinobacter adhaerens (strain DSM 23420 / HP15) OX=225937 GN=HP15_3800 PE=3 SV=1	0.003	0.00145596	0.00369839	0.00101432	0.00145956	0.00279384	0.49	1.23
[truncated: 59 more rows]
[truncated: 6 more columns]

## Sheet: Marinobacter in BL107 cultures
Accession	Peptide count	Unique peptides	Confidence score	Description	Light 1	Light 2	Light 3	Light + 100 nM 1	Light + 100 nM 2	Light + 100 nM 3	Light + 5mM 1	Light + 5mM 2	Light + 5mM 3	Darkness 1	Darkness 2	Darkness 3	Dark + 100 nM 1	Dark + 100 nM 2	Dark + 100 nM 3	Dark + 5mM 1	Dark + 5mM 2	Dark + 5mM 3	Light1	Light2	Light3	Light Glu nM 1	Light Glu nM 2	Light Glu nM 3	Light Glu mM 1	Light Glu mM 2	Light Glu mM 3	Darkness1	Darkness2	Darkness3	Darkness Glu nM 1	Darkness Glu nM 2	Darkness Glu nM 3	Darkness Glu mM 1	Darkness Glu mM 2	Darkness Glu mM 3	Description	Light avg	Light Glu nM avg	Light Glu mM avg	Darkness avg	Darkness Glu nM avg	Darkness Glu mM avg	FC G nM/L	FC G mM/L
[truncated: 87 more rows]
[truncated: 6 more columns]

[truncated: 2 more sheets: Marinobacter in SS120 cultures, Marinobacter in MED4 cultures]
